# Supplementary material for: Identification and analysis of oxidative stress-related genes in endometriosis
Source: Front Immunol. 2025 Mar 7;16:1515490. doi: 10.3389/fimmu.2025.1515490 (PMC11925871; doi:10.3389/fimmu.2025.1515490)
Supplement: Supplementary file 1 [file DataSheet1.zip]

Archive with 54 entries (41 files):
- raw data/
- raw data/01_RAW/
- raw data/01_RAW/GeneCards-OS.csv
- raw data/02_GEO_DEG_analysis/
- raw data/02_GEO_DEG_analysis/GEO_DEG_mrna.csv
- raw data/03_DEG_Oxidative_stress_analysis/
- raw data/03_DEG_Oxidative_stress_analysis/DEG_Oxidative_stress_gene(1).csv
- raw data/03_DEG_Oxidative_stress_analysis/GeneCards-OS.csv
- raw data/04_DEG_Oxidative_stress_ceRNA_analysis/
- raw data/04_DEG_Oxidative_stress_ceRNA_analysis/allDiff_lncrna_DEG.txt
- raw data/04_DEG_Oxidative_stress_ceRNA_analysis/allDiff_mirna_DEG.txt
- raw data/04_DEG_Oxidative_stress_ceRNA_analysis/ceRNA_edge.txt
- raw data/04_DEG_Oxidative_stress_ceRNA_analysis/ceRNA_note.txt
- raw data/04_DEG_Oxidative_stress_ceRNA_analysis/GSE105764_count.txt
- raw data/04_DEG_Oxidative_stress_ceRNA_analysis/GSE105764_count.xlsx
- raw data/04_DEG_Oxidative_stress_ceRNA_analysis/GSE105765_miRNA_count.txt
- raw data/04_DEG_Oxidative_stress_ceRNA_analysis/新建 Microsoft Excel 工作表.xlsx
- raw data/05_DEG_Oxidative_stress_enrichment_analysis/
- raw data/05_DEG_Oxidative_stress_enrichment_analysis/DEG_Oxidative_stress_go_mRNA.txt
- raw data/05_DEG_Oxidative_stress_enrichment_analysis/DEG_Oxidative_stress_kegg_mRNA.txt
- raw data/06_DEG_Oxidative_stress_PPI/
- raw data/06_DEG_Oxidative_stress_PPI/string_interactions_short .tsv
- raw data/06_DEG_Oxidative_stress_PPI/string_node_degrees.tsv
- raw data/06_DEG_Oxidative_stress_PPI/string_vector_graphic.svg
- raw data/07_Machine_learning/
- raw data/07_Machine_learning/feature_svm.csv
- raw data/07_Machine_learning/lasso_coef.txt
- raw data/07_Machine_learning/lasso_svm_gene.txt
- raw data/07_Machine_learning/string_node_degrees.tsv
- raw data/08_Single_gene_enrichment_analysis/
- raw data/08_Single_gene_enrichment_analysis/CYP17A1_hallmark_gesa.csv
- raw data/08_Single_gene_enrichment_analysis/ENO2_hallmark_gesa.csv
- raw data/08_Single_gene_enrichment_analysis/NGF_hallmark_gesa.csv
- raw data/08_Single_gene_enrichment_analysis/NR3C1_hallmark_gesa.csv
- raw data/09_IMMU_cell/
- raw data/09_IMMU_cell/CIBERSORT_result.txt
- raw data/09_IMMU_cell/expr1.csv
- raw data/10_WGCNA_analysis/
- raw data/10_WGCNA_analysis/GS_MM.csv
- raw data/10_WGCNA_analysis/moduleTraitCor.txt
- raw data/10_WGCNA_analysis/moduleTraitPvalue.txt
- raw data/10_WGCNA_analysis/WGCNA.blue.txt
- raw data/10_WGCNA_analysis/WGCNA.brown.txt
- raw data/10_WGCNA_analysis/WGCNA.green.txt
- raw data/10_WGCNA_analysis/WGCNA.grey.txt
- raw data/10_WGCNA_analysis/WGCNA.turquoise.txt
- raw data/10_WGCNA_analysis/WGCNA.yellow.txt
- raw data/11_immu_model_gene/
- raw data/11_immu_model_gene/edge.txt
- raw data/11_immu_model_gene/immu_model_gene.csv
- raw data/12_Western-blot and RT-PCR/
- raw data/12_Western-blot and RT-PCR/RT-PCR.xlsx
- raw data/12_Western-blot and RT-PCR/Western-blot.xlsx
- raw data/clinical.xlsx
