# Supplementary material for: Identification and analysis of oxidative stress-related genes in endometriosis
Source: Front Immunol. 2025 Mar 7;16:1515490. doi: 10.3389/fimmu.2025.1515490 (PMC11925871; doi:10.3389/fimmu.2025.1515490)
Supplement: Supplementary file 1 [file DataSheet1.zip › raw data/01_RAW/GeneCards-OS.csv]

Gene Symbol	Description	Category	Gifts	GC Id	Relevance score	GeneCards Link
NOS3	Nitric Oxide Synthase 3	Protein Coding	49	GC07P150990	71.06430817	https://www.genecards.org/cgi-bin/carddisp.pl?gene=NOS3
NOS2	Nitric Oxide Synthase 2	Protein Coding	47	GC17M027756	66.49170685	https://www.genecards.org/cgi-bin/carddisp.pl?gene=NOS2
TNF	Tumor Necrosis Factor	Protein Coding	49	GC06P083695	59.27114105	https://www.genecards.org/cgi-bin/carddisp.pl?gene=TNF
SOD1	Superoxide Dismutase 1	Protein Coding	50	GC21P031659	56.68598175	https://www.genecards.org/cgi-bin/carddisp.pl?gene=SOD1
CAT	Catalase	Protein Coding	49	GC11P034460	54.44325638	https://www.genecards.org/cgi-bin/carddisp.pl?gene=CAT
TP53	Tumor Protein P53	Protein Coding	50	GC17M007661	53.54806519	https://www.genecards.org/cgi-bin/carddisp.pl?gene=TP53
NOS1	Nitric Oxide Synthase 1	Protein Coding	48	GC12M117208	51.68561554	https://www.genecards.org/cgi-bin/carddisp.pl?gene=NOS1
IL6	Interleukin 6	Protein Coding	47	GC07P022725	46.67392731	https://www.genecards.org/cgi-bin/carddisp.pl?gene=IL6
AIFM1	Apoptosis Inducing Factor Mitochondria Associated 1	Protein Coding	46	GC0XM130129	44.17884445	https://www.genecards.org/cgi-bin/carddisp.pl?gene=AIFM1
HMOX1	Heme Oxygenase 1	Protein Coding	49	GC22P035380	43.74317932	https://www.genecards.org/cgi-bin/carddisp.pl?gene=HMOX1
NFE2L2	NFE2 Like BZIP Transcription Factor 2	Protein Coding	48	GC02M177227	42.95238876	https://www.genecards.org/cgi-bin/carddisp.pl?gene=NFE2L2
SOD2	Superoxide Dismutase 2	Protein Coding	48	GC06M159669	40.40908051	https://www.genecards.org/cgi-bin/carddisp.pl?gene=SOD2
MPO	Myeloperoxidase	Protein Coding	49	GC17M058269	39.97859955	https://www.genecards.org/cgi-bin/carddisp.pl?gene=MPO
IL10	Interleukin 10	Protein Coding	45	GC01M206767	39.8466568	https://www.genecards.org/cgi-bin/carddisp.pl?gene=IL10
MAPK14	Mitogen-Activated Protein Kinase 14	Protein Coding	49	GC06P083841	38.68752289	https://www.genecards.org/cgi-bin/carddisp.pl?gene=MAPK14
GSR	Glutathione-Disulfide Reductase	Protein Coding	48	GC08M030678	37.33772659	https://www.genecards.org/cgi-bin/carddisp.pl?gene=GSR
IL1B	Interleukin 1 Beta	Protein Coding	45	GC02M112829	37.06886673	https://www.genecards.org/cgi-bin/carddisp.pl?gene=IL1B
XDH	Xanthine Dehydrogenase	Protein Coding	45	GC02M031334	36.18975067	https://www.genecards.org/cgi-bin/carddisp.pl?gene=XDH
MAPK8	Mitogen-Activated Protein Kinase 8	Protein Coding	47	GC10P048306	35.38784027	https://www.genecards.org/cgi-bin/carddisp.pl?gene=MAPK8
PTGS2	Prostaglandin-Endoperoxide Synthase 2	Protein Coding	47	GC01M186640	34.98519135	https://www.genecards.org/cgi-bin/carddisp.pl?gene=PTGS2
G6PD	Glucose-6-Phosphate Dehydrogenase	Protein Coding	48	GC0XM154551	34.9263916	https://www.genecards.org/cgi-bin/carddisp.pl?gene=G6PD
TXN	Thioredoxin	Protein Coding	44	GC09M110243	34.56478119	https://www.genecards.org/cgi-bin/carddisp.pl?gene=TXN
CXCL8	C-X-C Motif Chemokine Ligand 8	Protein Coding	38	GC04P073740	33.59972763	https://www.genecards.org/cgi-bin/carddisp.pl?gene=CXCL8
CRP	C-Reactive Protein	Protein Coding	44	GC01M159727	33.56921387	https://www.genecards.org/cgi-bin/carddisp.pl?gene=CRP
MAPK1	Mitogen-Activated Protein Kinase 1	Protein Coding	49	GC22M021759	32.67595673	https://www.genecards.org/cgi-bin/carddisp.pl?gene=MAPK1
IFNG	Interferon Gamma	Protein Coding	46	GC12M068154	32.65979004	https://www.genecards.org/cgi-bin/carddisp.pl?gene=IFNG
CYP2D6	Cytochrome P450 Family 2 Subfamily D Member 6	Protein Coding	46	GC22M042126	32.54042816	https://www.genecards.org/cgi-bin/carddisp.pl?gene=CYP2D6
CYP3A4	Cytochrome P450 Family 3 Subfamily A Member 4	Protein Coding	49	GC07M099759	32.03538513	https://www.genecards.org/cgi-bin/carddisp.pl?gene=CYP3A4
RYR1	Ryanodine Receptor 1	Protein Coding	45	GC19P066612	31.56096649	https://www.genecards.org/cgi-bin/carddisp.pl?gene=RYR1
PARK7	Parkinsonism Associated Deglycase	Protein Coding	44	GC01P008102	31.21340942	https://www.genecards.org/cgi-bin/carddisp.pl?gene=PARK7
GSTM1	Glutathione S-Transferase Mu 1	Protein Coding	40	GC01P109687	30.95743179	https://www.genecards.org/cgi-bin/carddisp.pl?gene=GSTM1
INS	Insulin	Protein Coding	45	GC11M002159	30.87838173	https://www.genecards.org/cgi-bin/carddisp.pl?gene=INS
SLC6A4	Solute Carrier Family 6 Member 4	Protein Coding	46	GC17M030194	30.47238159	https://www.genecards.org/cgi-bin/carddisp.pl?gene=SLC6A4
CASP3	Caspase 3	Protein Coding	47	GC04M184627	30.47063065	https://www.genecards.org/cgi-bin/carddisp.pl?gene=CASP3
CYCS	Cytochrome C, Somatic	Protein Coding	46	GC07M025118	30.4552269	https://www.genecards.org/cgi-bin/carddisp.pl?gene=CYCS
ALB	Albumin	Protein Coding	48	GC04P073397	30.37202263	https://www.genecards.org/cgi-bin/carddisp.pl?gene=ALB
SIRT1	Sirtuin 1	Protein Coding	46	GC10P067884	29.77508736	https://www.genecards.org/cgi-bin/carddisp.pl?gene=SIRT1
CCL2	C-C Motif Chemokine Ligand 2	Protein Coding	46	GC17P034255	29.57352829	https://www.genecards.org/cgi-bin/carddisp.pl?gene=CCL2
GSTP1	Glutathione S-Transferase Pi 1	Protein Coding	48	GC11P067583	29.40961838	https://www.genecards.org/cgi-bin/carddisp.pl?gene=GSTP1
TGFB1	Transforming Growth Factor Beta 1	Protein Coding	49	GC19M041301	29.14718628	https://www.genecards.org/cgi-bin/carddisp.pl?gene=TGFB1
NQO1	NAD(P)H Quinone Dehydrogenase 1	Protein Coding	46	GC16M069706	29.02061462	https://www.genecards.org/cgi-bin/carddisp.pl?gene=NQO1
BCL2	BCL2 Apoptosis Regulator	Protein Coding	48	GC18M063123	28.95745087	https://www.genecards.org/cgi-bin/carddisp.pl?gene=BCL2
CYP1A2	Cytochrome P450 Family 1 Subfamily A Member 2	Protein Coding	45	GC15P074748	28.64942741	https://www.genecards.org/cgi-bin/carddisp.pl?gene=CYP1A2
APP	Amyloid Beta Precursor Protein	Protein Coding	49	GC21M025880	28.47375107	https://www.genecards.org/cgi-bin/carddisp.pl?gene=APP
ESR1	Estrogen Receptor 1	Protein Coding	50	GC06P151656	28.43211365	https://www.genecards.org/cgi-bin/carddisp.pl?gene=ESR1
VEGFA	Vascular Endothelial Growth Factor A	Protein Coding	46	GC06P043770	28.3877964	https://www.genecards.org/cgi-bin/carddisp.pl?gene=VEGFA
PON1	Paraoxonase 1	Protein Coding	46	GC07M095297	28.0556488	https://www.genecards.org/cgi-bin/carddisp.pl?gene=PON1
GPX1	Glutathione Peroxidase 1	Protein Coding	45	GC03M051185	27.90179825	https://www.genecards.org/cgi-bin/carddisp.pl?gene=GPX1
HLA-B	Major Histocompatibility Complex, Class I, B	Protein Coding	45	GC06M065915	27.80679321	https://www.genecards.org/cgi-bin/carddisp.pl?gene=HLA-B
ACE	Angiotensin I Converting Enzyme	Protein Coding	49	GC17P063477	27.68119812	https://www.genecards.org/cgi-bin/carddisp.pl?gene=ACE
OLR1	Oxidized Low Density Lipoprotein Receptor 1	Protein Coding	41	GC12M021106	27.57724762	https://www.genecards.org/cgi-bin/carddisp.pl?gene=OLR1
BDNF	Brain Derived Neurotrophic Factor	Protein Coding	46	GC11M027654	27.33654022	https://www.genecards.org/cgi-bin/carddisp.pl?gene=BDNF
HSPA5	Heat Shock Protein Family A (Hsp70) Member 5	Protein Coding	46	GC09M125234	27.12394714	https://www.genecards.org/cgi-bin/carddisp.pl?gene=HSPA5
GAPDH	Glyceraldehyde-3-Phosphate Dehydrogenase	Protein Coding	47	GC12P021056	26.60641289	https://www.genecards.org/cgi-bin/carddisp.pl?gene=GAPDH
JUN	Jun Proto-Oncogene, AP-1 Transcription Factor Subunit	Protein Coding	46	GC01M058780	26.56735992	https://www.genecards.org/cgi-bin/carddisp.pl?gene=JUN
CYP1A1	Cytochrome P450 Family 1 Subfamily A Member 1	Protein Coding	46	GC15M074719	26.35575104	https://www.genecards.org/cgi-bin/carddisp.pl?gene=CYP1A1
RYR2	Ryanodine Receptor 2	Protein Coding	46	GC01P237042	26.23443604	https://www.genecards.org/cgi-bin/carddisp.pl?gene=RYR2
APOE	Apolipoprotein E	Protein Coding	48	GC19P066879	26.18806076	https://www.genecards.org/cgi-bin/carddisp.pl?gene=APOE
MTRFR	Mitochondrial Translation Release Factor In Rescue	Protein Coding	28	GC12P126254	26.15927505	https://www.genecards.org/cgi-bin/carddisp.pl?gene=MTRFR
CYP2C9	Cytochrome P450 Family 2 Subfamily C Member 9	Protein Coding	46	GC10P094938	26.1216774	https://www.genecards.org/cgi-bin/carddisp.pl?gene=CYP2C9
AKT1	AKT Serine/Threonine Kinase 1	Protein Coding	50	GC14M104769	26.0984478	https://www.genecards.org/cgi-bin/carddisp.pl?gene=AKT1
HIF1A	Hypoxia Inducible Factor 1 Subunit Alpha	Protein Coding	45	GC14P061695	25.83890915	https://www.genecards.org/cgi-bin/carddisp.pl?gene=HIF1A
TXN2	Thioredoxin 2	Protein Coding	43	GC22M036467	25.65796471	https://www.genecards.org/cgi-bin/carddisp.pl?gene=TXN2
OGG1	8-Oxoguanine DNA Glycosylase	Protein Coding	45	GC03P012414	25.32086563	https://www.genecards.org/cgi-bin/carddisp.pl?gene=OGG1
CRH	Corticotropin Releasing Hormone	Protein Coding	42	GC08M066176	25.3151474	https://www.genecards.org/cgi-bin/carddisp.pl?gene=CRH
PRKN	Parkin RBR E3 Ubiquitin Protein Ligase	Protein Coding	37	GC06M161348	25.18761826	https://www.genecards.org/cgi-bin/carddisp.pl?gene=PRKN
PARP1	Poly(ADP-Ribose) Polymerase 1	Protein Coding	47	GC01M226360	24.99701309	https://www.genecards.org/cgi-bin/carddisp.pl?gene=PARP1
CYP2C19	Cytochrome P450 Family 2 Subfamily C Member 19	Protein Coding	46	GC10P094762	24.34898186	https://www.genecards.org/cgi-bin/carddisp.pl?gene=CYP2C19
ICAM1	Intercellular Adhesion Molecule 1	Protein Coding	48	GC19P010466	24.3180542	https://www.genecards.org/cgi-bin/carddisp.pl?gene=ICAM1
GSTT1	Glutathione S-Transferase Theta 1	Protein Coding	33	GC22Mi00270	24.29841042	https://www.genecards.org/cgi-bin/carddisp.pl?gene=GSTT1
MAOA	Monoamine Oxidase A	Protein Coding	48	GC0XP043654	24.0526371	https://www.genecards.org/cgi-bin/carddisp.pl?gene=MAOA
FOXO3	Forkhead Box O3	Protein Coding	44	GC06P108559	23.96415901	https://www.genecards.org/cgi-bin/carddisp.pl?gene=FOXO3
PLA2G7	Phospholipase A2 Group VII	Protein Coding	48	GC06M046704	23.87949944	https://www.genecards.org/cgi-bin/carddisp.pl?gene=PLA2G7
XBP1	X-Box Binding Protein 1	Protein Coding	44	GC22M028794	23.83084488	https://www.genecards.org/cgi-bin/carddisp.pl?gene=XBP1
TLR4	Toll Like Receptor 4	Protein Coding	49	GC09P117704	23.7524395	https://www.genecards.org/cgi-bin/carddisp.pl?gene=TLR4
HSP90AA1	Heat Shock Protein 90 Alpha Family Class A Member 1	Protein Coding	46	GC14M102080	23.72717476	https://www.genecards.org/cgi-bin/carddisp.pl?gene=HSP90AA1
CAV1	Caveolin 1	Protein Coding	46	GC07P116524	23.71987915	https://www.genecards.org/cgi-bin/carddisp.pl?gene=CAV1
ACADM	Acyl-CoA Dehydrogenase Medium Chain	Protein Coding	44	GC01P075724	23.69708443	https://www.genecards.org/cgi-bin/carddisp.pl?gene=ACADM
EDN1	Endothelin 1	Protein Coding	46	GC06P012256	23.55639648	https://www.genecards.org/cgi-bin/carddisp.pl?gene=EDN1
CYBA	Cytochrome B-245 Alpha Chain	Protein Coding	46	GC16M088643	23.48168182	https://www.genecards.org/cgi-bin/carddisp.pl?gene=CYBA
ALDH2	Aldehyde Dehydrogenase 2 Family Member	Protein Coding	49	GC12P111766	23.47653198	https://www.genecards.org/cgi-bin/carddisp.pl?gene=ALDH2
ADIPOQ	Adiponectin, C1Q And Collagen Domain Containing	Protein Coding	44	GC03P186842	23.26284218	https://www.genecards.org/cgi-bin/carddisp.pl?gene=ADIPOQ
FOXO1	Forkhead Box O1	Protein Coding	47	GC13M040555	23.17725372	https://www.genecards.org/cgi-bin/carddisp.pl?gene=FOXO1
PRDX5	Peroxiredoxin 5	Protein Coding	43	GC11P064370	23.11338043	https://www.genecards.org/cgi-bin/carddisp.pl?gene=PRDX5
SNCA	Synuclein Alpha	Protein Coding	48	GC04M089724	22.96138763	https://www.genecards.org/cgi-bin/carddisp.pl?gene=SNCA
DDIT3	DNA Damage Inducible Transcript 3	Protein Coding	44	GC12M057516	22.9254055	https://www.genecards.org/cgi-bin/carddisp.pl?gene=DDIT3
HSPA4	Heat Shock Protein Family A (Hsp70) Member 4	Protein Coding	40	GC05P133051	22.89603615	https://www.genecards.org/cgi-bin/carddisp.pl?gene=HSPA4
CYP2E1	Cytochrome P450 Family 2 Subfamily E Member 1	Protein Coding	44	GC10P133520	22.83841133	https://www.genecards.org/cgi-bin/carddisp.pl?gene=CYP2E1
PRDX2	Peroxiredoxin 2	Protein Coding	44	GC19M012796	22.77919006	https://www.genecards.org/cgi-bin/carddisp.pl?gene=PRDX2
EIF2S1	Eukaryotic Translation Initiation Factor 2 Subunit Alpha	Protein Coding	42	GC14P067359	22.75734329	https://www.genecards.org/cgi-bin/carddisp.pl?gene=EIF2S1
NR3C1	Nuclear Receptor Subfamily 3 Group C Member 1	Protein Coding	48	GC05M143277	22.69102859	https://www.genecards.org/cgi-bin/carddisp.pl?gene=NR3C1
STAT3	Signal Transducer And Activator Of Transcription 3	Protein Coding	50	GC17M042313	22.64961815	https://www.genecards.org/cgi-bin/carddisp.pl?gene=STAT3
APEX1	Apurinic/Apyrimidinic Endodeoxyribonuclease 1	Protein Coding	42	GC14P020455	22.63297653	https://www.genecards.org/cgi-bin/carddisp.pl?gene=APEX1
VWF	Von Willebrand Factor	Protein Coding	47	GC12M005917	22.44739532	https://www.genecards.org/cgi-bin/carddisp.pl?gene=VWF
FAS	Fas Cell Surface Death Receptor	Protein Coding	48	GC10P092502	22.30402756	https://www.genecards.org/cgi-bin/carddisp.pl?gene=FAS
HLA-A	Major Histocompatibility Complex, Class I, A	Protein Coding	45	GC06P083654	22.29456711	https://www.genecards.org/cgi-bin/carddisp.pl?gene=HLA-A
ALOX5	Arachidonate 5-Lipoxygenase	Protein Coding	46	GC10P045374	22.22607422	https://www.genecards.org/cgi-bin/carddisp.pl?gene=ALOX5
CYBB	Cytochrome B-245 Beta Chain	Protein Coding	46	GC0XP037780	22.15079308	https://www.genecards.org/cgi-bin/carddisp.pl?gene=CYBB
G3BP1	G3BP Stress Granule Assembly Factor 1	Protein Coding	39	GC05P151771	22.14350128	https://www.genecards.org/cgi-bin/carddisp.pl?gene=G3BP1
VCAM1	Vascular Cell Adhesion Molecule 1	Protein Coding	44	GC01P100719	22.02588844	https://www.genecards.org/cgi-bin/carddisp.pl?gene=VCAM1
EGFR	Epidermal Growth Factor Receptor	Protein Coding	51	GC07P055019	21.99090576	https://www.genecards.org/cgi-bin/carddisp.pl?gene=EGFR
PPARG	Peroxisome Proliferator Activated Receptor Gamma	Protein Coding	50	GC03P012287	21.97628975	https://www.genecards.org/cgi-bin/carddisp.pl?gene=PPARG
KEAP1	Kelch Like ECH Associated Protein 1	Protein Coding	46	GC19M010486	21.92313576	https://www.genecards.org/cgi-bin/carddisp.pl?gene=KEAP1
BAX	BCL2 Associated X, Apoptosis Regulator	Protein Coding	47	GC19P048954	21.89595604	https://www.genecards.org/cgi-bin/carddisp.pl?gene=BAX
HSF1	Heat Shock Transcription Factor 1	Protein Coding	43	GC08P144291	21.79683876	https://www.genecards.org/cgi-bin/carddisp.pl?gene=HSF1
IL13	Interleukin 13	Protein Coding	41	GC05P132656	21.79586601	https://www.genecards.org/cgi-bin/carddisp.pl?gene=IL13
CASQ2	Calsequestrin 2	Protein Coding	43	GC01M115700	21.77033615	https://www.genecards.org/cgi-bin/carddisp.pl?gene=CASQ2
TARS2	Threonyl-TRNA Synthetase 2, Mitochondrial	Protein Coding	42	GC01P150568	21.71936607	https://www.genecards.org/cgi-bin/carddisp.pl?gene=TARS2
ATF4	Activating Transcription Factor 4	Protein Coding	44	GC22P039519	21.6101017	https://www.genecards.org/cgi-bin/carddisp.pl?gene=ATF4
CYP2B6	Cytochrome P450 Family 2 Subfamily B Member 6	Protein Coding	45	GC19P040991	21.56526947	https://www.genecards.org/cgi-bin/carddisp.pl?gene=CYP2B6
EIF2AK3	Eukaryotic Translation Initiation Factor 2 Alpha Kinase 3	Protein Coding	46	GC02M088556	21.54940414	https://www.genecards.org/cgi-bin/carddisp.pl?gene=EIF2AK3
POMC	Proopiomelanocortin	Protein Coding	46	GC02M025160	21.52411079	https://www.genecards.org/cgi-bin/carddisp.pl?gene=POMC
NFKB1	Nuclear Factor Kappa B Subunit 1	Protein Coding	49	GC04P102501	21.41109467	https://www.genecards.org/cgi-bin/carddisp.pl?gene=NFKB1
HSPB1	Heat Shock Protein Family B (Small) Member 1	Protein Coding	49	GC07P076302	21.40159798	https://www.genecards.org/cgi-bin/carddisp.pl?gene=HSPB1
HSPA1A	Heat Shock Protein Family A (Hsp70) Member 1A	Protein Coding	44	GC06P083713	21.39092636	https://www.genecards.org/cgi-bin/carddisp.pl?gene=HSPA1A
CP	Ceruloplasmin	Protein Coding	48	GC03M149162	21.27238846	https://www.genecards.org/cgi-bin/carddisp.pl?gene=CP
MAPK10	Mitogen-Activated Protein Kinase 10	Protein Coding	48	GC04M085990	21.26973534	https://www.genecards.org/cgi-bin/carddisp.pl?gene=MAPK10
RAG1	Recombination Activating 1	Protein Coding	45	GC11P036538	21.1827507	https://www.genecards.org/cgi-bin/carddisp.pl?gene=RAG1
ATM	ATM Serine/Threonine Kinase	Protein Coding	50	GC11P108222	21.04304504	https://www.genecards.org/cgi-bin/carddisp.pl?gene=ATM
MSRA	Methionine Sulfoxide Reductase A	Protein Coding	41	GC08P010054	21.01781082	https://www.genecards.org/cgi-bin/carddisp.pl?gene=MSRA
COMT	Catechol-O-Methyltransferase	Protein Coding	49	GC22P019941	20.93170929	https://www.genecards.org/cgi-bin/carddisp.pl?gene=COMT
HSD17B4	Hydroxysteroid 17-Beta Dehydrogenase 4	Protein Coding	44	GC05P119452	20.87467003	https://www.genecards.org/cgi-bin/carddisp.pl?gene=HSD17B4
MAOB	Monoamine Oxidase B	Protein Coding	42	GC0XM043766	20.85542488	https://www.genecards.org/cgi-bin/carddisp.pl?gene=MAOB
BRCA1	BRCA1 DNA Repair Associated	Protein Coding	48	GC17M043044	20.71079826	https://www.genecards.org/cgi-bin/carddisp.pl?gene=BRCA1
CPT1A	Carnitine Palmitoyltransferase 1A	Protein Coding	46	GC11M068754	20.6952877	https://www.genecards.org/cgi-bin/carddisp.pl?gene=CPT1A
MTHFR	Methylenetetrahydrofolate Reductase	Protein Coding	46	GC01M011785	20.69064331	https://www.genecards.org/cgi-bin/carddisp.pl?gene=MTHFR
HBG2	Hemoglobin Subunit Gamma 2	Protein Coding	41	GC11M006460	20.68799019	https://www.genecards.org/cgi-bin/carddisp.pl?gene=HBG2
ABL1	ABL Proto-Oncogene 1, Non-Receptor Tyrosine Kinase	Protein Coding	50	GC09P130713	20.64148331	https://www.genecards.org/cgi-bin/carddisp.pl?gene=ABL1
MB	Myoglobin	Protein Coding	42	GC22M035606	20.513237	https://www.genecards.org/cgi-bin/carddisp.pl?gene=MB
IL1A	Interleukin 1 Alpha	Protein Coding	42	GC02M112773	20.43338776	https://www.genecards.org/cgi-bin/carddisp.pl?gene=IL1A
CYP1B1	Cytochrome P450 Family 1 Subfamily B Member 1	Protein Coding	46	GC02M038066	20.35351563	https://www.genecards.org/cgi-bin/carddisp.pl?gene=CYP1B1
PTGS1	Prostaglandin-Endoperoxide Synthase 1	Protein Coding	45	GC09P122370	20.30849838	https://www.genecards.org/cgi-bin/carddisp.pl?gene=PTGS1
MMP9	Matrix Metallopeptidase 9	Protein Coding	52	GC20P046008	20.2182045	https://www.genecards.org/cgi-bin/carddisp.pl?gene=MMP9
ADRB2	Adrenoceptor Beta 2	Protein Coding	47	GC05P148825	20.15765572	https://www.genecards.org/cgi-bin/carddisp.pl?gene=ADRB2
IL4	Interleukin 4	Protein Coding	44	GC05P132673	20.07304001	https://www.genecards.org/cgi-bin/carddisp.pl?gene=IL4
JAK2	Janus Kinase 2	Protein Coding	50	GC09P004985	19.96199799	https://www.genecards.org/cgi-bin/carddisp.pl?gene=JAK2
MAPK3	Mitogen-Activated Protein Kinase 3	Protein Coding	46	GC16M037120	19.94506454	https://www.genecards.org/cgi-bin/carddisp.pl?gene=MAPK3
PTEN	Phosphatase And Tensin Homolog	Protein Coding	50	GC10P092487	19.94034958	https://www.genecards.org/cgi-bin/carddisp.pl?gene=PTEN
CD36	CD36 Molecule	Protein Coding	46	GC07P080369	19.92190933	https://www.genecards.org/cgi-bin/carddisp.pl?gene=CD36
KNG1	Kininogen 1	Protein Coding	45	GC03P186717	19.89934921	https://www.genecards.org/cgi-bin/carddisp.pl?gene=KNG1
C1QBP	Complement C1q Binding Protein	Protein Coding	43	GC17M005432	19.88941383	https://www.genecards.org/cgi-bin/carddisp.pl?gene=C1QBP
FOS	Fos Proto-Oncogene, AP-1 Transcription Factor Subunit	Protein Coding	49	GC14P075278	19.81721878	https://www.genecards.org/cgi-bin/carddisp.pl?gene=FOS
MMP2	Matrix Metallopeptidase 2	Protein Coding	50	GC16P055390	19.7305088	https://www.genecards.org/cgi-bin/carddisp.pl?gene=MMP2
PRKCD	Protein Kinase C Delta	Protein Coding	50	GC03P053156	19.7032795	https://www.genecards.org/cgi-bin/carddisp.pl?gene=PRKCD
LEP	Leptin	Protein Coding	45	GC07P128241	19.67993546	https://www.genecards.org/cgi-bin/carddisp.pl?gene=LEP
IL1RN	Interleukin 1 Receptor Antagonist	Protein Coding	46	GC02P122460	19.65239716	https://www.genecards.org/cgi-bin/carddisp.pl?gene=IL1RN
TLR2	Toll Like Receptor 2	Protein Coding	49	GC04P153684	19.60666656	https://www.genecards.org/cgi-bin/carddisp.pl?gene=TLR2
STIP1	Stress Induced Phosphoprotein 1	Protein Coding	43	GC11P064382	19.57945251	https://www.genecards.org/cgi-bin/carddisp.pl?gene=STIP1
PRDX6	Peroxiredoxin 6	Protein Coding	44	GC01P173477	19.5710125	https://www.genecards.org/cgi-bin/carddisp.pl?gene=PRDX6
HTR2A	5-Hydroxytryptamine Receptor 2A	Protein Coding	46	GC13M046831	19.50681305	https://www.genecards.org/cgi-bin/carddisp.pl?gene=HTR2A
CDKN2A	Cyclin Dependent Kinase Inhibitor 2A	Protein Coding	48	GC09M021967	19.49443054	https://www.genecards.org/cgi-bin/carddisp.pl?gene=CDKN2A
SELE	Selectin E	Protein Coding	41	GC01M169722	19.31635857	https://www.genecards.org/cgi-bin/carddisp.pl?gene=SELE
EHHADH	Enoyl-CoA Hydratase And 3-Hydroxyacyl CoA Dehydrogenase	Protein Coding	42	GC03M185190	19.1257782	https://www.genecards.org/cgi-bin/carddisp.pl?gene=EHHADH
HLA-DRB1	Major Histocompatibility Complex, Class II, DR Beta 1	Protein Coding	46	GC06M066007	19.06654358	https://www.genecards.org/cgi-bin/carddisp.pl?gene=HLA-DRB1
GPX3	Glutathione Peroxidase 3	Protein Coding	41	GC05P150997	18.98576355	https://www.genecards.org/cgi-bin/carddisp.pl?gene=GPX3
HP	Haptoglobin	Protein Coding	44	GC16P072086	18.97026634	https://www.genecards.org/cgi-bin/carddisp.pl?gene=HP
MTOR	Mechanistic Target Of Rapamycin Kinase	Protein Coding	51	GC01M011106	18.92462921	https://www.genecards.org/cgi-bin/carddisp.pl?gene=MTOR
NDUFS4	NADH:Ubiquinone Oxidoreductase Subunit S4	Protein Coding	42	GC05P053560	18.8663578	https://www.genecards.org/cgi-bin/carddisp.pl?gene=NDUFS4
IGF1	Insulin Like Growth Factor 1	Protein Coding	46	GC12M102395	18.8494606	https://www.genecards.org/cgi-bin/carddisp.pl?gene=IGF1
TPO	Thyroid Peroxidase	Protein Coding	47	GC02P001374	18.79410744	https://www.genecards.org/cgi-bin/carddisp.pl?gene=TPO
NPY	Neuropeptide Y	Protein Coding	44	GC07P024290	18.74138451	https://www.genecards.org/cgi-bin/carddisp.pl?gene=NPY
ABCB1	ATP Binding Cassette Subfamily B Member 1	Protein Coding	49	GC07M087504	18.70999718	https://www.genecards.org/cgi-bin/carddisp.pl?gene=ABCB1
SOD3	Superoxide Dismutase 3	Protein Coding	41	GC04P024798	18.70547676	https://www.genecards.org/cgi-bin/carddisp.pl?gene=SOD3
CDKN1A	Cyclin Dependent Kinase Inhibitor 1A	Protein Coding	46	GC06P083850	18.68741035	https://www.genecards.org/cgi-bin/carddisp.pl?gene=CDKN1A
MAPK9	Mitogen-Activated Protein Kinase 9	Protein Coding	46	GC05M180254	18.59066963	https://www.genecards.org/cgi-bin/carddisp.pl?gene=MAPK9
SLC25A20	Solute Carrier Family 25 Member 20	Protein Coding	44	GC03M048869	18.55882263	https://www.genecards.org/cgi-bin/carddisp.pl?gene=SLC25A20
IL18	Interleukin 18	Protein Coding	41	GC11M112143	18.45753288	https://www.genecards.org/cgi-bin/carddisp.pl?gene=IL18
UGT1A1	UDP Glucuronosyltransferase Family 1 Member A1	Protein Coding	48	GC02P233760	18.45197678	https://www.genecards.org/cgi-bin/carddisp.pl?gene=UGT1A1
AGT	Angiotensinogen	Protein Coding	47	GC01M230702	18.42545128	https://www.genecards.org/cgi-bin/carddisp.pl?gene=AGT
NUDT1	Nudix Hydrolase 1	Protein Coding	41	GC07P002242	18.41189384	https://www.genecards.org/cgi-bin/carddisp.pl?gene=NUDT1
APOA1	Apolipoprotein A1	Protein Coding	46	GC11M116835	18.39938927	https://www.genecards.org/cgi-bin/carddisp.pl?gene=APOA1
IL2	Interleukin 2	Protein Coding	43	GC04M122451	18.35959244	https://www.genecards.org/cgi-bin/carddisp.pl?gene=IL2
MDM2	MDM2 Proto-Oncogene	Protein Coding	51	GC12P068808	18.28910828	https://www.genecards.org/cgi-bin/carddisp.pl?gene=MDM2
CLU	Clusterin	Protein Coding	45	GC08M027596	18.25366211	https://www.genecards.org/cgi-bin/carddisp.pl?gene=CLU
SRC	SRC Proto-Oncogene, Non-Receptor Tyrosine Kinase	Protein Coding	49	GC20P037344	18.16363525	https://www.genecards.org/cgi-bin/carddisp.pl?gene=SRC
BRCA2	BRCA2 DNA Repair Associated	Protein Coding	46	GC13P032315	18.12845612	https://www.genecards.org/cgi-bin/carddisp.pl?gene=BRCA2
EPHX1	Epoxide Hydrolase 1	Protein Coding	44	GC01P225810	18.10208321	https://www.genecards.org/cgi-bin/carddisp.pl?gene=EPHX1
HSPA8	Heat Shock Protein Family A (Hsp70) Member 8	Protein Coding	46	GC11M123057	18.0946331	https://www.genecards.org/cgi-bin/carddisp.pl?gene=HSPA8
ACAD9	Acyl-CoA Dehydrogenase Family Member 9	Protein Coding	43	GC03P134206	18.05386353	https://www.genecards.org/cgi-bin/carddisp.pl?gene=ACAD9
OXT	Oxytocin/Neurophysin I Prepropeptide	Protein Coding	37	GC20P004235	18.0126152	https://www.genecards.org/cgi-bin/carddisp.pl?gene=OXT
TYR	Tyrosinase	Protein Coding	46	GC11P089177	17.97592163	https://www.genecards.org/cgi-bin/carddisp.pl?gene=TYR
UCP2	Uncoupling Protein 2	Protein Coding	44	GC11M073974	17.90746689	https://www.genecards.org/cgi-bin/carddisp.pl?gene=UCP2
PIK3CA	Phosphatidylinositol-4,5-Bisphosphate 3-Kinase Catalytic Subunit Alpha	Protein Coding	50	GC03P179148	17.88406181	https://www.genecards.org/cgi-bin/carddisp.pl?gene=PIK3CA
FASLG	Fas Ligand	Protein Coding	45	GC01P172628	17.88267708	https://www.genecards.org/cgi-bin/carddisp.pl?gene=FASLG
AGTR1	Angiotensin II Receptor Type 1	Protein Coding	48	GC03P148697	17.87968826	https://www.genecards.org/cgi-bin/carddisp.pl?gene=AGTR1
SERPINE1	Serpin Family E Member 1	Protein Coding	48	GC07P101127	17.80196762	https://www.genecards.org/cgi-bin/carddisp.pl?gene=SERPINE1
ADA	Adenosine Deaminase	Protein Coding	49	GC20M044620	17.6685524	https://www.genecards.org/cgi-bin/carddisp.pl?gene=ADA
F2	Coagulation Factor II, Thrombin	Protein Coding	48	GC11P046720	17.66358948	https://www.genecards.org/cgi-bin/carddisp.pl?gene=F2
KDR	Kinase Insert Domain Receptor	Protein Coding	51	GC04M055078	17.65676498	https://www.genecards.org/cgi-bin/carddisp.pl?gene=KDR
AGER	Advanced Glycosylation End-Product Specific Receptor	Protein Coding	44	GC06M032180	17.63285446	https://www.genecards.org/cgi-bin/carddisp.pl?gene=AGER
FKBP5	FKBP Prolyl Isomerase 5	Protein Coding	45	GC06M066105	17.62463379	https://www.genecards.org/cgi-bin/carddisp.pl?gene=FKBP5
SHC1	SHC Adaptor Protein 1	Protein Coding	42	GC01M154962	17.60047722	https://www.genecards.org/cgi-bin/carddisp.pl?gene=SHC1
SQSTM1	Sequestosome 1	Protein Coding	46	GC05P179806	17.59611893	https://www.genecards.org/cgi-bin/carddisp.pl?gene=SQSTM1
PPARGC1A	PPARG Coactivator 1 Alpha	Protein Coding	44	GC04M023755	17.52590752	https://www.genecards.org/cgi-bin/carddisp.pl?gene=PPARGC1A
SLC2A1	Solute Carrier Family 2 Member 1	Protein Coding	50	GC01M042925	17.50585175	https://www.genecards.org/cgi-bin/carddisp.pl?gene=SLC2A1
HBB	Hemoglobin Subunit Beta	Protein Coding	44	GC11M006446	17.49394226	https://www.genecards.org/cgi-bin/carddisp.pl?gene=HBB
HMGB1	High Mobility Group Box 1	Protein Coding	44	GC13M030456	17.40586281	https://www.genecards.org/cgi-bin/carddisp.pl?gene=HMGB1
PRDX3	Peroxiredoxin 3	Protein Coding	42	GC10M119167	17.23025703	https://www.genecards.org/cgi-bin/carddisp.pl?gene=PRDX3
PRDX1	Peroxiredoxin 1	Protein Coding	46	GC01M045511	17.22030258	https://www.genecards.org/cgi-bin/carddisp.pl?gene=PRDX1
PSEN1	Presenilin 1	Protein Coding	50	GC14P073136	17.17011833	https://www.genecards.org/cgi-bin/carddisp.pl?gene=PSEN1
PPARA	Peroxisome Proliferator Activated Receptor Alpha	Protein Coding	44	GC22P046150	17.14413261	https://www.genecards.org/cgi-bin/carddisp.pl?gene=PPARA
CBS	Cystathionine Beta-Synthase	Protein Coding	48	GC21M043053	17.05907822	https://www.genecards.org/cgi-bin/carddisp.pl?gene=CBS
EIF2AK2	Eukaryotic Translation Initiation Factor 2 Alpha Kinase 2	Protein Coding	45	GC02M037099	17.0559597	https://www.genecards.org/cgi-bin/carddisp.pl?gene=EIF2AK2
ATF6	Activating Transcription Factor 6	Protein Coding	45	GC01P161766	17.017313	https://www.genecards.org/cgi-bin/carddisp.pl?gene=ATF6
PLA2G6	Phospholipase A2 Group VI	Protein Coding	46	GC22M058815	16.97872925	https://www.genecards.org/cgi-bin/carddisp.pl?gene=PLA2G6
TH	Tyrosine Hydroxylase	Protein Coding	49	GC11M002163	16.96323395	https://www.genecards.org/cgi-bin/carddisp.pl?gene=TH
MAPT	Microtubule Associated Protein Tau	Protein Coding	48	GC17P045894	16.92533112	https://www.genecards.org/cgi-bin/carddisp.pl?gene=MAPT
POR	Cytochrome P450 Oxidoreductase	Protein Coding	48	GC07P075899	16.89476585	https://www.genecards.org/cgi-bin/carddisp.pl?gene=POR
CASP9	Caspase 9	Protein Coding	45	GC01M015491	16.88228989	https://www.genecards.org/cgi-bin/carddisp.pl?gene=CASP9
ACADL	Acyl-CoA Dehydrogenase Long Chain	Protein Coding	40	GC02M210187	16.8468399	https://www.genecards.org/cgi-bin/carddisp.pl?gene=ACADL
CALR	Calreticulin	Protein Coding	49	GC19P012938	16.79188919	https://www.genecards.org/cgi-bin/carddisp.pl?gene=CALR
G3BP2	G3BP Stress Granule Assembly Factor 2	Protein Coding	36	GC04M075642	16.7823391	https://www.genecards.org/cgi-bin/carddisp.pl?gene=G3BP2
EGF	Epidermal Growth Factor	Protein Coding	49	GC04P109912	16.74927902	https://www.genecards.org/cgi-bin/carddisp.pl?gene=EGF
SMPD1	Sphingomyelin Phosphodiesterase 1	Protein Coding	47	GC11P006390	16.73823547	https://www.genecards.org/cgi-bin/carddisp.pl?gene=SMPD1
PLA2G4A	Phospholipase A2 Group IVA	Protein Coding	47	GC01P186798	16.72328949	https://www.genecards.org/cgi-bin/carddisp.pl?gene=PLA2G4A
CYP3A5	Cytochrome P450 Family 3 Subfamily A Member 5	Protein Coding	45	GC07M099648	16.69262886	https://www.genecards.org/cgi-bin/carddisp.pl?gene=CYP3A5
COX5A	Cytochrome C Oxidase Subunit 5A	Protein Coding	42	GC15M074919	16.55101776	https://www.genecards.org/cgi-bin/carddisp.pl?gene=COX5A
CCL11	C-C Motif Chemokine Ligand 11	Protein Coding	41	GC17P034285	16.46946335	https://www.genecards.org/cgi-bin/carddisp.pl?gene=CCL11
SELP	Selectin P	Protein Coding	44	GC01M169558	16.43246078	https://www.genecards.org/cgi-bin/carddisp.pl?gene=SELP
CACNA1C	Calcium Voltage-Gated Channel Subunit Alpha1 C	Protein Coding	48	GC12P001970	16.42908859	https://www.genecards.org/cgi-bin/carddisp.pl?gene=CACNA1C
SERP1	Stress Associated Endoplasmic Reticulum Protein 1	Protein Coding	31	GC03M150541	16.40890312	https://www.genecards.org/cgi-bin/carddisp.pl?gene=SERP1
KRAS	KRAS Proto-Oncogene, GTPase	Protein Coding	49	GC12M025204	16.40795898	https://www.genecards.org/cgi-bin/carddisp.pl?gene=KRAS
PDE5A	Phosphodiesterase 5A	Protein Coding	44	GC04M119494	16.4037838	https://www.genecards.org/cgi-bin/carddisp.pl?gene=PDE5A
NOD2	Nucleotide Binding Oligomerization Domain Containing 2	Protein Coding	46	GC16P050693	16.39649963	https://www.genecards.org/cgi-bin/carddisp.pl?gene=NOD2
PRKAA1	Protein Kinase AMP-Activated Catalytic Subunit Alpha 1	Protein Coding	45	GC05M040759	16.39346504	https://www.genecards.org/cgi-bin/carddisp.pl?gene=PRKAA1
VHL	Von Hippel-Lindau Tumor Suppressor	Protein Coding	44	GC03P012458	16.37627602	https://www.genecards.org/cgi-bin/carddisp.pl?gene=VHL
ERN1	Endoplasmic Reticulum To Nucleus Signaling 1	Protein Coding	44	GC17M064039	16.35130692	https://www.genecards.org/cgi-bin/carddisp.pl?gene=ERN1
SP1	Sp1 Transcription Factor	Protein Coding	44	GC12P053380	16.35061264	https://www.genecards.org/cgi-bin/carddisp.pl?gene=SP1
TERT	Telomerase Reverse Transcriptase	Protein Coding	49	GC05M001253	16.3445816	https://www.genecards.org/cgi-bin/carddisp.pl?gene=TERT
TRPM2	Transient Receptor Potential Cation Channel Subfamily M Member 2	Protein Coding	40	GC21P044350	16.33365631	https://www.genecards.org/cgi-bin/carddisp.pl?gene=TRPM2
GGT1	Gamma-Glutamyltransferase 1	Protein Coding	48	GC22P024583	16.29613876	https://www.genecards.org/cgi-bin/carddisp.pl?gene=GGT1
SCN5A	Sodium Voltage-Gated Channel Alpha Subunit 5	Protein Coding	49	GC03M038549	16.27270699	https://www.genecards.org/cgi-bin/carddisp.pl?gene=SCN5A
P4HB	Prolyl 4-Hydroxylase Subunit Beta	Protein Coding	46	GC17M081843	16.24663925	https://www.genecards.org/cgi-bin/carddisp.pl?gene=P4HB
BMP6	Bone Morphogenetic Protein 6	Protein Coding	42	GC06P007726	16.24208069	https://www.genecards.org/cgi-bin/carddisp.pl?gene=BMP6
CYP19A1	Cytochrome P450 Family 19 Subfamily A Member 1	Protein Coding	47	GC15M051208	16.23055458	https://www.genecards.org/cgi-bin/carddisp.pl?gene=CYP19A1
PIK3CG	Phosphatidylinositol-4,5-Bisphosphate 3-Kinase Catalytic Subunit Gamma	Protein Coding	46	GC07P106865	16.0704689	https://www.genecards.org/cgi-bin/carddisp.pl?gene=PIK3CG
VDR	Vitamin D Receptor	Protein Coding	49	GC12M047841	15.96609497	https://www.genecards.org/cgi-bin/carddisp.pl?gene=VDR
IL5	Interleukin 5	Protein Coding	43	GC05M132541	15.96027565	https://www.genecards.org/cgi-bin/carddisp.pl?gene=IL5
EPO	Erythropoietin	Protein Coding	40	GC07P100720	15.94396019	https://www.genecards.org/cgi-bin/carddisp.pl?gene=EPO
IL17A	Interleukin 17A	Protein Coding	40	GC06P052186	15.89650917	https://www.genecards.org/cgi-bin/carddisp.pl?gene=IL17A
CREB1	CAMP Responsive Element Binding Protein 1	Protein Coding	47	GC02P207529	15.88597107	https://www.genecards.org/cgi-bin/carddisp.pl?gene=CREB1
AR	Androgen Receptor	Protein Coding	50	GC0XP067544	15.82643318	https://www.genecards.org/cgi-bin/carddisp.pl?gene=AR
DRD2	Dopamine Receptor D2	Protein Coding	48	GC11M113409	15.79901123	https://www.genecards.org/cgi-bin/carddisp.pl?gene=DRD2
KCNH2	Potassium Voltage-Gated Channel Subfamily H Member 2	Protein Coding	49	GC07M150944	15.79581738	https://www.genecards.org/cgi-bin/carddisp.pl?gene=KCNH2
NOX4	NADPH Oxidase 4	Protein Coding	41	GC11M089324	15.79333687	https://www.genecards.org/cgi-bin/carddisp.pl?gene=NOX4
TXNRD1	Thioredoxin Reductase 1	Protein Coding	45	GC12P104215	15.77729988	https://www.genecards.org/cgi-bin/carddisp.pl?gene=TXNRD1
ACP1	Acid Phosphatase 1	Protein Coding	42	GC02P000344	15.77344513	https://www.genecards.org/cgi-bin/carddisp.pl?gene=ACP1
BLVRB	Biliverdin Reductase B	Protein Coding	38	GC19M040447	15.71101379	https://www.genecards.org/cgi-bin/carddisp.pl?gene=BLVRB
GPHN	Gephyrin	Protein Coding	46	GC14P066507	15.69213486	https://www.genecards.org/cgi-bin/carddisp.pl?gene=GPHN
SUOX	Sulfite Oxidase	Protein Coding	44	GC12P055997	15.68304253	https://www.genecards.org/cgi-bin/carddisp.pl?gene=SUOX
PRL	Prolactin	Protein Coding	41	GC06M022287	15.6634264	https://www.genecards.org/cgi-bin/carddisp.pl?gene=PRL
OXTR	Oxytocin Receptor	Protein Coding	45	GC03M008767	15.63689518	https://www.genecards.org/cgi-bin/carddisp.pl?gene=OXTR
EP300	E1A Binding Protein P300	Protein Coding	49	GC22P041091	15.59663486	https://www.genecards.org/cgi-bin/carddisp.pl?gene=EP300
MAP2K4	Mitogen-Activated Protein Kinase Kinase 4	Protein Coding	45	GC17P012020	15.58232594	https://www.genecards.org/cgi-bin/carddisp.pl?gene=MAP2K4
HSPD1	Heat Shock Protein Family D (Hsp60) Member 1	Protein Coding	46	GC02M197486	15.57577419	https://www.genecards.org/cgi-bin/carddisp.pl?gene=HSPD1
CFTR	CF Transmembrane Conductance Regulator	Protein Coding	49	GC07P117287	15.57106972	https://www.genecards.org/cgi-bin/carddisp.pl?gene=CFTR
DBH	Dopamine Beta-Hydroxylase	Protein Coding	49	GC09P133636	15.54578781	https://www.genecards.org/cgi-bin/carddisp.pl?gene=DBH
TTN	Titin	Protein Coding	45	GC02M178525	15.48304939	https://www.genecards.org/cgi-bin/carddisp.pl?gene=TTN
RHOA	Ras Homolog Family Member A	Protein Coding	46	GC03M049359	15.46968651	https://www.genecards.org/cgi-bin/carddisp.pl?gene=RHOA
ERBB2	Erb-B2 Receptor Tyrosine Kinase 2	Protein Coding	52	GC17P039687	15.4389286	https://www.genecards.org/cgi-bin/carddisp.pl?gene=ERBB2
MAP2K1	Mitogen-Activated Protein Kinase Kinase 1	Protein Coding	51	GC15P066386	15.38427448	https://www.genecards.org/cgi-bin/carddisp.pl?gene=MAP2K1
KL	Klotho	Protein Coding	45	GC13P033016	15.3736763	https://www.genecards.org/cgi-bin/carddisp.pl?gene=KL
ACHE	Acetylcholinesterase (Cartwright Blood Group)	Protein Coding	44	GC07M100889	15.36234283	https://www.genecards.org/cgi-bin/carddisp.pl?gene=ACHE
CYP2C8	Cytochrome P450 Family 2 Subfamily C Member 8	Protein Coding	46	GC10M095038	15.32389641	https://www.genecards.org/cgi-bin/carddisp.pl?gene=CYP2C8
CYP17A1	Cytochrome P450 Family 17 Subfamily A Member 1	Protein Coding	47	GC10M102830	15.31520844	https://www.genecards.org/cgi-bin/carddisp.pl?gene=CYP17A1
ASPH	Aspartate Beta-Hydroxylase	Protein Coding	42	GC08M061500	15.27190685	https://www.genecards.org/cgi-bin/carddisp.pl?gene=ASPH
TG	Thyroglobulin	Protein Coding	43	GC08P132866	15.23755264	https://www.genecards.org/cgi-bin/carddisp.pl?gene=TG
F5	Coagulation Factor V	Protein Coding	45	GC01M169511	15.20565414	https://www.genecards.org/cgi-bin/carddisp.pl?gene=F5
CALCA	Calcitonin Related Polypeptide Alpha	Protein Coding	42	GC11M014945	15.17490959	https://www.genecards.org/cgi-bin/carddisp.pl?gene=CALCA
MYC	MYC Proto-Oncogene, BHLH Transcription Factor	Protein Coding	49	GC08P127735	15.16249275	https://www.genecards.org/cgi-bin/carddisp.pl?gene=MYC
ELANE	Elastase, Neutrophil Expressed	Protein Coding	47	GC19P002810	15.13085175	https://www.genecards.org/cgi-bin/carddisp.pl?gene=ELANE
PON2	Paraoxonase 2	Protein Coding	43	GC07M095404	15.07363701	https://www.genecards.org/cgi-bin/carddisp.pl?gene=PON2
TF	Transferrin	Protein Coding	48	GC03P134296	15.05561638	https://www.genecards.org/cgi-bin/carddisp.pl?gene=TF
POLG	DNA Polymerase Gamma, Catalytic Subunit	Protein Coding	46	GC15M090834	15.04079437	https://www.genecards.org/cgi-bin/carddisp.pl?gene=POLG
VCP	Valosin Containing Protein	Protein Coding	48	GC09M035056	15.03347015	https://www.genecards.org/cgi-bin/carddisp.pl?gene=VCP
MYH7	Myosin Heavy Chain 7	Protein Coding	46	GC14M023412	14.99606895	https://www.genecards.org/cgi-bin/carddisp.pl?gene=MYH7
CSF2	Colony Stimulating Factor 2	Protein Coding	41	GC05P132073	14.9920845	https://www.genecards.org/cgi-bin/carddisp.pl?gene=CSF2
CTLA4	Cytotoxic T-Lymphocyte Associated Protein 4	Protein Coding	44	GC02P203854	14.98964405	https://www.genecards.org/cgi-bin/carddisp.pl?gene=CTLA4
REN	Renin	Protein Coding	47	GC01M204154	14.97186184	https://www.genecards.org/cgi-bin/carddisp.pl?gene=REN
BCHE	Butyrylcholinesterase	Protein Coding	49	GC03M165772	14.93065834	https://www.genecards.org/cgi-bin/carddisp.pl?gene=BCHE
CCL3	C-C Motif Chemokine Ligand 3	Protein Coding	37	GC17M036088	14.8917408	https://www.genecards.org/cgi-bin/carddisp.pl?gene=CCL3
STAT1	Signal Transducer And Activator Of Transcription 1	Protein Coding	50	GC02M190908	14.86002541	https://www.genecards.org/cgi-bin/carddisp.pl?gene=STAT1
CD4	CD4 Molecule	Protein Coding	48	GC12P006786	14.84124279	https://www.genecards.org/cgi-bin/carddisp.pl?gene=CD4
IDH1	Isocitrate Dehydrogenase (NADP(+)) 1	Protein Coding	50	GC02M208236	14.82199287	https://www.genecards.org/cgi-bin/carddisp.pl?gene=IDH1
NPPA	Natriuretic Peptide A	Protein Coding	44	GC01M011846	14.82072163	https://www.genecards.org/cgi-bin/carddisp.pl?gene=NPPA
GBA	Glucosylceramidase Beta	Protein Coding	48	GC01M155234	14.80248165	https://www.genecards.org/cgi-bin/carddisp.pl?gene=GBA
IGHE	Immunoglobulin Heavy Constant Epsilon	Protein Coding	30	GC14M112707	14.79572964	https://www.genecards.org/cgi-bin/carddisp.pl?gene=IGHE
NOTCH3	Notch Receptor 3	Protein Coding	48	GC19M015159	14.78225136	https://www.genecards.org/cgi-bin/carddisp.pl?gene=NOTCH3
NCF2	Neutrophil Cytosolic Factor 2	Protein Coding	45	GC01M183555	14.77917767	https://www.genecards.org/cgi-bin/carddisp.pl?gene=NCF2
F3	Coagulation Factor III, Tissue Factor	Protein Coding	44	GC01M094590	14.77671432	https://www.genecards.org/cgi-bin/carddisp.pl?gene=F3
AKR1B1	Aldo-Keto Reductase Family 1 Member B	Protein Coding	45	GC07M134442	14.76007271	https://www.genecards.org/cgi-bin/carddisp.pl?gene=AKR1B1
GSTA1	Glutathione S-Transferase Alpha 1	Protein Coding	41	GC06M052791	14.75497818	https://www.genecards.org/cgi-bin/carddisp.pl?gene=GSTA1
LMNA	Lamin A/C	Protein Coding	48	GC01P156082	14.73692513	https://www.genecards.org/cgi-bin/carddisp.pl?gene=LMNA
PCNA	Proliferating Cell Nuclear Antigen	Protein Coding	48	GC20M005114	14.73596859	https://www.genecards.org/cgi-bin/carddisp.pl?gene=PCNA
ARG1	Arginase 1	Protein Coding	47	GC06P131473	14.66375256	https://www.genecards.org/cgi-bin/carddisp.pl?gene=ARG1
ABCC1	ATP Binding Cassette Subfamily C Member 1	Protein Coding	47	GC16P015949	14.66034508	https://www.genecards.org/cgi-bin/carddisp.pl?gene=ABCC1
AKR1A1	Aldo-Keto Reductase Family 1 Member A1	Protein Coding	42	GC01P045550	14.61402988	https://www.genecards.org/cgi-bin/carddisp.pl?gene=AKR1A1
MIR21	MicroRNA 21	RNA Gene	24	GC17P059841	14.61188889	https://www.genecards.org/cgi-bin/carddisp.pl?gene=MIR21
TIMP1	TIMP Metallopeptidase Inhibitor 1	Protein Coding	42	GC0XP047596	14.60887337	https://www.genecards.org/cgi-bin/carddisp.pl?gene=TIMP1
TXNIP	Thioredoxin Interacting Protein	Protein Coding	37	GC01M145992	14.59374428	https://www.genecards.org/cgi-bin/carddisp.pl?gene=TXNIP
CCND1	Cyclin D1	Protein Coding	49	GC11P069641	14.55986977	https://www.genecards.org/cgi-bin/carddisp.pl?gene=CCND1
CYP2A6	Cytochrome P450 Family 2 Subfamily A Member 6	Protein Coding	46	GC19M040843	14.53729057	https://www.genecards.org/cgi-bin/carddisp.pl?gene=CYP2A6
BRAF	B-Raf Proto-Oncogene, Serine/Threonine Kinase	Protein Coding	50	GC07M140737	14.53287315	https://www.genecards.org/cgi-bin/carddisp.pl?gene=BRAF
ANXA5	Annexin A5	Protein Coding	44	GC04M121667	14.52774525	https://www.genecards.org/cgi-bin/carddisp.pl?gene=ANXA5
IGF1R	Insulin Like Growth Factor 1 Receptor	Protein Coding	52	GC15P098648	14.47372341	https://www.genecards.org/cgi-bin/carddisp.pl?gene=IGF1R
UCP3	Uncoupling Protein 3	Protein Coding	41	GC11M074000	14.46436024	https://www.genecards.org/cgi-bin/carddisp.pl?gene=UCP3
SLC25A4	Solute Carrier Family 25 Member 4	Protein Coding	47	GC04P185143	14.46416187	https://www.genecards.org/cgi-bin/carddisp.pl?gene=SLC25A4
BMP2	Bone Morphogenetic Protein 2	Protein Coding	44	GC20P006767	14.43868923	https://www.genecards.org/cgi-bin/carddisp.pl?gene=BMP2
IL1R1	Interleukin 1 Receptor Type 1	Protein Coding	44	GC02P102136	14.43161964	https://www.genecards.org/cgi-bin/carddisp.pl?gene=IL1R1
DMD	Dystrophin	Protein Coding	45	GC0XM031097	14.41882133	https://www.genecards.org/cgi-bin/carddisp.pl?gene=DMD
TNFRSF1A	TNF Receptor Superfamily Member 1A	Protein Coding	46	GC12M006328	14.40228271	https://www.genecards.org/cgi-bin/carddisp.pl?gene=TNFRSF1A
MMP1	Matrix Metallopeptidase 1	Protein Coding	49	GC11M102810	14.40098763	https://www.genecards.org/cgi-bin/carddisp.pl?gene=MMP1
CCL5	C-C Motif Chemokine Ligand 5	Protein Coding	41	GC17M035871	14.39455986	https://www.genecards.org/cgi-bin/carddisp.pl?gene=CCL5
SERPINA1	Serpin Family A Member 1	Protein Coding	47	GC14M094376	14.33515072	https://www.genecards.org/cgi-bin/carddisp.pl?gene=SERPINA1
ELN	Elastin	Protein Coding	43	GC07P074027	14.32730865	https://www.genecards.org/cgi-bin/carddisp.pl?gene=ELN
NOX1	NADPH Oxidase 1	Protein Coding	41	GC0XM100843	14.24855137	https://www.genecards.org/cgi-bin/carddisp.pl?gene=NOX1
ABCG2	ATP Binding Cassette Subfamily G Member 2 (Junior Blood Group)	Protein Coding	48	GC04M088090	14.24411392	https://www.genecards.org/cgi-bin/carddisp.pl?gene=ABCG2
MT-ND1	Mitochondrially Encoded NADH:Ubiquinone Oxidoreductase Core Subunit 1	Protein Coding	32	GCMTP003309	14.24163818	https://www.genecards.org/cgi-bin/carddisp.pl?gene=MT-ND1
BCL2L1	BCL2 Like 1	Protein Coding	45	GC20M031664	14.22648525	https://www.genecards.org/cgi-bin/carddisp.pl?gene=BCL2L1
ETFA	Electron Transfer Flavoprotein Subunit Alpha	Protein Coding	44	GC15M090338	14.20707035	https://www.genecards.org/cgi-bin/carddisp.pl?gene=ETFA
SPP1	Secreted Phosphoprotein 1	Protein Coding	44	GC04P087975	14.181427	https://www.genecards.org/cgi-bin/carddisp.pl?gene=SPP1
KCNQ1	Potassium Voltage-Gated Channel Subfamily Q Member 1	Protein Coding	48	GC11P002444	14.15119553	https://www.genecards.org/cgi-bin/carddisp.pl?gene=KCNQ1
MMP3	Matrix Metallopeptidase 3	Protein Coding	48	GC11M102835	14.14154243	https://www.genecards.org/cgi-bin/carddisp.pl?gene=MMP3
GSS	Glutathione Synthetase	Protein Coding	45	GC20M034928	14.12640858	https://www.genecards.org/cgi-bin/carddisp.pl?gene=GSS
PRKG1	Protein Kinase CGMP-Dependent 1	Protein Coding	48	GC10P050991	14.12008762	https://www.genecards.org/cgi-bin/carddisp.pl?gene=PRKG1
RAG2	Recombination Activating 2	Protein Coding	41	GC11M036575	14.09021854	https://www.genecards.org/cgi-bin/carddisp.pl?gene=RAG2
IDO1	Indoleamine 2,3-Dioxygenase 1	Protein Coding	43	GC08P039891	14.07904434	https://www.genecards.org/cgi-bin/carddisp.pl?gene=IDO1
CASP8	Caspase 8	Protein Coding	49	GC02P201233	14.06227112	https://www.genecards.org/cgi-bin/carddisp.pl?gene=CASP8
PRNP	Prion Protein	Protein Coding	45	GC20P004686	14.05230522	https://www.genecards.org/cgi-bin/carddisp.pl?gene=PRNP
FGF2	Fibroblast Growth Factor 2	Protein Coding	44	GC04P122826	14.02332115	https://www.genecards.org/cgi-bin/carddisp.pl?gene=FGF2
PLAT	Plasminogen Activator, Tissue Type	Protein Coding	48	GC08M042174	14.01511574	https://www.genecards.org/cgi-bin/carddisp.pl?gene=PLAT
ATF2	Activating Transcription Factor 2	Protein Coding	44	GC02M175072	13.99367046	https://www.genecards.org/cgi-bin/carddisp.pl?gene=ATF2
MIF	Macrophage Migration Inhibitory Factor	Protein Coding	46	GC22P023894	13.99158287	https://www.genecards.org/cgi-bin/carddisp.pl?gene=MIF
GHRL	Ghrelin And Obestatin Prepropeptide	Protein Coding	42	GC03M010285	13.9647789	https://www.genecards.org/cgi-bin/carddisp.pl?gene=GHRL
ALOX12	Arachidonate 12-Lipoxygenase, 12S Type	Protein Coding	43	GC17P006995	13.94763756	https://www.genecards.org/cgi-bin/carddisp.pl?gene=ALOX12
FN1	Fibronectin 1	Protein Coding	48	GC02M215360	13.93379498	https://www.genecards.org/cgi-bin/carddisp.pl?gene=FN1
APOB	Apolipoprotein B	Protein Coding	45	GC02M020956	13.92307377	https://www.genecards.org/cgi-bin/carddisp.pl?gene=APOB
LOC110806262	Solute Carrier Family 6 Member 4 Gene Promoter	Biological Region	2	GC17P030235	13.89844418	https://www.genecards.org/cgi-bin/carddisp.pl?gene=LOC110806262
ALDH1A1	Aldehyde Dehydrogenase 1 Family Member A1	Protein Coding	45	GC09M072900	13.89404297	https://www.genecards.org/cgi-bin/carddisp.pl?gene=ALDH1A1
HRAS	HRas Proto-Oncogene, GTPase	Protein Coding	50	GC11M003189	13.89174366	https://www.genecards.org/cgi-bin/carddisp.pl?gene=HRAS
NFKBIA	NFKB Inhibitor Alpha	Protein Coding	48	GC14M035401	13.849473	https://www.genecards.org/cgi-bin/carddisp.pl?gene=NFKBIA
CNR1	Cannabinoid Receptor 1	Protein Coding	45	GC06M088139	13.84712887	https://www.genecards.org/cgi-bin/carddisp.pl?gene=CNR1
CYP27A1	Cytochrome P450 Family 27 Subfamily A Member 1	Protein Coding	46	GC02P218781	13.8412714	https://www.genecards.org/cgi-bin/carddisp.pl?gene=CYP27A1
CCN2	Cellular Communication Network Factor 2	Protein Coding	37	GC06M131948	13.828022	https://www.genecards.org/cgi-bin/carddisp.pl?gene=CCN2
SIRT3	Sirtuin 3	Protein Coding	45	GC11M000215	13.81620979	https://www.genecards.org/cgi-bin/carddisp.pl?gene=SIRT3
CTNNB1	Catenin Beta 1	Protein Coding	50	GC03P041236	13.8161087	https://www.genecards.org/cgi-bin/carddisp.pl?gene=CTNNB1
RNASE3	Ribonuclease A Family Member 3	Protein Coding	40	GC14P020891	13.80626106	https://www.genecards.org/cgi-bin/carddisp.pl?gene=RNASE3
IKBKG	Inhibitor Of Nuclear Factor Kappa B Kinase Regulatory Subunit Gamma	Protein Coding	46	GC0XP154541	13.7825737	https://www.genecards.org/cgi-bin/carddisp.pl?gene=IKBKG
UGT1A6	UDP Glucuronosyltransferase Family 1 Member A6	Protein Coding	42	GC02P233691	13.75571632	https://www.genecards.org/cgi-bin/carddisp.pl?gene=UGT1A6
RB1	RB Transcriptional Corepressor 1	Protein Coding	45	GC13P048303	13.75561333	https://www.genecards.org/cgi-bin/carddisp.pl?gene=RB1
ATP2A2	ATPase Sarcoplasmic/Endoplasmic Reticulum Ca2+ Transporting 2	Protein Coding	49	GC12P110280	13.75480652	https://www.genecards.org/cgi-bin/carddisp.pl?gene=ATP2A2
AKR1C1	Aldo-Keto Reductase Family 1 Member C1	Protein Coding	41	GC10P004963	13.7542429	https://www.genecards.org/cgi-bin/carddisp.pl?gene=AKR1C1
CD40LG	CD40 Ligand	Protein Coding	46	GC0XP136649	13.72558784	https://www.genecards.org/cgi-bin/carddisp.pl?gene=CD40LG
ATF3	Activating Transcription Factor 3	Protein Coding	42	GC01P212565	13.64881897	https://www.genecards.org/cgi-bin/carddisp.pl?gene=ATF3
THBD	Thrombomodulin	Protein Coding	44	GC20M023026	13.62808704	https://www.genecards.org/cgi-bin/carddisp.pl?gene=THBD
LOX	Lysyl Oxidase	Protein Coding	45	GC05M122063	13.59746933	https://www.genecards.org/cgi-bin/carddisp.pl?gene=LOX
HSP90B1	Heat Shock Protein 90 Beta Family Member 1	Protein Coding	45	GC12P103930	13.59197998	https://www.genecards.org/cgi-bin/carddisp.pl?gene=HSP90B1
HAO1	Hydroxyacid Oxidase 1	Protein Coding	41	GC20M008215	13.59078026	https://www.genecards.org/cgi-bin/carddisp.pl?gene=HAO1
CDKN3	Cyclin Dependent Kinase Inhibitor 3	Protein Coding	42	GC14P054398	13.57861614	https://www.genecards.org/cgi-bin/carddisp.pl?gene=CDKN3
GPT	Glutamic--Pyruvic Transaminase	Protein Coding	40	GC08P144502	13.54722786	https://www.genecards.org/cgi-bin/carddisp.pl?gene=GPT
C2orf69	Chromosome 2 Open Reading Frame 69	Protein Coding	33	GC02P199911	13.51730728	https://www.genecards.org/cgi-bin/carddisp.pl?gene=C2orf69
CTSB	Cathepsin B	Protein Coding	50	GC08M011842	13.50743675	https://www.genecards.org/cgi-bin/carddisp.pl?gene=CTSB
HSPA9	Heat Shock Protein Family A (Hsp70) Member 9	Protein Coding	45	GC05M138554	13.48862839	https://www.genecards.org/cgi-bin/carddisp.pl?gene=HSPA9
CRAT	Carnitine O-Acetyltransferase	Protein Coding	44	GC09M129094	13.40459442	https://www.genecards.org/cgi-bin/carddisp.pl?gene=CRAT
PIK3R1	Phosphoinositide-3-Kinase Regulatory Subunit 1	Protein Coding	49	GC05P068215	13.39455605	https://www.genecards.org/cgi-bin/carddisp.pl?gene=PIK3R1
NR3C2	Nuclear Receptor Subfamily 3 Group C Member 2	Protein Coding	45	GC04M148078	13.38832092	https://www.genecards.org/cgi-bin/carddisp.pl?gene=NR3C2
ARG2	Arginase 2	Protein Coding	43	GC14P067619	13.36621475	https://www.genecards.org/cgi-bin/carddisp.pl?gene=ARG2
LRRK2	Leucine Rich Repeat Kinase 2	Protein Coding	47	GC12P040196	13.34402466	https://www.genecards.org/cgi-bin/carddisp.pl?gene=LRRK2
CYP24A1	Cytochrome P450 Family 24 Subfamily A Member 1	Protein Coding	45	GC20M054153	13.33622932	https://www.genecards.org/cgi-bin/carddisp.pl?gene=CYP24A1
TXNRD2	Thioredoxin Reductase 2	Protein Coding	45	GC22M019863	13.31876278	https://www.genecards.org/cgi-bin/carddisp.pl?gene=TXNRD2
DUSP1	Dual Specificity Phosphatase 1	Protein Coding	45	GC05M172768	13.26822281	https://www.genecards.org/cgi-bin/carddisp.pl?gene=DUSP1
GLUD1	Glutamate Dehydrogenase 1	Protein Coding	48	GC10M087050	13.25059795	https://www.genecards.org/cgi-bin/carddisp.pl?gene=GLUD1
SYK	Spleen Associated Tyrosine Kinase	Protein Coding	48	GC09P092021	13.22098446	https://www.genecards.org/cgi-bin/carddisp.pl?gene=SYK
KRIT1	KRIT1 Ankyrin Repeat Containing	Protein Coding	42	GC07M092198	13.2090416	https://www.genecards.org/cgi-bin/carddisp.pl?gene=KRIT1
RET	Ret Proto-Oncogene	Protein Coding	51	GC10P043182	13.20737839	https://www.genecards.org/cgi-bin/carddisp.pl?gene=RET
TGFB2	Transforming Growth Factor Beta 2	Protein Coding	49	GC01P218345	13.20607376	https://www.genecards.org/cgi-bin/carddisp.pl?gene=TGFB2
FAAH	Fatty Acid Amide Hydrolase	Protein Coding	46	GC01P046394	13.18784523	https://www.genecards.org/cgi-bin/carddisp.pl?gene=FAAH
SESN2	Sestrin 2	Protein Coding	37	GC01P028270	13.17172527	https://www.genecards.org/cgi-bin/carddisp.pl?gene=SESN2
SIRT6	Sirtuin 6	Protein Coding	43	GC19M004174	13.15704155	https://www.genecards.org/cgi-bin/carddisp.pl?gene=SIRT6
CASK	Calcium/Calmodulin Dependent Serine Protein Kinase	Protein Coding	46	GC0XM041514	13.15559006	https://www.genecards.org/cgi-bin/carddisp.pl?gene=CASK
GLRA1	Glycine Receptor Alpha 1	Protein Coding	46	GC05M151822	13.13544846	https://www.genecards.org/cgi-bin/carddisp.pl?gene=GLRA1
XRCC1	X-Ray Repair Cross Complementing 1	Protein Coding	43	GC19M043543	13.13344955	https://www.genecards.org/cgi-bin/carddisp.pl?gene=XRCC1
PRKCB	Protein Kinase C Beta	Protein Coding	45	GC16P024288	13.1327343	https://www.genecards.org/cgi-bin/carddisp.pl?gene=PRKCB
TPH1	Tryptophan Hydroxylase 1	Protein Coding	42	GC11M018040	13.13035965	https://www.genecards.org/cgi-bin/carddisp.pl?gene=TPH1
THBS1	Thrombospondin 1	Protein Coding	44	GC15P039581	13.12874413	https://www.genecards.org/cgi-bin/carddisp.pl?gene=THBS1
GSK3B	Glycogen Synthase Kinase 3 Beta	Protein Coding	47	GC03M119821	13.12327003	https://www.genecards.org/cgi-bin/carddisp.pl?gene=GSK3B
ABCA1	ATP Binding Cassette Subfamily A Member 1	Protein Coding	46	GC09M104781	13.11950779	https://www.genecards.org/cgi-bin/carddisp.pl?gene=ABCA1
PTK2B	Protein Tyrosine Kinase 2 Beta	Protein Coding	47	GC08P027311	13.09298897	https://www.genecards.org/cgi-bin/carddisp.pl?gene=PTK2B
TARDBP	TAR DNA Binding Protein	Protein Coding	45	GC01P011013	13.07479477	https://www.genecards.org/cgi-bin/carddisp.pl?gene=TARDBP
ERCC8	ERCC Excision Repair 8, CSA Ubiquitin Ligase Complex Subunit	Protein Coding	41	GC05M060894	13.06276703	https://www.genecards.org/cgi-bin/carddisp.pl?gene=ERCC8
NPPB	Natriuretic Peptide B	Protein Coding	42	GC01M011858	13.05111885	https://www.genecards.org/cgi-bin/carddisp.pl?gene=NPPB
IKZF1	IKAROS Family Zinc Finger 1	Protein Coding	46	GC07P050303	13.04498577	https://www.genecards.org/cgi-bin/carddisp.pl?gene=IKZF1
CREBBP	CREB Binding Protein	Protein Coding	50	GC16M007298	13.01240158	https://www.genecards.org/cgi-bin/carddisp.pl?gene=CREBBP
CDK2	Cyclin Dependent Kinase 2	Protein Coding	49	GC12P055966	13.00796223	https://www.genecards.org/cgi-bin/carddisp.pl?gene=CDK2
PLG	Plasminogen	Protein Coding	48	GC06P160702	13.00717163	https://www.genecards.org/cgi-bin/carddisp.pl?gene=PLG
NPM1	Nucleophosmin 1	Protein Coding	48	GC05P171387	12.99816227	https://www.genecards.org/cgi-bin/carddisp.pl?gene=NPM1
SIRT2	Sirtuin 2	Protein Coding	46	GC19M038878	12.9708786	https://www.genecards.org/cgi-bin/carddisp.pl?gene=SIRT2
VIM	Vimentin	Protein Coding	48	GC10P017227	12.96419907	https://www.genecards.org/cgi-bin/carddisp.pl?gene=VIM
PTPN1	Protein Tyrosine Phosphatase Non-Receptor Type 1	Protein Coding	48	GC20P050510	12.95160866	https://www.genecards.org/cgi-bin/carddisp.pl?gene=PTPN1
RAC1	Rac Family Small GTPase 1	Protein Coding	47	GC07P006377	12.92964363	https://www.genecards.org/cgi-bin/carddisp.pl?gene=RAC1
PRKCA	Protein Kinase C Alpha	Protein Coding	48	GC17P066302	12.92249489	https://www.genecards.org/cgi-bin/carddisp.pl?gene=PRKCA
GFER	Growth Factor, Augmenter Of Liver Regeneration	Protein Coding	45	GC16P001984	12.9064455	https://www.genecards.org/cgi-bin/carddisp.pl?gene=GFER
EDNRA	Endothelin Receptor Type A	Protein Coding	47	GC04P147480	12.90362549	https://www.genecards.org/cgi-bin/carddisp.pl?gene=EDNRA
GJA1	Gap Junction Protein Alpha 1	Protein Coding	48	GC06P121436	12.89752388	https://www.genecards.org/cgi-bin/carddisp.pl?gene=GJA1
INSR	Insulin Receptor	Protein Coding	51	GC19M007112	12.8843832	https://www.genecards.org/cgi-bin/carddisp.pl?gene=INSR
EPX	Eosinophil Peroxidase	Protein Coding	43	GC17P058192	12.87278557	https://www.genecards.org/cgi-bin/carddisp.pl?gene=EPX
CD40	CD40 Molecule	Protein Coding	46	GC20P046118	12.86654663	https://www.genecards.org/cgi-bin/carddisp.pl?gene=CD40
SETD2	SET Domain Containing 2, Histone Lysine Methyltransferase	Protein Coding	45	GC03M047033	12.8622427	https://www.genecards.org/cgi-bin/carddisp.pl?gene=SETD2
NGB	Neuroglobin	Protein Coding	37	GC14M077265	12.86124611	https://www.genecards.org/cgi-bin/carddisp.pl?gene=NGB
CYP11A1	Cytochrome P450 Family 11 Subfamily A Member 1	Protein Coding	46	GC15M074337	12.84939384	https://www.genecards.org/cgi-bin/carddisp.pl?gene=CYP11A1
ALDH3A2	Aldehyde Dehydrogenase 3 Family Member A2	Protein Coding	44	GC17P019648	12.83588123	https://www.genecards.org/cgi-bin/carddisp.pl?gene=ALDH3A2
CXCR4	C-X-C Motif Chemokine Receptor 4	Protein Coding	49	GC02M136114	12.8332901	https://www.genecards.org/cgi-bin/carddisp.pl?gene=CXCR4
CDKN1B	Cyclin Dependent Kinase Inhibitor 1B	Protein Coding	45	GC12P021339	12.82696819	https://www.genecards.org/cgi-bin/carddisp.pl?gene=CDKN1B
CSF1	Colony Stimulating Factor 1	Protein Coding	42	GC01P109911	12.81498718	https://www.genecards.org/cgi-bin/carddisp.pl?gene=CSF1
FMR1	Fragile X Messenger Ribonucleoprotein 1	Protein Coding	42	GC0XP147943	12.75345325	https://www.genecards.org/cgi-bin/carddisp.pl?gene=FMR1
ATP1A3	ATPase Na+/K+ Transporting Subunit Alpha 3	Protein Coding	46	GC19M041966	12.74580765	https://www.genecards.org/cgi-bin/carddisp.pl?gene=ATP1A3
PLA2G2A	Phospholipase A2 Group IIA	Protein Coding	45	GC01M019975	12.73802948	https://www.genecards.org/cgi-bin/carddisp.pl?gene=PLA2G2A
TRPV1	Transient Receptor Potential Cation Channel Subfamily V Member 1	Protein Coding	45	GC17M003565	12.72399998	https://www.genecards.org/cgi-bin/carddisp.pl?gene=TRPV1
MRPS25	Mitochondrial Ribosomal Protein S25	Protein Coding	38	GC03M020728	12.7212925	https://www.genecards.org/cgi-bin/carddisp.pl?gene=MRPS25
PDHA1	Pyruvate Dehydrogenase E1 Subunit Alpha 1	Protein Coding	45	GC0XP019343	12.71103287	https://www.genecards.org/cgi-bin/carddisp.pl?gene=PDHA1
CRYAB	Crystallin Alpha B	Protein Coding	44	GC11M111908	12.68496132	https://www.genecards.org/cgi-bin/carddisp.pl?gene=CRYAB
FOXP3	Forkhead Box P3	Protein Coding	45	GC0XM049250	12.67165661	https://www.genecards.org/cgi-bin/carddisp.pl?gene=FOXP3
MAP2K7	Mitogen-Activated Protein Kinase Kinase 7	Protein Coding	44	GC19P007903	12.65959072	https://www.genecards.org/cgi-bin/carddisp.pl?gene=MAP2K7
PECAM1	Platelet And Endothelial Cell Adhesion Molecule 1	Protein Coding	40	GC17M064319	12.60022736	https://www.genecards.org/cgi-bin/carddisp.pl?gene=PECAM1
BCL2L11	BCL2 Like 11	Protein Coding	42	GC02P111119	12.58281136	https://www.genecards.org/cgi-bin/carddisp.pl?gene=BCL2L11
PLAU	Plasminogen Activator, Urokinase	Protein Coding	50	GC10P073909	12.58080101	https://www.genecards.org/cgi-bin/carddisp.pl?gene=PLAU
MT-ND4	Mitochondrially Encoded NADH:Ubiquinone Oxidoreductase Core Subunit 4	Protein Coding	33	GCMTP010762	12.55982304	https://www.genecards.org/cgi-bin/carddisp.pl?gene=MT-ND4
DCLRE1C	DNA Cross-Link Repair 1C	Protein Coding	42	GC10M014897	12.5327816	https://www.genecards.org/cgi-bin/carddisp.pl?gene=DCLRE1C
ALDH9A1	Aldehyde Dehydrogenase 9 Family Member A1	Protein Coding	41	GC01M165679	12.52059937	https://www.genecards.org/cgi-bin/carddisp.pl?gene=ALDH9A1
TLR9	Toll Like Receptor 9	Protein Coding	44	GC03M052222	12.50768089	https://www.genecards.org/cgi-bin/carddisp.pl?gene=TLR9
S100A8	S100 Calcium Binding Protein A8	Protein Coding	41	GC01M153391	12.50064754	https://www.genecards.org/cgi-bin/carddisp.pl?gene=S100A8
FCGR3A	Fc Gamma Receptor IIIa	Protein Coding	44	GC01M161541	12.48421478	https://www.genecards.org/cgi-bin/carddisp.pl?gene=FCGR3A
HMGCR	3-Hydroxy-3-Methylglutaryl-CoA Reductase	Protein Coding	45	GC05P075336	12.47406769	https://www.genecards.org/cgi-bin/carddisp.pl?gene=HMGCR
FLT1	Fms Related Receptor Tyrosine Kinase 1	Protein Coding	49	GC13M028300	12.47116852	https://www.genecards.org/cgi-bin/carddisp.pl?gene=FLT1
RORA	RAR Related Orphan Receptor A	Protein Coding	46	GC15M060488	12.45796204	https://www.genecards.org/cgi-bin/carddisp.pl?gene=RORA
SNAP25	Synaptosome Associated Protein 25	Protein Coding	47	GC20P010186	12.44991302	https://www.genecards.org/cgi-bin/carddisp.pl?gene=SNAP25
GLUL	Glutamate-Ammonia Ligase	Protein Coding	46	GC01M182378	12.43905067	https://www.genecards.org/cgi-bin/carddisp.pl?gene=GLUL
EEF1A1	Eukaryotic Translation Elongation Factor 1 Alpha 1	Protein Coding	42	GC06M073515	12.40740776	https://www.genecards.org/cgi-bin/carddisp.pl?gene=EEF1A1
TGM2	Transglutaminase 2	Protein Coding	46	GC20M038127	12.3815155	https://www.genecards.org/cgi-bin/carddisp.pl?gene=TGM2
CHUK	Component Of Inhibitor Of Nuclear Factor Kappa B Kinase Complex	Protein Coding	49	GC10M100188	12.35960197	https://www.genecards.org/cgi-bin/carddisp.pl?gene=CHUK
LPO	Lactoperoxidase	Protein Coding	40	GC17P058218	12.35406113	https://www.genecards.org/cgi-bin/carddisp.pl?gene=LPO
ASS1	Argininosuccinate Synthase 1	Protein Coding	46	GC09P130444	12.34779072	https://www.genecards.org/cgi-bin/carddisp.pl?gene=ASS1
LTA	Lymphotoxin Alpha	Protein Coding	40	GC06P083693	12.34554386	https://www.genecards.org/cgi-bin/carddisp.pl?gene=LTA
FGFR1	Fibroblast Growth Factor Receptor 1	Protein Coding	52	GC08M038400	12.24562263	https://www.genecards.org/cgi-bin/carddisp.pl?gene=FGFR1
MRPS28	Mitochondrial Ribosomal Protein S28	Protein Coding	40	GC08M079942	12.23831272	https://www.genecards.org/cgi-bin/carddisp.pl?gene=MRPS28
CXCR3	C-X-C Motif Chemokine Receptor 3	Protein Coding	42	GC0XM071615	12.22274399	https://www.genecards.org/cgi-bin/carddisp.pl?gene=CXCR3
RAD51	RAD51 Recombinase	Protein Coding	50	GC15P040694	12.2174387	https://www.genecards.org/cgi-bin/carddisp.pl?gene=RAD51
EPHX2	Epoxide Hydrolase 2	Protein Coding	46	GC08P027490	12.2147541	https://www.genecards.org/cgi-bin/carddisp.pl?gene=EPHX2
CTSD	Cathepsin D	Protein Coding	50	GC11M001752	12.21321583	https://www.genecards.org/cgi-bin/carddisp.pl?gene=CTSD
NAT2	N-Acetyltransferase 2	Protein Coding	41	GC08P018391	12.1949234	https://www.genecards.org/cgi-bin/carddisp.pl?gene=NAT2
IKBKB	Inhibitor Of Nuclear Factor Kappa B Kinase Subunit Beta	Protein Coding	50	GC08P042271	12.19293976	https://www.genecards.org/cgi-bin/carddisp.pl?gene=IKBKB
HYOU1	Hypoxia Up-Regulated 1	Protein Coding	44	GC11M119206	12.18645859	https://www.genecards.org/cgi-bin/carddisp.pl?gene=HYOU1
IL2RA	Interleukin 2 Receptor Subunit Alpha	Protein Coding	48	GC10M006010	12.18435287	https://www.genecards.org/cgi-bin/carddisp.pl?gene=IL2RA
FGFR2	Fibroblast Growth Factor Receptor 2	Protein Coding	52	GC10M121478	12.17323685	https://www.genecards.org/cgi-bin/carddisp.pl?gene=FGFR2
MGST1	Microsomal Glutathione S-Transferase 1	Protein Coding	40	GC12P016347	12.17134953	https://www.genecards.org/cgi-bin/carddisp.pl?gene=MGST1
DUOX2	Dual Oxidase 2	Protein Coding	43	GC15M045092	12.16874504	https://www.genecards.org/cgi-bin/carddisp.pl?gene=DUOX2
ESR2	Estrogen Receptor 2	Protein Coding	47	GC14M064084	12.16405678	https://www.genecards.org/cgi-bin/carddisp.pl?gene=ESR2
SST	Somatostatin	Protein Coding	40	GC03M187668	12.15246582	https://www.genecards.org/cgi-bin/carddisp.pl?gene=SST
XIAP	X-Linked Inhibitor Of Apoptosis	Protein Coding	46	GC0XP123859	12.13520527	https://www.genecards.org/cgi-bin/carddisp.pl?gene=XIAP
FLG	Filaggrin	Protein Coding	40	GC01M152274	12.11532021	https://www.genecards.org/cgi-bin/carddisp.pl?gene=FLG
HTT	Huntingtin	Protein Coding	42	GC04P003041	12.10895634	https://www.genecards.org/cgi-bin/carddisp.pl?gene=HTT
CD44	CD44 Molecule (Indian Blood Group)	Protein Coding	45	GC11P035139	12.07531071	https://www.genecards.org/cgi-bin/carddisp.pl?gene=CD44
MUC1	Mucin 1, Cell Surface Associated	Protein Coding	47	GC01M155185	12.06903934	https://www.genecards.org/cgi-bin/carddisp.pl?gene=MUC1
JAK3	Janus Kinase 3	Protein Coding	49	GC19M017824	12.063097	https://www.genecards.org/cgi-bin/carddisp.pl?gene=JAK3
LTF	Lactotransferrin	Protein Coding	44	GC03M046435	12.06027603	https://www.genecards.org/cgi-bin/carddisp.pl?gene=LTF
MTR	5-Methyltetrahydrofolate-Homocysteine Methyltransferase	Protein Coding	46	GC01P236795	12.05335617	https://www.genecards.org/cgi-bin/carddisp.pl?gene=MTR
MGMT	O-6-Methylguanine-DNA Methyltransferase	Protein Coding	49	GC10P129467	12.05270195	https://www.genecards.org/cgi-bin/carddisp.pl?gene=MGMT
CYP21A2	Cytochrome P450 Family 21 Subfamily A Member 2	Protein Coding	44	GC06P083719	12.04567528	https://www.genecards.org/cgi-bin/carddisp.pl?gene=CYP21A2
HTR1A	5-Hydroxytryptamine Receptor 1A	Protein Coding	45	GC05M063960	12.04565048	https://www.genecards.org/cgi-bin/carddisp.pl?gene=HTR1A
CEBPB	CCAAT Enhancer Binding Protein Beta	Protein Coding	42	GC20P050190	12.01878166	https://www.genecards.org/cgi-bin/carddisp.pl?gene=CEBPB
CXCL10	C-X-C Motif Chemokine Ligand 10	Protein Coding	42	GC04M076021	11.99313354	https://www.genecards.org/cgi-bin/carddisp.pl?gene=CXCL10
MBL2	Mannose Binding Lectin 2	Protein Coding	45	GC10M052760	11.98764801	https://www.genecards.org/cgi-bin/carddisp.pl?gene=MBL2
GLA	Galactosidase Alpha	Protein Coding	47	GC0XM101393	11.98451805	https://www.genecards.org/cgi-bin/carddisp.pl?gene=GLA
FASN	Fatty Acid Synthase	Protein Coding	47	GC17M082078	11.9770298	https://www.genecards.org/cgi-bin/carddisp.pl?gene=FASN
ENO2	Enolase 2	Protein Coding	45	GC12P006913	11.97434902	https://www.genecards.org/cgi-bin/carddisp.pl?gene=ENO2
DNMT1	DNA Methyltransferase 1	Protein Coding	49	GC19M010133	11.97332764	https://www.genecards.org/cgi-bin/carddisp.pl?gene=DNMT1
ITGAM	Integrin Subunit Alpha M	Protein Coding	46	GC16P041126	11.95795918	https://www.genecards.org/cgi-bin/carddisp.pl?gene=ITGAM
ACTA1	Actin Alpha 1, Skeletal Muscle	Protein Coding	46	GC01M229515	11.93882561	https://www.genecards.org/cgi-bin/carddisp.pl?gene=ACTA1
SLC6A3	Solute Carrier Family 6 Member 3	Protein Coding	48	GC05M001392	11.93539429	https://www.genecards.org/cgi-bin/carddisp.pl?gene=SLC6A3
PPIG	Peptidylprolyl Isomerase G	Protein Coding	40	GC02P169584	11.91827297	https://www.genecards.org/cgi-bin/carddisp.pl?gene=PPIG
PLAUR	Plasminogen Activator, Urokinase Receptor	Protein Coding	42	GC19M043646	11.91448116	https://www.genecards.org/cgi-bin/carddisp.pl?gene=PLAUR
PNKP	Polynucleotide Kinase 3'-Phosphatase	Protein Coding	44	GC19M066110	11.91166973	https://www.genecards.org/cgi-bin/carddisp.pl?gene=PNKP
MUTYH	MutY DNA Glycosylase	Protein Coding	44	GC01M045329	11.89911175	https://www.genecards.org/cgi-bin/carddisp.pl?gene=MUTYH
CYP2J2	Cytochrome P450 Family 2 Subfamily J Member 2	Protein Coding	43	GC01M059893	11.86058331	https://www.genecards.org/cgi-bin/carddisp.pl?gene=CYP2J2
SELL	Selectin L	Protein Coding	42	GC01M169690	11.84731865	https://www.genecards.org/cgi-bin/carddisp.pl?gene=SELL
GSTM3	Glutathione S-Transferase Mu 3	Protein Coding	45	GC01M109733	11.84441948	https://www.genecards.org/cgi-bin/carddisp.pl?gene=GSTM3
ALAD	Aminolevulinate Dehydratase	Protein Coding	45	GC09M113386	11.81629658	https://www.genecards.org/cgi-bin/carddisp.pl?gene=ALAD
GCDH	Glutaryl-CoA Dehydrogenase	Protein Coding	44	GC19P012891	11.78914833	https://www.genecards.org/cgi-bin/carddisp.pl?gene=GCDH
CDH1	Cadherin 1	Protein Coding	48	GC16P068737	11.78145599	https://www.genecards.org/cgi-bin/carddisp.pl?gene=CDH1
LIG4	DNA Ligase 4	Protein Coding	46	GC13M108207	11.77712345	https://www.genecards.org/cgi-bin/carddisp.pl?gene=LIG4
UCP1	Uncoupling Protein 1	Protein Coding	42	GC04M140559	11.774827	https://www.genecards.org/cgi-bin/carddisp.pl?gene=UCP1
PTK2	Protein Tyrosine Kinase 2	Protein Coding	45	GC08M140657	11.7708683	https://www.genecards.org/cgi-bin/carddisp.pl?gene=PTK2
APOH	Apolipoprotein H	Protein Coding	43	GC17M066212	11.76258373	https://www.genecards.org/cgi-bin/carddisp.pl?gene=APOH
UGT1A9	UDP Glucuronosyltransferase Family 1 Member A9	Protein Coding	44	GC02P233671	11.76239395	https://www.genecards.org/cgi-bin/carddisp.pl?gene=UGT1A9
F8	Coagulation Factor VIII	Protein Coding	45	GC0XM154835	11.75674057	https://www.genecards.org/cgi-bin/carddisp.pl?gene=F8
CRYAA	Crystallin Alpha A	Protein Coding	44	GC21P043169	11.74747944	https://www.genecards.org/cgi-bin/carddisp.pl?gene=CRYAA
S100B	S100 Calcium Binding Protein B	Protein Coding	44	GC21M050764	11.73121166	https://www.genecards.org/cgi-bin/carddisp.pl?gene=S100B
LDLR	Low Density Lipoprotein Receptor	Protein Coding	49	GC19P011091	11.7292366	https://www.genecards.org/cgi-bin/carddisp.pl?gene=LDLR
CASP1	Caspase 1	Protein Coding	48	GC11M105025	11.72494507	https://www.genecards.org/cgi-bin/carddisp.pl?gene=CASP1
GZMB	Granzyme B	Protein Coding	45	GC14M024630	11.72321796	https://www.genecards.org/cgi-bin/carddisp.pl?gene=GZMB
LPL	Lipoprotein Lipase	Protein Coding	48	GC08P019901	11.7221899	https://www.genecards.org/cgi-bin/carddisp.pl?gene=LPL
IL15	Interleukin 15	Protein Coding	38	GC04P141636	11.70811844	https://www.genecards.org/cgi-bin/carddisp.pl?gene=IL15
ITGB2	Integrin Subunit Beta 2	Protein Coding	49	GC21M044885	11.70100975	https://www.genecards.org/cgi-bin/carddisp.pl?gene=ITGB2
ABCC2	ATP Binding Cassette Subfamily C Member 2	Protein Coding	46	GC10P099782	11.66239071	https://www.genecards.org/cgi-bin/carddisp.pl?gene=ABCC2
EPRS1	Glutamyl-Prolyl-TRNA Synthetase 1	Protein Coding	35	GC01M219969	11.66238594	https://www.genecards.org/cgi-bin/carddisp.pl?gene=EPRS1
CYP27B1	Cytochrome P450 Family 27 Subfamily B Member 1	Protein Coding	46	GC12M057757	11.65536785	https://www.genecards.org/cgi-bin/carddisp.pl?gene=CYP27B1
NGF	Nerve Growth Factor	Protein Coding	47	GC01M115285	11.65116596	https://www.genecards.org/cgi-bin/carddisp.pl?gene=NGF
TNFRSF1B	TNF Receptor Superfamily Member 1B	Protein Coding	45	GC01P012235	11.63279819	https://www.genecards.org/cgi-bin/carddisp.pl?gene=TNFRSF1B
CACNA1A	Calcium Voltage-Gated Channel Subunit Alpha1 A	Protein Coding	46	GC19M013206	11.63258648	https://www.genecards.org/cgi-bin/carddisp.pl?gene=CACNA1A
PTPN11	Protein Tyrosine Phosphatase Non-Receptor Type 11	Protein Coding	50	GC12P112418	11.62218475	https://www.genecards.org/cgi-bin/carddisp.pl?gene=PTPN11
AKR1C3	Aldo-Keto Reductase Family 1 Member C3	Protein Coding	45	GC10P005035	11.61085033	https://www.genecards.org/cgi-bin/carddisp.pl?gene=AKR1C3
SDHC	Succinate Dehydrogenase Complex Subunit C	Protein Coding	43	GC01P161314	11.60142517	https://www.genecards.org/cgi-bin/carddisp.pl?gene=SDHC
EGR1	Early Growth Response 1	Protein Coding	42	GC05P138465	11.57466316	https://www.genecards.org/cgi-bin/carddisp.pl?gene=EGR1
ANK2	Ankyrin 2	Protein Coding	41	GC04P112707	11.5562315	https://www.genecards.org/cgi-bin/carddisp.pl?gene=ANK2
LCAT	Lecithin-Cholesterol Acyltransferase	Protein Coding	46	GC16M067939	11.55320263	https://www.genecards.org/cgi-bin/carddisp.pl?gene=LCAT
DPYD	Dihydropyrimidine Dehydrogenase	Protein Coding	50	GC01M097015	11.55314445	https://www.genecards.org/cgi-bin/carddisp.pl?gene=DPYD
ERCC6	ERCC Excision Repair 6, Chromatin Remodeling Factor	Protein Coding	45	GC10M049454	11.55265617	https://www.genecards.org/cgi-bin/carddisp.pl?gene=ERCC6
RAF1	Raf-1 Proto-Oncogene, Serine/Threonine Kinase	Protein Coding	52	GC03M012583	11.54920197	https://www.genecards.org/cgi-bin/carddisp.pl?gene=RAF1
TAC1	Tachykinin Precursor 1	Protein Coding	41	GC07P097731	11.52560234	https://www.genecards.org/cgi-bin/carddisp.pl?gene=TAC1
STUB1	STIP1 Homology And U-Box Containing Protein 1	Protein Coding	43	GC16P011630	11.51319313	https://www.genecards.org/cgi-bin/carddisp.pl?gene=STUB1
TACR1	Tachykinin Receptor 1	Protein Coding	44	GC02M075112	11.48944473	https://www.genecards.org/cgi-bin/carddisp.pl?gene=TACR1
PHYH	Phytanoyl-CoA 2-Hydroxylase	Protein Coding	44	GC10M013277	11.47835159	https://www.genecards.org/cgi-bin/carddisp.pl?gene=PHYH
MECP2	Methyl-CpG Binding Protein 2	Protein Coding	44	GC0XM154021	11.46310806	https://www.genecards.org/cgi-bin/carddisp.pl?gene=MECP2
NOTCH1	Notch Receptor 1	Protein Coding	49	GC09M137524	11.46295643	https://www.genecards.org/cgi-bin/carddisp.pl?gene=NOTCH1
PTS	6-Pyruvoyltetrahydropterin Synthase	Protein Coding	44	GC11P112226	11.45239258	https://www.genecards.org/cgi-bin/carddisp.pl?gene=PTS
HLA-DQB1	Major Histocompatibility Complex, Class II, DQ Beta 1	Protein Coding	42	GC06M066016	11.45167065	https://www.genecards.org/cgi-bin/carddisp.pl?gene=HLA-DQB1
HLA-G	Major Histocompatibility Complex, Class I, G	Protein Coding	42	GC06P083645	11.44305992	https://www.genecards.org/cgi-bin/carddisp.pl?gene=HLA-G
ITGB1	Integrin Subunit Beta 1	Protein Coding	48	GC10M033116	11.38380146	https://www.genecards.org/cgi-bin/carddisp.pl?gene=ITGB1
FGF23	Fibroblast Growth Factor 23	Protein Coding	44	GC12M004368	11.37055206	https://www.genecards.org/cgi-bin/carddisp.pl?gene=FGF23
TNFSF11	TNF Superfamily Member 11	Protein Coding	45	GC13P042562	11.35803604	https://www.genecards.org/cgi-bin/carddisp.pl?gene=TNFSF11
SMAD3	SMAD Family Member 3	Protein Coding	48	GC15P067063	11.31872177	https://www.genecards.org/cgi-bin/carddisp.pl?gene=SMAD3
CHEK2	Checkpoint Kinase 2	Protein Coding	50	GC22M028687	11.31563854	https://www.genecards.org/cgi-bin/carddisp.pl?gene=CHEK2
CXCL1	C-X-C Motif Chemokine Ligand 1	Protein Coding	40	GC04P073869	11.30859566	https://www.genecards.org/cgi-bin/carddisp.pl?gene=CXCL1
PLCG1	Phospholipase C Gamma 1	Protein Coding	46	GC20P041136	11.3057518	https://www.genecards.org/cgi-bin/carddisp.pl?gene=PLCG1
IGF2	Insulin Like Growth Factor 2	Protein Coding	46	GC11M003294	11.28249359	https://www.genecards.org/cgi-bin/carddisp.pl?gene=IGF2
HSPA1B	Heat Shock Protein Family A (Hsp70) Member 1B	Protein Coding	39	GC06P083712	11.27419472	https://www.genecards.org/cgi-bin/carddisp.pl?gene=HSPA1B
CSF3	Colony Stimulating Factor 3	Protein Coding	38	GC17P040015	11.2524004	https://www.genecards.org/cgi-bin/carddisp.pl?gene=CSF3
SMAD2	SMAD Family Member 2	Protein Coding	48	GC18M047809	11.24314499	https://www.genecards.org/cgi-bin/carddisp.pl?gene=SMAD2
CAMK2G	Calcium/Calmodulin Dependent Protein Kinase II Gamma	Protein Coding	46	GC10M073812	11.23497963	https://www.genecards.org/cgi-bin/carddisp.pl?gene=CAMK2G
IL3	Interleukin 3	Protein Coding	41	GC05P132060	11.23280048	https://www.genecards.org/cgi-bin/carddisp.pl?gene=IL3
MYD88	MYD88 Innate Immune Signal Transduction Adaptor	Protein Coding	48	GC03P038139	11.23099995	https://www.genecards.org/cgi-bin/carddisp.pl?gene=MYD88
CYC1	Cytochrome C1	Protein Coding	44	GC08P144095	11.22821617	https://www.genecards.org/cgi-bin/carddisp.pl?gene=CYC1
CDK1	Cyclin Dependent Kinase 1	Protein Coding	44	GC10P060772	11.22507668	https://www.genecards.org/cgi-bin/carddisp.pl?gene=CDK1
CDK4	Cyclin Dependent Kinase 4	Protein Coding	50	GC12M057743	11.21315002	https://www.genecards.org/cgi-bin/carddisp.pl?gene=CDK4
IFNA1	Interferon Alpha 1	Protein Coding	38	GC09P021593	11.20843601	https://www.genecards.org/cgi-bin/carddisp.pl?gene=IFNA1
GDNF	Glial Cell Derived Neurotrophic Factor	Protein Coding	46	GC05M037812	11.19474983	https://www.genecards.org/cgi-bin/carddisp.pl?gene=GDNF
ADM	Adrenomedullin	Protein Coding	43	GC11P010304	11.17713261	https://www.genecards.org/cgi-bin/carddisp.pl?gene=ADM
RARA	Retinoic Acid Receptor Alpha	Protein Coding	47	GC17P040309	11.17578125	https://www.genecards.org/cgi-bin/carddisp.pl?gene=RARA
UGT1A8	UDP Glucuronosyltransferase Family 1 Member A8	Protein Coding	36	GC02P233618	11.17016888	https://www.genecards.org/cgi-bin/carddisp.pl?gene=UGT1A8
CD69	CD69 Molecule	Protein Coding	40	GC12M021100	11.156394	https://www.genecards.org/cgi-bin/carddisp.pl?gene=CD69
MIR155	MicroRNA 155	RNA Gene	21	GC21P025573	11.15379143	https://www.genecards.org/cgi-bin/carddisp.pl?gene=MIR155
RPS27A	Ribosomal Protein S27a	Protein Coding	41	GC02P055231	11.14850998	https://www.genecards.org/cgi-bin/carddisp.pl?gene=RPS27A
DNAH8	Dynein Axonemal Heavy Chain 8	Protein Coding	37	GC06P083874	11.13309097	https://www.genecards.org/cgi-bin/carddisp.pl?gene=DNAH8
MET	MET Proto-Oncogene, Receptor Tyrosine Kinase	Protein Coding	51	GC07P116672	11.12898159	https://www.genecards.org/cgi-bin/carddisp.pl?gene=MET
DSPP	Dentin Sialophosphoprotein	Protein Coding	38	GC04P087608	11.09772301	https://www.genecards.org/cgi-bin/carddisp.pl?gene=DSPP
CUL3	Cullin 3	Protein Coding	45	GC02M224470	11.09565067	https://www.genecards.org/cgi-bin/carddisp.pl?gene=CUL3
FGF1	Fibroblast Growth Factor 1	Protein Coding	45	GC05M142555	11.09554577	https://www.genecards.org/cgi-bin/carddisp.pl?gene=FGF1
ITPR1	Inositol 1,4,5-Trisphosphate Receptor Type 1	Protein Coding	47	GC03P004486	11.08991432	https://www.genecards.org/cgi-bin/carddisp.pl?gene=ITPR1
ATR	ATR Serine/Threonine Kinase	Protein Coding	50	GC03M142449	11.08274364	https://www.genecards.org/cgi-bin/carddisp.pl?gene=ATR
AHR	Aryl Hydrocarbon Receptor	Protein Coding	47	GC07P016916	11.07114887	https://www.genecards.org/cgi-bin/carddisp.pl?gene=AHR
S100A9	S100 Calcium Binding Protein A9	Protein Coding	41	GC01P153357	11.06886864	https://www.genecards.org/cgi-bin/carddisp.pl?gene=S100A9
HBA1	Hemoglobin Subunit Alpha 1	Protein Coding	42	GC16P011598	11.06729412	https://www.genecards.org/cgi-bin/carddisp.pl?gene=HBA1
OPRM1	Opioid Receptor Mu 1	Protein Coding	46	GC06P154075	11.04896355	https://www.genecards.org/cgi-bin/carddisp.pl?gene=OPRM1
SCN4A	Sodium Voltage-Gated Channel Alpha Subunit 4	Protein Coding	45	GC17M063938	11.04626465	https://www.genecards.org/cgi-bin/carddisp.pl?gene=SCN4A
HEXB	Hexosaminidase Subunit Beta	Protein Coding	47	GC05P074640	11.04580307	https://www.genecards.org/cgi-bin/carddisp.pl?gene=HEXB
GRIN1	Glutamate Ionotropic Receptor NMDA Type Subunit 1	Protein Coding	48	GC09P137138	11.03128433	https://www.genecards.org/cgi-bin/carddisp.pl?gene=GRIN1
BIRC5	Baculoviral IAP Repeat Containing 5	Protein Coding	45	GC17P078214	11.02418995	https://www.genecards.org/cgi-bin/carddisp.pl?gene=BIRC5
UGT1A10	UDP Glucuronosyltransferase Family 1 Member A10	Protein Coding	41	GC02P233636	11.0121603	https://www.genecards.org/cgi-bin/carddisp.pl?gene=UGT1A10
HSD11B1	Hydroxysteroid 11-Beta Dehydrogenase 1	Protein Coding	49	GC01P209686	10.98216057	https://www.genecards.org/cgi-bin/carddisp.pl?gene=HSD11B1
CYB5R3	Cytochrome B5 Reductase 3	Protein Coding	44	GC22M057611	10.95423603	https://www.genecards.org/cgi-bin/carddisp.pl?gene=CYB5R3
IRS1	Insulin Receptor Substrate 1	Protein Coding	45	GC02M226731	10.92459011	https://www.genecards.org/cgi-bin/carddisp.pl?gene=IRS1
NDUFAF2	NADH:Ubiquinone Oxidoreductase Complex Assembly Factor 2	Protein Coding	38	GC05P060945	10.91903973	https://www.genecards.org/cgi-bin/carddisp.pl?gene=NDUFAF2
FGF7	Fibroblast Growth Factor 7	Protein Coding	40	GC15P049423	10.91849804	https://www.genecards.org/cgi-bin/carddisp.pl?gene=FGF7
HGF	Hepatocyte Growth Factor	Protein Coding	49	GC07M081699	10.91196156	https://www.genecards.org/cgi-bin/carddisp.pl?gene=HGF
RELA	RELA Proto-Oncogene, NF-KB Subunit	Protein Coding	49	GC11M065653	10.91065979	https://www.genecards.org/cgi-bin/carddisp.pl?gene=RELA
SERPINC1	Serpin Family C Member 1	Protein Coding	47	GC01M174559	10.91063499	https://www.genecards.org/cgi-bin/carddisp.pl?gene=SERPINC1
SERPINA3	Serpin Family A Member 3	Protein Coding	42	GC14P094612	10.8905468	https://www.genecards.org/cgi-bin/carddisp.pl?gene=SERPINA3
AMBP	Alpha-1-Microglobulin/Bikunin Precursor	Protein Coding	42	GC09M114060	10.89044571	https://www.genecards.org/cgi-bin/carddisp.pl?gene=AMBP
HDAC2	Histone Deacetylase 2	Protein Coding	49	GC06M113933	10.88847542	https://www.genecards.org/cgi-bin/carddisp.pl?gene=HDAC2
CHEK1	Checkpoint Kinase 1	Protein Coding	48	GC11P125625	10.8695364	https://www.genecards.org/cgi-bin/carddisp.pl?gene=CHEK1
ERCC1	ERCC Excision Repair 1, Endonuclease Non-Catalytic Subunit	Protein Coding	45	GC19M065924	10.8649168	https://www.genecards.org/cgi-bin/carddisp.pl?gene=ERCC1
KLK3	Kallikrein Related Peptidase 3	Protein Coding	45	GC19P050854	10.85950851	https://www.genecards.org/cgi-bin/carddisp.pl?gene=KLK3
DHCR24	24-Dehydrocholesterol Reductase	Protein Coding	44	GC01M054849	10.8549099	https://www.genecards.org/cgi-bin/carddisp.pl?gene=DHCR24
ALDH3A1	Aldehyde Dehydrogenase 3 Family Member A1	Protein Coding	42	GC17M019737	10.84916878	https://www.genecards.org/cgi-bin/carddisp.pl?gene=ALDH3A1
MTRR	5-Methyltetrahydrofolate-Homocysteine Methyltransferase Reductase	Protein Coding	42	GC05P007851	10.83650303	https://www.genecards.org/cgi-bin/carddisp.pl?gene=MTRR
IRF1	Interferon Regulatory Factor 1	Protein Coding	45	GC05M132440	10.82588577	https://www.genecards.org/cgi-bin/carddisp.pl?gene=IRF1
STK4	Serine/Threonine Kinase 4	Protein Coding	48	GC20P044966	10.82273197	https://www.genecards.org/cgi-bin/carddisp.pl?gene=STK4
AHSP	Alpha Hemoglobin Stabilizing Protein	Protein Coding	35	GC16P031527	10.82081795	https://www.genecards.org/cgi-bin/carddisp.pl?gene=AHSP
E2F1	E2F Transcription Factor 1	Protein Coding	42	GC20M033675	10.82003117	https://www.genecards.org/cgi-bin/carddisp.pl?gene=E2F1
CDK5	Cyclin Dependent Kinase 5	Protein Coding	50	GC07M151053	10.78752041	https://www.genecards.org/cgi-bin/carddisp.pl?gene=CDK5
CCL4	C-C Motif Chemokine Ligand 4	Protein Coding	37	GC17P036103	10.73104477	https://www.genecards.org/cgi-bin/carddisp.pl?gene=CCL4
CYP3A7	Cytochrome P450 Family 3 Subfamily A Member 7	Protein Coding	42	GC07M099705	10.72214413	https://www.genecards.org/cgi-bin/carddisp.pl?gene=CYP3A7
IL7	Interleukin 7	Protein Coding	40	GC08M078689	10.71528816	https://www.genecards.org/cgi-bin/carddisp.pl?gene=IL7
PRKAB1	Protein Kinase AMP-Activated Non-Catalytic Subunit Beta 1	Protein Coding	45	GC12P119632	10.71401787	https://www.genecards.org/cgi-bin/carddisp.pl?gene=PRKAB1
CCR5	C-C Motif Chemokine Receptor 5	Protein Coding	44	GC03P046776	10.71365166	https://www.genecards.org/cgi-bin/carddisp.pl?gene=CCR5
GH1	Growth Hormone 1	Protein Coding	42	GC17M063917	10.71249199	https://www.genecards.org/cgi-bin/carddisp.pl?gene=GH1
FH	Fumarate Hydratase	Protein Coding	45	GC01M241499	10.6968565	https://www.genecards.org/cgi-bin/carddisp.pl?gene=FH
SGK1	Serum/Glucocorticoid Regulated Kinase 1	Protein Coding	46	GC06M134169	10.69675064	https://www.genecards.org/cgi-bin/carddisp.pl?gene=SGK1
CHD7	Chromodomain Helicase DNA Binding Protein 7	Protein Coding	44	GC08P060678	10.68185616	https://www.genecards.org/cgi-bin/carddisp.pl?gene=CHD7
CYB5A	Cytochrome B5 Type A	Protein Coding	42	GC18M074250	10.68157768	https://www.genecards.org/cgi-bin/carddisp.pl?gene=CYB5A
ALPP	Alkaline Phosphatase, Placental	Protein Coding	44	GC02P232378	10.67124653	https://www.genecards.org/cgi-bin/carddisp.pl?gene=ALPP
ATAD1	ATPase Family AAA Domain Containing 1	Protein Coding	40	GC10M087751	10.67051315	https://www.genecards.org/cgi-bin/carddisp.pl?gene=ATAD1
PDE4A	Phosphodiesterase 4A	Protein Coding	44	GC19P010416	10.66432381	https://www.genecards.org/cgi-bin/carddisp.pl?gene=PDE4A
IL1RAPL2	Interleukin 1 Receptor Accessory Protein Like 2	Protein Coding	38	GC0XP104566	10.66093254	https://www.genecards.org/cgi-bin/carddisp.pl?gene=IL1RAPL2
PGR	Progesterone Receptor	Protein Coding	47	GC11M101030	10.6595993	https://www.genecards.org/cgi-bin/carddisp.pl?gene=PGR
HSPG2	Heparan Sulfate Proteoglycan 2	Protein Coding	46	GC01M021822	10.65060616	https://www.genecards.org/cgi-bin/carddisp.pl?gene=HSPG2
BAK1	BCL2 Antagonist/Killer 1	Protein Coding	42	GC06M033572	10.64983273	https://www.genecards.org/cgi-bin/carddisp.pl?gene=BAK1
ELAVL1	ELAV Like RNA Binding Protein 1	Protein Coding	40	GC19M007958	10.64201355	https://www.genecards.org/cgi-bin/carddisp.pl?gene=ELAVL1
DPP4	Dipeptidyl Peptidase 4	Protein Coding	48	GC02M161992	10.62604427	https://www.genecards.org/cgi-bin/carddisp.pl?gene=DPP4
RAC2	Rac Family Small GTPase 2	Protein Coding	49	GC22M057489	10.62489891	https://www.genecards.org/cgi-bin/carddisp.pl?gene=RAC2
APAF1	Apoptotic Peptidase Activating Factor 1	Protein Coding	45	GC12P098645	10.61599064	https://www.genecards.org/cgi-bin/carddisp.pl?gene=APAF1
RUNX2	RUNX Family Transcription Factor 2	Protein Coding	45	GC06P083940	10.61339188	https://www.genecards.org/cgi-bin/carddisp.pl?gene=RUNX2
TSC2	TSC Complex Subunit 2	Protein Coding	48	GC16P011696	10.59597969	https://www.genecards.org/cgi-bin/carddisp.pl?gene=TSC2
ADRB1	Adrenoceptor Beta 1	Protein Coding	46	GC10P114044	10.59138012	https://www.genecards.org/cgi-bin/carddisp.pl?gene=ADRB1
DNM2	Dynamin 2	Protein Coding	48	GC19P010718	10.58400536	https://www.genecards.org/cgi-bin/carddisp.pl?gene=DNM2
UGT1A4	UDP Glucuronosyltransferase Family 1 Member A4	Protein Coding	41	GC02P233718	10.56876564	https://www.genecards.org/cgi-bin/carddisp.pl?gene=UGT1A4
NEIL1	Nei Like DNA Glycosylase 1	Protein Coding	38	GC15P075346	10.56231213	https://www.genecards.org/cgi-bin/carddisp.pl?gene=NEIL1
MIR126	MicroRNA 126	RNA Gene	22	GC09P136670	10.56088257	https://www.genecards.org/cgi-bin/carddisp.pl?gene=MIR126
CDC42	Cell Division Cycle 42	Protein Coding	49	GC01P022052	10.53200722	https://www.genecards.org/cgi-bin/carddisp.pl?gene=CDC42
BGLAP	Bone Gamma-Carboxyglutamate Protein	Protein Coding	38	GC01P156242	10.51170826	https://www.genecards.org/cgi-bin/carddisp.pl?gene=BGLAP
TLR3	Toll Like Receptor 3	Protein Coding	49	GC04P186059	10.50306511	https://www.genecards.org/cgi-bin/carddisp.pl?gene=TLR3
GFAP	Glial Fibrillary Acidic Protein	Protein Coding	45	GC17M044917	10.50095367	https://www.genecards.org/cgi-bin/carddisp.pl?gene=GFAP
TFRC	Transferrin Receptor	Protein Coding	47	GC03M196027	10.49377441	https://www.genecards.org/cgi-bin/carddisp.pl?gene=TFRC
AGRN	Agrin	Protein Coding	44	GC01P001020	10.49122334	https://www.genecards.org/cgi-bin/carddisp.pl?gene=AGRN
BMP4	Bone Morphogenetic Protein 4	Protein Coding	46	GC14M053949	10.47089005	https://www.genecards.org/cgi-bin/carddisp.pl?gene=BMP4
ODC1	Ornithine Decarboxylase 1	Protein Coding	46	GC02M010432	10.46644211	https://www.genecards.org/cgi-bin/carddisp.pl?gene=ODC1
IL12B	Interleukin 12B	Protein Coding	42	GC05M159314	10.4383955	https://www.genecards.org/cgi-bin/carddisp.pl?gene=IL12B
ITGA2	Integrin Subunit Alpha 2	Protein Coding	45	GC05P052989	10.42976189	https://www.genecards.org/cgi-bin/carddisp.pl?gene=ITGA2
TTR	Transthyretin	Protein Coding	46	GC18P031557	10.41378784	https://www.genecards.org/cgi-bin/carddisp.pl?gene=TTR
UGT1A3	UDP Glucuronosyltransferase Family 1 Member A3	Protein Coding	38	GC02P233729	10.41001892	https://www.genecards.org/cgi-bin/carddisp.pl?gene=UGT1A3
ITGAL	Integrin Subunit Alpha L	Protein Coding	45	GC16P030472	10.39692307	https://www.genecards.org/cgi-bin/carddisp.pl?gene=ITGAL
ERCC2	ERCC Excision Repair 2, TFIIH Core Complex Helicase Subunit	Protein Coding	46	GC19M045349	10.39354134	https://www.genecards.org/cgi-bin/carddisp.pl?gene=ERCC2
BCL6	BCL6 Transcription Repressor	Protein Coding	43	GC03M187721	10.39233494	https://www.genecards.org/cgi-bin/carddisp.pl?gene=BCL6
PDGFB	Platelet Derived Growth Factor Subunit B	Protein Coding	47	GC22M058085	10.38835526	https://www.genecards.org/cgi-bin/carddisp.pl?gene=PDGFB
HDAC1	Histone Deacetylase 1	Protein Coding	47	GC01P032292	10.37951374	https://www.genecards.org/cgi-bin/carddisp.pl?gene=HDAC1
EZH2	Enhancer Of Zeste 2 Polycomb Repressive Complex 2 Subunit	Protein Coding	52	GC07M148807	10.37287235	https://www.genecards.org/cgi-bin/carddisp.pl?gene=EZH2
TRAF6	TNF Receptor Associated Factor 6	Protein Coding	44	GC11M036467	10.36597633	https://www.genecards.org/cgi-bin/carddisp.pl?gene=TRAF6
HRH2	Histamine Receptor H2	Protein Coding	42	GC05P175659	10.35943604	https://www.genecards.org/cgi-bin/carddisp.pl?gene=HRH2
TNFSF10	TNF Superfamily Member 10	Protein Coding	42	GC03M172505	10.33092213	https://www.genecards.org/cgi-bin/carddisp.pl?gene=TNFSF10
DAXX	Death Domain Associated Protein	Protein Coding	41	GC06M033318	10.32281017	https://www.genecards.org/cgi-bin/carddisp.pl?gene=DAXX
CETP	Cholesteryl Ester Transfer Protein	Protein Coding	46	GC16P056961	10.3135891	https://www.genecards.org/cgi-bin/carddisp.pl?gene=CETP
CHKA	Choline Kinase Alpha	Protein Coding	41	GC11M068052	10.30200958	https://www.genecards.org/cgi-bin/carddisp.pl?gene=CHKA
HBEGF	Heparin Binding EGF Like Growth Factor	Protein Coding	41	GC05M140332	10.29712868	https://www.genecards.org/cgi-bin/carddisp.pl?gene=HBEGF
AOC1	Amine Oxidase Copper Containing 1	Protein Coding	38	GC07P150824	10.28543663	https://www.genecards.org/cgi-bin/carddisp.pl?gene=AOC1
DES	Desmin	Protein Coding	45	GC02P219418	10.2725153	https://www.genecards.org/cgi-bin/carddisp.pl?gene=DES
MCL1	MCL1 Apoptosis Regulator, BCL2 Family Member	Protein Coding	45	GC01M152066	10.26874828	https://www.genecards.org/cgi-bin/carddisp.pl?gene=MCL1
EIF4E	Eukaryotic Translation Initiation Factor 4E	Protein Coding	47	GC04M098879	10.26849556	https://www.genecards.org/cgi-bin/carddisp.pl?gene=EIF4E
AS3MT	Arsenite Methyltransferase	Protein Coding	40	GC10P102869	10.26066685	https://www.genecards.org/cgi-bin/carddisp.pl?gene=AS3MT
PF4	Platelet Factor 4	Protein Coding	39	GC04M073980	10.24994469	https://www.genecards.org/cgi-bin/carddisp.pl?gene=PF4
FBN1	Fibrillin 1	Protein Coding	45	GC15M048408	10.24517441	https://www.genecards.org/cgi-bin/carddisp.pl?gene=FBN1
MT-ND2	Mitochondrially Encoded NADH:Ubiquinone Oxidoreductase Core Subunit 2	Protein Coding	34	GCMTP004472	10.23170662	https://www.genecards.org/cgi-bin/carddisp.pl?gene=MT-ND2
NR1H2	Nuclear Receptor Subfamily 1 Group H Member 2	Protein Coding	45	GC19P050329	10.21552467	https://www.genecards.org/cgi-bin/carddisp.pl?gene=NR1H2
CD14	CD14 Molecule	Protein Coding	44	GC05M140631	10.21442509	https://www.genecards.org/cgi-bin/carddisp.pl?gene=CD14
IL11	Interleukin 11	Protein Coding	39	GC19M055364	10.21028614	https://www.genecards.org/cgi-bin/carddisp.pl?gene=IL11
ITGB3	Integrin Subunit Beta 3	Protein Coding	49	GC17P055923	10.20279884	https://www.genecards.org/cgi-bin/carddisp.pl?gene=ITGB3
CXCL12	C-X-C Motif Chemokine Ligand 12	Protein Coding	42	GC10M044370	10.19782066	https://www.genecards.org/cgi-bin/carddisp.pl?gene=CXCL12
DAPK1	Death Associated Protein Kinase 1	Protein Coding	47	GC09P087497	10.18893528	https://www.genecards.org/cgi-bin/carddisp.pl?gene=DAPK1
GAL	Galanin And GMAP Prepropeptide	Protein Coding	43	GC11P070219	10.18470001	https://www.genecards.org/cgi-bin/carddisp.pl?gene=GAL
MIEF2	Mitochondrial Elongation Factor 2	Protein Coding	33	GC17P018262	10.18269253	https://www.genecards.org/cgi-bin/carddisp.pl?gene=MIEF2
IGFBP3	Insulin Like Growth Factor Binding Protein 3	Protein Coding	44	GC07M045912	10.17268085	https://www.genecards.org/cgi-bin/carddisp.pl?gene=IGFBP3
PRKDC	Protein Kinase, DNA-Activated, Catalytic Subunit	Protein Coding	48	GC08M047773	10.16377258	https://www.genecards.org/cgi-bin/carddisp.pl?gene=PRKDC
TGFA	Transforming Growth Factor Alpha	Protein Coding	44	GC02M070447	10.1588707	https://www.genecards.org/cgi-bin/carddisp.pl?gene=TGFA
TYMP	Thymidine Phosphorylase	Protein Coding	45	GC22M050525	10.15154076	https://www.genecards.org/cgi-bin/carddisp.pl?gene=TYMP
KITLG	KIT Ligand	Protein Coding	43	GC12M088492	10.14854622	https://www.genecards.org/cgi-bin/carddisp.pl?gene=KITLG
NTRK1	Neurotrophic Receptor Tyrosine Kinase 1	Protein Coding	46	GC01P156815	10.14637756	https://www.genecards.org/cgi-bin/carddisp.pl?gene=NTRK1
MMP13	Matrix Metallopeptidase 13	Protein Coding	49	GC11M102942	10.14469242	https://www.genecards.org/cgi-bin/carddisp.pl?gene=MMP13
GADD45A	Growth Arrest And DNA Damage Inducible Alpha	Protein Coding	42	GC01P067685	10.14197254	https://www.genecards.org/cgi-bin/carddisp.pl?gene=GADD45A
LCK	LCK Proto-Oncogene, Src Family Tyrosine Kinase	Protein Coding	50	GC01P032251	10.12266159	https://www.genecards.org/cgi-bin/carddisp.pl?gene=LCK
PRKCQ	Protein Kinase C Theta	Protein Coding	47	GC10M006526	10.11083412	https://www.genecards.org/cgi-bin/carddisp.pl?gene=PRKCQ
GSTM2	Glutathione S-Transferase Mu 2	Protein Coding	40	GC01P109668	10.09650993	https://www.genecards.org/cgi-bin/carddisp.pl?gene=GSTM2
BACE1	Beta-Secretase 1	Protein Coding	46	GC11M117285	10.09599686	https://www.genecards.org/cgi-bin/carddisp.pl?gene=BACE1
HSP90AB1	Heat Shock Protein 90 Alpha Family Class B Member 1	Protein Coding	46	GC06P044246	10.08336449	https://www.genecards.org/cgi-bin/carddisp.pl?gene=HSP90AB1
SLC2A4	Solute Carrier Family 2 Member 4	Protein Coding	44	GC17P011137	10.05664539	https://www.genecards.org/cgi-bin/carddisp.pl?gene=SLC2A4
LBR	Lamin B Receptor	Protein Coding	45	GC01M225401	10.04223061	https://www.genecards.org/cgi-bin/carddisp.pl?gene=LBR
LDHA	Lactate Dehydrogenase A	Protein Coding	49	GC11P018394	9.998889923	https://www.genecards.org/cgi-bin/carddisp.pl?gene=LDHA
NAMPT	Nicotinamide Phosphoribosyltransferase	Protein Coding	46	GC07M106248	9.994802475	https://www.genecards.org/cgi-bin/carddisp.pl?gene=NAMPT
ACO1	Aconitase 1	Protein Coding	43	GC09P032374	9.989426613	https://www.genecards.org/cgi-bin/carddisp.pl?gene=ACO1
NRAS	NRAS Proto-Oncogene, GTPase	Protein Coding	47	GC01M114704	9.988056183	https://www.genecards.org/cgi-bin/carddisp.pl?gene=NRAS
SERPINF1	Serpin Family F Member 1	Protein Coding	44	GC17P001761	9.987271309	https://www.genecards.org/cgi-bin/carddisp.pl?gene=SERPINF1
MT-ATP6	Mitochondrially Encoded ATP Synthase Membrane Subunit 6	Protein Coding	33	GCMTP008531	9.973196983	https://www.genecards.org/cgi-bin/carddisp.pl?gene=MT-ATP6
GCK	Glucokinase	Protein Coding	48	GC07M044467	9.958054543	https://www.genecards.org/cgi-bin/carddisp.pl?gene=GCK
AGK	Acylglycerol Kinase	Protein Coding	40	GC07P141551	9.954280853	https://www.genecards.org/cgi-bin/carddisp.pl?gene=AGK
HTR2C	5-Hydroxytryptamine Receptor 2C	Protein Coding	45	GC0XP114584	9.94152832	https://www.genecards.org/cgi-bin/carddisp.pl?gene=HTR2C
CCR6	C-C Motif Chemokine Receptor 6	Protein Coding	42	GC06P167111	9.934113503	https://www.genecards.org/cgi-bin/carddisp.pl?gene=CCR6
PML	PML Nuclear Body Scaffold	Protein Coding	44	GC15P073994	9.93225193	https://www.genecards.org/cgi-bin/carddisp.pl?gene=PML
CTH	Cystathionine Gamma-Lyase	Protein Coding	48	GC01P070411	9.925095558	https://www.genecards.org/cgi-bin/carddisp.pl?gene=CTH
FTO	FTO Alpha-Ketoglutarate Dependent Dioxygenase	Protein Coding	44	GC16P053832	9.925043106	https://www.genecards.org/cgi-bin/carddisp.pl?gene=FTO
F10	Coagulation Factor X	Protein Coding	48	GC13P113122	9.916613579	https://www.genecards.org/cgi-bin/carddisp.pl?gene=F10
TRAF2	TNF Receptor Associated Factor 2	Protein Coding	42	GC09P136881	9.915377617	https://www.genecards.org/cgi-bin/carddisp.pl?gene=TRAF2
LIPC	Lipase C, Hepatic Type	Protein Coding	45	GC15P058410	9.9142313	https://www.genecards.org/cgi-bin/carddisp.pl?gene=LIPC
NRG1	Neuregulin 1	Protein Coding	45	GC08P031639	9.905031204	https://www.genecards.org/cgi-bin/carddisp.pl?gene=NRG1
SCARB1	Scavenger Receptor Class B Member 1	Protein Coding	45	GC12M124776	9.885954857	https://www.genecards.org/cgi-bin/carddisp.pl?gene=SCARB1
DNM1L	Dynamin 1 Like	Protein Coding	46	GC12P032679	9.884610176	https://www.genecards.org/cgi-bin/carddisp.pl?gene=DNM1L
TRPV4	Transient Receptor Potential Cation Channel Subfamily V Member 4	Protein Coding	48	GC12M109783	9.882568359	https://www.genecards.org/cgi-bin/carddisp.pl?gene=TRPV4
BCR	BCR Activator Of RhoGEF And GTPase	Protein Coding	50	GC22P023179	9.857355118	https://www.genecards.org/cgi-bin/carddisp.pl?gene=BCR
DHFR	Dihydrofolate Reductase	Protein Coding	47	GC05M080626	9.855568886	https://www.genecards.org/cgi-bin/carddisp.pl?gene=DHFR
TOP1	DNA Topoisomerase I	Protein Coding	47	GC20P041028	9.84581089	https://www.genecards.org/cgi-bin/carddisp.pl?gene=TOP1
ADH1B	Alcohol Dehydrogenase 1B (Class I), Beta Polypeptide	Protein Coding	43	GC04M099304	9.845687866	https://www.genecards.org/cgi-bin/carddisp.pl?gene=ADH1B
SLC4A1	Solute Carrier Family 4 Member 1 (Diego Blood Group)	Protein Coding	47	GC17M044913	9.833399773	https://www.genecards.org/cgi-bin/carddisp.pl?gene=SLC4A1
TGFBR1	Transforming Growth Factor Beta Receptor 1	Protein Coding	50	GC09P099104	9.832345963	https://www.genecards.org/cgi-bin/carddisp.pl?gene=TGFBR1
ALKBH1	AlkB Homolog 1, Histone H2A Dioxygenase	Protein Coding	34	GC14M077672	9.831941605	https://www.genecards.org/cgi-bin/carddisp.pl?gene=ALKBH1
MICA	MHC Class I Polypeptide-Related Sequence A	Protein Coding	38	GC06P031399	9.824896812	https://www.genecards.org/cgi-bin/carddisp.pl?gene=MICA
TGFBR2	Transforming Growth Factor Beta Receptor 2	Protein Coding	49	GC03P030623	9.824023247	https://www.genecards.org/cgi-bin/carddisp.pl?gene=TGFBR2
GSTO1	Glutathione S-Transferase Omega 1	Protein Coding	43	GC10P104235	9.821943283	https://www.genecards.org/cgi-bin/carddisp.pl?gene=GSTO1
CLEC4A	C-Type Lectin Domain Family 4 Member A	Protein Coding	37	GC12P021118	9.804476738	https://www.genecards.org/cgi-bin/carddisp.pl?gene=CLEC4A
CD79A	CD79a Molecule	Protein Coding	45	GC19P041877	9.800783157	https://www.genecards.org/cgi-bin/carddisp.pl?gene=CD79A
BAD	BCL2 Associated Agonist Of Cell Death	Protein Coding	43	GC11M089708	9.797697067	https://www.genecards.org/cgi-bin/carddisp.pl?gene=BAD
CASP2	Caspase 2	Protein Coding	46	GC07P148375	9.790953636	https://www.genecards.org/cgi-bin/carddisp.pl?gene=CASP2
GSTA2	Glutathione S-Transferase Alpha 2	Protein Coding	40	GC06M052750	9.786967278	https://www.genecards.org/cgi-bin/carddisp.pl?gene=GSTA2
SMAD4	SMAD Family Member 4	Protein Coding	48	GC18P051028	9.779700279	https://www.genecards.org/cgi-bin/carddisp.pl?gene=SMAD4
NDRG1	N-Myc Downstream Regulated 1	Protein Coding	43	GC08M133237	9.773698807	https://www.genecards.org/cgi-bin/carddisp.pl?gene=NDRG1
IFNB1	Interferon Beta 1	Protein Coding	41	GC09M021077	9.773274422	https://www.genecards.org/cgi-bin/carddisp.pl?gene=IFNB1
SLPI	Secretory Leukocyte Peptidase Inhibitor	Protein Coding	39	GC20M045252	9.761419296	https://www.genecards.org/cgi-bin/carddisp.pl?gene=SLPI
CD80	CD80 Molecule	Protein Coding	40	GC03M119524	9.757273674	https://www.genecards.org/cgi-bin/carddisp.pl?gene=CD80
CCK	Cholecystokinin	Protein Coding	41	GC03M042274	9.756193161	https://www.genecards.org/cgi-bin/carddisp.pl?gene=CCK
RETN	Resistin	Protein Coding	41	GC19P007669	9.75484848	https://www.genecards.org/cgi-bin/carddisp.pl?gene=RETN
MME	Membrane Metalloendopeptidase	Protein Coding	48	GC03P155024	9.74612236	https://www.genecards.org/cgi-bin/carddisp.pl?gene=MME
CYP11B1	Cytochrome P450 Family 11 Subfamily B Member 1	Protein Coding	46	GC08M142872	9.739673615	https://www.genecards.org/cgi-bin/carddisp.pl?gene=CYP11B1
CASP7	Caspase 7	Protein Coding	47	GC10P113679	9.73045063	https://www.genecards.org/cgi-bin/carddisp.pl?gene=CASP7
FYN	FYN Proto-Oncogene, Src Family Tyrosine Kinase	Protein Coding	45	GC06M111660	9.728625298	https://www.genecards.org/cgi-bin/carddisp.pl?gene=FYN
FCGR2A	Fc Gamma Receptor IIa	Protein Coding	45	GC01P161505	9.71121788	https://www.genecards.org/cgi-bin/carddisp.pl?gene=FCGR2A
SLC8A1	Solute Carrier Family 8 Member A1	Protein Coding	43	GC02M040078	9.710212708	https://www.genecards.org/cgi-bin/carddisp.pl?gene=SLC8A1
ACP5	Acid Phosphatase 5, Tartrate Resistant	Protein Coding	45	GC19M011574	9.701919556	https://www.genecards.org/cgi-bin/carddisp.pl?gene=ACP5
MT-CO2	Mitochondrially Encoded Cytochrome C Oxidase II	Protein Coding	34	GCMTP007587	9.696617126	https://www.genecards.org/cgi-bin/carddisp.pl?gene=MT-CO2
MAPKAP1	MAPK Associated Protein 1	Protein Coding	41	GC09M125437	9.693574905	https://www.genecards.org/cgi-bin/carddisp.pl?gene=MAPKAP1
SCN2A	Sodium Voltage-Gated Channel Alpha Subunit 2	Protein Coding	46	GC02P165194	9.686987877	https://www.genecards.org/cgi-bin/carddisp.pl?gene=SCN2A
MIR34A	MicroRNA 34a	RNA Gene	23	GC01M009151	9.685659409	https://www.genecards.org/cgi-bin/carddisp.pl?gene=MIR34A
TOR1A	Torsin Family 1 Member A	Protein Coding	44	GC09M129812	9.674443245	https://www.genecards.org/cgi-bin/carddisp.pl?gene=TOR1A
EDNRB	Endothelin Receptor Type B	Protein Coding	47	GC13M077895	9.672820091	https://www.genecards.org/cgi-bin/carddisp.pl?gene=EDNRB
PTPN3	Protein Tyrosine Phosphatase Non-Receptor Type 3	Protein Coding	44	GC09M109375	9.671067238	https://www.genecards.org/cgi-bin/carddisp.pl?gene=PTPN3
ROCK1	Rho Associated Coiled-Coil Containing Protein Kinase 1	Protein Coding	48	GC18M020946	9.656118393	https://www.genecards.org/cgi-bin/carddisp.pl?gene=ROCK1
LGALS3	Galectin 3	Protein Coding	43	GC14P055124	9.647727013	https://www.genecards.org/cgi-bin/carddisp.pl?gene=LGALS3
ANXA2	Annexin A2	Protein Coding	46	GC15M060347	9.646737099	https://www.genecards.org/cgi-bin/carddisp.pl?gene=ANXA2
NR1H4	Nuclear Receptor Subfamily 1 Group H Member 4	Protein Coding	46	GC12P100473	9.642503738	https://www.genecards.org/cgi-bin/carddisp.pl?gene=NR1H4
GLRB	Glycine Receptor Beta	Protein Coding	46	GC04P157076	9.626529694	https://www.genecards.org/cgi-bin/carddisp.pl?gene=GLRB
RPA1	Replication Protein A1	Protein Coding	45	GC17P001829	9.607563972	https://www.genecards.org/cgi-bin/carddisp.pl?gene=RPA1
CSN1S1	Casein Alpha S1	Protein Coding	36	GC04P069932	9.600662231	https://www.genecards.org/cgi-bin/carddisp.pl?gene=CSN1S1
ABCC3	ATP Binding Cassette Subfamily C Member 3	Protein Coding	45	GC17P050634	9.576026917	https://www.genecards.org/cgi-bin/carddisp.pl?gene=ABCC3
NME1	NME/NM23 Nucleoside Diphosphate Kinase 1	Protein Coding	44	GC17P056083	9.575293541	https://www.genecards.org/cgi-bin/carddisp.pl?gene=NME1
PRTN3	Proteinase 3	Protein Coding	44	GC19P000840	9.555509567	https://www.genecards.org/cgi-bin/carddisp.pl?gene=PRTN3
LRP1	LDL Receptor Related Protein 1	Protein Coding	46	GC12P057128	9.554286957	https://www.genecards.org/cgi-bin/carddisp.pl?gene=LRP1
RXRA	Retinoid X Receptor Alpha	Protein Coding	47	GC09P134317	9.536135674	https://www.genecards.org/cgi-bin/carddisp.pl?gene=RXRA
OXA1L	OXA1L Mitochondrial Inner Membrane Protein	Protein Coding	38	GC14P022766	9.532689095	https://www.genecards.org/cgi-bin/carddisp.pl?gene=OXA1L
F9	Coagulation Factor IX	Protein Coding	46	GC0XP139530	9.524757385	https://www.genecards.org/cgi-bin/carddisp.pl?gene=F9
TOP2A	DNA Topoisomerase II Alpha	Protein Coding	49	GC17M040388	9.518709183	https://www.genecards.org/cgi-bin/carddisp.pl?gene=TOP2A
GYS1	Glycogen Synthase 1	Protein Coding	47	GC19M066067	9.507343292	https://www.genecards.org/cgi-bin/carddisp.pl?gene=GYS1
TNFRSF11B	TNF Receptor Superfamily Member 11b	Protein Coding	46	GC08M118923	9.499985695	https://www.genecards.org/cgi-bin/carddisp.pl?gene=TNFRSF11B
MBP	Myelin Basic Protein	Protein Coding	44	GC18M076978	9.489281654	https://www.genecards.org/cgi-bin/carddisp.pl?gene=MBP
SLC17A5	Solute Carrier Family 17 Member 5	Protein Coding	42	GC06M073593	9.48100853	https://www.genecards.org/cgi-bin/carddisp.pl?gene=SLC17A5
ADH1C	Alcohol Dehydrogenase 1C (Class I), Gamma Polypeptide	Protein Coding	40	GC04M099336	9.480398178	https://www.genecards.org/cgi-bin/carddisp.pl?gene=ADH1C
FANCD2	FA Complementation Group D2	Protein Coding	45	GC03P010026	9.473514557	https://www.genecards.org/cgi-bin/carddisp.pl?gene=FANCD2
COL1A1	Collagen Type I Alpha 1 Chain	Protein Coding	48	GC17M050183	9.469747543	https://www.genecards.org/cgi-bin/carddisp.pl?gene=COL1A1
GSTA4	Glutathione S-Transferase Alpha 4	Protein Coding	41	GC06M052977	9.468389511	https://www.genecards.org/cgi-bin/carddisp.pl?gene=GSTA4
DDX3X	DEAD-Box Helicase 3 X-Linked	Protein Coding	44	GC0XP041333	9.467903137	https://www.genecards.org/cgi-bin/carddisp.pl?gene=DDX3X
UGT1A7	UDP Glucuronosyltransferase Family 1 Member A7	Protein Coding	40	GC02P233681	9.459997177	https://www.genecards.org/cgi-bin/carddisp.pl?gene=UGT1A7
BAG3	BAG Cochaperone 3	Protein Coding	42	GC10P119651	9.455451012	https://www.genecards.org/cgi-bin/carddisp.pl?gene=BAG3
DSP	Desmoplakin	Protein Coding	48	GC06P007541	9.447755814	https://www.genecards.org/cgi-bin/carddisp.pl?gene=DSP
ACE2	Angiotensin Converting Enzyme 2	Protein Coding	46	GC0XM015494	9.442849159	https://www.genecards.org/cgi-bin/carddisp.pl?gene=ACE2
KCNMA1	Potassium Calcium-Activated Channel Subfamily M Alpha 1	Protein Coding	48	GC10M076869	9.437296867	https://www.genecards.org/cgi-bin/carddisp.pl?gene=KCNMA1
NKX2-1	NK2 Homeobox 1	Protein Coding	44	GC14M036516	9.436226845	https://www.genecards.org/cgi-bin/carddisp.pl?gene=NKX2-1
F2RL1	F2R Like Trypsin Receptor 1	Protein Coding	44	GC05P076818	9.410920143	https://www.genecards.org/cgi-bin/carddisp.pl?gene=F2RL1
MIR146A	MicroRNA 146a	RNA Gene	22	GC05P160485	9.405828476	https://www.genecards.org/cgi-bin/carddisp.pl?gene=MIR146A
KIT	KIT Proto-Oncogene, Receptor Tyrosine Kinase	Protein Coding	50	GC04P054657	9.389577866	https://www.genecards.org/cgi-bin/carddisp.pl?gene=KIT
TKT	Transketolase	Protein Coding	45	GC03M053224	9.389342308	https://www.genecards.org/cgi-bin/carddisp.pl?gene=TKT
PXN	Paxillin	Protein Coding	44	GC12M120210	9.387360573	https://www.genecards.org/cgi-bin/carddisp.pl?gene=PXN
DICER1	Dicer 1, Ribonuclease III	Protein Coding	46	GC14M095086	9.387156487	https://www.genecards.org/cgi-bin/carddisp.pl?gene=DICER1
LCN2	Lipocalin 2	Protein Coding	43	GC09P128149	9.36401844	https://www.genecards.org/cgi-bin/carddisp.pl?gene=LCN2
HLA-DQA1	Major Histocompatibility Complex, Class II, DQ Alpha 1	Protein Coding	42	GC06P083727	9.359369278	https://www.genecards.org/cgi-bin/carddisp.pl?gene=HLA-DQA1
WRN	WRN RecQ Like Helicase	Protein Coding	44	GC08P031033	9.324213028	https://www.genecards.org/cgi-bin/carddisp.pl?gene=WRN
CD86	CD86 Molecule	Protein Coding	42	GC03P122055	9.318510056	https://www.genecards.org/cgi-bin/carddisp.pl?gene=CD86
FTH1	Ferritin Heavy Chain 1	Protein Coding	48	GC11M061959	9.311524391	https://www.genecards.org/cgi-bin/carddisp.pl?gene=FTH1
ACTB	Actin Beta	Protein Coding	47	GC07M005527	9.309989929	https://www.genecards.org/cgi-bin/carddisp.pl?gene=ACTB
MAP2K2	Mitogen-Activated Protein Kinase Kinase 2	Protein Coding	50	GC19M004090	9.297367096	https://www.genecards.org/cgi-bin/carddisp.pl?gene=MAP2K2
WT1	WT1 Transcription Factor	Protein Coding	47	GC11M032365	9.281737328	https://www.genecards.org/cgi-bin/carddisp.pl?gene=WT1
PIK3C2A	Phosphatidylinositol-4-Phosphate 3-Kinase Catalytic Subunit Type 2 Alpha	Protein Coding	45	GC11M017580	9.280630112	https://www.genecards.org/cgi-bin/carddisp.pl?gene=PIK3C2A
PTH	Parathyroid Hormone	Protein Coding	44	GC11M013492	9.274746895	https://www.genecards.org/cgi-bin/carddisp.pl?gene=PTH
SCD	Stearoyl-CoA Desaturase	Protein Coding	48	GC10P100347	9.274454117	https://www.genecards.org/cgi-bin/carddisp.pl?gene=SCD
TP73	Tumor Protein P73	Protein Coding	45	GC01P003652	9.272717476	https://www.genecards.org/cgi-bin/carddisp.pl?gene=TP73
GPX8	Glutathione Peroxidase 8 (Putative)	Protein Coding	38	GC05P055160	9.267185211	https://www.genecards.org/cgi-bin/carddisp.pl?gene=GPX8
C5AR1	Complement C5a Receptor 1	Protein Coding	42	GC19P047290	9.246119499	https://www.genecards.org/cgi-bin/carddisp.pl?gene=C5AR1
PRKD2	Protein Kinase D2	Protein Coding	44	GC19M046674	9.228803635	https://www.genecards.org/cgi-bin/carddisp.pl?gene=PRKD2
EIF2AK4	Eukaryotic Translation Initiation Factor 2 Alpha Kinase 4	Protein Coding	44	GC15P039934	9.188653946	https://www.genecards.org/cgi-bin/carddisp.pl?gene=EIF2AK4
AKAP9	A-Kinase Anchoring Protein 9	Protein Coding	43	GC07P091940	9.183185577	https://www.genecards.org/cgi-bin/carddisp.pl?gene=AKAP9
TREX1	Three Prime Repair Exonuclease 1	Protein Coding	40	GC03P048977	9.182222366	https://www.genecards.org/cgi-bin/carddisp.pl?gene=TREX1
PTPN6	Protein Tyrosine Phosphatase Non-Receptor Type 6	Protein Coding	47	GC12P021091	9.181469917	https://www.genecards.org/cgi-bin/carddisp.pl?gene=PTPN6
AQP1	Aquaporin 1 (Colton Blood Group)	Protein Coding	45	GC07P030911	9.178375244	https://www.genecards.org/cgi-bin/carddisp.pl?gene=AQP1
TPI1	Triosephosphate Isomerase 1	Protein Coding	45	GC12P006867	9.165994644	https://www.genecards.org/cgi-bin/carddisp.pl?gene=TPI1
NAT1	N-Acetyltransferase 1	Protein Coding	43	GC08P018179	9.165327072	https://www.genecards.org/cgi-bin/carddisp.pl?gene=NAT1
RHO	Rhodopsin	Protein Coding	46	GC03P134215	9.164714813	https://www.genecards.org/cgi-bin/carddisp.pl?gene=RHO
FCER2	Fc Epsilon Receptor II	Protein Coding	42	GC19M007689	9.163961411	https://www.genecards.org/cgi-bin/carddisp.pl?gene=FCER2
MGST2	Microsomal Glutathione S-Transferase 2	Protein Coding	42	GC04P139665	9.162446976	https://www.genecards.org/cgi-bin/carddisp.pl?gene=MGST2
GLB1	Galactosidase Beta 1	Protein Coding	47	GC03M032963	9.143629074	https://www.genecards.org/cgi-bin/carddisp.pl?gene=GLB1
ERO1A	Endoplasmic Reticulum Oxidoreductase 1 Alpha	Protein Coding	34	GC14M052640	9.132913589	https://www.genecards.org/cgi-bin/carddisp.pl?gene=ERO1A
HDAC9	Histone Deacetylase 9	Protein Coding	46	GC07P018086	9.131289482	https://www.genecards.org/cgi-bin/carddisp.pl?gene=HDAC9
SLC1A1	Solute Carrier Family 1 Member 1	Protein Coding	47	GC09P004490	9.125250816	https://www.genecards.org/cgi-bin/carddisp.pl?gene=SLC1A1
GRB2	Growth Factor Receptor Bound Protein 2	Protein Coding	45	GC17M075318	9.120634079	https://www.genecards.org/cgi-bin/carddisp.pl?gene=GRB2
PDGFRB	Platelet Derived Growth Factor Receptor Beta	Protein Coding	52	GC05M150113	9.089004517	https://www.genecards.org/cgi-bin/carddisp.pl?gene=PDGFRB
ALPL	Alkaline Phosphatase, Biomineralization Associated	Protein Coding	49	GC01P021508	9.078069687	https://www.genecards.org/cgi-bin/carddisp.pl?gene=ALPL
TIMP2	TIMP Metallopeptidase Inhibitor 2	Protein Coding	41	GC17M078852	9.066654205	https://www.genecards.org/cgi-bin/carddisp.pl?gene=TIMP2
ADCY10	Adenylate Cyclase 10	Protein Coding	43	GC01M167809	9.03528595	https://www.genecards.org/cgi-bin/carddisp.pl?gene=ADCY10
KLF2	Kruppel Like Factor 2	Protein Coding	39	GC19P066201	9.034615517	https://www.genecards.org/cgi-bin/carddisp.pl?gene=KLF2
TNFAIP8L1	TNF Alpha Induced Protein 8 Like 1	Protein Coding	32	GC19P004639	9.021819115	https://www.genecards.org/cgi-bin/carddisp.pl?gene=TNFAIP8L1
IAPP	Islet Amyloid Polypeptide	Protein Coding	41	GC12P021354	9.00868988	https://www.genecards.org/cgi-bin/carddisp.pl?gene=IAPP
HRH1	Histamine Receptor H1	Protein Coding	44	GC03P012473	9.007504463	https://www.genecards.org/cgi-bin/carddisp.pl?gene=HRH1
SLC1A3	Solute Carrier Family 1 Member 3	Protein Coding	48	GC05P036646	8.999740601	https://www.genecards.org/cgi-bin/carddisp.pl?gene=SLC1A3
GAD1	Glutamate Decarboxylase 1	Protein Coding	48	GC02P170813	8.957461357	https://www.genecards.org/cgi-bin/carddisp.pl?gene=GAD1
MAP3K7	Mitogen-Activated Protein Kinase Kinase Kinase 7	Protein Coding	48	GC06M090513	8.95741272	https://www.genecards.org/cgi-bin/carddisp.pl?gene=MAP3K7
TREM2	Triggering Receptor Expressed On Myeloid Cells 2	Protein Coding	42	GC06M066157	8.945661545	https://www.genecards.org/cgi-bin/carddisp.pl?gene=TREM2
LALBA	Lactalbumin Alpha	Protein Coding	38	GC12M048567	8.941591263	https://www.genecards.org/cgi-bin/carddisp.pl?gene=LALBA
UQCRQ	Ubiquinol-Cytochrome C Reductase Complex III Subunit VII	Protein Coding	40	GC05P132866	8.926254272	https://www.genecards.org/cgi-bin/carddisp.pl?gene=UQCRQ
ITGA4	Integrin Subunit Alpha 4	Protein Coding	46	GC02P181456	8.91553688	https://www.genecards.org/cgi-bin/carddisp.pl?gene=ITGA4
GDF15	Growth Differentiation Factor 15	Protein Coding	40	GC19P066244	8.913355827	https://www.genecards.org/cgi-bin/carddisp.pl?gene=GDF15
MAP3K1	Mitogen-Activated Protein Kinase Kinase Kinase 1	Protein Coding	47	GC05P056815	8.906559944	https://www.genecards.org/cgi-bin/carddisp.pl?gene=MAP3K1
TGIF1	TGFB Induced Factor Homeobox 1	Protein Coding	44	GC18P003411	8.895832062	https://www.genecards.org/cgi-bin/carddisp.pl?gene=TGIF1
EIF2B5	Eukaryotic Translation Initiation Factor 2B Subunit Epsilon	Protein Coding	42	GC03P184135	8.894025803	https://www.genecards.org/cgi-bin/carddisp.pl?gene=EIF2B5
CREB3	CAMP Responsive Element Binding Protein 3	Protein Coding	37	GC09P047172	8.888755798	https://www.genecards.org/cgi-bin/carddisp.pl?gene=CREB3
COL2A1	Collagen Type II Alpha 1 Chain	Protein Coding	46	GC12M047972	8.886493683	https://www.genecards.org/cgi-bin/carddisp.pl?gene=COL2A1
LIF	LIF Interleukin 6 Family Cytokine	Protein Coding	40	GC22M030240	8.882081032	https://www.genecards.org/cgi-bin/carddisp.pl?gene=LIF
SLC6A2	Solute Carrier Family 6 Member 2	Protein Coding	46	GC16P055656	8.874251366	https://www.genecards.org/cgi-bin/carddisp.pl?gene=SLC6A2
TJP1	Tight Junction Protein 1	Protein Coding	42	GC15M029699	8.859377861	https://www.genecards.org/cgi-bin/carddisp.pl?gene=TJP1
SLCO1B1	Solute Carrier Organic Anion Transporter Family Member 1B1	Protein Coding	46	GC12P021653	8.846252441	https://www.genecards.org/cgi-bin/carddisp.pl?gene=SLCO1B1
CHGA	Chromogranin A	Protein Coding	43	GC14P092944	8.835769653	https://www.genecards.org/cgi-bin/carddisp.pl?gene=CHGA
VDAC1	Voltage Dependent Anion Channel 1	Protein Coding	45	GC05M133975	8.823843002	https://www.genecards.org/cgi-bin/carddisp.pl?gene=VDAC1
MSH2	MutS Homolog 2	Protein Coding	46	GC02P047403	8.821748734	https://www.genecards.org/cgi-bin/carddisp.pl?gene=MSH2
CFLAR	CASP8 And FADD Like Apoptosis Regulator	Protein Coding	43	GC02P201117	8.819743156	https://www.genecards.org/cgi-bin/carddisp.pl?gene=CFLAR
PXDN	Peroxidasin	Protein Coding	43	GC02M001635	8.815294266	https://www.genecards.org/cgi-bin/carddisp.pl?gene=PXDN
HBA2	Hemoglobin Subunit Alpha 2	Protein Coding	42	GC16P011600	8.815221786	https://www.genecards.org/cgi-bin/carddisp.pl?gene=HBA2
MYCN	MYCN Proto-Oncogene, BHLH Transcription Factor	Protein Coding	45	GC02P015949	8.811159134	https://www.genecards.org/cgi-bin/carddisp.pl?gene=MYCN
ACTA2	Actin Alpha 2, Smooth Muscle	Protein Coding	45	GC10M088935	8.80374527	https://www.genecards.org/cgi-bin/carddisp.pl?gene=ACTA2
IDH2	Isocitrate Dehydrogenase (NADP(+)) 2	Protein Coding	50	GC15M090083	8.802002907	https://www.genecards.org/cgi-bin/carddisp.pl?gene=IDH2
EPAS1	Endothelial PAS Domain Protein 1	Protein Coding	48	GC02P046293	8.7976408	https://www.genecards.org/cgi-bin/carddisp.pl?gene=EPAS1
PTPN22	Protein Tyrosine Phosphatase Non-Receptor Type 22	Protein Coding	47	GC01M113813	8.789356232	https://www.genecards.org/cgi-bin/carddisp.pl?gene=PTPN22
ALK	ALK Receptor Tyrosine Kinase	Protein Coding	50	GC02M029190	8.767292023	https://www.genecards.org/cgi-bin/carddisp.pl?gene=ALK
OPA1	OPA1 Mitochondrial Dynamin Like GTPase	Protein Coding	44	GC03P193594	8.765764236	https://www.genecards.org/cgi-bin/carddisp.pl?gene=OPA1
CHI3L1	Chitinase 3 Like 1	Protein Coding	44	GC01M203148	8.761874199	https://www.genecards.org/cgi-bin/carddisp.pl?gene=CHI3L1
PDIA3	Protein Disulfide Isomerase Family A Member 3	Protein Coding	42	GC15P043746	8.761462212	https://www.genecards.org/cgi-bin/carddisp.pl?gene=PDIA3
AKR1C2	Aldo-Keto Reductase Family 1 Member C2	Protein Coding	44	GC10M004987	8.756887436	https://www.genecards.org/cgi-bin/carddisp.pl?gene=AKR1C2
PTX3	Pentraxin 3	Protein Coding	41	GC03P157436	8.755199432	https://www.genecards.org/cgi-bin/carddisp.pl?gene=PTX3
UGT2B7	UDP Glucuronosyltransferase Family 2 Member B7	Protein Coding	43	GC04P069051	8.754021645	https://www.genecards.org/cgi-bin/carddisp.pl?gene=UGT2B7
CXCR2	C-X-C Motif Chemokine Receptor 2	Protein Coding	48	GC02P218125	8.750699997	https://www.genecards.org/cgi-bin/carddisp.pl?gene=CXCR2
TGFB3	Transforming Growth Factor Beta 3	Protein Coding	45	GC14M075958	8.747148514	https://www.genecards.org/cgi-bin/carddisp.pl?gene=TGFB3
GRIN2B	Glutamate Ionotropic Receptor NMDA Type Subunit 2B	Protein Coding	49	GC12M013437	8.740102768	https://www.genecards.org/cgi-bin/carddisp.pl?gene=GRIN2B
ACOT8	Acyl-CoA Thioesterase 8	Protein Coding	37	GC20M045841	8.739519119	https://www.genecards.org/cgi-bin/carddisp.pl?gene=ACOT8
RMRP	RNA Component Of Mitochondrial RNA Processing Endoribonuclease	RNA Gene	25	GC09M035655	8.736096382	https://www.genecards.org/cgi-bin/carddisp.pl?gene=RMRP
IL2RB	Interleukin 2 Receptor Subunit Beta	Protein Coding	46	GC22M037125	8.724198341	https://www.genecards.org/cgi-bin/carddisp.pl?gene=IL2RB
MMP14	Matrix Metallopeptidase 14	Protein Coding	49	GC14P032700	8.711763382	https://www.genecards.org/cgi-bin/carddisp.pl?gene=MMP14
UCN	Urocortin	Protein Coding	36	GC02M027308	8.706653595	https://www.genecards.org/cgi-bin/carddisp.pl?gene=UCN
JUNB	JunB Proto-Oncogene, AP-1 Transcription Factor Subunit	Protein Coding	40	GC19P012791	8.705792427	https://www.genecards.org/cgi-bin/carddisp.pl?gene=JUNB
ANGPT2	Angiopoietin 2	Protein Coding	45	GC08M006499	8.688612938	https://www.genecards.org/cgi-bin/carddisp.pl?gene=ANGPT2
UCHL1	Ubiquitin C-Terminal Hydrolase L1	Protein Coding	49	GC04P041256	8.682600021	https://www.genecards.org/cgi-bin/carddisp.pl?gene=UCHL1
ADRB3	Adrenoceptor Beta 3	Protein Coding	43	GC08M037962	8.680337906	https://www.genecards.org/cgi-bin/carddisp.pl?gene=ADRB3
SOCS3	Suppressor Of Cytokine Signaling 3	Protein Coding	41	GC17M078356	8.663122177	https://www.genecards.org/cgi-bin/carddisp.pl?gene=SOCS3
HLA-C	Major Histocompatibility Complex, Class I, C	Protein Coding	44	GC06M065914	8.662945747	https://www.genecards.org/cgi-bin/carddisp.pl?gene=HLA-C
FECH	Ferrochelatase	Protein Coding	45	GC18M057544	8.661367416	https://www.genecards.org/cgi-bin/carddisp.pl?gene=FECH
IRAK1	Interleukin 1 Receptor Associated Kinase 1	Protein Coding	47	GC0XM154010	8.599306107	https://www.genecards.org/cgi-bin/carddisp.pl?gene=IRAK1
ITGA2B	Integrin Subunit Alpha 2b	Protein Coding	49	GC17M044926	8.598678589	https://www.genecards.org/cgi-bin/carddisp.pl?gene=ITGA2B
CES1	Carboxylesterase 1	Protein Coding	46	GC16M055836	8.59832859	https://www.genecards.org/cgi-bin/carddisp.pl?gene=CES1
CCL20	C-C Motif Chemokine Ligand 20	Protein Coding	41	GC02P227842	8.59743309	https://www.genecards.org/cgi-bin/carddisp.pl?gene=CCL20
STK11	Serine/Threonine Kinase 11	Protein Coding	47	GC19P001177	8.593138695	https://www.genecards.org/cgi-bin/carddisp.pl?gene=STK11
PPBP	Pro-Platelet Basic Protein	Protein Coding	41	GC04M073986	8.591360092	https://www.genecards.org/cgi-bin/carddisp.pl?gene=PPBP
ABCB11	ATP Binding Cassette Subfamily B Member 11	Protein Coding	46	GC02M168922	8.581726074	https://www.genecards.org/cgi-bin/carddisp.pl?gene=ABCB11
EIF4G1	Eukaryotic Translation Initiation Factor 4 Gamma 1	Protein Coding	45	GC03P184314	8.579746246	https://www.genecards.org/cgi-bin/carddisp.pl?gene=EIF4G1
MMP8	Matrix Metallopeptidase 8	Protein Coding	46	GC11M102617	8.57324791	https://www.genecards.org/cgi-bin/carddisp.pl?gene=MMP8
GSTM4	Glutathione S-Transferase Mu 4	Protein Coding	38	GC01P109657	8.563621521	https://www.genecards.org/cgi-bin/carddisp.pl?gene=GSTM4
MEFV	MEFV Innate Immuity Regulator, Pyrin	Protein Coding	42	GC16M007269	8.562413216	https://www.genecards.org/cgi-bin/carddisp.pl?gene=MEFV
NTF3	Neurotrophin 3	Protein Coding	41	GC12P021021	8.558476448	https://www.genecards.org/cgi-bin/carddisp.pl?gene=NTF3
PKM	Pyruvate Kinase M1/2	Protein Coding	44	GC15M072199	8.550665855	https://www.genecards.org/cgi-bin/carddisp.pl?gene=PKM
NTRK2	Neurotrophic Receptor Tyrosine Kinase 2	Protein Coding	51	GC09P084668	8.550078392	https://www.genecards.org/cgi-bin/carddisp.pl?gene=NTRK2
GNAO1	G Protein Subunit Alpha O1	Protein Coding	45	GC16P056231	8.543860435	https://www.genecards.org/cgi-bin/carddisp.pl?gene=GNAO1
HNF4A	Hepatocyte Nuclear Factor 4 Alpha	Protein Coding	48	GC20P044355	8.531452179	https://www.genecards.org/cgi-bin/carddisp.pl?gene=HNF4A
CTSG	Cathepsin G	Protein Coding	44	GC14M024573	8.530026436	https://www.genecards.org/cgi-bin/carddisp.pl?gene=CTSG
NR1I2	Nuclear Receptor Subfamily 1 Group I Member 2	Protein Coding	44	GC03P119780	8.525827408	https://www.genecards.org/cgi-bin/carddisp.pl?gene=NR1I2
PTPA	Protein Phosphatase 2 Phosphatase Activator	Protein Coding	33	GC09P129111	8.52428627	https://www.genecards.org/cgi-bin/carddisp.pl?gene=PTPA
TRIM21	Tripartite Motif Containing 21	Protein Coding	41	GC11M004384	8.519918442	https://www.genecards.org/cgi-bin/carddisp.pl?gene=TRIM21
TYMS	Thymidylate Synthetase	Protein Coding	46	GC18P000657	8.51727581	https://www.genecards.org/cgi-bin/carddisp.pl?gene=TYMS
IL9	Interleukin 9	Protein Coding	41	GC05M135891	8.51538372	https://www.genecards.org/cgi-bin/carddisp.pl?gene=IL9
VCL	Vinculin	Protein Coding	45	GC10P073995	8.506071091	https://www.genecards.org/cgi-bin/carddisp.pl?gene=VCL
PREP	Prolyl Endopeptidase	Protein Coding	41	GC06M105277	8.500871658	https://www.genecards.org/cgi-bin/carddisp.pl?gene=PREP
NCAM1	Neural Cell Adhesion Molecule 1	Protein Coding	45	GC11P112961	8.49339962	https://www.genecards.org/cgi-bin/carddisp.pl?gene=NCAM1
SMPD2	Sphingomyelin Phosphodiesterase 2	Protein Coding	40	GC06P109440	8.49256134	https://www.genecards.org/cgi-bin/carddisp.pl?gene=SMPD2
SPR	Sepiapterin Reductase	Protein Coding	49	GC02P072850	8.484945297	https://www.genecards.org/cgi-bin/carddisp.pl?gene=SPR
SYVN1	Synoviolin 1	Protein Coding	40	GC11M089758	8.480116844	https://www.genecards.org/cgi-bin/carddisp.pl?gene=SYVN1
SREBF1	Sterol Regulatory Element Binding Transcription Factor 1	Protein Coding	44	GC17M017810	8.476118088	https://www.genecards.org/cgi-bin/carddisp.pl?gene=SREBF1
CDH5	Cadherin 5	Protein Coding	45	GC16P066366	8.465425491	https://www.genecards.org/cgi-bin/carddisp.pl?gene=CDH5
LPA	Lipoprotein(A)	Protein Coding	40	GC06M160531	8.457303047	https://www.genecards.org/cgi-bin/carddisp.pl?gene=LPA
SLC25A1	Solute Carrier Family 25 Member 1	Protein Coding	45	GC22M019355	8.452201843	https://www.genecards.org/cgi-bin/carddisp.pl?gene=SLC25A1
TBXA2R	Thromboxane A2 Receptor	Protein Coding	47	GC19M003594	8.450166702	https://www.genecards.org/cgi-bin/carddisp.pl?gene=TBXA2R
CXCL2	C-X-C Motif Chemokine Ligand 2	Protein Coding	38	GC04M074097	8.436449051	https://www.genecards.org/cgi-bin/carddisp.pl?gene=CXCL2
ADAMTS13	ADAM Metallopeptidase With Thrombospondin Type 1 Motif 13	Protein Coding	47	GC09P133414	8.435219765	https://www.genecards.org/cgi-bin/carddisp.pl?gene=ADAMTS13
MFN2	Mitofusin 2	Protein Coding	46	GC01P011980	8.433570862	https://www.genecards.org/cgi-bin/carddisp.pl?gene=MFN2
FTL	Ferritin Light Chain	Protein Coding	45	GC19P048965	8.422966957	https://www.genecards.org/cgi-bin/carddisp.pl?gene=FTL
SFTPD	Surfactant Protein D	Protein Coding	42	GC10M079937	8.421724319	https://www.genecards.org/cgi-bin/carddisp.pl?gene=SFTPD
TAT	Tyrosine Aminotransferase	Protein Coding	44	GC16M071565	8.413181305	https://www.genecards.org/cgi-bin/carddisp.pl?gene=TAT
CAMP	Cathelicidin Antimicrobial Peptide	Protein Coding	39	GC03P048954	8.41176796	https://www.genecards.org/cgi-bin/carddisp.pl?gene=CAMP
HLA-DPB1	Major Histocompatibility Complex, Class II, DP Beta 1	Protein Coding	44	GC06P083734	8.411637306	https://www.genecards.org/cgi-bin/carddisp.pl?gene=HLA-DPB1
EGLN1	Egl-9 Family Hypoxia Inducible Factor 1	Protein Coding	48	GC01M231363	8.410414696	https://www.genecards.org/cgi-bin/carddisp.pl?gene=EGLN1
ACAA2	Acetyl-CoA Acyltransferase 2	Protein Coding	42	GC18M049782	8.409629822	https://www.genecards.org/cgi-bin/carddisp.pl?gene=ACAA2
PGF	Placental Growth Factor	Protein Coding	41	GC14M074941	8.400642395	https://www.genecards.org/cgi-bin/carddisp.pl?gene=PGF
SIGMAR1	Sigma Non-Opioid Intracellular Receptor 1	Protein Coding	47	GC09M034634	8.394396782	https://www.genecards.org/cgi-bin/carddisp.pl?gene=SIGMAR1
PDGFRA	Platelet Derived Growth Factor Receptor Alpha	Protein Coding	51	GC04P054229	8.392633438	https://www.genecards.org/cgi-bin/carddisp.pl?gene=PDGFRA
DCN	Decorin	Protein Coding	45	GC12M091140	8.392578125	https://www.genecards.org/cgi-bin/carddisp.pl?gene=DCN
IL33	Interleukin 33	Protein Coding	37	GC09P006572	8.39155674	https://www.genecards.org/cgi-bin/carddisp.pl?gene=IL33
SULT1A3	Sulfotransferase Family 1A Member 3	Protein Coding	37	GC16P030199	8.389118195	https://www.genecards.org/cgi-bin/carddisp.pl?gene=SULT1A3
PIEZO1	Piezo Type Mechanosensitive Ion Channel Component 1	Protein Coding	38	GC16M088715	8.383414268	https://www.genecards.org/cgi-bin/carddisp.pl?gene=PIEZO1
MLH1	MutL Homolog 1	Protein Coding	46	GC03P036993	8.365701675	https://www.genecards.org/cgi-bin/carddisp.pl?gene=MLH1
TPT1	Tumor Protein, Translationally-Controlled 1	Protein Coding	45	GC13M045333	8.364120483	https://www.genecards.org/cgi-bin/carddisp.pl?gene=TPT1
CDK6	Cyclin Dependent Kinase 6	Protein Coding	50	GC07M092604	8.363210678	https://www.genecards.org/cgi-bin/carddisp.pl?gene=CDK6
JAK1	Janus Kinase 1	Protein Coding	51	GC01M064833	8.358532906	https://www.genecards.org/cgi-bin/carddisp.pl?gene=JAK1
ZAP70	Zeta Chain Of T Cell Receptor Associated Protein Kinase 70	Protein Coding	49	GC02P097753	8.352251053	https://www.genecards.org/cgi-bin/carddisp.pl?gene=ZAP70
MKI67	Marker Of Proliferation Ki-67	Protein Coding	42	GC10M128096	8.350143433	https://www.genecards.org/cgi-bin/carddisp.pl?gene=MKI67
C3	Complement C3	Protein Coding	46	GC19M006677	8.340443611	https://www.genecards.org/cgi-bin/carddisp.pl?gene=C3
GJB2	Gap Junction Protein Beta 2	Protein Coding	45	GC13M020187	8.332986832	https://www.genecards.org/cgi-bin/carddisp.pl?gene=GJB2
RPS6KB1	Ribosomal Protein S6 Kinase B1	Protein Coding	46	GC17P059893	8.323912621	https://www.genecards.org/cgi-bin/carddisp.pl?gene=RPS6KB1
PTPRC	Protein Tyrosine Phosphatase Receptor Type C	Protein Coding	49	GC01P198607	8.322220802	https://www.genecards.org/cgi-bin/carddisp.pl?gene=PTPRC
RCAN1	Regulator Of Calcineurin 1	Protein Coding	41	GC21M034513	8.304152489	https://www.genecards.org/cgi-bin/carddisp.pl?gene=RCAN1
PON3	Paraoxonase 3	Protein Coding	44	GC07M095359	8.300289154	https://www.genecards.org/cgi-bin/carddisp.pl?gene=PON3
GAD2	Glutamate Decarboxylase 2	Protein Coding	42	GC10P026216	8.29169178	https://www.genecards.org/cgi-bin/carddisp.pl?gene=GAD2
ERCC5	ERCC Excision Repair 5, Endonuclease	Protein Coding	44	GC13P102845	8.290657997	https://www.genecards.org/cgi-bin/carddisp.pl?gene=ERCC5
ABHD12	Abhydrolase Domain Containing 12, Lysophospholipase	Protein Coding	41	GC20M025294	8.279331207	https://www.genecards.org/cgi-bin/carddisp.pl?gene=ABHD12
SOCS1	Suppressor Of Cytokine Signaling 1	Protein Coding	42	GC16M012261	8.278369904	https://www.genecards.org/cgi-bin/carddisp.pl?gene=SOCS1
GSTO2	Glutathione S-Transferase Omega 2	Protein Coding	41	GC10P104268	8.27737999	https://www.genecards.org/cgi-bin/carddisp.pl?gene=GSTO2
PDYN	Prodynorphin	Protein Coding	43	GC20M001978	8.271774292	https://www.genecards.org/cgi-bin/carddisp.pl?gene=PDYN
IL4R	Interleukin 4 Receptor	Protein Coding	46	GC16P027992	8.262794495	https://www.genecards.org/cgi-bin/carddisp.pl?gene=IL4R
NAGLU	N-Acetyl-Alpha-Glucosaminidase	Protein Coding	41	GC17P055669	8.257616997	https://www.genecards.org/cgi-bin/carddisp.pl?gene=NAGLU
HPX	Hemopexin	Protein Coding	40	GC11M006578	8.257539749	https://www.genecards.org/cgi-bin/carddisp.pl?gene=HPX
GNB3	G Protein Subunit Beta 3	Protein Coding	45	GC12P006839	8.254047394	https://www.genecards.org/cgi-bin/carddisp.pl?gene=GNB3
DNASE1	Deoxyribonuclease 1	Protein Coding	42	GC16P003611	8.24928093	https://www.genecards.org/cgi-bin/carddisp.pl?gene=DNASE1
YBX1	Y-Box Binding Protein 1	Protein Coding	37	GC01P042682	8.248820305	https://www.genecards.org/cgi-bin/carddisp.pl?gene=YBX1
CDC25C	Cell Division Cycle 25C	Protein Coding	46	GC05M138285	8.244438171	https://www.genecards.org/cgi-bin/carddisp.pl?gene=CDC25C
CARD11	Caspase Recruitment Domain Family Member 11	Protein Coding	45	GC07M002906	8.226033211	https://www.genecards.org/cgi-bin/carddisp.pl?gene=CARD11
GCG	Glucagon	Protein Coding	40	GC02M162142	8.221359253	https://www.genecards.org/cgi-bin/carddisp.pl?gene=GCG
GSTM5	Glutathione S-Transferase Mu 5	Protein Coding	39	GC01P109711	8.205594063	https://www.genecards.org/cgi-bin/carddisp.pl?gene=GSTM5
MMP7	Matrix Metallopeptidase 7	Protein Coding	46	GC11M102425	8.192493439	https://www.genecards.org/cgi-bin/carddisp.pl?gene=MMP7
BMI1	BMI1 Proto-Oncogene, Polycomb Ring Finger	Protein Coding	41	GC10P022326	8.182806969	https://www.genecards.org/cgi-bin/carddisp.pl?gene=BMI1
CEL	Carboxyl Ester Lipase	Protein Coding	46	GC09P133061	8.172016144	https://www.genecards.org/cgi-bin/carddisp.pl?gene=CEL
CCL17	C-C Motif Chemokine Ligand 17	Protein Coding	38	GC16P057414	8.170683861	https://www.genecards.org/cgi-bin/carddisp.pl?gene=CCL17
SCN1A	Sodium Voltage-Gated Channel Alpha Subunit 1	Protein Coding	46	GC02M165989	8.156568527	https://www.genecards.org/cgi-bin/carddisp.pl?gene=SCN1A
IGFBP1	Insulin Like Growth Factor Binding Protein 1	Protein Coding	41	GC07P047770	8.150159836	https://www.genecards.org/cgi-bin/carddisp.pl?gene=IGFBP1
PIK3CB	Phosphatidylinositol-4,5-Bisphosphate 3-Kinase Catalytic Subunit Beta	Protein Coding	46	GC03M138652	8.149738312	https://www.genecards.org/cgi-bin/carddisp.pl?gene=PIK3CB
NEIL2	Nei Like DNA Glycosylase 2	Protein Coding	38	GC08P011769	8.143748283	https://www.genecards.org/cgi-bin/carddisp.pl?gene=NEIL2
CD274	CD274 Molecule	Protein Coding	42	GC09P005450	8.131507874	https://www.genecards.org/cgi-bin/carddisp.pl?gene=CD274
GNAS	GNAS Complex Locus	Protein Coding	49	GC20P058839	8.129383087	https://www.genecards.org/cgi-bin/carddisp.pl?gene=GNAS
FOXO4	Forkhead Box O4	Protein Coding	40	GC0XP071095	8.116016388	https://www.genecards.org/cgi-bin/carddisp.pl?gene=FOXO4
PNP	Purine Nucleoside Phosphorylase	Protein Coding	45	GC14P020468	8.113458633	https://www.genecards.org/cgi-bin/carddisp.pl?gene=PNP
NDUFA13	NADH:Ubiquinone Oxidoreductase Subunit A13	Protein Coding	43	GC19P019515	8.113412857	https://www.genecards.org/cgi-bin/carddisp.pl?gene=NDUFA13
SDHAF1	Succinate Dehydrogenase Complex Assembly Factor 1	Protein Coding	34	GC19P035995	8.098137856	https://www.genecards.org/cgi-bin/carddisp.pl?gene=SDHAF1
PARG	Poly(ADP-Ribose) Glycohydrolase	Protein Coding	40	GC10M049818	8.096633911	https://www.genecards.org/cgi-bin/carddisp.pl?gene=PARG
MIR148A	MicroRNA 148a	RNA Gene	20	GC07M025993	8.094798088	https://www.genecards.org/cgi-bin/carddisp.pl?gene=MIR148A
KLF4	Kruppel Like Factor 4	Protein Coding	44	GC09M107484	8.094185829	https://www.genecards.org/cgi-bin/carddisp.pl?gene=KLF4
UBC	Ubiquitin C	Protein Coding	41	GC12M124911	8.085816383	https://www.genecards.org/cgi-bin/carddisp.pl?gene=UBC
ANGPT1	Angiopoietin 1	Protein Coding	44	GC08M107246	8.083890915	https://www.genecards.org/cgi-bin/carddisp.pl?gene=ANGPT1
XRCC3	X-Ray Repair Cross Complementing 3	Protein Coding	41	GC14M103697	8.077383995	https://www.genecards.org/cgi-bin/carddisp.pl?gene=XRCC3
DAO	D-Amino Acid Oxidase	Protein Coding	44	GC12P108859	8.068059921	https://www.genecards.org/cgi-bin/carddisp.pl?gene=DAO
PIGA	Phosphatidylinositol Glycan Anchor Biosynthesis Class A	Protein Coding	43	GC0XM015319	8.06079483	https://www.genecards.org/cgi-bin/carddisp.pl?gene=PIGA
CD55	CD55 Molecule (Cromer Blood Group)	Protein Coding	45	GC01P207321	8.057707787	https://www.genecards.org/cgi-bin/carddisp.pl?gene=CD55
NF1	Neurofibromin 1	Protein Coding	46	GC17P031094	8.052854538	https://www.genecards.org/cgi-bin/carddisp.pl?gene=NF1
FLT3	Fms Related Receptor Tyrosine Kinase 3	Protein Coding	50	GC13M028003	8.047883987	https://www.genecards.org/cgi-bin/carddisp.pl?gene=FLT3
B2M	Beta-2-Microglobulin	Protein Coding	46	GC15P044711	8.045034409	https://www.genecards.org/cgi-bin/carddisp.pl?gene=B2M
CR1	Complement C3b/C4b Receptor 1 (Knops Blood Group)	Protein Coding	45	GC01P207496	8.042817116	https://www.genecards.org/cgi-bin/carddisp.pl?gene=CR1
AKT2	AKT Serine/Threonine Kinase 2	Protein Coding	51	GC19M040230	8.028881073	https://www.genecards.org/cgi-bin/carddisp.pl?gene=AKT2
SPARC	Secreted Protein Acidic And Cysteine Rich	Protein Coding	48	GC05M151661	8.026161194	https://www.genecards.org/cgi-bin/carddisp.pl?gene=SPARC
SRF	Serum Response Factor	Protein Coding	41	GC06P043171	8.019731522	https://www.genecards.org/cgi-bin/carddisp.pl?gene=SRF
SULT1A1	Sulfotransferase Family 1A Member 1	Protein Coding	41	GC16M036929	8.015396118	https://www.genecards.org/cgi-bin/carddisp.pl?gene=SULT1A1
CYP2C18	Cytochrome P450 Family 2 Subfamily C Member 18	Protein Coding	42	GC10P094684	8.011268616	https://www.genecards.org/cgi-bin/carddisp.pl?gene=CYP2C18
GAST	Gastrin	Protein Coding	38	GC17P041712	8.009112358	https://www.genecards.org/cgi-bin/carddisp.pl?gene=GAST
BECN1	Beclin 1	Protein Coding	44	GC17M042810	7.989992142	https://www.genecards.org/cgi-bin/carddisp.pl?gene=BECN1
ENG	Endoglin	Protein Coding	46	GC09M127815	7.975236893	https://www.genecards.org/cgi-bin/carddisp.pl?gene=ENG
UGT1A5	UDP Glucuronosyltransferase Family 1 Member A5	Protein Coding	34	GC02P233712	7.972064972	https://www.genecards.org/cgi-bin/carddisp.pl?gene=UGT1A5
HEXA	Hexosaminidase Subunit Alpha	Protein Coding	45	GC15M072340	7.968615532	https://www.genecards.org/cgi-bin/carddisp.pl?gene=HEXA
KMT2B	Lysine Methyltransferase 2B	Protein Coding	38	GC19P066546	7.965218067	https://www.genecards.org/cgi-bin/carddisp.pl?gene=KMT2B
SERPINB5	Serpin Family B Member 5	Protein Coding	41	GC18P063476	7.962416649	https://www.genecards.org/cgi-bin/carddisp.pl?gene=SERPINB5
FUS	FUS RNA Binding Protein	Protein Coding	43	GC16P031180	7.960091114	https://www.genecards.org/cgi-bin/carddisp.pl?gene=FUS
TNC	Tenascin C	Protein Coding	47	GC09M115019	7.959451675	https://www.genecards.org/cgi-bin/carddisp.pl?gene=TNC
ENPP1	Ectonucleotide Pyrophosphatase/Phosphodiesterase 1	Protein Coding	47	GC06P131808	7.958991051	https://www.genecards.org/cgi-bin/carddisp.pl?gene=ENPP1
DRD4	Dopamine Receptor D4	Protein Coding	45	GC11P001768	7.941384315	https://www.genecards.org/cgi-bin/carddisp.pl?gene=DRD4
SFTPB	Surfactant Protein B	Protein Coding	44	GC02M085657	7.923774719	https://www.genecards.org/cgi-bin/carddisp.pl?gene=SFTPB
ASNS	Asparagine Synthetase (Glutamine-Hydrolyzing)	Protein Coding	45	GC07M097854	7.919202805	https://www.genecards.org/cgi-bin/carddisp.pl?gene=ASNS
GSTZ1	Glutathione S-Transferase Zeta 1	Protein Coding	40	GC14P077320	7.893977165	https://www.genecards.org/cgi-bin/carddisp.pl?gene=GSTZ1
FCGR3B	Fc Gamma Receptor IIIb	Protein Coding	42	GC01M161623	7.893522263	https://www.genecards.org/cgi-bin/carddisp.pl?gene=FCGR3B
CCNB1	Cyclin B1	Protein Coding	44	GC05P069167	7.892957687	https://www.genecards.org/cgi-bin/carddisp.pl?gene=CCNB1
BACH1	BTB Domain And CNC Homolog 1	Protein Coding	41	GC21P029194	7.888539791	https://www.genecards.org/cgi-bin/carddisp.pl?gene=BACH1
CCNA2	Cyclin A2	Protein Coding	44	GC04M121816	7.8852911	https://www.genecards.org/cgi-bin/carddisp.pl?gene=CCNA2
ATOX1	Antioxidant 1 Copper Chaperone	Protein Coding	38	GC05M151743	7.882600784	https://www.genecards.org/cgi-bin/carddisp.pl?gene=ATOX1
APOA2	Apolipoprotein A2	Protein Coding	43	GC01M161222	7.881164551	https://www.genecards.org/cgi-bin/carddisp.pl?gene=APOA2
NDUFAF3	NADH:Ubiquinone Oxidoreductase Complex Assembly Factor 3	Protein Coding	40	GC03P049020	7.875969887	https://www.genecards.org/cgi-bin/carddisp.pl?gene=NDUFAF3
H2AX	H2A.X Variant Histone	Protein Coding	34	GC11M119223	7.872031212	https://www.genecards.org/cgi-bin/carddisp.pl?gene=H2AX
ADH1A	Alcohol Dehydrogenase 1A (Class I), Alpha Polypeptide	Protein Coding	41	GC04M099276	7.867537022	https://www.genecards.org/cgi-bin/carddisp.pl?gene=ADH1A
RRM2B	Ribonucleotide Reductase Regulatory TP53 Inducible Subunit M2B	Protein Coding	47	GC08M102204	7.858245373	https://www.genecards.org/cgi-bin/carddisp.pl?gene=RRM2B
RAD50	RAD50 Double Strand Break Repair Protein	Protein Coding	48	GC05P132556	7.850708961	https://www.genecards.org/cgi-bin/carddisp.pl?gene=RAD50
ATG9B	Autophagy Related 9B	Protein Coding	34	GC07M151012	7.838450432	https://www.genecards.org/cgi-bin/carddisp.pl?gene=ATG9B
SENP3	SUMO Specific Peptidase 3	Protein Coding	39	GC17P011169	7.83317852	https://www.genecards.org/cgi-bin/carddisp.pl?gene=SENP3
KCNJ11	Potassium Inwardly Rectifying Channel Subfamily J Member 11	Protein Coding	46	GC11M017592	7.824653625	https://www.genecards.org/cgi-bin/carddisp.pl?gene=KCNJ11
BCS1L	BCS1 Homolog, Ubiquinol-Cytochrome C Reductase Complex Chaperone	Protein Coding	44	GC02P218658	7.818179131	https://www.genecards.org/cgi-bin/carddisp.pl?gene=BCS1L
ATP5MK	ATP Synthase Membrane Subunit K	Protein Coding	28	GC10M103391	7.81406641	https://www.genecards.org/cgi-bin/carddisp.pl?gene=ATP5MK
CSTB	Cystatin B	Protein Coding	45	GC21M043772	7.812349319	https://www.genecards.org/cgi-bin/carddisp.pl?gene=CSTB
PIN1	Peptidylprolyl Cis/Trans Isomerase, NIMA-Interacting 1	Protein Coding	45	GC19P009835	7.807609081	https://www.genecards.org/cgi-bin/carddisp.pl?gene=PIN1
PRG2	Proteoglycan 2, Pro Eosinophil Major Basic Protein	Protein Coding	39	GC11M057386	7.803465843	https://www.genecards.org/cgi-bin/carddisp.pl?gene=PRG2
GUSB	Glucuronidase Beta	Protein Coding	46	GC07M065960	7.802095413	https://www.genecards.org/cgi-bin/carddisp.pl?gene=GUSB
SLC1A2	Solute Carrier Family 1 Member 2	Protein Coding	48	GC11M035264	7.799471855	https://www.genecards.org/cgi-bin/carddisp.pl?gene=SLC1A2
IL6R	Interleukin 6 Receptor	Protein Coding	46	GC01P154405	7.79711628	https://www.genecards.org/cgi-bin/carddisp.pl?gene=IL6R
PHGDH	Phosphoglycerate Dehydrogenase	Protein Coding	48	GC01P119660	7.79647398	https://www.genecards.org/cgi-bin/carddisp.pl?gene=PHGDH
HPSE	Heparanase	Protein Coding	43	GC04M083292	7.787800312	https://www.genecards.org/cgi-bin/carddisp.pl?gene=HPSE
NPC2	NPC Intracellular Cholesterol Transporter 2	Protein Coding	41	GC14M074476	7.783967495	https://www.genecards.org/cgi-bin/carddisp.pl?gene=NPC2
BACH2	BTB Domain And CNC Homolog 2	Protein Coding	42	GC06M089926	7.783183098	https://www.genecards.org/cgi-bin/carddisp.pl?gene=BACH2
PLK1	Polo Like Kinase 1	Protein Coding	48	GC16P024283	7.779503822	https://www.genecards.org/cgi-bin/carddisp.pl?gene=PLK1
P2RX7	Purinergic Receptor P2X 7	Protein Coding	45	GC12P126220	7.776080132	https://www.genecards.org/cgi-bin/carddisp.pl?gene=P2RX7
GARS1	Glycyl-TRNA Synthetase 1	Protein Coding	36	GC07P030580	7.767852306	https://www.genecards.org/cgi-bin/carddisp.pl?gene=GARS1
UBE3A	Ubiquitin Protein Ligase E3A	Protein Coding	45	GC15M025333	7.741062164	https://www.genecards.org/cgi-bin/carddisp.pl?gene=UBE3A
APC	APC Regulator Of WNT Signaling Pathway	Protein Coding	46	GC05P112707	7.738070488	https://www.genecards.org/cgi-bin/carddisp.pl?gene=APC
CYP2A13	Cytochrome P450 Family 2 Subfamily A Member 13	Protein Coding	40	GC19P041088	7.728900909	https://www.genecards.org/cgi-bin/carddisp.pl?gene=CYP2A13
TP63	Tumor Protein P63	Protein Coding	46	GC03P189598	7.722834587	https://www.genecards.org/cgi-bin/carddisp.pl?gene=TP63
NSF	N-Ethylmaleimide Sensitive Factor, Vesicle Fusing ATPase	Protein Coding	44	GC17P046590	7.713922501	https://www.genecards.org/cgi-bin/carddisp.pl?gene=NSF
VEGFC	Vascular Endothelial Growth Factor C	Protein Coding	45	GC04M176683	7.711298943	https://www.genecards.org/cgi-bin/carddisp.pl?gene=VEGFC
CANX	Calnexin	Protein Coding	42	GC05P179678	7.696816921	https://www.genecards.org/cgi-bin/carddisp.pl?gene=CANX
CXCL9	C-X-C Motif Chemokine Ligand 9	Protein Coding	37	GC04M076001	7.696636677	https://www.genecards.org/cgi-bin/carddisp.pl?gene=CXCL9
FOSL1	FOS Like 1, AP-1 Transcription Factor Subunit	Protein Coding	43	GC11M089830	7.695041656	https://www.genecards.org/cgi-bin/carddisp.pl?gene=FOSL1
PLCB1	Phospholipase C Beta 1	Protein Coding	46	GC20P008061	7.692704201	https://www.genecards.org/cgi-bin/carddisp.pl?gene=PLCB1
KRT18	Keratin 18	Protein Coding	46	GC12P052948	7.692567348	https://www.genecards.org/cgi-bin/carddisp.pl?gene=KRT18
PROS1	Protein S	Protein Coding	46	GC03M093873	7.69113636	https://www.genecards.org/cgi-bin/carddisp.pl?gene=PROS1
PRKCE	Protein Kinase C Epsilon	Protein Coding	46	GC02P045651	7.688160896	https://www.genecards.org/cgi-bin/carddisp.pl?gene=PRKCE
MIR148B	MicroRNA 148b	RNA Gene	21	GC12P054337	7.68168354	https://www.genecards.org/cgi-bin/carddisp.pl?gene=MIR148B
ACSL4	Acyl-CoA Synthetase Long Chain Family Member 4	Protein Coding	42	GC0XM109624	7.678250313	https://www.genecards.org/cgi-bin/carddisp.pl?gene=ACSL4
GNRH1	Gonadotropin Releasing Hormone 1	Protein Coding	39	GC08M025419	7.673161507	https://www.genecards.org/cgi-bin/carddisp.pl?gene=GNRH1
HDAC3	Histone Deacetylase 3	Protein Coding	47	GC05M141583	7.664512157	https://www.genecards.org/cgi-bin/carddisp.pl?gene=HDAC3
SMPD3	Sphingomyelin Phosphodiesterase 3	Protein Coding	39	GC16M068358	7.652140141	https://www.genecards.org/cgi-bin/carddisp.pl?gene=SMPD3
CDKN2B	Cyclin Dependent Kinase Inhibitor 2B	Protein Coding	45	GC09M022002	7.642473221	https://www.genecards.org/cgi-bin/carddisp.pl?gene=CDKN2B
IL18R1	Interleukin 18 Receptor 1	Protein Coding	41	GC02P102311	7.638731956	https://www.genecards.org/cgi-bin/carddisp.pl?gene=IL18R1
FGF21	Fibroblast Growth Factor 21	Protein Coding	37	GC19P067053	7.620769501	https://www.genecards.org/cgi-bin/carddisp.pl?gene=FGF21
ASAH1	N-Acylsphingosine Amidohydrolase 1	Protein Coding	45	GC08M018055	7.61838913	https://www.genecards.org/cgi-bin/carddisp.pl?gene=ASAH1
FOXM1	Forkhead Box M1	Protein Coding	42	GC12M002857	7.616296768	https://www.genecards.org/cgi-bin/carddisp.pl?gene=FOXM1
ENDOG	Endonuclease G	Protein Coding	41	GC09P128818	7.616159439	https://www.genecards.org/cgi-bin/carddisp.pl?gene=ENDOG
MAPK7	Mitogen-Activated Protein Kinase 7	Protein Coding	46	GC17P054701	7.614490986	https://www.genecards.org/cgi-bin/carddisp.pl?gene=MAPK7
CFH	Complement Factor H	Protein Coding	45	GC01P196621	7.609000206	https://www.genecards.org/cgi-bin/carddisp.pl?gene=CFH
SPINK5	Serine Peptidase Inhibitor Kazal Type 5	Protein Coding	41	GC05P148025	7.608285904	https://www.genecards.org/cgi-bin/carddisp.pl?gene=SPINK5
PTHLH	Parathyroid Hormone Like Hormone	Protein Coding	45	GC12M027959	7.6010499	https://www.genecards.org/cgi-bin/carddisp.pl?gene=PTHLH
PGK1	Phosphoglycerate Kinase 1	Protein Coding	47	GC0XP077994	7.594690323	https://www.genecards.org/cgi-bin/carddisp.pl?gene=PGK1
SERPINA6	Serpin Family A Member 6	Protein Coding	44	GC14M101180	7.593844414	https://www.genecards.org/cgi-bin/carddisp.pl?gene=SERPINA6
HSD11B2	Hydroxysteroid 11-Beta Dehydrogenase 2	Protein Coding	45	GC16P067433	7.593033791	https://www.genecards.org/cgi-bin/carddisp.pl?gene=HSD11B2
ANG	Angiogenin	Protein Coding	44	GC14P032461	7.592068672	https://www.genecards.org/cgi-bin/carddisp.pl?gene=ANG
ATP2B4	ATPase Plasma Membrane Ca2+ Transporting 4	Protein Coding	44	GC01P203626	7.582337856	https://www.genecards.org/cgi-bin/carddisp.pl?gene=ATP2B4
IGES	Immunoglobulin E Concentration, Serum	Genetic Locus	4	GC05U990033	7.582335472	https://www.genecards.org/cgi-bin/carddisp.pl?gene=IGES
KHSRP	KH-Type Splicing Regulatory Protein	Protein Coding	40	GC19M006413	7.573224068	https://www.genecards.org/cgi-bin/carddisp.pl?gene=KHSRP
AMACR	Alpha-Methylacyl-CoA Racemase	Protein Coding	45	GC05M033986	7.564319611	https://www.genecards.org/cgi-bin/carddisp.pl?gene=AMACR
SFPQ	Splicing Factor Proline And Glutamine Rich	Protein Coding	42	GC01M035176	7.564023018	https://www.genecards.org/cgi-bin/carddisp.pl?gene=SFPQ
ATXN2	Ataxin 2	Protein Coding	41	GC12M111443	7.561882973	https://www.genecards.org/cgi-bin/carddisp.pl?gene=ATXN2
SLC7A11	Solute Carrier Family 7 Member 11	Protein Coding	42	GC04M138164	7.558605671	https://www.genecards.org/cgi-bin/carddisp.pl?gene=SLC7A11
NRP1	Neuropilin 1	Protein Coding	45	GC10M033177	7.558443069	https://www.genecards.org/cgi-bin/carddisp.pl?gene=NRP1
PSIP1	PC4 And SFRS1 Interacting Protein 1	Protein Coding	38	GC09M015464	7.553184986	https://www.genecards.org/cgi-bin/carddisp.pl?gene=PSIP1
UGCG	UDP-Glucose Ceramide Glucosyltransferase	Protein Coding	42	GC09P111896	7.547665119	https://www.genecards.org/cgi-bin/carddisp.pl?gene=UGCG
STAR	Steroidogenic Acute Regulatory Protein	Protein Coding	44	GC08M038145	7.540617943	https://www.genecards.org/cgi-bin/carddisp.pl?gene=STAR
POLB	DNA Polymerase Beta	Protein Coding	44	GC08P042338	7.539054871	https://www.genecards.org/cgi-bin/carddisp.pl?gene=POLB
F13A1	Coagulation Factor XIII A Chain	Protein Coding	45	GC06M006144	7.536948681	https://www.genecards.org/cgi-bin/carddisp.pl?gene=F13A1
KCNA1	Potassium Voltage-Gated Channel Subfamily A Member 1	Protein Coding	44	GC12P021017	7.535049438	https://www.genecards.org/cgi-bin/carddisp.pl?gene=KCNA1
IL23A	Interleukin 23 Subunit Alpha	Protein Coding	36	GC12P057293	7.531064987	https://www.genecards.org/cgi-bin/carddisp.pl?gene=IL23A
GM2A	Ganglioside GM2 Activator	Protein Coding	41	GC05P151212	7.527061462	https://www.genecards.org/cgi-bin/carddisp.pl?gene=GM2A
VPS13B	Vacuolar Protein Sorting 13 Homolog B	Protein Coding	39	GC08P099011	7.516427517	https://www.genecards.org/cgi-bin/carddisp.pl?gene=VPS13B
ARSA	Arylsulfatase A	Protein Coding	46	GC22M050622	7.513404846	https://www.genecards.org/cgi-bin/carddisp.pl?gene=ARSA
NTS	Neurotensin	Protein Coding	40	GC12P085876	7.504014015	https://www.genecards.org/cgi-bin/carddisp.pl?gene=NTS
SLC7A1	Solute Carrier Family 7 Member 1	Protein Coding	42	GC13M029509	7.492436409	https://www.genecards.org/cgi-bin/carddisp.pl?gene=SLC7A1
SELENOP	Selenoprotein P	Protein Coding	30	GC05M042800	7.488479614	https://www.genecards.org/cgi-bin/carddisp.pl?gene=SELENOP
NEU1	Neuraminidase 1	Protein Coding	44	GC06M031857	7.486948967	https://www.genecards.org/cgi-bin/carddisp.pl?gene=NEU1
VASP	Vasodilator Stimulated Phosphoprotein	Protein Coding	41	GC19P066899	7.469755173	https://www.genecards.org/cgi-bin/carddisp.pl?gene=VASP
ETS1	ETS Proto-Oncogene 1, Transcription Factor	Protein Coding	45	GC11M128458	7.461388588	https://www.genecards.org/cgi-bin/carddisp.pl?gene=ETS1
REST	RE1 Silencing Transcription Factor	Protein Coding	42	GC04P056907	7.460084915	https://www.genecards.org/cgi-bin/carddisp.pl?gene=REST
AVP	Arginine Vasopressin	Protein Coding	44	GC20M003082	7.45883131	https://www.genecards.org/cgi-bin/carddisp.pl?gene=AVP
TUBA1B	Tubulin Alpha 1b	Protein Coding	41	GC12M049127	7.457574368	https://www.genecards.org/cgi-bin/carddisp.pl?gene=TUBA1B
ADAM17	ADAM Metallopeptidase Domain 17	Protein Coding	49	GC02M009488	7.456796646	https://www.genecards.org/cgi-bin/carddisp.pl?gene=ADAM17
DUSP6	Dual Specificity Phosphatase 6	Protein Coding	47	GC12M089347	7.443622112	https://www.genecards.org/cgi-bin/carddisp.pl?gene=DUSP6
PDK1	Pyruvate Dehydrogenase Kinase 1	Protein Coding	45	GC02P172555	7.421531677	https://www.genecards.org/cgi-bin/carddisp.pl?gene=PDK1
ROCK2	Rho Associated Coiled-Coil Containing Protein Kinase 2	Protein Coding	45	GC02M011309	7.397526741	https://www.genecards.org/cgi-bin/carddisp.pl?gene=ROCK2
SOX9	SRY-Box Transcription Factor 9	Protein Coding	44	GC17P072121	7.393698215	https://www.genecards.org/cgi-bin/carddisp.pl?gene=SOX9
RPE65	Retinoid Isomerohydrolase RPE65	Protein Coding	44	GC01M068428	7.393039703	https://www.genecards.org/cgi-bin/carddisp.pl?gene=RPE65
LBP	Lipopolysaccharide Binding Protein	Protein Coding	42	GC20P038346	7.384879112	https://www.genecards.org/cgi-bin/carddisp.pl?gene=LBP
CANT1	Calcium Activated Nucleotidase 1	Protein Coding	43	GC17M078992	7.38419199	https://www.genecards.org/cgi-bin/carddisp.pl?gene=CANT1
XRCC6	X-Ray Repair Cross Complementing 6	Protein Coding	43	GC22P041622	7.377263069	https://www.genecards.org/cgi-bin/carddisp.pl?gene=XRCC6
TNFRSF10B	TNF Receptor Superfamily Member 10b	Protein Coding	48	GC08M023020	7.374293327	https://www.genecards.org/cgi-bin/carddisp.pl?gene=TNFRSF10B
MAP2	Microtubule Associated Protein 2	Protein Coding	42	GC02P209424	7.367479801	https://www.genecards.org/cgi-bin/carddisp.pl?gene=MAP2
P2RY2	Purinergic Receptor P2Y2	Protein Coding	44	GC11P073202	7.365431786	https://www.genecards.org/cgi-bin/carddisp.pl?gene=P2RY2
AHCY	Adenosylhomocysteinase	Protein Coding	47	GC20M034827	7.365350723	https://www.genecards.org/cgi-bin/carddisp.pl?gene=AHCY
KLRK1	Killer Cell Lectin Like Receptor K1	Protein Coding	40	GC12M021107	7.363053322	https://www.genecards.org/cgi-bin/carddisp.pl?gene=KLRK1
LOXL2	Lysyl Oxidase Like 2	Protein Coding	45	GC08M023296	7.358657837	https://www.genecards.org/cgi-bin/carddisp.pl?gene=LOXL2
CGB5	Chorionic Gonadotropin Subunit Beta 5	Protein Coding	33	GC19P049043	7.35760355	https://www.genecards.org/cgi-bin/carddisp.pl?gene=CGB5
CIRBP	Cold Inducible RNA Binding Protein	Protein Coding	37	GC19P001259	7.356146812	https://www.genecards.org/cgi-bin/carddisp.pl?gene=CIRBP
SHH	Sonic Hedgehog Signaling Molecule	Protein Coding	48	GC07M155799	7.351913929	https://www.genecards.org/cgi-bin/carddisp.pl?gene=SHH
ALDH7A1	Aldehyde Dehydrogenase 7 Family Member A1	Protein Coding	46	GC05M126541	7.345529556	https://www.genecards.org/cgi-bin/carddisp.pl?gene=ALDH7A1
RHD	Rh Blood Group D Antigen	Protein Coding	41	GC01P025272	7.340812683	https://www.genecards.org/cgi-bin/carddisp.pl?gene=RHD
HMBS	Hydroxymethylbilane Synthase	Protein Coding	42	GC11P119084	7.333126068	https://www.genecards.org/cgi-bin/carddisp.pl?gene=HMBS
MIR152	MicroRNA 152	RNA Gene	22	GC17M048037	7.330583096	https://www.genecards.org/cgi-bin/carddisp.pl?gene=MIR152
HK2	Hexokinase 2	Protein Coding	45	GC02P074833	7.327526093	https://www.genecards.org/cgi-bin/carddisp.pl?gene=HK2
MMP12	Matrix Metallopeptidase 12	Protein Coding	45	GC11M102862	7.322783947	https://www.genecards.org/cgi-bin/carddisp.pl?gene=MMP12
TNFAIP3	TNF Alpha Induced Protein 3	Protein Coding	46	GC06P137866	7.316139221	https://www.genecards.org/cgi-bin/carddisp.pl?gene=TNFAIP3
FOXL2	Forkhead Box L2	Protein Coding	41	GC03M138944	7.304071903	https://www.genecards.org/cgi-bin/carddisp.pl?gene=FOXL2
GRIN2A	Glutamate Ionotropic Receptor NMDA Type Subunit 2A	Protein Coding	50	GC16M009753	7.294005871	https://www.genecards.org/cgi-bin/carddisp.pl?gene=GRIN2A
TYRP1	Tyrosinase Related Protein 1	Protein Coding	45	GC09P012683	7.27556324	https://www.genecards.org/cgi-bin/carddisp.pl?gene=TYRP1
MTHFD1	Methylenetetrahydrofolate Dehydrogenase, Cyclohydrolase And Formyltetrahydrofolate Synthetase 1	Protein Coding	45	GC14P064388	7.267824173	https://www.genecards.org/cgi-bin/carddisp.pl?gene=MTHFD1
MC1R	Melanocortin 1 Receptor	Protein Coding	45	GC16P089912	7.253677368	https://www.genecards.org/cgi-bin/carddisp.pl?gene=MC1R
NGFR	Nerve Growth Factor Receptor	Protein Coding	44	GC17P049495	7.250860691	https://www.genecards.org/cgi-bin/carddisp.pl?gene=NGFR
PENK	Proenkephalin	Protein Coding	37	GC08M056436	7.248013973	https://www.genecards.org/cgi-bin/carddisp.pl?gene=PENK
GAMT	Guanidinoacetate N-Methyltransferase	Protein Coding	44	GC19M001397	7.247431755	https://www.genecards.org/cgi-bin/carddisp.pl?gene=GAMT
IL16	Interleukin 16	Protein Coding	40	GC15P081159	7.246786594	https://www.genecards.org/cgi-bin/carddisp.pl?gene=IL16
GALC	Galactosylceramidase	Protein Coding	44	GC14M087837	7.246723652	https://www.genecards.org/cgi-bin/carddisp.pl?gene=GALC
BID	BH3 Interacting Domain Death Agonist	Protein Coding	42	GC22M017734	7.24523735	https://www.genecards.org/cgi-bin/carddisp.pl?gene=BID
STAT5B	Signal Transducer And Activator Of Transcription 5B	Protein Coding	47	GC17M042199	7.240037441	https://www.genecards.org/cgi-bin/carddisp.pl?gene=STAT5B
PVALB	Parvalbumin	Protein Coding	39	GC22M036800	7.237671852	https://www.genecards.org/cgi-bin/carddisp.pl?gene=PVALB
PTAFR	Platelet Activating Factor Receptor	Protein Coding	41	GC01M028147	7.231392384	https://www.genecards.org/cgi-bin/carddisp.pl?gene=PTAFR
CST3	Cystatin C	Protein Coding	42	GC20M023667	7.229444504	https://www.genecards.org/cgi-bin/carddisp.pl?gene=CST3
MIR17	MicroRNA 17	RNA Gene	20	GC13P091350	7.229380608	https://www.genecards.org/cgi-bin/carddisp.pl?gene=MIR17
PAK1	P21 (RAC1) Activated Kinase 1	Protein Coding	46	GC11M090480	7.222735882	https://www.genecards.org/cgi-bin/carddisp.pl?gene=PAK1
CLN3	CLN3 Lysosomal/Endosomal Transmembrane Protein, Battenin	Protein Coding	42	GC16M028466	7.208525658	https://www.genecards.org/cgi-bin/carddisp.pl?gene=CLN3
ABCC4	ATP Binding Cassette Subfamily C Member 4	Protein Coding	45	GC13M095019	7.197339058	https://www.genecards.org/cgi-bin/carddisp.pl?gene=ABCC4
SERPING1	Serpin Family G Member 1	Protein Coding	45	GC11P057597	7.189321518	https://www.genecards.org/cgi-bin/carddisp.pl?gene=SERPING1
PPP3CA	Protein Phosphatase 3 Catalytic Subunit Alpha	Protein Coding	50	GC04M101024	7.182889462	https://www.genecards.org/cgi-bin/carddisp.pl?gene=PPP3CA
GABRB3	Gamma-Aminobutyric Acid Type A Receptor Subunit Beta3	Protein Coding	48	GC15M026543	7.182442665	https://www.genecards.org/cgi-bin/carddisp.pl?gene=GABRB3
PPP1R12A	Protein Phosphatase 1 Regulatory Subunit 12A	Protein Coding	42	GC12M079773	7.181721687	https://www.genecards.org/cgi-bin/carddisp.pl?gene=PPP1R12A
FKRP	Fukutin Related Protein	Protein Coding	39	GC19P066940	7.173618793	https://www.genecards.org/cgi-bin/carddisp.pl?gene=FKRP
UNG	Uracil DNA Glycosylase	Protein Coding	45	GC12P109097	7.16562748	https://www.genecards.org/cgi-bin/carddisp.pl?gene=UNG
NMNAT1	Nicotinamide Nucleotide Adenylyltransferase 1	Protein Coding	46	GC01P009944	7.158933163	https://www.genecards.org/cgi-bin/carddisp.pl?gene=NMNAT1
AKR1C4	Aldo-Keto Reductase Family 1 Member C4	Protein Coding	46	GC10P005195	7.156469345	https://www.genecards.org/cgi-bin/carddisp.pl?gene=AKR1C4
CASP6	Caspase 6	Protein Coding	46	GC04M109688	7.15506506	https://www.genecards.org/cgi-bin/carddisp.pl?gene=CASP6
F12	Coagulation Factor XII	Protein Coding	48	GC05M177402	7.154774666	https://www.genecards.org/cgi-bin/carddisp.pl?gene=F12
F2R	Coagulation Factor II Thrombin Receptor	Protein Coding	45	GC05P076716	7.150295734	https://www.genecards.org/cgi-bin/carddisp.pl?gene=F2R
UCN3	Urocortin 3	Protein Coding	36	GC10P005396	7.13692379	https://www.genecards.org/cgi-bin/carddisp.pl?gene=UCN3
ELK1	ETS Transcription Factor ELK1	Protein Coding	41	GC0XM047635	7.130191803	https://www.genecards.org/cgi-bin/carddisp.pl?gene=ELK1
EZR	Ezrin	Protein Coding	43	GC06M158765	7.130015373	https://www.genecards.org/cgi-bin/carddisp.pl?gene=EZR
LEPQTL1	Leptin, Serum Levels Of	Genetic Locus	3	GC02U903086	7.127331734	https://www.genecards.org/cgi-bin/carddisp.pl?gene=LEPQTL1
PABPC1	Poly(A) Binding Protein Cytoplasmic 1	Protein Coding	41	GC08M100685	7.124999046	https://www.genecards.org/cgi-bin/carddisp.pl?gene=PABPC1
MIR29B1	MicroRNA 29b-1	RNA Gene	21	GC07M130877	7.117259026	https://www.genecards.org/cgi-bin/carddisp.pl?gene=MIR29B1
ATP2A3	ATPase Sarcoplasmic/Endoplasmic Reticulum Ca2+ Transporting 3	Protein Coding	44	GC17M003923	7.115101814	https://www.genecards.org/cgi-bin/carddisp.pl?gene=ATP2A3
THPO	Thrombopoietin	Protein Coding	42	GC03M184371	7.113945961	https://www.genecards.org/cgi-bin/carddisp.pl?gene=THPO
CYP2S1	Cytochrome P450 Family 2 Subfamily S Member 1	Protein Coding	41	GC19P041193	7.111989021	https://www.genecards.org/cgi-bin/carddisp.pl?gene=CYP2S1
CYP2R1	Cytochrome P450 Family 2 Subfamily R Member 1	Protein Coding	44	GC11M014877	7.106351852	https://www.genecards.org/cgi-bin/carddisp.pl?gene=CYP2R1
KRT8	Keratin 8	Protein Coding	45	GC12M052897	7.106004715	https://www.genecards.org/cgi-bin/carddisp.pl?gene=KRT8
PEPD	Peptidase D	Protein Coding	44	GC19M033386	7.097799778	https://www.genecards.org/cgi-bin/carddisp.pl?gene=PEPD
RBX1	Ring-Box 1	Protein Coding	41	GC22P040951	7.075959206	https://www.genecards.org/cgi-bin/carddisp.pl?gene=RBX1
RPS3	Ribosomal Protein S3	Protein Coding	42	GC11P077882	7.074868202	https://www.genecards.org/cgi-bin/carddisp.pl?gene=RPS3
AFP	Alpha Fetoprotein	Protein Coding	45	GC04P073431	7.071499348	https://www.genecards.org/cgi-bin/carddisp.pl?gene=AFP
FGA	Fibrinogen Alpha Chain	Protein Coding	46	GC04M154583	7.069320679	https://www.genecards.org/cgi-bin/carddisp.pl?gene=FGA
KCNB1	Potassium Voltage-Gated Channel Subfamily B Member 1	Protein Coding	45	GC20M049293	7.064271927	https://www.genecards.org/cgi-bin/carddisp.pl?gene=KCNB1
FLAD1	Flavin Adenine Dinucleotide Synthetase 1	Protein Coding	38	GC01P154983	7.056435585	https://www.genecards.org/cgi-bin/carddisp.pl?gene=FLAD1
HSD3B2	Hydroxy-Delta-5-Steroid Dehydrogenase, 3 Beta- And Steroid Delta-Isomerase 2	Protein Coding	45	GC01P119414	7.054610252	https://www.genecards.org/cgi-bin/carddisp.pl?gene=HSD3B2
ILK	Integrin Linked Kinase	Protein Coding	44	GC11P006604	7.048963547	https://www.genecards.org/cgi-bin/carddisp.pl?gene=ILK
POU2F1	POU Class 2 Homeobox 1	Protein Coding	42	GC01P167190	7.042275429	https://www.genecards.org/cgi-bin/carddisp.pl?gene=POU2F1
FHIT	Fragile Histidine Triad Diadenosine Triphosphatase	Protein Coding	42	GC03M059747	7.040362358	https://www.genecards.org/cgi-bin/carddisp.pl?gene=FHIT
GP1BA	Glycoprotein Ib Platelet Subunit Alpha	Protein Coding	45	GC17P004932	7.031123638	https://www.genecards.org/cgi-bin/carddisp.pl?gene=GP1BA
MSH6	MutS Homolog 6	Protein Coding	48	GC02P047695	7.030335426	https://www.genecards.org/cgi-bin/carddisp.pl?gene=MSH6
NPPC	Natriuretic Peptide C	Protein Coding	41	GC02M231921	7.016325951	https://www.genecards.org/cgi-bin/carddisp.pl?gene=NPPC
GRIA1	Glutamate Ionotropic Receptor AMPA Type Subunit 1	Protein Coding	47	GC05P153467	7.010972977	https://www.genecards.org/cgi-bin/carddisp.pl?gene=GRIA1
UBB	Ubiquitin B	Protein Coding	41	GC17P016380	7.009982586	https://www.genecards.org/cgi-bin/carddisp.pl?gene=UBB
SLC18A2	Solute Carrier Family 18 Member A2	Protein Coding	45	GC10P117241	7.006567955	https://www.genecards.org/cgi-bin/carddisp.pl?gene=SLC18A2
CCR3	C-C Motif Chemokine Receptor 3	Protein Coding	44	GC03P046771	7.000544548	https://www.genecards.org/cgi-bin/carddisp.pl?gene=CCR3
CD163	CD163 Molecule	Protein Coding	42	GC12M007819	6.999317169	https://www.genecards.org/cgi-bin/carddisp.pl?gene=CD163
IRS2	Insulin Receptor Substrate 2	Protein Coding	44	GC13M109752	6.998198509	https://www.genecards.org/cgi-bin/carddisp.pl?gene=IRS2
LGALS1	Galectin 1	Protein Coding	41	GC22P037675	6.997729778	https://www.genecards.org/cgi-bin/carddisp.pl?gene=LGALS1
CNTF	Ciliary Neurotrophic Factor	Protein Coding	39	GC11P058622	6.985842705	https://www.genecards.org/cgi-bin/carddisp.pl?gene=CNTF
GAA	Alpha Glucosidase	Protein Coding	48	GC17P080101	6.980937958	https://www.genecards.org/cgi-bin/carddisp.pl?gene=GAA
IFIH1	Interferon Induced With Helicase C Domain 1	Protein Coding	45	GC02M162267	6.974340916	https://www.genecards.org/cgi-bin/carddisp.pl?gene=IFIH1
MUC7	Mucin 7, Secreted	Protein Coding	36	GC04P070430	6.972824574	https://www.genecards.org/cgi-bin/carddisp.pl?gene=MUC7
CSNK2A1	Casein Kinase 2 Alpha 1	Protein Coding	48	GC20M000472	6.955491066	https://www.genecards.org/cgi-bin/carddisp.pl?gene=CSNK2A1
GSTA3	Glutathione S-Transferase Alpha 3	Protein Coding	42	GC06M052896	6.953045845	https://www.genecards.org/cgi-bin/carddisp.pl?gene=GSTA3
CGA	Glycoprotein Hormones, Alpha Polypeptide	Protein Coding	42	GC06M087085	6.946835995	https://www.genecards.org/cgi-bin/carddisp.pl?gene=CGA
CAMK2A	Calcium/Calmodulin Dependent Protein Kinase II Alpha	Protein Coding	48	GC05M150219	6.944577694	https://www.genecards.org/cgi-bin/carddisp.pl?gene=CAMK2A
HNF1A	HNF1 Homeobox A	Protein Coding	44	GC12P120978	6.943861008	https://www.genecards.org/cgi-bin/carddisp.pl?gene=HNF1A
HSPB2	Heat Shock Protein Family B (Small) Member 2	Protein Coding	38	GC11P111917	6.935697556	https://www.genecards.org/cgi-bin/carddisp.pl?gene=HSPB2
ACSL3	Acyl-CoA Synthetase Long Chain Family Member 3	Protein Coding	39	GC02P222860	6.92129612	https://www.genecards.org/cgi-bin/carddisp.pl?gene=ACSL3
LCT	Lactase	Protein Coding	41	GC02M135787	6.920281887	https://www.genecards.org/cgi-bin/carddisp.pl?gene=LCT
MPZ	Myelin Protein Zero	Protein Coding	44	GC01M161304	6.913516045	https://www.genecards.org/cgi-bin/carddisp.pl?gene=MPZ
YY1	YY1 Transcription Factor	Protein Coding	46	GC14P100238	6.910394669	https://www.genecards.org/cgi-bin/carddisp.pl?gene=YY1
FPR1	Formyl Peptide Receptor 1	Protein Coding	46	GC19M051745	6.909482956	https://www.genecards.org/cgi-bin/carddisp.pl?gene=FPR1
CD28	CD28 Molecule	Protein Coding	45	GC02P203706	6.904015541	https://www.genecards.org/cgi-bin/carddisp.pl?gene=CD28
LEPR	Leptin Receptor	Protein Coding	48	GC01P065421	6.90191555	https://www.genecards.org/cgi-bin/carddisp.pl?gene=LEPR
NR4A2	Nuclear Receptor Subfamily 4 Group A Member 2	Protein Coding	45	GC02M156324	6.895617485	https://www.genecards.org/cgi-bin/carddisp.pl?gene=NR4A2
WWOX	WW Domain Containing Oxidoreductase	Protein Coding	45	GC16P078099	6.892035484	https://www.genecards.org/cgi-bin/carddisp.pl?gene=WWOX
PDP1	Pyruvate Dehydrogenase Phosphatase Catalytic Subunit 1	Protein Coding	45	GC08P093857	6.889852047	https://www.genecards.org/cgi-bin/carddisp.pl?gene=PDP1
KCNN4	Potassium Calcium-Activated Channel Subfamily N Member 4	Protein Coding	47	GC19M065881	6.887239456	https://www.genecards.org/cgi-bin/carddisp.pl?gene=KCNN4
DEFB4A	Defensin Beta 4A	Protein Coding	34	GC08P007895	6.885938644	https://www.genecards.org/cgi-bin/carddisp.pl?gene=DEFB4A
PFKFB3	6-Phosphofructo-2-Kinase/Fructose-2,6-Biphosphatase 3	Protein Coding	43	GC10P006144	6.882011414	https://www.genecards.org/cgi-bin/carddisp.pl?gene=PFKFB3
YWHAZ	Tyrosine 3-Monooxygenase/Tryptophan 5-Monooxygenase Activation Protein Zeta	Protein Coding	45	GC08M100917	6.876953125	https://www.genecards.org/cgi-bin/carddisp.pl?gene=YWHAZ
HSPA14	Heat Shock Protein Family A (Hsp70) Member 14	Protein Coding	38	GC10P014858	6.876330376	https://www.genecards.org/cgi-bin/carddisp.pl?gene=HSPA14
FURIN	Furin, Paired Basic Amino Acid Cleaving Enzyme	Protein Coding	44	GC15P090868	6.871331215	https://www.genecards.org/cgi-bin/carddisp.pl?gene=FURIN
TRPM3	Transient Receptor Potential Cation Channel Subfamily M Member 3	Protein Coding	41	GC09M070529	6.86929369	https://www.genecards.org/cgi-bin/carddisp.pl?gene=TRPM3
KCNQ1OT1	KCNQ1 Opposite Strand/Antisense Transcript 1	RNA Gene	27	GC11M003314	6.866324425	https://www.genecards.org/cgi-bin/carddisp.pl?gene=KCNQ1OT1
PSAP	Prosaposin	Protein Coding	46	GC10M071816	6.864341736	https://www.genecards.org/cgi-bin/carddisp.pl?gene=PSAP
CTSL	Cathepsin L	Protein Coding	45	GC09P087725	6.860239983	https://www.genecards.org/cgi-bin/carddisp.pl?gene=CTSL
DHDH	Dihydrodiol Dehydrogenase	Protein Coding	34	GC19P067066	6.85369873	https://www.genecards.org/cgi-bin/carddisp.pl?gene=DHDH
CX3CR1	C-X3-C Motif Chemokine Receptor 1	Protein Coding	42	GC03M039279	6.837387562	https://www.genecards.org/cgi-bin/carddisp.pl?gene=CX3CR1
CD34	CD34 Molecule	Protein Coding	42	GC01M207880	6.835918427	https://www.genecards.org/cgi-bin/carddisp.pl?gene=CD34
LPIN1	Lipin 1	Protein Coding	45	GC02P011677	6.835535049	https://www.genecards.org/cgi-bin/carddisp.pl?gene=LPIN1
SHBG	Sex Hormone Binding Globulin	Protein Coding	40	GC17P007613	6.834033966	https://www.genecards.org/cgi-bin/carddisp.pl?gene=SHBG
NUPR1	Nuclear Protein 1, Transcriptional Regulator	Protein Coding	34	GC16M028532	6.832577229	https://www.genecards.org/cgi-bin/carddisp.pl?gene=NUPR1
HLA-DRA	Major Histocompatibility Complex, Class II, DR Alpha	Protein Coding	45	GC06P032439	6.831819057	https://www.genecards.org/cgi-bin/carddisp.pl?gene=HLA-DRA
KRT5	Keratin 5	Protein Coding	45	GC12M052514	6.828290939	https://www.genecards.org/cgi-bin/carddisp.pl?gene=KRT5
STIM1	Stromal Interaction Molecule 1	Protein Coding	46	GC11P003855	6.827566147	https://www.genecards.org/cgi-bin/carddisp.pl?gene=STIM1
PRKRA	Protein Activator Of Interferon Induced Protein Kinase EIF2AK2	Protein Coding	40	GC02M178431	6.825705051	https://www.genecards.org/cgi-bin/carddisp.pl?gene=PRKRA
ANXA1	Annexin A1	Protein Coding	46	GC09P073151	6.825035572	https://www.genecards.org/cgi-bin/carddisp.pl?gene=ANXA1
F7	Coagulation Factor VII	Protein Coding	46	GC13P113105	6.823739052	https://www.genecards.org/cgi-bin/carddisp.pl?gene=F7
PTPN2	Protein Tyrosine Phosphatase Non-Receptor Type 2	Protein Coding	45	GC18M024779	6.823192596	https://www.genecards.org/cgi-bin/carddisp.pl?gene=PTPN2
SLC19A1	Solute Carrier Family 19 Member 1	Protein Coding	45	GC21M045493	6.813733101	https://www.genecards.org/cgi-bin/carddisp.pl?gene=SLC19A1
BCL2A1	BCL2 Related Protein A1	Protein Coding	39	GC15M090460	6.802829266	https://www.genecards.org/cgi-bin/carddisp.pl?gene=BCL2A1
ADAR	Adenosine Deaminase RNA Specific	Protein Coding	43	GC01M154582	6.789831638	https://www.genecards.org/cgi-bin/carddisp.pl?gene=ADAR
CASR	Calcium Sensing Receptor	Protein Coding	49	GC03P122183	6.78909111	https://www.genecards.org/cgi-bin/carddisp.pl?gene=CASR
DNAJB1	DnaJ Heat Shock Protein Family (Hsp40) Member B1	Protein Coding	41	GC19M014514	6.786841393	https://www.genecards.org/cgi-bin/carddisp.pl?gene=DNAJB1
SUMO1	Small Ubiquitin Like Modifier 1	Protein Coding	44	GC02M202206	6.784757614	https://www.genecards.org/cgi-bin/carddisp.pl?gene=SUMO1
MAF	MAF BZIP Transcription Factor	Protein Coding	44	GC16M079204	6.782072067	https://www.genecards.org/cgi-bin/carddisp.pl?gene=MAF
MGAM	Maltase-Glucoamylase	Protein Coding	42	GC07P148563	6.779590607	https://www.genecards.org/cgi-bin/carddisp.pl?gene=MGAM
MALAT1	Metastasis Associated Lung Adenocarcinoma Transcript 1	RNA Gene	24	GC11P069984	6.777753353	https://www.genecards.org/cgi-bin/carddisp.pl?gene=MALAT1
GLS	Glutaminase	Protein Coding	47	GC02P190880	6.774443626	https://www.genecards.org/cgi-bin/carddisp.pl?gene=GLS
IVD	Isovaleryl-CoA Dehydrogenase	Protein Coding	43	GC15P040405	6.769981384	https://www.genecards.org/cgi-bin/carddisp.pl?gene=IVD
GATA1	GATA Binding Protein 1	Protein Coding	45	GC0XP048786	6.768729687	https://www.genecards.org/cgi-bin/carddisp.pl?gene=GATA1
PEX19	Peroxisomal Biogenesis Factor 19	Protein Coding	41	GC01M160276	6.767672539	https://www.genecards.org/cgi-bin/carddisp.pl?gene=PEX19
EWSR1	EWS RNA Binding Protein 1	Protein Coding	43	GC22P036820	6.767244339	https://www.genecards.org/cgi-bin/carddisp.pl?gene=EWSR1
VTN	Vitronectin	Protein Coding	42	GC17M035135	6.766256332	https://www.genecards.org/cgi-bin/carddisp.pl?gene=VTN
BNIP3	BCL2 Interacting Protein 3	Protein Coding	40	GC10M131966	6.76368475	https://www.genecards.org/cgi-bin/carddisp.pl?gene=BNIP3
CD38	CD38 Molecule	Protein Coding	44	GC04P018197	6.763228416	https://www.genecards.org/cgi-bin/carddisp.pl?gene=CD38
PDGFA	Platelet Derived Growth Factor Subunit A	Protein Coding	42	GC07M000497	6.754883766	https://www.genecards.org/cgi-bin/carddisp.pl?gene=PDGFA
NR1D1	Nuclear Receptor Subfamily 1 Group D Member 1	Protein Coding	46	GC17M040092	6.75385952	https://www.genecards.org/cgi-bin/carddisp.pl?gene=NR1D1
SPATS2L	Spermatogenesis Associated Serine Rich 2 Like	Protein Coding	34	GC02P200305	6.736457348	https://www.genecards.org/cgi-bin/carddisp.pl?gene=SPATS2L
NES	Nestin	Protein Coding	39	GC01M156668	6.733297348	https://www.genecards.org/cgi-bin/carddisp.pl?gene=NES
TGM1	Transglutaminase 1	Protein Coding	45	GC14M024249	6.730541229	https://www.genecards.org/cgi-bin/carddisp.pl?gene=TGM1
TPM1	Tropomyosin 1	Protein Coding	46	GC15P120433	6.712934494	https://www.genecards.org/cgi-bin/carddisp.pl?gene=TPM1
PAK2	P21 (RAC1) Activated Kinase 2	Protein Coding	44	GC03P196739	6.711188793	https://www.genecards.org/cgi-bin/carddisp.pl?gene=PAK2
SYP	Synaptophysin	Protein Coding	44	GC0XM049187	6.706377029	https://www.genecards.org/cgi-bin/carddisp.pl?gene=SYP
CAMK1	Calcium/Calmodulin Dependent Protein Kinase I	Protein Coding	42	GC03M009774	6.705899239	https://www.genecards.org/cgi-bin/carddisp.pl?gene=CAMK1
FLT4	Fms Related Receptor Tyrosine Kinase 4	Protein Coding	49	GC05M180607	6.703265667	https://www.genecards.org/cgi-bin/carddisp.pl?gene=FLT4
ACSS2	Acyl-CoA Synthetase Short Chain Family Member 2	Protein Coding	43	GC20P034873	6.685613632	https://www.genecards.org/cgi-bin/carddisp.pl?gene=ACSS2
MIR140	MicroRNA 140	RNA Gene	24	GC16P069934	6.683909893	https://www.genecards.org/cgi-bin/carddisp.pl?gene=MIR140
XPC	XPC Complex Subunit, DNA Damage Recognition And Repair Factor	Protein Coding	45	GC03M020719	6.674079895	https://www.genecards.org/cgi-bin/carddisp.pl?gene=XPC
BMPR2	Bone Morphogenetic Protein Receptor Type 2	Protein Coding	48	GC02P202376	6.67387104	https://www.genecards.org/cgi-bin/carddisp.pl?gene=BMPR2
GPI	Glucose-6-Phosphate Isomerase	Protein Coding	46	GC19P034359	6.672061443	https://www.genecards.org/cgi-bin/carddisp.pl?gene=GPI
HDAC6	Histone Deacetylase 6	Protein Coding	50	GC0XP048801	6.666840553	https://www.genecards.org/cgi-bin/carddisp.pl?gene=HDAC6
GSTT2	Glutathione S-Transferase Theta 2 (Gene/Pseudogene)	Protein Coding	35	GC22P023980	6.65727663	https://www.genecards.org/cgi-bin/carddisp.pl?gene=GSTT2
GSTK1	Glutathione S-Transferase Kappa 1	Protein Coding	38	GC07P148369	6.656254768	https://www.genecards.org/cgi-bin/carddisp.pl?gene=GSTK1
ATRX	ATRX Chromatin Remodeler	Protein Coding	45	GC0XM077504	6.651676178	https://www.genecards.org/cgi-bin/carddisp.pl?gene=ATRX
TTF2	Transcription Termination Factor 2	Protein Coding	39	GC01P117060	6.650836945	https://www.genecards.org/cgi-bin/carddisp.pl?gene=TTF2
GRN	Granulin Precursor	Protein Coding	46	GC17P044345	6.650759697	https://www.genecards.org/cgi-bin/carddisp.pl?gene=GRN
P2RY1	Purinergic Receptor P2Y1	Protein Coding	45	GC03P152835	6.650192261	https://www.genecards.org/cgi-bin/carddisp.pl?gene=P2RY1
ACR	Acrosin	Protein Coding	38	GC22P050738	6.64804554	https://www.genecards.org/cgi-bin/carddisp.pl?gene=ACR
ITIH4	Inter-Alpha-Trypsin Inhibitor Heavy Chain 4	Protein Coding	42	GC03M052812	6.646911621	https://www.genecards.org/cgi-bin/carddisp.pl?gene=ITIH4
ITGAX	Integrin Subunit Alpha X	Protein Coding	44	GC16P041137	6.646734238	https://www.genecards.org/cgi-bin/carddisp.pl?gene=ITGAX
SIK2	Salt Inducible Kinase 2	Protein Coding	42	GC11P111920	6.640611649	https://www.genecards.org/cgi-bin/carddisp.pl?gene=SIK2
YWHAE	Tyrosine 3-Monooxygenase/Tryptophan 5-Monooxygenase Activation Protein Epsilon	Protein Coding	47	GC17M003080	6.63972187	https://www.genecards.org/cgi-bin/carddisp.pl?gene=YWHAE
NBN	Nibrin	Protein Coding	45	GC08M089933	6.638002396	https://www.genecards.org/cgi-bin/carddisp.pl?gene=NBN
PLK3	Polo Like Kinase 3	Protein Coding	41	GC01P045329	6.631014824	https://www.genecards.org/cgi-bin/carddisp.pl?gene=PLK3
TNFRSF10A	TNF Receptor Superfamily Member 10a	Protein Coding	43	GC08M023190	6.62856102	https://www.genecards.org/cgi-bin/carddisp.pl?gene=TNFRSF10A
AMD1	Adenosylmethionine Decarboxylase 1	Protein Coding	43	GC06P110814	6.627305031	https://www.genecards.org/cgi-bin/carddisp.pl?gene=AMD1
RPS6KA1	Ribosomal Protein S6 Kinase A1	Protein Coding	48	GC01P026540	6.626535892	https://www.genecards.org/cgi-bin/carddisp.pl?gene=RPS6KA1
H19	H19 Imprinted Maternally Expressed Transcript	RNA Gene	28	GC11M001995	6.626107693	https://www.genecards.org/cgi-bin/carddisp.pl?gene=H19
MRTFA	Myocardin Related Transcription Factor A	Protein Coding	33	GC22M058080	6.623698711	https://www.genecards.org/cgi-bin/carddisp.pl?gene=MRTFA
GFPT1	Glutamine--Fructose-6-Phosphate Transaminase 1	Protein Coding	44	GC02M069283	6.619977951	https://www.genecards.org/cgi-bin/carddisp.pl?gene=GFPT1
LOC107133510	Origin Of Replication At HBB	Biological Region	3	GC11P005222	6.619291306	https://www.genecards.org/cgi-bin/carddisp.pl?gene=LOC107133510
TET2	Tet Methylcytosine Dioxygenase 2	Protein Coding	44	GC04P105145	6.612110138	https://www.genecards.org/cgi-bin/carddisp.pl?gene=TET2
RNASE1	Ribonuclease A Family Member 1, Pancreatic	Protein Coding	41	GC14M020801	6.611739159	https://www.genecards.org/cgi-bin/carddisp.pl?gene=RNASE1
CALB1	Calbindin 1	Protein Coding	41	GC08M090058	6.607706547	https://www.genecards.org/cgi-bin/carddisp.pl?gene=CALB1
TRAP1	TNF Receptor Associated Protein 1	Protein Coding	42	GC16M007296	6.598166466	https://www.genecards.org/cgi-bin/carddisp.pl?gene=TRAP1
XPA	XPA, DNA Damage Recognition And Repair Factor	Protein Coding	44	GC09M097654	6.59792614	https://www.genecards.org/cgi-bin/carddisp.pl?gene=XPA
GHR	Growth Hormone Receptor	Protein Coding	44	GC05P042429	6.596936226	https://www.genecards.org/cgi-bin/carddisp.pl?gene=GHR
PI3	Peptidase Inhibitor 3	Protein Coding	38	GC20P045174	6.592638969	https://www.genecards.org/cgi-bin/carddisp.pl?gene=PI3
HAVCR2	Hepatitis A Virus Cellular Receptor 2	Protein Coding	44	GC05M157063	6.587790012	https://www.genecards.org/cgi-bin/carddisp.pl?gene=HAVCR2
ABCC8	ATP Binding Cassette Subfamily C Member 8	Protein Coding	46	GC11M017392	6.577415943	https://www.genecards.org/cgi-bin/carddisp.pl?gene=ABCC8
STAT5A	Signal Transducer And Activator Of Transcription 5A	Protein Coding	45	GC17P042287	6.577095985	https://www.genecards.org/cgi-bin/carddisp.pl?gene=STAT5A
H2AC18	H2A Clustered Histone 18	Protein Coding	26	GC01M152015	6.57149601	https://www.genecards.org/cgi-bin/carddisp.pl?gene=H2AC18
KRT19	Keratin 19	Protein Coding	43	GC17M041523	6.571133614	https://www.genecards.org/cgi-bin/carddisp.pl?gene=KRT19
CD27	CD27 Molecule	Protein Coding	44	GC12P021037	6.570020199	https://www.genecards.org/cgi-bin/carddisp.pl?gene=CD27
ABAT	4-Aminobutyrate Aminotransferase	Protein Coding	44	GC16P008674	6.560099602	https://www.genecards.org/cgi-bin/carddisp.pl?gene=ABAT
SLC3A2	Solute Carrier Family 3 Member 2	Protein Coding	40	GC11P062856	6.554134846	https://www.genecards.org/cgi-bin/carddisp.pl?gene=SLC3A2
PROC	Protein C, Inactivator Of Coagulation Factors Va And VIIIa	Protein Coding	48	GC02P127418	6.546802998	https://www.genecards.org/cgi-bin/carddisp.pl?gene=PROC
SLC26A4	Solute Carrier Family 26 Member 4	Protein Coding	42	GC07P107660	6.545760155	https://www.genecards.org/cgi-bin/carddisp.pl?gene=SLC26A4
NNT	Nicotinamide Nucleotide Transhydrogenase	Protein Coding	44	GC05P043602	6.544404984	https://www.genecards.org/cgi-bin/carddisp.pl?gene=NNT
PNKD	PNKD Metallo-Beta-Lactamase Domain Containing	Protein Coding	42	GC02P218270	6.54323864	https://www.genecards.org/cgi-bin/carddisp.pl?gene=PNKD
AURKA	Aurora Kinase A	Protein Coding	49	GC20M056370	6.542103767	https://www.genecards.org/cgi-bin/carddisp.pl?gene=AURKA
PSMB9	Proteasome 20S Subunit Beta 9	Protein Coding	45	GC06P083730	6.541954041	https://www.genecards.org/cgi-bin/carddisp.pl?gene=PSMB9
ARRB1	Arrestin Beta 1	Protein Coding	42	GC11M090410	6.541018009	https://www.genecards.org/cgi-bin/carddisp.pl?gene=ARRB1
ADAMTSL1	ADAMTS Like 1	Protein Coding	41	GC09P017906	6.537129402	https://www.genecards.org/cgi-bin/carddisp.pl?gene=ADAMTSL1
SLC4A11	Solute Carrier Family 4 Member 11	Protein Coding	40	GC20M003340	6.534427166	https://www.genecards.org/cgi-bin/carddisp.pl?gene=SLC4A11
CBR1	Carbonyl Reductase 1	Protein Coding	43	GC21P036069	6.525105	https://www.genecards.org/cgi-bin/carddisp.pl?gene=CBR1
EIF4EBP1	Eukaryotic Translation Initiation Factor 4E Binding Protein 1	Protein Coding	44	GC08P038469	6.514500141	https://www.genecards.org/cgi-bin/carddisp.pl?gene=EIF4EBP1
GATA3	GATA Binding Protein 3	Protein Coding	47	GC10P008045	6.514152527	https://www.genecards.org/cgi-bin/carddisp.pl?gene=GATA3
TAP1	Transporter 1, ATP Binding Cassette Subfamily B Member	Protein Coding	45	GC06M066023	6.510672569	https://www.genecards.org/cgi-bin/carddisp.pl?gene=TAP1
DGAT1	Diacylglycerol O-Acyltransferase 1	Protein Coding	46	GC08M144316	6.509832382	https://www.genecards.org/cgi-bin/carddisp.pl?gene=DGAT1
AGPS	Alkylglycerone Phosphate Synthase	Protein Coding	41	GC02P177392	6.503646851	https://www.genecards.org/cgi-bin/carddisp.pl?gene=AGPS
TUBB3	Tubulin Beta 3 Class III	Protein Coding	46	GC16P091332	6.501654625	https://www.genecards.org/cgi-bin/carddisp.pl?gene=TUBB3
APOD	Apolipoprotein D	Protein Coding	42	GC03M195568	6.498502731	https://www.genecards.org/cgi-bin/carddisp.pl?gene=APOD
XRCC5	X-Ray Repair Cross Complementing 5	Protein Coding	42	GC02P216107	6.496087074	https://www.genecards.org/cgi-bin/carddisp.pl?gene=XRCC5
CAPN1	Calpain 1	Protein Coding	48	GC11P069958	6.495306492	https://www.genecards.org/cgi-bin/carddisp.pl?gene=CAPN1
GRM5	Glutamate Metabotropic Receptor 5	Protein Coding	46	GC11M088504	6.490516186	https://www.genecards.org/cgi-bin/carddisp.pl?gene=GRM5
PKD1	Polycystin 1, Transient Receptor Potential Channel Interacting	Protein Coding	45	GC16M007106	6.486858368	https://www.genecards.org/cgi-bin/carddisp.pl?gene=PKD1
MIR145	MicroRNA 145	RNA Gene	22	GC05P149430	6.483737946	https://www.genecards.org/cgi-bin/carddisp.pl?gene=MIR145
PNPO	Pyridoxamine 5'-Phosphate Oxidase	Protein Coding	44	GC17P047941	6.47772789	https://www.genecards.org/cgi-bin/carddisp.pl?gene=PNPO
RIPK1	Receptor Interacting Serine/Threonine Kinase 1	Protein Coding	46	GC06P003275	6.47763443	https://www.genecards.org/cgi-bin/carddisp.pl?gene=RIPK1
CCR7	C-C Motif Chemokine Receptor 7	Protein Coding	42	GC17M042422	6.475930214	https://www.genecards.org/cgi-bin/carddisp.pl?gene=CCR7
NOX5	NADPH Oxidase 5	Protein Coding	37	GC15P117544	6.474748611	https://www.genecards.org/cgi-bin/carddisp.pl?gene=NOX5
ERCC4	ERCC Excision Repair 4, Endonuclease Catalytic Subunit	Protein Coding	45	GC16P013920	6.472279072	https://www.genecards.org/cgi-bin/carddisp.pl?gene=ERCC4
CNR2	Cannabinoid Receptor 2	Protein Coding	44	GC01M023870	6.468054771	https://www.genecards.org/cgi-bin/carddisp.pl?gene=CNR2
MIR214	MicroRNA 214	RNA Gene	22	GC01M172234	6.466244698	https://www.genecards.org/cgi-bin/carddisp.pl?gene=MIR214
MYH11	Myosin Heavy Chain 11	Protein Coding	45	GC16M015705	6.465507984	https://www.genecards.org/cgi-bin/carddisp.pl?gene=MYH11
ACAT1	Acetyl-CoA Acetyltransferase 1	Protein Coding	48	GC11P108121	6.462449074	https://www.genecards.org/cgi-bin/carddisp.pl?gene=ACAT1
MICU1	Mitochondrial Calcium Uptake 1	Protein Coding	40	GC10M072367	6.46165514	https://www.genecards.org/cgi-bin/carddisp.pl?gene=MICU1
CSNK2B	Casein Kinase 2 Beta	Protein Coding	46	GC06P083698	6.452615738	https://www.genecards.org/cgi-bin/carddisp.pl?gene=CSNK2B
ENTPD1	Ectonucleoside Triphosphate Diphosphohydrolase 1	Protein Coding	46	GC10P095711	6.449595451	https://www.genecards.org/cgi-bin/carddisp.pl?gene=ENTPD1
DRD3	Dopamine Receptor D3	Protein Coding	43	GC03M114128	6.442396164	https://www.genecards.org/cgi-bin/carddisp.pl?gene=DRD3
COG2	Component Of Oligomeric Golgi Complex 2	Protein Coding	41	GC01P230642	6.44120121	https://www.genecards.org/cgi-bin/carddisp.pl?gene=COG2
IL1RL1	Interleukin 1 Receptor Like 1	Protein Coding	40	GC02P102294	6.439745903	https://www.genecards.org/cgi-bin/carddisp.pl?gene=IL1RL1
AREG	Amphiregulin	Protein Coding	41	GC04P074445	6.439193726	https://www.genecards.org/cgi-bin/carddisp.pl?gene=AREG
GRM1	Glutamate Metabotropic Receptor 1	Protein Coding	49	GC06P145973	6.433894157	https://www.genecards.org/cgi-bin/carddisp.pl?gene=GRM1
HSPA2	Heat Shock Protein Family A (Hsp70) Member 2	Protein Coding	43	GC14P064535	6.430648804	https://www.genecards.org/cgi-bin/carddisp.pl?gene=HSPA2
RAP1A	RAP1A, Member Of RAS Oncogene Family	Protein Coding	43	GC01P111542	6.42936182	https://www.genecards.org/cgi-bin/carddisp.pl?gene=RAP1A
RBP3	Retinol Binding Protein 3	Protein Coding	41	GC10P047348	6.428514481	https://www.genecards.org/cgi-bin/carddisp.pl?gene=RBP3
ASAH2	N-Acylsphingosine Amidohydrolase 2	Protein Coding	40	GC10M050182	6.426386833	https://www.genecards.org/cgi-bin/carddisp.pl?gene=ASAH2
SLC16A1	Solute Carrier Family 16 Member 1	Protein Coding	46	GC01M112973	6.425542831	https://www.genecards.org/cgi-bin/carddisp.pl?gene=SLC16A1
DNM3	Dynamin 3	Protein Coding	42	GC01P171855	6.420182705	https://www.genecards.org/cgi-bin/carddisp.pl?gene=DNM3
HSD3B1	Hydroxy-Delta-5-Steroid Dehydrogenase, 3 Beta- And Steroid Delta-Isomerase 1	Protein Coding	42	GC01P119507	6.419150352	https://www.genecards.org/cgi-bin/carddisp.pl?gene=HSD3B1
IBSP	Integrin Binding Sialoprotein	Protein Coding	37	GC04P087799	6.419112206	https://www.genecards.org/cgi-bin/carddisp.pl?gene=IBSP
ARL6IP5	ADP Ribosylation Factor Like GTPase 6 Interacting Protein 5	Protein Coding	36	GC03P069084	6.417886734	https://www.genecards.org/cgi-bin/carddisp.pl?gene=ARL6IP5
ACAN	Aggrecan	Protein Coding	46	GC15P118102	6.409301758	https://www.genecards.org/cgi-bin/carddisp.pl?gene=ACAN
INTS2	Integrator Complex Subunit 2	Protein Coding	34	GC17M061865	6.405453682	https://www.genecards.org/cgi-bin/carddisp.pl?gene=INTS2
TNNI3	Troponin I3, Cardiac Type	Protein Coding	47	GC19M055151	6.404278278	https://www.genecards.org/cgi-bin/carddisp.pl?gene=TNNI3
PKLR	Pyruvate Kinase L/R	Protein Coding	45	GC01M155289	6.403203964	https://www.genecards.org/cgi-bin/carddisp.pl?gene=PKLR
CEACAM5	CEA Cell Adhesion Molecule 5	Protein Coding	42	GC19P066761	6.400222778	https://www.genecards.org/cgi-bin/carddisp.pl?gene=CEACAM5
SLC11A1	Solute Carrier Family 11 Member 1	Protein Coding	45	GC02P218382	6.39908123	https://www.genecards.org/cgi-bin/carddisp.pl?gene=SLC11A1
LIPG	Lipase G, Endothelial Type	Protein Coding	42	GC18P049560	6.396513939	https://www.genecards.org/cgi-bin/carddisp.pl?gene=LIPG
SLC12A2	Solute Carrier Family 12 Member 2	Protein Coding	48	GC05P128083	6.394415855	https://www.genecards.org/cgi-bin/carddisp.pl?gene=SLC12A2
KDM1A	Lysine Demethylase 1A	Protein Coding	46	GC01P023019	6.39305687	https://www.genecards.org/cgi-bin/carddisp.pl?gene=KDM1A
HK1	Hexokinase 1	Protein Coding	48	GC10P069269	6.385280609	https://www.genecards.org/cgi-bin/carddisp.pl?gene=HK1
CTDSP2	CTD Small Phosphatase 2	Protein Coding	38	GC12M057819	6.382829666	https://www.genecards.org/cgi-bin/carddisp.pl?gene=CTDSP2
TSC1	TSC Complex Subunit 1	Protein Coding	45	GC09M132891	6.381528378	https://www.genecards.org/cgi-bin/carddisp.pl?gene=TSC1
CA2	Carbonic Anhydrase 2	Protein Coding	49	GC08P085463	6.379855633	https://www.genecards.org/cgi-bin/carddisp.pl?gene=CA2
PDPK1	3-Phosphoinositide Dependent Protein Kinase 1	Protein Coding	47	GC16P002537	6.376339912	https://www.genecards.org/cgi-bin/carddisp.pl?gene=PDPK1
CCKBR	Cholecystokinin B Receptor	Protein Coding	43	GC11P006259	6.375286579	https://www.genecards.org/cgi-bin/carddisp.pl?gene=CCKBR
PDK4	Pyruvate Dehydrogenase Kinase 4	Protein Coding	43	GC07M095583	6.374986172	https://www.genecards.org/cgi-bin/carddisp.pl?gene=PDK4
SERPINB2	Serpin Family B Member 2	Protein Coding	42	GC18P063871	6.372066498	https://www.genecards.org/cgi-bin/carddisp.pl?gene=SERPINB2
CXCR1	C-X-C Motif Chemokine Receptor 1	Protein Coding	41	GC02M218162	6.371396065	https://www.genecards.org/cgi-bin/carddisp.pl?gene=CXCR1
HPGD	15-Hydroxyprostaglandin Dehydrogenase	Protein Coding	45	GC04M174490	6.367884636	https://www.genecards.org/cgi-bin/carddisp.pl?gene=HPGD
JAG1	Jagged Canonical Notch Ligand 1	Protein Coding	48	GC20M010637	6.364455223	https://www.genecards.org/cgi-bin/carddisp.pl?gene=JAG1
MIR143	MicroRNA 143	RNA Gene	25	GC05P149410	6.359185219	https://www.genecards.org/cgi-bin/carddisp.pl?gene=MIR143
HIPK1	Homeodomain Interacting Protein Kinase 1	Protein Coding	39	GC01P113929	6.357861042	https://www.genecards.org/cgi-bin/carddisp.pl?gene=HIPK1
FGFR3	Fibroblast Growth Factor Receptor 3	Protein Coding	52	GC04P001795	6.354766369	https://www.genecards.org/cgi-bin/carddisp.pl?gene=FGFR3
ERLEC1	Endoplasmic Reticulum Lectin 1	Protein Coding	35	GC02P053786	6.350708485	https://www.genecards.org/cgi-bin/carddisp.pl?gene=ERLEC1
SERPINH1	Serpin Family H Member 1	Protein Coding	44	GC11P075562	6.349642754	https://www.genecards.org/cgi-bin/carddisp.pl?gene=SERPINH1
RUNX3	RUNX Family Transcription Factor 3	Protein Coding	42	GC01M024899	6.342936516	https://www.genecards.org/cgi-bin/carddisp.pl?gene=RUNX3
FOXP2	Forkhead Box P2	Protein Coding	43	GC07P114086	6.342763901	https://www.genecards.org/cgi-bin/carddisp.pl?gene=FOXP2
YWHAQ	Tyrosine 3-Monooxygenase/Tryptophan 5-Monooxygenase Activation Protein Theta	Protein Coding	44	GC02M009583	6.341401577	https://www.genecards.org/cgi-bin/carddisp.pl?gene=YWHAQ
IGF2BP2	Insulin Like Growth Factor 2 MRNA Binding Protein 2	Protein Coding	43	GC03M185643	6.329172611	https://www.genecards.org/cgi-bin/carddisp.pl?gene=IGF2BP2
HDAC4	Histone Deacetylase 4	Protein Coding	49	GC02M239048	6.322119713	https://www.genecards.org/cgi-bin/carddisp.pl?gene=HDAC4
CD47	CD47 Molecule	Protein Coding	41	GC03M108043	6.319487095	https://www.genecards.org/cgi-bin/carddisp.pl?gene=CD47
HSPB8	Heat Shock Protein Family B (Small) Member 8	Protein Coding	43	GC12P119173	6.31646204	https://www.genecards.org/cgi-bin/carddisp.pl?gene=HSPB8
CACNA2D1	Calcium Voltage-Gated Channel Auxiliary Subunit Alpha2delta 1	Protein Coding	45	GC07M081946	6.315085411	https://www.genecards.org/cgi-bin/carddisp.pl?gene=CACNA2D1
MIR29A	MicroRNA 29a	RNA Gene	22	GC07M130876	6.310466766	https://www.genecards.org/cgi-bin/carddisp.pl?gene=MIR29A
OLA1	Obg Like ATPase 1	Protein Coding	41	GC02M174072	6.30901289	https://www.genecards.org/cgi-bin/carddisp.pl?gene=OLA1
GABRA1	Gamma-Aminobutyric Acid Type A Receptor Subunit Alpha1	Protein Coding	46	GC05P161847	6.304584503	https://www.genecards.org/cgi-bin/carddisp.pl?gene=GABRA1
SERPINB1	Serpin Family B Member 1	Protein Coding	39	GC06M002835	6.303574085	https://www.genecards.org/cgi-bin/carddisp.pl?gene=SERPINB1
AQP2	Aquaporin 2	Protein Coding	45	GC12P049950	6.300850391	https://www.genecards.org/cgi-bin/carddisp.pl?gene=AQP2
ALDH1L1	Aldehyde Dehydrogenase 1 Family Member L1	Protein Coding	38	GC03M126103	6.295851231	https://www.genecards.org/cgi-bin/carddisp.pl?gene=ALDH1L1
S100A1	S100 Calcium Binding Protein A1	Protein Coding	40	GC01P153627	6.294384003	https://www.genecards.org/cgi-bin/carddisp.pl?gene=S100A1
WFS1	Wolframin ER Transmembrane Glycoprotein	Protein Coding	45	GC04P006260	6.292792797	https://www.genecards.org/cgi-bin/carddisp.pl?gene=WFS1
LOC106099062	HBB Recombination Region	Biological Region	3	GC11P005358	6.285143375	https://www.genecards.org/cgi-bin/carddisp.pl?gene=LOC106099062
YAP1	Yes1 Associated Transcriptional Regulator	Protein Coding	45	GC11P102110	6.283040524	https://www.genecards.org/cgi-bin/carddisp.pl?gene=YAP1
PHOX2B	Paired Like Homeobox 2B	Protein Coding	42	GC04M041746	6.280082703	https://www.genecards.org/cgi-bin/carddisp.pl?gene=PHOX2B
SELPLG	Selectin P Ligand	Protein Coding	41	GC12M108621	6.276286602	https://www.genecards.org/cgi-bin/carddisp.pl?gene=SELPLG
CALB2	Calbindin 2	Protein Coding	39	GC16P071358	6.265373707	https://www.genecards.org/cgi-bin/carddisp.pl?gene=CALB2
PSMC4	Proteasome 26S Subunit, ATPase 4	Protein Coding	40	GC19P066660	6.25125885	https://www.genecards.org/cgi-bin/carddisp.pl?gene=PSMC4
OSM	Oncostatin M	Protein Coding	41	GC22M030262	6.25090313	https://www.genecards.org/cgi-bin/carddisp.pl?gene=OSM
UQCRC1	Ubiquinol-Cytochrome C Reductase Core Protein 1	Protein Coding	42	GC03M048598	6.250488758	https://www.genecards.org/cgi-bin/carddisp.pl?gene=UQCRC1
APOC3	Apolipoprotein C3	Protein Coding	44	GC11P116829	6.246912956	https://www.genecards.org/cgi-bin/carddisp.pl?gene=APOC3
PDE2A	Phosphodiesterase 2A	Protein Coding	46	GC11M072576	6.242679119	https://www.genecards.org/cgi-bin/carddisp.pl?gene=PDE2A
SEL1L	SEL1L Adaptor Subunit Of ERAD E3 Ubiquitin Ligase	Protein Coding	42	GC14M081471	6.24123764	https://www.genecards.org/cgi-bin/carddisp.pl?gene=SEL1L
PDIA4	Protein Disulfide Isomerase Family A Member 4	Protein Coding	40	GC07M149003	6.234499454	https://www.genecards.org/cgi-bin/carddisp.pl?gene=PDIA4
DDC	Dopa Decarboxylase	Protein Coding	49	GC07M050458	6.226211548	https://www.genecards.org/cgi-bin/carddisp.pl?gene=DDC
POU5F1	POU Class 5 Homeobox 1	Protein Coding	44	GC06M065909	6.223689079	https://www.genecards.org/cgi-bin/carddisp.pl?gene=POU5F1
MTM1	Myotubularin 1	Protein Coding	42	GC0XP150562	6.220061779	https://www.genecards.org/cgi-bin/carddisp.pl?gene=MTM1
MTARC1	Mitochondrial Amidoxime Reducing Component 1	Protein Coding	26	GC01P220788	6.213053703	https://www.genecards.org/cgi-bin/carddisp.pl?gene=MTARC1
FUCA1	Alpha-L-Fucosidase 1	Protein Coding	46	GC01M023845	6.196240425	https://www.genecards.org/cgi-bin/carddisp.pl?gene=FUCA1
SPTAN1	Spectrin Alpha, Non-Erythrocytic 1	Protein Coding	46	GC09P128552	6.194631577	https://www.genecards.org/cgi-bin/carddisp.pl?gene=SPTAN1
ADIPOR2	Adiponectin Receptor 2	Protein Coding	41	GC12P001670	6.194303513	https://www.genecards.org/cgi-bin/carddisp.pl?gene=ADIPOR2
MKNK1	MAPK Interacting Serine/Threonine Kinase 1	Protein Coding	45	GC01M046557	6.193493366	https://www.genecards.org/cgi-bin/carddisp.pl?gene=MKNK1
HCK	HCK Proto-Oncogene, Src Family Tyrosine Kinase	Protein Coding	46	GC20P032052	6.189366817	https://www.genecards.org/cgi-bin/carddisp.pl?gene=HCK
MYOC	Myocilin	Protein Coding	41	GC01M171604	6.187890053	https://www.genecards.org/cgi-bin/carddisp.pl?gene=MYOC
PNOC	Prepronociceptin	Protein Coding	37	GC08P028316	6.181099415	https://www.genecards.org/cgi-bin/carddisp.pl?gene=PNOC
SLC39A14	Solute Carrier Family 39 Member 14	Protein Coding	42	GC08P022367	6.179885864	https://www.genecards.org/cgi-bin/carddisp.pl?gene=SLC39A14
DERL2	Derlin 2	Protein Coding	37	GC17M005471	6.171592712	https://www.genecards.org/cgi-bin/carddisp.pl?gene=DERL2
TBP	TATA-Box Binding Protein	Protein Coding	46	GC06P170554	6.17140913	https://www.genecards.org/cgi-bin/carddisp.pl?gene=TBP
SREBF2	Sterol Regulatory Element Binding Transcription Factor 2	Protein Coding	41	GC22P041833	6.169769287	https://www.genecards.org/cgi-bin/carddisp.pl?gene=SREBF2
DCD	Dermcidin	Protein Coding	37	GC12M054644	6.166597366	https://www.genecards.org/cgi-bin/carddisp.pl?gene=DCD
CEBPA	CCAAT Enhancer Binding Protein Alpha	Protein Coding	45	GC19M033299	6.165773869	https://www.genecards.org/cgi-bin/carddisp.pl?gene=CEBPA
CCR1	C-C Motif Chemokine Receptor 1	Protein Coding	44	GC03M046218	6.162561893	https://www.genecards.org/cgi-bin/carddisp.pl?gene=CCR1
LRBA	LPS Responsive Beige-Like Anchor Protein	Protein Coding	40	GC04M150264	6.159676075	https://www.genecards.org/cgi-bin/carddisp.pl?gene=LRBA
ALDOA	Aldolase, Fructose-Bisphosphate A	Protein Coding	46	GC16P030064	6.145241261	https://www.genecards.org/cgi-bin/carddisp.pl?gene=ALDOA
INTS3	Integrator Complex Subunit 3	Protein Coding	35	GC01P153728	6.144948483	https://www.genecards.org/cgi-bin/carddisp.pl?gene=INTS3
CDH2	Cadherin 2	Protein Coding	50	GC18M027950	6.140153885	https://www.genecards.org/cgi-bin/carddisp.pl?gene=CDH2
CSF3R	Colony Stimulating Factor 3 Receptor	Protein Coding	45	GC01M036466	6.136937618	https://www.genecards.org/cgi-bin/carddisp.pl?gene=CSF3R
PRKACA	Protein Kinase CAMP-Activated Catalytic Subunit Alpha	Protein Coding	49	GC19M014497	6.135813236	https://www.genecards.org/cgi-bin/carddisp.pl?gene=PRKACA
CASP10	Caspase 10	Protein Coding	46	GC02P201182	6.133421421	https://www.genecards.org/cgi-bin/carddisp.pl?gene=CASP10
JUP	Junction Plakoglobin	Protein Coding	46	GC17M041754	6.130313396	https://www.genecards.org/cgi-bin/carddisp.pl?gene=JUP
LOC107303340	3p25 Von Hippel-Lindau Tumor Suppressor, E3 Ubiquitin Protein Ligase Alu-Mediated Recombination Region	Biological Region	3	GC03P012463	6.129531384	https://www.genecards.org/cgi-bin/carddisp.pl?gene=LOC107303340
APOA4	Apolipoprotein A4	Protein Coding	40	GC11M116820	6.121338367	https://www.genecards.org/cgi-bin/carddisp.pl?gene=APOA4
PIM1	Pim-1 Proto-Oncogene, Serine/Threonine Kinase	Protein Coding	47	GC06P083862	6.10357666	https://www.genecards.org/cgi-bin/carddisp.pl?gene=PIM1
TIMP3	TIMP Metallopeptidase Inhibitor 3	Protein Coding	43	GC22P036985	6.100848198	https://www.genecards.org/cgi-bin/carddisp.pl?gene=TIMP3
HSF2	Heat Shock Transcription Factor 2	Protein Coding	42	GC06P122399	6.099518299	https://www.genecards.org/cgi-bin/carddisp.pl?gene=HSF2
STXBP1	Syntaxin Binding Protein 1	Protein Coding	47	GC09P127590	6.095201015	https://www.genecards.org/cgi-bin/carddisp.pl?gene=STXBP1
FADS1	Fatty Acid Desaturase 1	Protein Coding	43	GC11M061799	6.081947327	https://www.genecards.org/cgi-bin/carddisp.pl?gene=FADS1
SLC2A3	Solute Carrier Family 2 Member 3	Protein Coding	46	GC12M007919	6.080835342	https://www.genecards.org/cgi-bin/carddisp.pl?gene=SLC2A3
TNNT2	Troponin T2, Cardiac Type	Protein Coding	46	GC01M201359	6.080106258	https://www.genecards.org/cgi-bin/carddisp.pl?gene=TNNT2
MIR195	MicroRNA 195	RNA Gene	20	GC17M007018	6.074154377	https://www.genecards.org/cgi-bin/carddisp.pl?gene=MIR195
UBE2D3	Ubiquitin Conjugating Enzyme E2 D3	Protein Coding	44	GC04M102794	6.073730946	https://www.genecards.org/cgi-bin/carddisp.pl?gene=UBE2D3
ATP1A1	ATPase Na+/K+ Transporting Subunit Alpha 1	Protein Coding	48	GC01P116372	6.073587894	https://www.genecards.org/cgi-bin/carddisp.pl?gene=ATP1A1
MAP3K4	Mitogen-Activated Protein Kinase Kinase Kinase 4	Protein Coding	42	GC06P160991	6.070025921	https://www.genecards.org/cgi-bin/carddisp.pl?gene=MAP3K4
PRMT1	Protein Arginine Methyltransferase 1	Protein Coding	46	GC19P049675	6.069669724	https://www.genecards.org/cgi-bin/carddisp.pl?gene=PRMT1
MAP1LC3B	Microtubule Associated Protein 1 Light Chain 3 Beta	Protein Coding	40	GC16P087384	6.066085339	https://www.genecards.org/cgi-bin/carddisp.pl?gene=MAP1LC3B
CCAR2	Cell Cycle And Apoptosis Regulator 2	Protein Coding	36	GC08P022604	6.06447506	https://www.genecards.org/cgi-bin/carddisp.pl?gene=CCAR2
GAP43	Growth Associated Protein 43	Protein Coding	41	GC03P115623	6.059864044	https://www.genecards.org/cgi-bin/carddisp.pl?gene=GAP43
MYOG	Myogenin	Protein Coding	38	GC01M203083	6.05796957	https://www.genecards.org/cgi-bin/carddisp.pl?gene=MYOG
MITF	Melanocyte Inducing Transcription Factor	Protein Coding	46	GC03P069788	6.05616188	https://www.genecards.org/cgi-bin/carddisp.pl?gene=MITF
RUNX1	RUNX Family Transcription Factor 1	Protein Coding	46	GC21M034787	6.054256439	https://www.genecards.org/cgi-bin/carddisp.pl?gene=RUNX1
HSPA6	Heat Shock Protein Family A (Hsp70) Member 6	Protein Coding	43	GC01P161524	6.050398827	https://www.genecards.org/cgi-bin/carddisp.pl?gene=HSPA6
RECQL4	RecQ Like Helicase 4	Protein Coding	41	GC08M145425	6.041193008	https://www.genecards.org/cgi-bin/carddisp.pl?gene=RECQL4
SLC40A1	Solute Carrier Family 40 Member 1	Protein Coding	44	GC02M189560	6.031570911	https://www.genecards.org/cgi-bin/carddisp.pl?gene=SLC40A1
IGF2BP3	Insulin Like Growth Factor 2 MRNA Binding Protein 3	Protein Coding	40	GC07M023316	6.028133392	https://www.genecards.org/cgi-bin/carddisp.pl?gene=IGF2BP3
MIR132	MicroRNA 132	RNA Gene	22	GC17M002049	6.027581215	https://www.genecards.org/cgi-bin/carddisp.pl?gene=MIR132
ADAMTS4	ADAM Metallopeptidase With Thrombospondin Type 1 Motif 4	Protein Coding	42	GC01M161184	6.024589539	https://www.genecards.org/cgi-bin/carddisp.pl?gene=ADAMTS4
CDH13	Cadherin 13	Protein Coding	43	GC16P082626	6.022079468	https://www.genecards.org/cgi-bin/carddisp.pl?gene=CDH13
KMT2A	Lysine Methyltransferase 2A	Protein Coding	44	GC11P118436	6.02162838	https://www.genecards.org/cgi-bin/carddisp.pl?gene=KMT2A
LRP2	LDL Receptor Related Protein 2	Protein Coding	47	GC02M169127	6.020979881	https://www.genecards.org/cgi-bin/carddisp.pl?gene=LRP2
SULT2B1	Sulfotransferase Family 2B Member 1	Protein Coding	44	GC19P048552	6.016008377	https://www.genecards.org/cgi-bin/carddisp.pl?gene=SULT2B1
MUSK	Muscle Associated Receptor Tyrosine Kinase	Protein Coding	46	GC09P110668	6.012924194	https://www.genecards.org/cgi-bin/carddisp.pl?gene=MUSK
DNTT	DNA Nucleotidylexotransferase	Protein Coding	40	GC10P096304	6.012415886	https://www.genecards.org/cgi-bin/carddisp.pl?gene=DNTT
PPM1D	Protein Phosphatase, Mg2+/Mn2+ Dependent 1D	Protein Coding	46	GC17P060600	6.008808136	https://www.genecards.org/cgi-bin/carddisp.pl?gene=PPM1D
CMA1	Chymase 1	Protein Coding	42	GC14M024506	6.006219864	https://www.genecards.org/cgi-bin/carddisp.pl?gene=CMA1
B3GAT1	Beta-1,3-Glucuronyltransferase 1	Protein Coding	42	GC11M134378	6.003152847	https://www.genecards.org/cgi-bin/carddisp.pl?gene=B3GAT1
FSCN1	Fascin Actin-Bundling Protein 1	Protein Coding	42	GC07P005592	6.000338554	https://www.genecards.org/cgi-bin/carddisp.pl?gene=FSCN1
STX1A	Syntaxin 1A	Protein Coding	45	GC07M073700	5.992300034	https://www.genecards.org/cgi-bin/carddisp.pl?gene=STX1A
TAP2	Transporter 2, ATP Binding Cassette Subfamily B Member	Protein Coding	43	GC06M032821	5.991762638	https://www.genecards.org/cgi-bin/carddisp.pl?gene=TAP2
NOD1	Nucleotide Binding Oligomerization Domain Containing 1	Protein Coding	42	GC07M030424	5.983739853	https://www.genecards.org/cgi-bin/carddisp.pl?gene=NOD1
TCF7L2	Transcription Factor 7 Like 2	Protein Coding	45	GC10P112950	5.98001194	https://www.genecards.org/cgi-bin/carddisp.pl?gene=TCF7L2
PDE4D	Phosphodiesterase 4D	Protein Coding	47	GC05M058969	5.979690552	https://www.genecards.org/cgi-bin/carddisp.pl?gene=PDE4D
CD9	CD9 Molecule	Protein Coding	41	GC12P021026	5.978534698	https://www.genecards.org/cgi-bin/carddisp.pl?gene=CD9
SRR	Serine Racemase	Protein Coding	42	GC17P002303	5.976073742	https://www.genecards.org/cgi-bin/carddisp.pl?gene=SRR
SCN1B	Sodium Voltage-Gated Channel Beta Subunit 1	Protein Coding	44	GC19P035030	5.975702286	https://www.genecards.org/cgi-bin/carddisp.pl?gene=SCN1B
TLR7	Toll Like Receptor 7	Protein Coding	46	GC0XP012867	5.975381851	https://www.genecards.org/cgi-bin/carddisp.pl?gene=TLR7
CD8A	CD8a Molecule	Protein Coding	44	GC02M086784	5.968914986	https://www.genecards.org/cgi-bin/carddisp.pl?gene=CD8A
ERBB4	Erb-B2 Receptor Tyrosine Kinase 4	Protein Coding	52	GC02M211375	5.964974403	https://www.genecards.org/cgi-bin/carddisp.pl?gene=ERBB4
YTHDF2	YTH N6-Methyladenosine RNA Binding Protein 2	Protein Coding	37	GC01P028800	5.961638927	https://www.genecards.org/cgi-bin/carddisp.pl?gene=YTHDF2
BOLA3	BolA Family Member 3	Protein Coding	37	GC02M074136	5.956439018	https://www.genecards.org/cgi-bin/carddisp.pl?gene=BOLA3
SMPD4	Sphingomyelin Phosphodiesterase 4	Protein Coding	38	GC02M130151	5.955005646	https://www.genecards.org/cgi-bin/carddisp.pl?gene=SMPD4
SMARCA4	SWI/SNF Related, Matrix Associated, Actin Dependent Regulator Of Chromatin, Subfamily A, Member 4	Protein Coding	48	GC19P010932	5.954584122	https://www.genecards.org/cgi-bin/carddisp.pl?gene=SMARCA4
RAB5A	RAB5A, Member RAS Oncogene Family	Protein Coding	43	GC03P019948	5.954457283	https://www.genecards.org/cgi-bin/carddisp.pl?gene=RAB5A
SFTPC	Surfactant Protein C	Protein Coding	41	GC08P022156	5.953361034	https://www.genecards.org/cgi-bin/carddisp.pl?gene=SFTPC
SERPINF2	Serpin Family F Member 2	Protein Coding	44	GC17P001742	5.950942039	https://www.genecards.org/cgi-bin/carddisp.pl?gene=SERPINF2
CAMK4	Calcium/Calmodulin Dependent Protein Kinase IV	Protein Coding	43	GC05P111223	5.945928574	https://www.genecards.org/cgi-bin/carddisp.pl?gene=CAMK4
EEF1A2	Eukaryotic Translation Elongation Factor 1 Alpha 2	Protein Coding	44	GC20M063488	5.9428339	https://www.genecards.org/cgi-bin/carddisp.pl?gene=EEF1A2
LIG3	DNA Ligase 3	Protein Coding	45	GC17P034980	5.936170578	https://www.genecards.org/cgi-bin/carddisp.pl?gene=LIG3
CXCL5	C-X-C Motif Chemokine Ligand 5	Protein Coding	39	GC04M073995	5.924778938	https://www.genecards.org/cgi-bin/carddisp.pl?gene=CXCL5
SLC27A2	Solute Carrier Family 27 Member 2	Protein Coding	43	GC15P050182	5.923975945	https://www.genecards.org/cgi-bin/carddisp.pl?gene=SLC27A2
NCL	Nucleolin	Protein Coding	41	GC02M231453	5.92363596	https://www.genecards.org/cgi-bin/carddisp.pl?gene=NCL
SCO2	Synthesis Of Cytochrome C Oxidase 2	Protein Coding	43	GC22M050523	5.919730663	https://www.genecards.org/cgi-bin/carddisp.pl?gene=SCO2
CAMK2B	Calcium/Calmodulin Dependent Protein Kinase II Beta	Protein Coding	48	GC07M044217	5.91658783	https://www.genecards.org/cgi-bin/carddisp.pl?gene=CAMK2B
PTH1R	Parathyroid Hormone 1 Receptor	Protein Coding	47	GC03P046877	5.906638622	https://www.genecards.org/cgi-bin/carddisp.pl?gene=PTH1R
C1S	Complement C1s	Protein Coding	47	GC12P021098	5.901456833	https://www.genecards.org/cgi-bin/carddisp.pl?gene=C1S
ALDH5A1	Aldehyde Dehydrogenase 5 Family Member A1	Protein Coding	46	GC06P024494	5.892963409	https://www.genecards.org/cgi-bin/carddisp.pl?gene=ALDH5A1
OPRD1	Opioid Receptor Delta 1	Protein Coding	42	GC01P028812	5.892865181	https://www.genecards.org/cgi-bin/carddisp.pl?gene=OPRD1
BSG	Basigin (Ok Blood Group)	Protein Coding	42	GC19P000571	5.892000675	https://www.genecards.org/cgi-bin/carddisp.pl?gene=BSG
PDCD1	Programmed Cell Death 1	Protein Coding	45	GC02M241849	5.88786459	https://www.genecards.org/cgi-bin/carddisp.pl?gene=PDCD1
DNMT3A	DNA Methyltransferase 3 Alpha	Protein Coding	49	GC02M025228	5.881705761	https://www.genecards.org/cgi-bin/carddisp.pl?gene=DNMT3A
SLC25A5	Solute Carrier Family 25 Member 5	Protein Coding	42	GC0XP119468	5.880868912	https://www.genecards.org/cgi-bin/carddisp.pl?gene=SLC25A5
FLNB	Filamin B	Protein Coding	46	GC03P058008	5.880064487	https://www.genecards.org/cgi-bin/carddisp.pl?gene=FLNB
SIRPA	Signal Regulatory Protein Alpha	Protein Coding	42	GC20P001894	5.87979126	https://www.genecards.org/cgi-bin/carddisp.pl?gene=SIRPA
MYB	MYB Proto-Oncogene, Transcription Factor	Protein Coding	48	GC06P135180	5.879484177	https://www.genecards.org/cgi-bin/carddisp.pl?gene=MYB
MPST	Mercaptopyruvate Sulfurtransferase	Protein Coding	41	GC22P037019	5.87821579	https://www.genecards.org/cgi-bin/carddisp.pl?gene=MPST
UBE2D1	Ubiquitin Conjugating Enzyme E2 D1	Protein Coding	43	GC10P058334	5.874586105	https://www.genecards.org/cgi-bin/carddisp.pl?gene=UBE2D1
FOXC1	Forkhead Box C1	Protein Coding	41	GC06P001610	5.871008873	https://www.genecards.org/cgi-bin/carddisp.pl?gene=FOXC1
YTHDF1	YTH N6-Methyladenosine RNA Binding Protein 1	Protein Coding	36	GC20M063195	5.862624645	https://www.genecards.org/cgi-bin/carddisp.pl?gene=YTHDF1
TFAP2A	Transcription Factor AP-2 Alpha	Protein Coding	45	GC06M010393	5.861829758	https://www.genecards.org/cgi-bin/carddisp.pl?gene=TFAP2A
ITPR3	Inositol 1,4,5-Trisphosphate Receptor Type 3	Protein Coding	44	GC06P033620	5.861708641	https://www.genecards.org/cgi-bin/carddisp.pl?gene=ITPR3
NEAT1	Nuclear Paraspeckle Assembly Transcript 1	RNA Gene	24	GC11P069943	5.854559898	https://www.genecards.org/cgi-bin/carddisp.pl?gene=NEAT1
ANPEP	Alanyl Aminopeptidase, Membrane	Protein Coding	48	GC15M089784	5.851232529	https://www.genecards.org/cgi-bin/carddisp.pl?gene=ANPEP
SLC29A1	Solute Carrier Family 29 Member 1 (Augustine Blood Group)	Protein Coding	46	GC06P044219	5.84959507	https://www.genecards.org/cgi-bin/carddisp.pl?gene=SLC29A1
USP7	Ubiquitin Specific Peptidase 7	Protein Coding	47	GC16M008892	5.848347187	https://www.genecards.org/cgi-bin/carddisp.pl?gene=USP7
RAN	RAN, Member RAS Oncogene Family	Protein Coding	42	GC12P130871	5.84798193	https://www.genecards.org/cgi-bin/carddisp.pl?gene=RAN
FCGR1A	Fc Gamma Receptor Ia	Protein Coding	40	GC01P150197	5.844950199	https://www.genecards.org/cgi-bin/carddisp.pl?gene=FCGR1A
TPSAB1	Tryptase Alpha/Beta 1	Protein Coding	43	GC16P001240	5.84395504	https://www.genecards.org/cgi-bin/carddisp.pl?gene=TPSAB1
PCSK9	Proprotein Convertase Subtilisin/Kexin Type 9	Protein Coding	49	GC01P055039	5.841493607	https://www.genecards.org/cgi-bin/carddisp.pl?gene=PCSK9
MCM4	Minichromosome Maintenance Complex Component 4	Protein Coding	45	GC08P047965	5.840547085	https://www.genecards.org/cgi-bin/carddisp.pl?gene=MCM4
PTN	Pleiotrophin	Protein Coding	41	GC07M137227	5.833779812	https://www.genecards.org/cgi-bin/carddisp.pl?gene=PTN
GAS5	Growth Arrest Specific 5	RNA Gene	24	GC01M173947	5.829612732	https://www.genecards.org/cgi-bin/carddisp.pl?gene=GAS5
CSNK2A2	Casein Kinase 2 Alpha 2	Protein Coding	45	GC16M058157	5.82872963	https://www.genecards.org/cgi-bin/carddisp.pl?gene=CSNK2A2
SELENOS	Selenoprotein S	Protein Coding	30	GC15M117315	5.8269701	https://www.genecards.org/cgi-bin/carddisp.pl?gene=SELENOS
C4B	Complement C4B (Chido Blood Group)	Protein Coding	43	GC06P032014	5.8218503	https://www.genecards.org/cgi-bin/carddisp.pl?gene=C4B
UGT2B15	UDP Glucuronosyltransferase Family 2 Member B15	Protein Coding	43	GC04M068646	5.820332527	https://www.genecards.org/cgi-bin/carddisp.pl?gene=UGT2B15
CCS	Copper Chaperone For Superoxide Dismutase	Protein Coding	41	GC11P066593	5.819327354	https://www.genecards.org/cgi-bin/carddisp.pl?gene=CCS
KAT2B	Lysine Acetyltransferase 2B	Protein Coding	46	GC03P020043	5.816422939	https://www.genecards.org/cgi-bin/carddisp.pl?gene=KAT2B
COL1A2	Collagen Type I Alpha 2 Chain	Protein Coding	46	GC07P094394	5.812262535	https://www.genecards.org/cgi-bin/carddisp.pl?gene=COL1A2
UGDH	UDP-Glucose 6-Dehydrogenase	Protein Coding	44	GC04M039502	5.810738087	https://www.genecards.org/cgi-bin/carddisp.pl?gene=UGDH
CD68	CD68 Molecule	Protein Coding	38	GC17P007579	5.808445454	https://www.genecards.org/cgi-bin/carddisp.pl?gene=CD68
ITGB4	Integrin Subunit Beta 4	Protein Coding	47	GC17P075721	5.793933868	https://www.genecards.org/cgi-bin/carddisp.pl?gene=ITGB4
CDKL5	Cyclin Dependent Kinase Like 5	Protein Coding	42	GC0XP018425	5.792625427	https://www.genecards.org/cgi-bin/carddisp.pl?gene=CDKL5
FOLH1	Folate Hydrolase 1	Protein Coding	45	GC11M089398	5.784301758	https://www.genecards.org/cgi-bin/carddisp.pl?gene=FOLH1
ADIPOR1	Adiponectin Receptor 1	Protein Coding	43	GC01M202940	5.783491135	https://www.genecards.org/cgi-bin/carddisp.pl?gene=ADIPOR1
BAG6	BAG Cochaperone 6	Protein Coding	36	GC06M031639	5.778119564	https://www.genecards.org/cgi-bin/carddisp.pl?gene=BAG6
PTGER3	Prostaglandin E Receptor 3	Protein Coding	45	GC01M070852	5.777792454	https://www.genecards.org/cgi-bin/carddisp.pl?gene=PTGER3
GRM7	Glutamate Metabotropic Receptor 7	Protein Coding	45	GC03P006770	5.768565178	https://www.genecards.org/cgi-bin/carddisp.pl?gene=GRM7
HTRA1	HtrA Serine Peptidase 1	Protein Coding	44	GC10P122461	5.763435841	https://www.genecards.org/cgi-bin/carddisp.pl?gene=HTRA1
ABCB7	ATP Binding Cassette Subfamily B Member 7	Protein Coding	43	GC0XM075053	5.759941101	https://www.genecards.org/cgi-bin/carddisp.pl?gene=ABCB7
RASSF1	Ras Association Domain Family Member 1	Protein Coding	42	GC03M050329	5.750267982	https://www.genecards.org/cgi-bin/carddisp.pl?gene=RASSF1
NR1I3	Nuclear Receptor Subfamily 1 Group I Member 3	Protein Coding	44	GC01M161229	5.742515087	https://www.genecards.org/cgi-bin/carddisp.pl?gene=NR1I3
KRT20	Keratin 20	Protein Coding	40	GC17M040875	5.732420444	https://www.genecards.org/cgi-bin/carddisp.pl?gene=KRT20
MLXIPL	MLX Interacting Protein Like	Protein Coding	41	GC07M073593	5.729402542	https://www.genecards.org/cgi-bin/carddisp.pl?gene=MLXIPL
PTGES3	Prostaglandin E Synthase 3	Protein Coding	43	GC12M056866	5.716860771	https://www.genecards.org/cgi-bin/carddisp.pl?gene=PTGES3
BMP7	Bone Morphogenetic Protein 7	Protein Coding	44	GC20M057168	5.716378212	https://www.genecards.org/cgi-bin/carddisp.pl?gene=BMP7
TK1	Thymidine Kinase 1	Protein Coding	44	GC17M078175	5.714250565	https://www.genecards.org/cgi-bin/carddisp.pl?gene=TK1
NFKB2	Nuclear Factor Kappa B Subunit 2	Protein Coding	49	GC10P102394	5.711565495	https://www.genecards.org/cgi-bin/carddisp.pl?gene=NFKB2
FADD	Fas Associated Via Death Domain	Protein Coding	44	GC11P070203	5.710155964	https://www.genecards.org/cgi-bin/carddisp.pl?gene=FADD
NR5A1	Nuclear Receptor Subfamily 5 Group A Member 1	Protein Coding	48	GC09M124481	5.709298134	https://www.genecards.org/cgi-bin/carddisp.pl?gene=NR5A1
GNAQ	G Protein Subunit Alpha Q	Protein Coding	48	GC09M077716	5.705454826	https://www.genecards.org/cgi-bin/carddisp.pl?gene=GNAQ
NUDT15	Nudix Hydrolase 15	Protein Coding	38	GC13P048037	5.702004433	https://www.genecards.org/cgi-bin/carddisp.pl?gene=NUDT15
STS	Steroid Sulfatase	Protein Coding	45	GC0XP007146	5.696822166	https://www.genecards.org/cgi-bin/carddisp.pl?gene=STS
IL22	Interleukin 22	Protein Coding	40	GC12M068248	5.689017296	https://www.genecards.org/cgi-bin/carddisp.pl?gene=IL22
ADORA3	Adenosine A3 Receptor	Protein Coding	44	GC01M111499	5.680964947	https://www.genecards.org/cgi-bin/carddisp.pl?gene=ADORA3
UBQLN1	Ubiquilin 1	Protein Coding	40	GC09M083659	5.675220013	https://www.genecards.org/cgi-bin/carddisp.pl?gene=UBQLN1
GBA2	Glucosylceramidase Beta 2	Protein Coding	40	GC09M035736	5.663333893	https://www.genecards.org/cgi-bin/carddisp.pl?gene=GBA2
DNAJA1	DnaJ Heat Shock Protein Family (Hsp40) Member A1	Protein Coding	40	GC09P033025	5.663051605	https://www.genecards.org/cgi-bin/carddisp.pl?gene=DNAJA1
OGT	O-Linked N-Acetylglucosamine (GlcNAc) Transferase	Protein Coding	43	GC0XP071534	5.657674789	https://www.genecards.org/cgi-bin/carddisp.pl?gene=OGT
FBXW7	F-Box And WD Repeat Domain Containing 7	Protein Coding	43	GC04M152321	5.651168346	https://www.genecards.org/cgi-bin/carddisp.pl?gene=FBXW7
CYB5B	Cytochrome B5 Type B	Protein Coding	40	GC16P069474	5.638984203	https://www.genecards.org/cgi-bin/carddisp.pl?gene=CYB5B
UQCC2	Ubiquinol-Cytochrome C Reductase Complex Assembly Factor 2	Protein Coding	34	GC06M033694	5.636805534	https://www.genecards.org/cgi-bin/carddisp.pl?gene=UQCC2
DYRK1A	Dual Specificity Tyrosine Phosphorylation Regulated Kinase 1A	Protein Coding	49	GC21P037365	5.635691643	https://www.genecards.org/cgi-bin/carddisp.pl?gene=DYRK1A
CCN1	Cellular Communication Network Factor 1	Protein Coding	29	GC01P085581	5.631599426	https://www.genecards.org/cgi-bin/carddisp.pl?gene=CCN1
EPOR	Erythropoietin Receptor	Protein Coding	46	GC19M011377	5.631304741	https://www.genecards.org/cgi-bin/carddisp.pl?gene=EPOR
MPG	N-Methylpurine DNA Glycosylase	Protein Coding	39	GC16P011593	5.629802704	https://www.genecards.org/cgi-bin/carddisp.pl?gene=MPG
TFEB	Transcription Factor EB	Protein Coding	40	GC06M066171	5.62814188	https://www.genecards.org/cgi-bin/carddisp.pl?gene=TFEB
MIR22	MicroRNA 22	RNA Gene	21	GC17M001713	5.627229691	https://www.genecards.org/cgi-bin/carddisp.pl?gene=MIR22
ECPAS	Ecm29 Proteasome Adaptor And Scaffold	Protein Coding	27	GC09M111361	5.627093792	https://www.genecards.org/cgi-bin/carddisp.pl?gene=ECPAS
ABCG1	ATP Binding Cassette Subfamily G Member 1	Protein Coding	42	GC21P042199	5.626437187	https://www.genecards.org/cgi-bin/carddisp.pl?gene=ABCG1
TLDC2	TBC/LysM-Associated Domain Containing 2	Protein Coding	27	GC20P036876	5.625164032	https://www.genecards.org/cgi-bin/carddisp.pl?gene=TLDC2
SERPINA4	Serpin Family A Member 4	Protein Coding	41	GC14P094561	5.62289381	https://www.genecards.org/cgi-bin/carddisp.pl?gene=SERPINA4
NCOA1	Nuclear Receptor Coactivator 1	Protein Coding	44	GC02P024492	5.618831635	https://www.genecards.org/cgi-bin/carddisp.pl?gene=NCOA1
SKP2	S-Phase Kinase Associated Protein 2	Protein Coding	42	GC05P036151	5.61537838	https://www.genecards.org/cgi-bin/carddisp.pl?gene=SKP2
GSTA5	Glutathione S-Transferase Alpha 5	Protein Coding	36	GC06M052831	5.602016926	https://www.genecards.org/cgi-bin/carddisp.pl?gene=GSTA5
MECOM	MDS1 And EVI1 Complex Locus	Protein Coding	46	GC03M169083	5.592692375	https://www.genecards.org/cgi-bin/carddisp.pl?gene=MECOM
CHRM3	Cholinergic Receptor Muscarinic 3	Protein Coding	47	GC01P239386	5.591990471	https://www.genecards.org/cgi-bin/carddisp.pl?gene=CHRM3
SEPTIN9	Septin 9	Protein Coding	33	GC17P077282	5.590218067	https://www.genecards.org/cgi-bin/carddisp.pl?gene=SEPTIN9
TDO2	Tryptophan 2,3-Dioxygenase	Protein Coding	44	GC04P155854	5.582761765	https://www.genecards.org/cgi-bin/carddisp.pl?gene=TDO2
SP3	Sp3 Transcription Factor	Protein Coding	41	GC02M173882	5.571748257	https://www.genecards.org/cgi-bin/carddisp.pl?gene=SP3
SOX2	SRY-Box Transcription Factor 2	Protein Coding	44	GC03P181711	5.562935352	https://www.genecards.org/cgi-bin/carddisp.pl?gene=SOX2
RARB	Retinoic Acid Receptor Beta	Protein Coding	48	GC03P024689	5.560243607	https://www.genecards.org/cgi-bin/carddisp.pl?gene=RARB
EHMT2	Euchromatic Histone Lysine Methyltransferase 2	Protein Coding	44	GC06M031879	5.559891701	https://www.genecards.org/cgi-bin/carddisp.pl?gene=EHMT2
INPP5K	Inositol Polyphosphate-5-Phosphatase K	Protein Coding	42	GC17M001494	5.55419445	https://www.genecards.org/cgi-bin/carddisp.pl?gene=INPP5K
ERBB3	Erb-B2 Receptor Tyrosine Kinase 3	Protein Coding	51	GC12P057264	5.551699638	https://www.genecards.org/cgi-bin/carddisp.pl?gene=ERBB3
FST	Follistatin	Protein Coding	45	GC05P053480	5.549000263	https://www.genecards.org/cgi-bin/carddisp.pl?gene=FST
BIRC3	Baculoviral IAP Repeat Containing 3	Protein Coding	45	GC11P102317	5.54652977	https://www.genecards.org/cgi-bin/carddisp.pl?gene=BIRC3
TRIM28	Tripartite Motif Containing 28	Protein Coding	41	GC19P058544	5.545360565	https://www.genecards.org/cgi-bin/carddisp.pl?gene=TRIM28
CCR4	C-C Motif Chemokine Receptor 4	Protein Coding	43	GC03P032951	5.54488039	https://www.genecards.org/cgi-bin/carddisp.pl?gene=CCR4
IDH3A	Isocitrate Dehydrogenase (NAD(+)) 3 Catalytic Subunit Alpha	Protein Coding	44	GC15P078131	5.543456078	https://www.genecards.org/cgi-bin/carddisp.pl?gene=IDH3A
ERO1B	Endoplasmic Reticulum Oxidoreductase 1 Beta	Protein Coding	32	GC01M236216	5.543177128	https://www.genecards.org/cgi-bin/carddisp.pl?gene=ERO1B
SHMT2	Serine Hydroxymethyltransferase 2	Protein Coding	44	GC12P057229	5.542276382	https://www.genecards.org/cgi-bin/carddisp.pl?gene=SHMT2
DIABLO	Diablo IAP-Binding Mitochondrial Protein	Protein Coding	45	GC12M122300	5.539040089	https://www.genecards.org/cgi-bin/carddisp.pl?gene=DIABLO
MC2R	Melanocortin 2 Receptor	Protein Coding	46	GC18M024785	5.538901329	https://www.genecards.org/cgi-bin/carddisp.pl?gene=MC2R
LAMA2	Laminin Subunit Alpha 2	Protein Coding	43	GC06P128863	5.538835526	https://www.genecards.org/cgi-bin/carddisp.pl?gene=LAMA2
NPR3	Natriuretic Peptide Receptor 3	Protein Coding	45	GC05P032689	5.532060623	https://www.genecards.org/cgi-bin/carddisp.pl?gene=NPR3
CCL22	C-C Motif Chemokine Ligand 22	Protein Coding	36	GC16P057359	5.529551983	https://www.genecards.org/cgi-bin/carddisp.pl?gene=CCL22
PNPLA3	Patatin Like Phospholipase Domain Containing 3	Protein Coding	40	GC22P043923	5.529290199	https://www.genecards.org/cgi-bin/carddisp.pl?gene=PNPLA3
FABP4	Fatty Acid Binding Protein 4	Protein Coding	43	GC08M081478	5.526621342	https://www.genecards.org/cgi-bin/carddisp.pl?gene=FABP4
RARS2	Arginyl-TRNA Synthetase 2, Mitochondrial	Protein Coding	42	GC06M087514	5.523959637	https://www.genecards.org/cgi-bin/carddisp.pl?gene=RARS2
TFPI	Tissue Factor Pathway Inhibitor	Protein Coding	44	GC02M187464	5.52243948	https://www.genecards.org/cgi-bin/carddisp.pl?gene=TFPI
ACSL5	Acyl-CoA Synthetase Long Chain Family Member 5	Protein Coding	41	GC10P112374	5.521980286	https://www.genecards.org/cgi-bin/carddisp.pl?gene=ACSL5
SPHK1	Sphingosine Kinase 1	Protein Coding	45	GC17P076376	5.521555424	https://www.genecards.org/cgi-bin/carddisp.pl?gene=SPHK1
KCNT1	Potassium Sodium-Activated Channel Subfamily T Member 1	Protein Coding	41	GC09P135702	5.52082634	https://www.genecards.org/cgi-bin/carddisp.pl?gene=KCNT1
ARNTL	Aryl Hydrocarbon Receptor Nuclear Translocator Like	Protein Coding	40	GC11P013276	5.510520935	https://www.genecards.org/cgi-bin/carddisp.pl?gene=ARNTL
PVT1	Pvt1 Oncogene	RNA Gene	26	GC08P127869	5.510437489	https://www.genecards.org/cgi-bin/carddisp.pl?gene=PVT1
ALDH18A1	Aldehyde Dehydrogenase 18 Family Member A1	Protein Coding	43	GC10M095605	5.504810333	https://www.genecards.org/cgi-bin/carddisp.pl?gene=ALDH18A1
RLBP1	Retinaldehyde Binding Protein 1	Protein Coding	44	GC15M089209	5.503271103	https://www.genecards.org/cgi-bin/carddisp.pl?gene=RLBP1
PHB1	Prohibitin 1	Protein Coding	36	GC17M049406	5.501561165	https://www.genecards.org/cgi-bin/carddisp.pl?gene=PHB1
CHRNA7	Cholinergic Receptor Nicotinic Alpha 7 Subunit	Protein Coding	44	GC15P031923	5.500479698	https://www.genecards.org/cgi-bin/carddisp.pl?gene=CHRNA7
CBL	Cbl Proto-Oncogene	Protein Coding	49	GC11P119206	5.498352528	https://www.genecards.org/cgi-bin/carddisp.pl?gene=CBL
STING1	Stimulator Of Interferon Response CGAMP Interactor 1	Protein Coding	32	GC05M139476	5.493501663	https://www.genecards.org/cgi-bin/carddisp.pl?gene=STING1
MPC1	Mitochondrial Pyruvate Carrier 1	Protein Coding	40	GC06M166364	5.492597103	https://www.genecards.org/cgi-bin/carddisp.pl?gene=MPC1
SLC12A1	Solute Carrier Family 12 Member 1	Protein Coding	46	GC15P048191	5.48869276	https://www.genecards.org/cgi-bin/carddisp.pl?gene=SLC12A1
PAPPA	Pappalysin 1	Protein Coding	42	GC09P118958	5.484273434	https://www.genecards.org/cgi-bin/carddisp.pl?gene=PAPPA
CYSLTR2	Cysteinyl Leukotriene Receptor 2	Protein Coding	45	GC13P048653	5.482917309	https://www.genecards.org/cgi-bin/carddisp.pl?gene=CYSLTR2
UMPS	Uridine Monophosphate Synthetase	Protein Coding	44	GC03P124730	5.480056763	https://www.genecards.org/cgi-bin/carddisp.pl?gene=UMPS
IVL	Involucrin	Protein Coding	37	GC01P152909	5.47043705	https://www.genecards.org/cgi-bin/carddisp.pl?gene=IVL
MIR328	MicroRNA 328	RNA Gene	21	GC16M067203	5.466492176	https://www.genecards.org/cgi-bin/carddisp.pl?gene=MIR328
SNAI1	Snail Family Transcriptional Repressor 1	Protein Coding	42	GC20P049982	5.464726448	https://www.genecards.org/cgi-bin/carddisp.pl?gene=SNAI1
MAP1LC3A	Microtubule Associated Protein 1 Light Chain 3 Alpha	Protein Coding	40	GC20P034546	5.461473465	https://www.genecards.org/cgi-bin/carddisp.pl?gene=MAP1LC3A
SAA1	Serum Amyloid A1	Protein Coding	40	GC11P018510	5.453207016	https://www.genecards.org/cgi-bin/carddisp.pl?gene=SAA1
NKX2-5	NK2 Homeobox 5	Protein Coding	43	GC05M173232	5.452776909	https://www.genecards.org/cgi-bin/carddisp.pl?gene=NKX2-5
MYBPC3	Myosin Binding Protein C3	Protein Coding	45	GC11M089363	5.4526968	https://www.genecards.org/cgi-bin/carddisp.pl?gene=MYBPC3
RPS6KA3	Ribosomal Protein S6 Kinase A3	Protein Coding	50	GC0XM020149	5.448888302	https://www.genecards.org/cgi-bin/carddisp.pl?gene=RPS6KA3
FRAXA	Fragile Site, Folic Acid Type, Rare, Fra(X)(Q27.3) A	Biological Region	7	GC0XP147950	5.44416523	https://www.genecards.org/cgi-bin/carddisp.pl?gene=FRAXA
CSF1R	Colony Stimulating Factor 1 Receptor	Protein Coding	49	GC05M150053	5.441945553	https://www.genecards.org/cgi-bin/carddisp.pl?gene=CSF1R
FANCC	FA Complementation Group C	Protein Coding	46	GC09M095099	5.441662788	https://www.genecards.org/cgi-bin/carddisp.pl?gene=FANCC
MRE11	MRE11 Homolog, Double Strand Break Repair Nuclease	Protein Coding	39	GC11M096553	5.441045761	https://www.genecards.org/cgi-bin/carddisp.pl?gene=MRE11
FXR1	FMR1 Autosomal Homolog 1	Protein Coding	42	GC03P180868	5.440554142	https://www.genecards.org/cgi-bin/carddisp.pl?gene=FXR1
ANXA6	Annexin A6	Protein Coding	40	GC05M151100	5.440089703	https://www.genecards.org/cgi-bin/carddisp.pl?gene=ANXA6
MIR23B	MicroRNA 23b	RNA Gene	21	GC09P095085	5.437462807	https://www.genecards.org/cgi-bin/carddisp.pl?gene=MIR23B
MOG	Myelin Oligodendrocyte Glycoprotein	Protein Coding	45	GC06P083635	5.429534435	https://www.genecards.org/cgi-bin/carddisp.pl?gene=MOG
HNRNPA1	Heterogeneous Nuclear Ribonucleoprotein A1	Protein Coding	44	GC12P054280	5.427982807	https://www.genecards.org/cgi-bin/carddisp.pl?gene=HNRNPA1
FLNA	Filamin A	Protein Coding	46	GC0XM154348	5.427502632	https://www.genecards.org/cgi-bin/carddisp.pl?gene=FLNA
CYB561D2	Cytochrome B561 Family Member D2	Protein Coding	33	GC03P050350	5.416466236	https://www.genecards.org/cgi-bin/carddisp.pl?gene=CYB561D2
ORAI1	ORAI Calcium Release-Activated Calcium Modulator 1	Protein Coding	42	GC12P126225	5.415083885	https://www.genecards.org/cgi-bin/carddisp.pl?gene=ORAI1
AGXT	Alanine--Glyoxylate And Serine--Pyruvate Aminotransferase	Protein Coding	44	GC02P240868	5.410620689	https://www.genecards.org/cgi-bin/carddisp.pl?gene=AGXT
CPQ	Carboxypeptidase Q	Protein Coding	36	GC08P096645	5.407413483	https://www.genecards.org/cgi-bin/carddisp.pl?gene=CPQ
IFNA2	Interferon Alpha 2	Protein Coding	41	GC09M021384	5.406638145	https://www.genecards.org/cgi-bin/carddisp.pl?gene=IFNA2
A2M	Alpha-2-Macroglobulin	Protein Coding	43	GC12M009067	5.401127815	https://www.genecards.org/cgi-bin/carddisp.pl?gene=A2M
LORICRIN	Loricrin Cornified Envelope Precursor Protein	Protein Coding	27	GC01P153262	5.387878418	https://www.genecards.org/cgi-bin/carddisp.pl?gene=LORICRIN
TRH	Thyrotropin Releasing Hormone	Protein Coding	41	GC03P129974	5.386475563	https://www.genecards.org/cgi-bin/carddisp.pl?gene=TRH
FADS2	Fatty Acid Desaturase 2	Protein Coding	43	GC11P061792	5.383346558	https://www.genecards.org/cgi-bin/carddisp.pl?gene=FADS2
TNFRSF11A	TNF Receptor Superfamily Member 11a	Protein Coding	44	GC18P062325	5.382804394	https://www.genecards.org/cgi-bin/carddisp.pl?gene=TNFRSF11A
IFNAR2	Interferon Alpha And Beta Receptor Subunit 2	Protein Coding	47	GC21P033229	5.375495434	https://www.genecards.org/cgi-bin/carddisp.pl?gene=IFNAR2
CCND3	Cyclin D3	Protein Coding	45	GC06M041934	5.375214577	https://www.genecards.org/cgi-bin/carddisp.pl?gene=CCND3
SCN8A	Sodium Voltage-Gated Channel Alpha Subunit 8	Protein Coding	48	GC12P051590	5.374603748	https://www.genecards.org/cgi-bin/carddisp.pl?gene=SCN8A
ADD1	Adducin 1	Protein Coding	44	GC04P002855	5.363917828	https://www.genecards.org/cgi-bin/carddisp.pl?gene=ADD1
DNMT3B	DNA Methyltransferase 3 Beta	Protein Coding	49	GC20P032762	5.361507893	https://www.genecards.org/cgi-bin/carddisp.pl?gene=DNMT3B
FGB	Fibrinogen Beta Chain	Protein Coding	46	GC04P154595	5.359941006	https://www.genecards.org/cgi-bin/carddisp.pl?gene=FGB
RECQL	RecQ Like Helicase	Protein Coding	40	GC12M021468	5.35507679	https://www.genecards.org/cgi-bin/carddisp.pl?gene=RECQL
ENPP2	Ectonucleotide Pyrophosphatase/Phosphodiesterase 2	Protein Coding	43	GC08M119556	5.354068756	https://www.genecards.org/cgi-bin/carddisp.pl?gene=ENPP2
AIRE	Autoimmune Regulator	Protein Coding	44	GC21P044285	5.352890015	https://www.genecards.org/cgi-bin/carddisp.pl?gene=AIRE
TUBB4A	Tubulin Beta 4A Class IVa	Protein Coding	44	GC19M006496	5.344810963	https://www.genecards.org/cgi-bin/carddisp.pl?gene=TUBB4A
TRPC1	Transient Receptor Potential Cation Channel Subfamily C Member 1	Protein Coding	40	GC03P142724	5.343968391	https://www.genecards.org/cgi-bin/carddisp.pl?gene=TRPC1
BLM	BLM RecQ Like Helicase	Protein Coding	47	GC15P090717	5.342544556	https://www.genecards.org/cgi-bin/carddisp.pl?gene=BLM
SHMT1	Serine Hydroxymethyltransferase 1	Protein Coding	44	GC17M025713	5.338605404	https://www.genecards.org/cgi-bin/carddisp.pl?gene=SHMT1
AK4	Adenylate Kinase 4	Protein Coding	39	GC01P065147	5.331032276	https://www.genecards.org/cgi-bin/carddisp.pl?gene=AK4
TBK1	TANK Binding Kinase 1	Protein Coding	47	GC12P064451	5.321928024	https://www.genecards.org/cgi-bin/carddisp.pl?gene=TBK1
MGST3	Microsomal Glutathione S-Transferase 3	Protein Coding	40	GC01P165632	5.314576626	https://www.genecards.org/cgi-bin/carddisp.pl?gene=MGST3
ERCC3	ERCC Excision Repair 3, TFIIH Core Complex Helicase Subunit	Protein Coding	46	GC02M127257	5.309356689	https://www.genecards.org/cgi-bin/carddisp.pl?gene=ERCC3
ATG5	Autophagy Related 5	Protein Coding	42	GC06M106045	5.305719376	https://www.genecards.org/cgi-bin/carddisp.pl?gene=ATG5
MIR92A1	MicroRNA 92a-1	RNA Gene	19	GC13P091558	5.305269241	https://www.genecards.org/cgi-bin/carddisp.pl?gene=MIR92A1
HNRNPK	Heterogeneous Nuclear Ribonucleoprotein K	Protein Coding	43	GC09M093950	5.304902077	https://www.genecards.org/cgi-bin/carddisp.pl?gene=HNRNPK
ZMYND10	Zinc Finger MYND-Type Containing 10	Protein Coding	37	GC03M051259	5.301540375	https://www.genecards.org/cgi-bin/carddisp.pl?gene=ZMYND10
ICOSLG	Inducible T Cell Costimulator Ligand	Protein Coding	39	GC21M044222	5.298111916	https://www.genecards.org/cgi-bin/carddisp.pl?gene=ICOSLG
YWHAG	Tyrosine 3-Monooxygenase/Tryptophan 5-Monooxygenase Activation Protein Gamma	Protein Coding	47	GC07M076839	5.29216671	https://www.genecards.org/cgi-bin/carddisp.pl?gene=YWHAG
MIR144	MicroRNA 144	RNA Gene	19	GC17M035143	5.290730476	https://www.genecards.org/cgi-bin/carddisp.pl?gene=MIR144
APRT	Adenine Phosphoribosyltransferase	Protein Coding	45	GC16M088810	5.288693428	https://www.genecards.org/cgi-bin/carddisp.pl?gene=APRT
WAS	WASP Actin Nucleation Promoting Factor	Protein Coding	46	GC0XP048676	5.286006927	https://www.genecards.org/cgi-bin/carddisp.pl?gene=WAS
PNPLA6	Patatin Like Phospholipase Domain Containing 6	Protein Coding	43	GC19P007534	5.271401405	https://www.genecards.org/cgi-bin/carddisp.pl?gene=PNPLA6
ITPA	Inosine Triphosphatase	Protein Coding	44	GC20P004250	5.26807785	https://www.genecards.org/cgi-bin/carddisp.pl?gene=ITPA
MEF2C	Myocyte Enhancer Factor 2C	Protein Coding	46	GC05M088718	5.267261028	https://www.genecards.org/cgi-bin/carddisp.pl?gene=MEF2C
BHMT	Betaine--Homocysteine S-Methyltransferase	Protein Coding	40	GC05P079111	5.264103413	https://www.genecards.org/cgi-bin/carddisp.pl?gene=BHMT
XPO1	Exportin 1	Protein Coding	46	GC02M061445	5.262022495	https://www.genecards.org/cgi-bin/carddisp.pl?gene=XPO1
IL17F	Interleukin 17F	Protein Coding	41	GC06M066315	5.253277779	https://www.genecards.org/cgi-bin/carddisp.pl?gene=IL17F
DDIT4	DNA Damage Inducible Transcript 4	Protein Coding	41	GC10P072273	5.251083851	https://www.genecards.org/cgi-bin/carddisp.pl?gene=DDIT4
COL3A1	Collagen Type III Alpha 1 Chain	Protein Coding	45	GC02P188974	5.250171661	https://www.genecards.org/cgi-bin/carddisp.pl?gene=COL3A1
MIR210	MicroRNA 210	RNA Gene	21	GC11M003193	5.250067234	https://www.genecards.org/cgi-bin/carddisp.pl?gene=MIR210
SDC1	Syndecan 1	Protein Coding	41	GC02M020200	5.24728775	https://www.genecards.org/cgi-bin/carddisp.pl?gene=SDC1
DDR1	Discoidin Domain Receptor Tyrosine Kinase 1	Protein Coding	45	GC06P083678	5.242255211	https://www.genecards.org/cgi-bin/carddisp.pl?gene=DDR1
CEP290	Centrosomal Protein 290	Protein Coding	40	GC12M088049	5.241012573	https://www.genecards.org/cgi-bin/carddisp.pl?gene=CEP290
DARS2	Aspartyl-TRNA Synthetase 2, Mitochondrial	Protein Coding	41	GC01P173824	5.238820553	https://www.genecards.org/cgi-bin/carddisp.pl?gene=DARS2
ADRA1A	Adrenoceptor Alpha 1A	Protein Coding	45	GC08M026747	5.237498283	https://www.genecards.org/cgi-bin/carddisp.pl?gene=ADRA1A
NSD2	Nuclear Receptor Binding SET Domain Protein 2	Protein Coding	35	GC04P001872	5.23559761	https://www.genecards.org/cgi-bin/carddisp.pl?gene=NSD2
ATP7B	ATPase Copper Transporting Beta	Protein Coding	46	GC13M051930	5.222034454	https://www.genecards.org/cgi-bin/carddisp.pl?gene=ATP7B
CAMK2D	Calcium/Calmodulin Dependent Protein Kinase II Delta	Protein Coding	47	GC04M113418	5.215256214	https://www.genecards.org/cgi-bin/carddisp.pl?gene=CAMK2D
LRPPRC	Leucine Rich Pentatricopeptide Repeat Containing	Protein Coding	42	GC02M043886	5.204819679	https://www.genecards.org/cgi-bin/carddisp.pl?gene=LRPPRC
MIR122	MicroRNA 122	RNA Gene	22	GC18P058451	5.202976227	https://www.genecards.org/cgi-bin/carddisp.pl?gene=MIR122
PAX8	Paired Box 8	Protein Coding	44	GC02M113215	5.202938557	https://www.genecards.org/cgi-bin/carddisp.pl?gene=PAX8
VLDLR	Very Low Density Lipoprotein Receptor	Protein Coding	46	GC09P002611	5.202524185	https://www.genecards.org/cgi-bin/carddisp.pl?gene=VLDLR
ABCC5	ATP Binding Cassette Subfamily C Member 5	Protein Coding	42	GC03M183919	5.19182682	https://www.genecards.org/cgi-bin/carddisp.pl?gene=ABCC5
PLA2G1B	Phospholipase A2 Group IB	Protein Coding	43	GC12M120322	5.18694973	https://www.genecards.org/cgi-bin/carddisp.pl?gene=PLA2G1B
WNT5A	Wnt Family Member 5A	Protein Coding	48	GC03M055465	5.183480263	https://www.genecards.org/cgi-bin/carddisp.pl?gene=WNT5A
LOXL4	Lysyl Oxidase Like 4	Protein Coding	42	GC10M098247	5.172074318	https://www.genecards.org/cgi-bin/carddisp.pl?gene=LOXL4
SCNN1A	Sodium Channel Epithelial 1 Subunit Alpha	Protein Coding	46	GC12M006346	5.171399117	https://www.genecards.org/cgi-bin/carddisp.pl?gene=SCNN1A
CHFR	Checkpoint With Forkhead And Ring Finger Domains	Protein Coding	38	GC12M132822	5.170318127	https://www.genecards.org/cgi-bin/carddisp.pl?gene=CHFR
CTSC	Cathepsin C	Protein Coding	46	GC11M090619	5.17015934	https://www.genecards.org/cgi-bin/carddisp.pl?gene=CTSC
IL6ST	Interleukin 6 Cytokine Family Signal Transducer	Protein Coding	46	GC05M055935	5.169505119	https://www.genecards.org/cgi-bin/carddisp.pl?gene=IL6ST
EIF2B1	Eukaryotic Translation Initiation Factor 2B Subunit Alpha	Protein Coding	42	GC12M123620	5.16305542	https://www.genecards.org/cgi-bin/carddisp.pl?gene=EIF2B1
EPHA4	EPH Receptor A4	Protein Coding	48	GC02M221418	5.16109705	https://www.genecards.org/cgi-bin/carddisp.pl?gene=EPHA4
UBE2D2	Ubiquitin Conjugating Enzyme E2 D2	Protein Coding	42	GC05P139526	5.156422615	https://www.genecards.org/cgi-bin/carddisp.pl?gene=UBE2D2
POLK	DNA Polymerase Kappa	Protein Coding	41	GC05P075511	5.154356003	https://www.genecards.org/cgi-bin/carddisp.pl?gene=POLK
KLF6	Kruppel Like Factor 6	Protein Coding	41	GC10M003779	5.152978897	https://www.genecards.org/cgi-bin/carddisp.pl?gene=KLF6
MADCAM1	Mucosal Vascular Addressin Cell Adhesion Molecule 1	Protein Coding	39	GC19P002778	5.151035309	https://www.genecards.org/cgi-bin/carddisp.pl?gene=MADCAM1
KMT2D	Lysine Methyltransferase 2D	Protein Coding	41	GC12M049018	5.149280071	https://www.genecards.org/cgi-bin/carddisp.pl?gene=KMT2D
NUP153	Nucleoporin 153	Protein Coding	40	GC06M017615	5.143569946	https://www.genecards.org/cgi-bin/carddisp.pl?gene=NUP153
CLEC7A	C-Type Lectin Domain Containing 7A	Protein Coding	44	GC12M021105	5.136855125	https://www.genecards.org/cgi-bin/carddisp.pl?gene=CLEC7A
ST14	ST14 Transmembrane Serine Protease Matriptase	Protein Coding	48	GC11P130159	5.13335371	https://www.genecards.org/cgi-bin/carddisp.pl?gene=ST14
PMS2	PMS1 Homolog 2, Mismatch Repair System Component	Protein Coding	46	GC07M005973	5.132525921	https://www.genecards.org/cgi-bin/carddisp.pl?gene=PMS2
SMUG1	Single-Strand-Selective Monofunctional Uracil-DNA Glycosylase 1	Protein Coding	41	GC12M054121	5.131660938	https://www.genecards.org/cgi-bin/carddisp.pl?gene=SMUG1
H4-16	H4 Histone 16	Protein Coding	30	GC12M021175	5.12564373	https://www.genecards.org/cgi-bin/carddisp.pl?gene=H4-16
TNFSF13B	TNF Superfamily Member 13b	Protein Coding	43	GC13P108251	5.118468761	https://www.genecards.org/cgi-bin/carddisp.pl?gene=TNFSF13B
POLR2L	RNA Polymerase II, I And III Subunit L	Protein Coding	40	GC11M003227	5.113040924	https://www.genecards.org/cgi-bin/carddisp.pl?gene=POLR2L
AKR1D1	Aldo-Keto Reductase Family 1 Member D1	Protein Coding	44	GC07P138005	5.113025188	https://www.genecards.org/cgi-bin/carddisp.pl?gene=AKR1D1
PTP4A1	Protein Tyrosine Phosphatase 4A1	Protein Coding	40	GC06P084147	5.11129427	https://www.genecards.org/cgi-bin/carddisp.pl?gene=PTP4A1
DDX58	DExD/H-Box Helicase 58	Protein Coding	45	GC09M032455	5.109158516	https://www.genecards.org/cgi-bin/carddisp.pl?gene=DDX58
DIO1	Iodothyronine Deiodinase 1	Protein Coding	41	GC01P053891	5.107013702	https://www.genecards.org/cgi-bin/carddisp.pl?gene=DIO1
FANCI	FA Complementation Group I	Protein Coding	40	GC15P089243	5.103027344	https://www.genecards.org/cgi-bin/carddisp.pl?gene=FANCI
MLN	Motilin	Protein Coding	34	GC06M033794	5.100811481	https://www.genecards.org/cgi-bin/carddisp.pl?gene=MLN
MYH9	Myosin Heavy Chain 9	Protein Coding	47	GC22M036281	5.098164558	https://www.genecards.org/cgi-bin/carddisp.pl?gene=MYH9
UGT2B17	UDP Glucuronosyltransferase Family 2 Member B17	Protein Coding	41	GC04M068537	5.096772194	https://www.genecards.org/cgi-bin/carddisp.pl?gene=UGT2B17
TRPM7	Transient Receptor Potential Cation Channel Subfamily M Member 7	Protein Coding	44	GC15M050552	5.091547489	https://www.genecards.org/cgi-bin/carddisp.pl?gene=TRPM7
NUFIP2	Nuclear FMR1 Interacting Protein 2	Protein Coding	33	GC17M035147	5.089793205	https://www.genecards.org/cgi-bin/carddisp.pl?gene=NUFIP2
MAT2A	Methionine Adenosyltransferase 2A	Protein Coding	45	GC02P085827	5.085664272	https://www.genecards.org/cgi-bin/carddisp.pl?gene=MAT2A
ECSIT	ECSIT Signaling Integrator	Protein Coding	38	GC19M011505	5.08542347	https://www.genecards.org/cgi-bin/carddisp.pl?gene=ECSIT
TOP2B	DNA Topoisomerase II Beta	Protein Coding	45	GC03M025598	5.084113121	https://www.genecards.org/cgi-bin/carddisp.pl?gene=TOP2B
TBC1D24	TBC1 Domain Family Member 24	Protein Coding	37	GC16P002475	5.080282211	https://www.genecards.org/cgi-bin/carddisp.pl?gene=TBC1D24
ACTN4	Actinin Alpha 4	Protein Coding	45	GC19P038647	5.078579903	https://www.genecards.org/cgi-bin/carddisp.pl?gene=ACTN4
SPG7	SPG7 Matrix AAA Peptidase Subunit, Paraplegin	Protein Coding	44	GC16P091303	5.070930958	https://www.genecards.org/cgi-bin/carddisp.pl?gene=SPG7
IDE	Insulin Degrading Enzyme	Protein Coding	46	GC10M092451	5.069887161	https://www.genecards.org/cgi-bin/carddisp.pl?gene=IDE
DDX39B	DExD-Box Helicase 39B	Protein Coding	38	GC06M031530	5.063577652	https://www.genecards.org/cgi-bin/carddisp.pl?gene=DDX39B
TSLP	Thymic Stromal Lymphopoietin	Protein Coding	37	GC05P111070	5.063191891	https://www.genecards.org/cgi-bin/carddisp.pl?gene=TSLP
HNRNPU	Heterogeneous Nuclear Ribonucleoprotein U	Protein Coding	41	GC01M244844	5.060883045	https://www.genecards.org/cgi-bin/carddisp.pl?gene=HNRNPU
USP9X	Ubiquitin Specific Peptidase 9 X-Linked	Protein Coding	46	GC0XP041085	5.058097363	https://www.genecards.org/cgi-bin/carddisp.pl?gene=USP9X
POSTN	Periostin	Protein Coding	42	GC13M037562	5.057380676	https://www.genecards.org/cgi-bin/carddisp.pl?gene=POSTN
CUL1	Cullin 1	Protein Coding	42	GC07P148697	5.057114124	https://www.genecards.org/cgi-bin/carddisp.pl?gene=CUL1
SYNJ1	Synaptojanin 1	Protein Coding	44	GC21M032628	5.056687355	https://www.genecards.org/cgi-bin/carddisp.pl?gene=SYNJ1
ADCY1	Adenylate Cyclase 1	Protein Coding	47	GC07P045580	5.049351692	https://www.genecards.org/cgi-bin/carddisp.pl?gene=ADCY1
F11	Coagulation Factor XI	Protein Coding	45	GC04P186265	5.047818661	https://www.genecards.org/cgi-bin/carddisp.pl?gene=F11
TNFRSF4	TNF Receptor Superfamily Member 4	Protein Coding	40	GC01M001211	5.047047615	https://www.genecards.org/cgi-bin/carddisp.pl?gene=TNFRSF4
LIMCH1	LIM And Calponin Homology Domains 1	Protein Coding	35	GC04P041362	5.045340061	https://www.genecards.org/cgi-bin/carddisp.pl?gene=LIMCH1
CKB	Creatine Kinase B	Protein Coding	43	GC14M103519	5.044611931	https://www.genecards.org/cgi-bin/carddisp.pl?gene=CKB
GSN	Gelsolin	Protein Coding	46	GC09P121201	5.039992332	https://www.genecards.org/cgi-bin/carddisp.pl?gene=GSN
AQP4	Aquaporin 4	Protein Coding	45	GC18M026852	5.038107872	https://www.genecards.org/cgi-bin/carddisp.pl?gene=AQP4
KCNN3	Potassium Calcium-Activated Channel Subfamily N Member 3	Protein Coding	43	GC01M154697	5.02856636	https://www.genecards.org/cgi-bin/carddisp.pl?gene=KCNN3
AKR1B10	Aldo-Keto Reductase Family 1 Member B10	Protein Coding	42	GC07P134527	5.025990486	https://www.genecards.org/cgi-bin/carddisp.pl?gene=AKR1B10
INTS4	Integrator Complex Subunit 4	Protein Coding	36	GC11M090492	5.023843288	https://www.genecards.org/cgi-bin/carddisp.pl?gene=INTS4
STK3	Serine/Threonine Kinase 3	Protein Coding	43	GC08M098343	5.023317337	https://www.genecards.org/cgi-bin/carddisp.pl?gene=STK3
WIPF1	WAS/WASL Interacting Protein Family Member 1	Protein Coding	42	GC02M174559	5.022749901	https://www.genecards.org/cgi-bin/carddisp.pl?gene=WIPF1
SPAG5	Sperm Associated Antigen 5	Protein Coding	37	GC17M028577	5.022507668	https://www.genecards.org/cgi-bin/carddisp.pl?gene=SPAG5
NT5E	5'-Nucleotidase Ecto	Protein Coding	49	GC06P085449	5.019823074	https://www.genecards.org/cgi-bin/carddisp.pl?gene=NT5E
UGT2B4	UDP Glucuronosyltransferase Family 2 Member B4	Protein Coding	40	GC04M069484	5.015240669	https://www.genecards.org/cgi-bin/carddisp.pl?gene=UGT2B4
CTSK	Cathepsin K	Protein Coding	49	GC01M152112	5.013496876	https://www.genecards.org/cgi-bin/carddisp.pl?gene=CTSK
POMGNT2	Protein O-Linked Mannose N-Acetylglucosaminyltransferase 2 (Beta 1,4-)	Protein Coding	36	GC03M043121	4.99830246	https://www.genecards.org/cgi-bin/carddisp.pl?gene=POMGNT2
GIGYF2	GRB10 Interacting GYF Protein 2	Protein Coding	38	GC02P232698	4.991840363	https://www.genecards.org/cgi-bin/carddisp.pl?gene=GIGYF2
IGKC	Immunoglobulin Kappa Constant	Protein Coding	34	GC02M090885	4.983778	https://www.genecards.org/cgi-bin/carddisp.pl?gene=IGKC
HAS2	Hyaluronan Synthase 2	Protein Coding	40	GC08M121594	4.97598362	https://www.genecards.org/cgi-bin/carddisp.pl?gene=HAS2
AICDA	Activation Induced Cytidine Deaminase	Protein Coding	42	GC12M008602	4.971958637	https://www.genecards.org/cgi-bin/carddisp.pl?gene=AICDA
IRF5	Interferon Regulatory Factor 5	Protein Coding	45	GC07P128937	4.97193861	https://www.genecards.org/cgi-bin/carddisp.pl?gene=IRF5
PPM1A	Protein Phosphatase, Mg2+/Mn2+ Dependent 1A	Protein Coding	42	GC14P060245	4.969067097	https://www.genecards.org/cgi-bin/carddisp.pl?gene=PPM1A
TTN-AS1	TTN Antisense RNA 1	RNA Gene	17	GC02P178521	4.968671799	https://www.genecards.org/cgi-bin/carddisp.pl?gene=TTN-AS1
MERTK	MER Proto-Oncogene, Tyrosine Kinase	Protein Coding	49	GC02P111898	4.966884613	https://www.genecards.org/cgi-bin/carddisp.pl?gene=MERTK
DNAJC10	DnaJ Heat Shock Protein Family (Hsp40) Member C10	Protein Coding	37	GC02P182716	4.963577271	https://www.genecards.org/cgi-bin/carddisp.pl?gene=DNAJC10
TOLLIP	Toll Interacting Protein	Protein Coding	42	GC11M001274	4.961188316	https://www.genecards.org/cgi-bin/carddisp.pl?gene=TOLLIP
SPINK1	Serine Peptidase Inhibitor Kazal Type 1	Protein Coding	42	GC05M147825	4.95960474	https://www.genecards.org/cgi-bin/carddisp.pl?gene=SPINK1
ATP2B1	ATPase Plasma Membrane Ca2+ Transporting 1	Protein Coding	42	GC12M089588	4.953435898	https://www.genecards.org/cgi-bin/carddisp.pl?gene=ATP2B1
RDH5	Retinol Dehydrogenase 5	Protein Coding	45	GC12P055720	4.952676773	https://www.genecards.org/cgi-bin/carddisp.pl?gene=RDH5
MIR203A	MicroRNA 203a	RNA Gene	20	GC14P109723	4.951225758	https://www.genecards.org/cgi-bin/carddisp.pl?gene=MIR203A
TBCD	Tubulin Folding Cofactor D	Protein Coding	40	GC17P082752	4.949800491	https://www.genecards.org/cgi-bin/carddisp.pl?gene=TBCD
TIMELESS	Timeless Circadian Regulator	Protein Coding	38	GC12M056416	4.948787689	https://www.genecards.org/cgi-bin/carddisp.pl?gene=TIMELESS
EEF2K	Eukaryotic Elongation Factor 2 Kinase	Protein Coding	44	GC16P022222	4.947257042	https://www.genecards.org/cgi-bin/carddisp.pl?gene=EEF2K
RSF1	Remodeling And Spacing Factor 1	Protein Coding	35	GC11M090485	4.945967674	https://www.genecards.org/cgi-bin/carddisp.pl?gene=RSF1
GRK2	G Protein-Coupled Receptor Kinase 2	Protein Coding	36	GC11P067266	4.945219994	https://www.genecards.org/cgi-bin/carddisp.pl?gene=GRK2
HOTAIR	HOX Transcript Antisense RNA	RNA Gene	25	GC12M053962	4.944783688	https://www.genecards.org/cgi-bin/carddisp.pl?gene=HOTAIR
FBXW11	F-Box And WD Repeat Domain Containing 11	Protein Coding	42	GC05M171861	4.943728924	https://www.genecards.org/cgi-bin/carddisp.pl?gene=FBXW11
TRIM8	Tripartite Motif Containing 8	Protein Coding	38	GC10P102643	4.942891598	https://www.genecards.org/cgi-bin/carddisp.pl?gene=TRIM8
RBP4	Retinol Binding Protein 4	Protein Coding	44	GC10M093591	4.942012787	https://www.genecards.org/cgi-bin/carddisp.pl?gene=RBP4
ISG15	ISG15 Ubiquitin Like Modifier	Protein Coding	44	GC01P001001	4.939261436	https://www.genecards.org/cgi-bin/carddisp.pl?gene=ISG15
YTHDF3	YTH N6-Methyladenosine RNA Binding Protein 3	Protein Coding	36	GC08P063168	4.938900948	https://www.genecards.org/cgi-bin/carddisp.pl?gene=YTHDF3
ADRA2A	Adrenoceptor Alpha 2A	Protein Coding	45	GC10P111077	4.930812359	https://www.genecards.org/cgi-bin/carddisp.pl?gene=ADRA2A
MIP	Major Intrinsic Protein Of Lens Fiber	Protein Coding	40	GC12M056449	4.925433159	https://www.genecards.org/cgi-bin/carddisp.pl?gene=MIP
TNFRSF13B	TNF Receptor Superfamily Member 13B	Protein Coding	44	GC17M016929	4.925214767	https://www.genecards.org/cgi-bin/carddisp.pl?gene=TNFRSF13B
LDHB	Lactate Dehydrogenase B	Protein Coding	45	GC12M021635	4.921177864	https://www.genecards.org/cgi-bin/carddisp.pl?gene=LDHB
KRT14	Keratin 14	Protein Coding	45	GC17M041582	4.920868874	https://www.genecards.org/cgi-bin/carddisp.pl?gene=KRT14
FGR	FGR Proto-Oncogene, Src Family Tyrosine Kinase	Protein Coding	46	GC01M027919	4.920077324	https://www.genecards.org/cgi-bin/carddisp.pl?gene=FGR
CDKN1C	Cyclin Dependent Kinase Inhibitor 1C	Protein Coding	45	GC11M003318	4.91794014	https://www.genecards.org/cgi-bin/carddisp.pl?gene=CDKN1C
RRM1	Ribonucleotide Reductase Catalytic Subunit M1	Protein Coding	46	GC11P004115	4.914578915	https://www.genecards.org/cgi-bin/carddisp.pl?gene=RRM1
OPRL1	Opioid Related Nociceptin Receptor 1	Protein Coding	45	GC20P064080	4.91446209	https://www.genecards.org/cgi-bin/carddisp.pl?gene=OPRL1
MIR199A1	MicroRNA 199a-1	RNA Gene	20	GC19M010817	4.913471222	https://www.genecards.org/cgi-bin/carddisp.pl?gene=MIR199A1
TWIST1	Twist Family BHLH Transcription Factor 1	Protein Coding	44	GC07M019020	4.913046837	https://www.genecards.org/cgi-bin/carddisp.pl?gene=TWIST1
MEG3	Maternally Expressed 3	RNA Gene	29	GC14P109962	4.909835815	https://www.genecards.org/cgi-bin/carddisp.pl?gene=MEG3
LMNB1	Lamin B1	Protein Coding	45	GC05P126776	4.909815311	https://www.genecards.org/cgi-bin/carddisp.pl?gene=LMNB1
SRSF1	Serine And Arginine Rich Splicing Factor 1	Protein Coding	40	GC17M058000	4.909484863	https://www.genecards.org/cgi-bin/carddisp.pl?gene=SRSF1
BMP1	Bone Morphogenetic Protein 1	Protein Coding	47	GC08P022164	4.908893585	https://www.genecards.org/cgi-bin/carddisp.pl?gene=BMP1
SERPINA10	Serpin Family A Member 10	Protein Coding	40	GC14M094280	4.907402515	https://www.genecards.org/cgi-bin/carddisp.pl?gene=SERPINA10
NUP62	Nucleoporin 62	Protein Coding	43	GC19M049906	4.90554142	https://www.genecards.org/cgi-bin/carddisp.pl?gene=NUP62
UBA5	Ubiquitin Like Modifier Activating Enzyme 5	Protein Coding	40	GC03P132654	4.903295517	https://www.genecards.org/cgi-bin/carddisp.pl?gene=UBA5
SIRT5	Sirtuin 5	Protein Coding	44	GC06P013574	4.901143074	https://www.genecards.org/cgi-bin/carddisp.pl?gene=SIRT5
MIR93	MicroRNA 93	RNA Gene	22	GC07M101891	4.900432587	https://www.genecards.org/cgi-bin/carddisp.pl?gene=MIR93
CACNA1B	Calcium Voltage-Gated Channel Subunit Alpha1 B	Protein Coding	48	GC09P137877	4.897000313	https://www.genecards.org/cgi-bin/carddisp.pl?gene=CACNA1B
HACE1	HECT Domain And Ankyrin Repeat Containing E3 Ubiquitin Protein Ligase 1	Protein Coding	42	GC06M104728	4.895096779	https://www.genecards.org/cgi-bin/carddisp.pl?gene=HACE1
PTBP1	Polypyrimidine Tract Binding Protein 1	Protein Coding	41	GC19P000797	4.891810417	https://www.genecards.org/cgi-bin/carddisp.pl?gene=PTBP1
CAV2	Caveolin 2	Protein Coding	41	GC07P116287	4.889140129	https://www.genecards.org/cgi-bin/carddisp.pl?gene=CAV2
TRPC6	Transient Receptor Potential Cation Channel Subfamily C Member 6	Protein Coding	47	GC11M101451	4.874237061	https://www.genecards.org/cgi-bin/carddisp.pl?gene=TRPC6
MIR141	MicroRNA 141	RNA Gene	22	GC12P021095	4.868717194	https://www.genecards.org/cgi-bin/carddisp.pl?gene=MIR141
WNT1	Wnt Family Member 1	Protein Coding	44	GC12P049348	4.859081745	https://www.genecards.org/cgi-bin/carddisp.pl?gene=WNT1
RPS6	Ribosomal Protein S6	Protein Coding	41	GC09M019375	4.856221676	https://www.genecards.org/cgi-bin/carddisp.pl?gene=RPS6
PIK3CD	Phosphatidylinositol-4,5-Bisphosphate 3-Kinase Catalytic Subunit Delta	Protein Coding	51	GC01P009629	4.856165886	https://www.genecards.org/cgi-bin/carddisp.pl?gene=PIK3CD
RIPK2	Receptor Interacting Serine/Threonine Kinase 2	Protein Coding	44	GC08P089804	4.853795528	https://www.genecards.org/cgi-bin/carddisp.pl?gene=RIPK2
AKT3	AKT Serine/Threonine Kinase 3	Protein Coding	51	GC01M243488	4.852067471	https://www.genecards.org/cgi-bin/carddisp.pl?gene=AKT3
PSMB8	Proteasome 20S Subunit Beta 8	Protein Coding	48	GC06M032840	4.851550579	https://www.genecards.org/cgi-bin/carddisp.pl?gene=PSMB8
TRB	T Cell Receptor Beta Locus	Protein Coding	19	GC07P148690	4.847001076	https://www.genecards.org/cgi-bin/carddisp.pl?gene=TRB
CDC25A	Cell Division Cycle 25A	Protein Coding	46	GC03M048174	4.84323597	https://www.genecards.org/cgi-bin/carddisp.pl?gene=CDC25A
PDE9A	Phosphodiesterase 9A	Protein Coding	41	GC21P042653	4.832729816	https://www.genecards.org/cgi-bin/carddisp.pl?gene=PDE9A
HELLS	Helicase, Lymphoid Specific	Protein Coding	44	GC10P094501	4.831991196	https://www.genecards.org/cgi-bin/carddisp.pl?gene=HELLS
MOV10	Mov10 RISC Complex RNA Helicase	Protein Coding	39	GC01P112673	4.82647419	https://www.genecards.org/cgi-bin/carddisp.pl?gene=MOV10
GHRH	Growth Hormone Releasing Hormone	Protein Coding	37	GC20M037251	4.819028854	https://www.genecards.org/cgi-bin/carddisp.pl?gene=GHRH
BARD1	BRCA1 Associated RING Domain 1	Protein Coding	45	GC02M214725	4.817751884	https://www.genecards.org/cgi-bin/carddisp.pl?gene=BARD1
SLC25A10	Solute Carrier Family 25 Member 10	Protein Coding	41	GC17P081712	4.816487312	https://www.genecards.org/cgi-bin/carddisp.pl?gene=SLC25A10
IGFBP2	Insulin Like Growth Factor Binding Protein 2	Protein Coding	42	GC02P216632	4.812312126	https://www.genecards.org/cgi-bin/carddisp.pl?gene=IGFBP2
VEGFB	Vascular Endothelial Growth Factor B	Protein Coding	42	GC11P064234	4.810789108	https://www.genecards.org/cgi-bin/carddisp.pl?gene=VEGFB
TFF3	Trefoil Factor 3	Protein Coding	40	GC21M042311	4.810461521	https://www.genecards.org/cgi-bin/carddisp.pl?gene=TFF3
NEFH	Neurofilament Heavy Chain	Protein Coding	44	GC22P029480	4.808294296	https://www.genecards.org/cgi-bin/carddisp.pl?gene=NEFH
LRP5	LDL Receptor Related Protein 5	Protein Coding	47	GC11P068298	4.806353092	https://www.genecards.org/cgi-bin/carddisp.pl?gene=LRP5
ULK1	Unc-51 Like Autophagy Activating Kinase 1	Protein Coding	42	GC12P131894	4.802481651	https://www.genecards.org/cgi-bin/carddisp.pl?gene=ULK1
KMT5A	Lysine Methyltransferase 5A	Protein Coding	35	GC12P126259	4.797537804	https://www.genecards.org/cgi-bin/carddisp.pl?gene=KMT5A
PRKAR1A	Protein Kinase CAMP-Dependent Type I Regulatory Subunit Alpha	Protein Coding	49	GC17P069076	4.788139343	https://www.genecards.org/cgi-bin/carddisp.pl?gene=PRKAR1A
AGO2	Argonaute RISC Catalytic Component 2	Protein Coding	40	GC08M140522	4.784949303	https://www.genecards.org/cgi-bin/carddisp.pl?gene=AGO2
TRIM32	Tripartite Motif Containing 32	Protein Coding	42	GC09P116687	4.784263611	https://www.genecards.org/cgi-bin/carddisp.pl?gene=TRIM32
UBAP2L	Ubiquitin Associated Protein 2 Like	Protein Coding	37	GC01P154219	4.782779694	https://www.genecards.org/cgi-bin/carddisp.pl?gene=UBAP2L
CDK7	Cyclin Dependent Kinase 7	Protein Coding	44	GC05P069385	4.776492119	https://www.genecards.org/cgi-bin/carddisp.pl?gene=CDK7
RAD52	RAD52 Homolog, DNA Repair Protein	Protein Coding	40	GC12M000912	4.775556564	https://www.genecards.org/cgi-bin/carddisp.pl?gene=RAD52
PLP1	Proteolipid Protein 1	Protein Coding	41	GC0XP103773	4.766888618	https://www.genecards.org/cgi-bin/carddisp.pl?gene=PLP1
HAX1	HCLS1 Associated Protein X-1	Protein Coding	41	GC01P154273	4.764556408	https://www.genecards.org/cgi-bin/carddisp.pl?gene=HAX1
IER3	Immediate Early Response 3	Protein Coding	37	GC06M030743	4.761709213	https://www.genecards.org/cgi-bin/carddisp.pl?gene=IER3
RAD51C	RAD51 Paralog C	Protein Coding	42	GC17P058692	4.758842945	https://www.genecards.org/cgi-bin/carddisp.pl?gene=RAD51C
MIRLET7A1	MicroRNA Let-7a-1	RNA Gene	21	GC09P094175	4.757221222	https://www.genecards.org/cgi-bin/carddisp.pl?gene=MIRLET7A1
DNAJB9	DnaJ Heat Shock Protein Family (Hsp40) Member B9	Protein Coding	37	GC07P108569	4.751493454	https://www.genecards.org/cgi-bin/carddisp.pl?gene=DNAJB9
FEN1	Flap Structure-Specific Endonuclease 1	Protein Coding	45	GC11P061793	4.751191139	https://www.genecards.org/cgi-bin/carddisp.pl?gene=FEN1
IL4I1	Interleukin 4 Induced 1	Protein Coding	38	GC19M066117	4.742805958	https://www.genecards.org/cgi-bin/carddisp.pl?gene=IL4I1
EIF5B	Eukaryotic Translation Initiation Factor 5B	Protein Coding	37	GC02P099320	4.74226284	https://www.genecards.org/cgi-bin/carddisp.pl?gene=EIF5B
AIF1	Allograft Inflammatory Factor 1	Protein Coding	37	GC06P083694	4.741538525	https://www.genecards.org/cgi-bin/carddisp.pl?gene=AIF1
HUWE1	HECT, UBA And WWE Domain Containing E3 Ubiquitin Protein Ligase 1	Protein Coding	42	GC0XM053532	4.738581657	https://www.genecards.org/cgi-bin/carddisp.pl?gene=HUWE1
SFTPA1	Surfactant Protein A1	Protein Coding	42	GC10P093438	4.737513065	https://www.genecards.org/cgi-bin/carddisp.pl?gene=SFTPA1
PDK2	Pyruvate Dehydrogenase Kinase 2	Protein Coding	42	GC17P056029	4.734355927	https://www.genecards.org/cgi-bin/carddisp.pl?gene=PDK2
MIR221	MicroRNA 221	RNA Gene	21	GC0XM045746	4.725409508	https://www.genecards.org/cgi-bin/carddisp.pl?gene=MIR221
YES1	YES Proto-Oncogene 1, Src Family Tyrosine Kinase	Protein Coding	46	GC18M000721	4.723072529	https://www.genecards.org/cgi-bin/carddisp.pl?gene=YES1
PLN	Phospholamban	Protein Coding	43	GC06P118548	4.721713066	https://www.genecards.org/cgi-bin/carddisp.pl?gene=PLN
SDC4	Syndecan 4	Protein Coding	42	GC20M045325	4.718819141	https://www.genecards.org/cgi-bin/carddisp.pl?gene=SDC4
CCL1	C-C Motif Chemokine Ligand 1	Protein Coding	36	GC17M035584	4.718285084	https://www.genecards.org/cgi-bin/carddisp.pl?gene=CCL1
RPL11	Ribosomal Protein L11	Protein Coding	46	GC01P023691	4.718104839	https://www.genecards.org/cgi-bin/carddisp.pl?gene=RPL11
PDE3A	Phosphodiesterase 3A	Protein Coding	48	GC12P021516	4.712269783	https://www.genecards.org/cgi-bin/carddisp.pl?gene=PDE3A
DKK1	Dickkopf WNT Signaling Pathway Inhibitor 1	Protein Coding	43	GC10P052314	4.70660305	https://www.genecards.org/cgi-bin/carddisp.pl?gene=DKK1
COLQ	Collagen Like Tail Subunit Of Asymmetric Acetylcholinesterase	Protein Coding	40	GC03M020745	4.703180313	https://www.genecards.org/cgi-bin/carddisp.pl?gene=COLQ
MTA1	Metastasis Associated 1	Protein Coding	41	GC14P105419	4.700650692	https://www.genecards.org/cgi-bin/carddisp.pl?gene=MTA1
ALAS1	5'-Aminolevulinate Synthase 1	Protein Coding	42	GC03P052198	4.698393822	https://www.genecards.org/cgi-bin/carddisp.pl?gene=ALAS1
CACNA1H	Calcium Voltage-Gated Channel Subunit Alpha1 H	Protein Coding	48	GC16P001153	4.696413994	https://www.genecards.org/cgi-bin/carddisp.pl?gene=CACNA1H
ESRRA	Estrogen Related Receptor Alpha	Protein Coding	46	GC11P064305	4.68716526	https://www.genecards.org/cgi-bin/carddisp.pl?gene=ESRRA
ARSH	Arylsulfatase Family Member H	Protein Coding	33	GC0XP003006	4.686433792	https://www.genecards.org/cgi-bin/carddisp.pl?gene=ARSH
HMGA1	High Mobility Group AT-Hook 1	Protein Coding	44	GC06P083808	4.680485249	https://www.genecards.org/cgi-bin/carddisp.pl?gene=HMGA1
PEX3	Peroxisomal Biogenesis Factor 3	Protein Coding	41	GC06P143450	4.6772995	https://www.genecards.org/cgi-bin/carddisp.pl?gene=PEX3
CCL21	C-C Motif Chemokine Ligand 21	Protein Coding	40	GC09M034709	4.675351143	https://www.genecards.org/cgi-bin/carddisp.pl?gene=CCL21
GABPA	GA Binding Protein Transcription Factor Subunit Alpha	Protein Coding	40	GC21P025734	4.675177097	https://www.genecards.org/cgi-bin/carddisp.pl?gene=GABPA
TPP2	Tripeptidyl Peptidase 2	Protein Coding	43	GC13P102596	4.673274994	https://www.genecards.org/cgi-bin/carddisp.pl?gene=TPP2
YWHAB	Tyrosine 3-Monooxygenase/Tryptophan 5-Monooxygenase Activation Protein Beta	Protein Coding	45	GC20P044885	4.672990799	https://www.genecards.org/cgi-bin/carddisp.pl?gene=YWHAB
RACK1	Receptor For Activated C Kinase 1	Protein Coding	35	GC05M181795	4.670965195	https://www.genecards.org/cgi-bin/carddisp.pl?gene=RACK1
FSHR	Follicle Stimulating Hormone Receptor	Protein Coding	46	GC02M048962	4.667397499	https://www.genecards.org/cgi-bin/carddisp.pl?gene=FSHR
GABRG2	Gamma-Aminobutyric Acid Type A Receptor Subunit Gamma2	Protein Coding	47	GC05P162000	4.664362907	https://www.genecards.org/cgi-bin/carddisp.pl?gene=GABRG2
MC4R	Melanocortin 4 Receptor	Protein Coding	44	GC18M060371	4.663223267	https://www.genecards.org/cgi-bin/carddisp.pl?gene=MC4R
USP14	Ubiquitin Specific Peptidase 14	Protein Coding	44	GC18P000158	4.660929203	https://www.genecards.org/cgi-bin/carddisp.pl?gene=USP14
MIR181A1	MicroRNA 181a-1	RNA Gene	20	GC01M198860	4.659795761	https://www.genecards.org/cgi-bin/carddisp.pl?gene=MIR181A1
SRD5A1	Steroid 5 Alpha-Reductase 1	Protein Coding	42	GC05P006633	4.657069206	https://www.genecards.org/cgi-bin/carddisp.pl?gene=SRD5A1
VEGFD	Vascular Endothelial Growth Factor D	Protein Coding	32	GC0XM015345	4.656796932	https://www.genecards.org/cgi-bin/carddisp.pl?gene=VEGFD
POLR2A	RNA Polymerase II Subunit A	Protein Coding	44	GC17P011164	4.654744625	https://www.genecards.org/cgi-bin/carddisp.pl?gene=POLR2A
MAGT1	Magnesium Transporter 1	Protein Coding	39	GC0XM078008	4.654578209	https://www.genecards.org/cgi-bin/carddisp.pl?gene=MAGT1
ACTN1	Actinin Alpha 1	Protein Coding	47	GC14M068874	4.652261734	https://www.genecards.org/cgi-bin/carddisp.pl?gene=ACTN1
HDC	Histidine Decarboxylase	Protein Coding	43	GC15M050241	4.649615288	https://www.genecards.org/cgi-bin/carddisp.pl?gene=HDC
KMO	Kynurenine 3-Monooxygenase	Protein Coding	44	GC01P241532	4.649463177	https://www.genecards.org/cgi-bin/carddisp.pl?gene=KMO
PAX6	Paired Box 6	Protein Coding	46	GC11M031784	4.647845268	https://www.genecards.org/cgi-bin/carddisp.pl?gene=PAX6
NUP98	Nucleoporin 98 And 96 Precursor	Protein Coding	43	GC11M003671	4.641829491	https://www.genecards.org/cgi-bin/carddisp.pl?gene=NUP98
CTTN	Cortactin	Protein Coding	41	GC11P070398	4.640352249	https://www.genecards.org/cgi-bin/carddisp.pl?gene=CTTN
PPP2CA	Protein Phosphatase 2 Catalytic Subunit Alpha	Protein Coding	48	GC05M134194	4.636660576	https://www.genecards.org/cgi-bin/carddisp.pl?gene=PPP2CA
OAT	Ornithine Aminotransferase	Protein Coding	46	GC10M124397	4.634303093	https://www.genecards.org/cgi-bin/carddisp.pl?gene=OAT
TLR1	Toll Like Receptor 1	Protein Coding	45	GC04M038793	4.634301186	https://www.genecards.org/cgi-bin/carddisp.pl?gene=TLR1
NUDT6	Nudix Hydrolase 6	Protein Coding	37	GC04M122888	4.633881569	https://www.genecards.org/cgi-bin/carddisp.pl?gene=NUDT6
ITGA5	Integrin Subunit Alpha 5	Protein Coding	47	GC12M054899	4.633761406	https://www.genecards.org/cgi-bin/carddisp.pl?gene=ITGA5
ABCC6	ATP Binding Cassette Subfamily C Member 6	Protein Coding	45	GC16M016148	4.632095337	https://www.genecards.org/cgi-bin/carddisp.pl?gene=ABCC6
ACOT7	Acyl-CoA Thioesterase 7	Protein Coding	38	GC01M006265	4.629846573	https://www.genecards.org/cgi-bin/carddisp.pl?gene=ACOT7
PKP2	Plakophilin 2	Protein Coding	43	GC12M032790	4.624000549	https://www.genecards.org/cgi-bin/carddisp.pl?gene=PKP2
OPTN	Optineurin	Protein Coding	43	GC10P013099	4.619795322	https://www.genecards.org/cgi-bin/carddisp.pl?gene=OPTN
CCL19	C-C Motif Chemokine Ligand 19	Protein Coding	39	GC09M034698	4.617168427	https://www.genecards.org/cgi-bin/carddisp.pl?gene=CCL19
CCDC88A	Coiled-Coil Domain Containing 88A	Protein Coding	40	GC02M055287	4.614316463	https://www.genecards.org/cgi-bin/carddisp.pl?gene=CCDC88A
RAD18	RAD18 E3 Ubiquitin Protein Ligase	Protein Coding	41	GC03M008775	4.609673977	https://www.genecards.org/cgi-bin/carddisp.pl?gene=RAD18
AXL	AXL Receptor Tyrosine Kinase	Protein Coding	50	GC19P041219	4.609585285	https://www.genecards.org/cgi-bin/carddisp.pl?gene=AXL
KAT5	Lysine Acetyltransferase 5	Protein Coding	46	GC11P065711	4.607845783	https://www.genecards.org/cgi-bin/carddisp.pl?gene=KAT5
IGFBP6	Insulin Like Growth Factor Binding Protein 6	Protein Coding	41	GC12P053097	4.597199917	https://www.genecards.org/cgi-bin/carddisp.pl?gene=IGFBP6
LARP1	La Ribonucleoprotein 1, Translational Regulator	Protein Coding	38	GC05P154682	4.593784809	https://www.genecards.org/cgi-bin/carddisp.pl?gene=LARP1
GLI1	GLI Family Zinc Finger 1	Protein Coding	45	GC12P057460	4.591569901	https://www.genecards.org/cgi-bin/carddisp.pl?gene=GLI1
SERPINA7	Serpin Family A Member 7	Protein Coding	40	GC0XM106032	4.584969997	https://www.genecards.org/cgi-bin/carddisp.pl?gene=SERPINA7
ZEB1	Zinc Finger E-Box Binding Homeobox 1	Protein Coding	46	GC10P031318	4.581932068	https://www.genecards.org/cgi-bin/carddisp.pl?gene=ZEB1
SLC25A22	Solute Carrier Family 25 Member 22	Protein Coding	39	GC11M003220	4.580878258	https://www.genecards.org/cgi-bin/carddisp.pl?gene=SLC25A22
ALOXE3	Arachidonate Lipoxygenase 3	Protein Coding	42	GC17M010428	4.577007294	https://www.genecards.org/cgi-bin/carddisp.pl?gene=ALOXE3
ELAVL4	ELAV Like RNA Binding Protein 4	Protein Coding	39	GC01P050025	4.572549343	https://www.genecards.org/cgi-bin/carddisp.pl?gene=ELAVL4
APOA5	Apolipoprotein A5	Protein Coding	43	GC11M116789	4.572097778	https://www.genecards.org/cgi-bin/carddisp.pl?gene=APOA5
RTN4	Reticulon 4	Protein Coding	43	GC02M054934	4.570394516	https://www.genecards.org/cgi-bin/carddisp.pl?gene=RTN4
PMAIP1	Phorbol-12-Myristate-13-Acetate-Induced Protein 1	Protein Coding	38	GC18P059899	4.569589615	https://www.genecards.org/cgi-bin/carddisp.pl?gene=PMAIP1
NR1D2	Nuclear Receptor Subfamily 1 Group D Member 2	Protein Coding	41	GC03P023945	4.568292141	https://www.genecards.org/cgi-bin/carddisp.pl?gene=NR1D2
IL19	Interleukin 19	Protein Coding	38	GC01P206770	4.567064762	https://www.genecards.org/cgi-bin/carddisp.pl?gene=IL19
CA9	Carbonic Anhydrase 9	Protein Coding	45	GC09P035673	4.559484482	https://www.genecards.org/cgi-bin/carddisp.pl?gene=CA9
GABRD	Gamma-Aminobutyric Acid Type A Receptor Subunit Delta	Protein Coding	45	GC01P002019	4.557203293	https://www.genecards.org/cgi-bin/carddisp.pl?gene=GABRD
ASCL1	Achaete-Scute Family BHLH Transcription Factor 1	Protein Coding	42	GC12P102957	4.55573988	https://www.genecards.org/cgi-bin/carddisp.pl?gene=ASCL1
C5	Complement C5	Protein Coding	45	GC09M120933	4.553529739	https://www.genecards.org/cgi-bin/carddisp.pl?gene=C5
MIR142	MicroRNA 142	RNA Gene	21	GC17M058331	4.553014755	https://www.genecards.org/cgi-bin/carddisp.pl?gene=MIR142
PRLR	Prolactin Receptor	Protein Coding	46	GC05M035048	4.548879147	https://www.genecards.org/cgi-bin/carddisp.pl?gene=PRLR
IMPDH2	Inosine Monophosphate Dehydrogenase 2	Protein Coding	46	GC03M051162	4.546050072	https://www.genecards.org/cgi-bin/carddisp.pl?gene=IMPDH2
SND1	Staphylococcal Nuclease And Tudor Domain Containing 1	Protein Coding	40	GC07P127652	4.544440269	https://www.genecards.org/cgi-bin/carddisp.pl?gene=SND1
SAMHD1	SAM And HD Domain Containing Deoxynucleoside Triphosphate Triphosphohydrolase 1	Protein Coding	41	GC20M036890	4.543728352	https://www.genecards.org/cgi-bin/carddisp.pl?gene=SAMHD1
SGMS2	Sphingomyelin Synthase 2	Protein Coding	36	GC04P107824	4.542397499	https://www.genecards.org/cgi-bin/carddisp.pl?gene=SGMS2
PROCR	Protein C Receptor	Protein Coding	41	GC20P035171	4.541007996	https://www.genecards.org/cgi-bin/carddisp.pl?gene=PROCR
LIPA	Lipase A, Lysosomal Acid Type	Protein Coding	47	GC10M089213	4.539947033	https://www.genecards.org/cgi-bin/carddisp.pl?gene=LIPA
NNMT	Nicotinamide N-Methyltransferase	Protein Coding	42	GC11P114257	4.535948753	https://www.genecards.org/cgi-bin/carddisp.pl?gene=NNMT
MDM4	MDM4 Regulator Of P53	Protein Coding	43	GC01P204516	4.535414219	https://www.genecards.org/cgi-bin/carddisp.pl?gene=MDM4
CTNND1	Catenin Delta 1	Protein Coding	44	GC11P058140	4.530329704	https://www.genecards.org/cgi-bin/carddisp.pl?gene=CTNND1
MLST8	MTOR Associated Protein, LST8 Homolog	Protein Coding	40	GC16P002204	4.529315948	https://www.genecards.org/cgi-bin/carddisp.pl?gene=MLST8
SLC15A1	Solute Carrier Family 15 Member 1	Protein Coding	43	GC13M098683	4.521365643	https://www.genecards.org/cgi-bin/carddisp.pl?gene=SLC15A1
CXADR	CXADR Ig-Like Cell Adhesion Molecule	Protein Coding	42	GC21P017513	4.521123886	https://www.genecards.org/cgi-bin/carddisp.pl?gene=CXADR
SMAD7	SMAD Family Member 7	Protein Coding	42	GC18M048919	4.520658493	https://www.genecards.org/cgi-bin/carddisp.pl?gene=SMAD7
CEACAM3	CEA Cell Adhesion Molecule 3	Protein Coding	41	GC19P041796	4.515229225	https://www.genecards.org/cgi-bin/carddisp.pl?gene=CEACAM3
INTS5	Integrator Complex Subunit 5	Protein Coding	35	GC11M089631	4.514427185	https://www.genecards.org/cgi-bin/carddisp.pl?gene=INTS5
HMGA2	High Mobility Group AT-Hook 2	Protein Coding	43	GC12P065824	4.512541771	https://www.genecards.org/cgi-bin/carddisp.pl?gene=HMGA2
MIR125A	MicroRNA 125a	RNA Gene	22	GC19P067235	4.510887146	https://www.genecards.org/cgi-bin/carddisp.pl?gene=MIR125A
CTRL	Chymotrypsin Like	Protein Coding	39	GC16M067927	4.509875774	https://www.genecards.org/cgi-bin/carddisp.pl?gene=CTRL
MAP3K20	Mitogen-Activated Protein Kinase Kinase Kinase 20	Protein Coding	38	GC02P173076	4.509150028	https://www.genecards.org/cgi-bin/carddisp.pl?gene=MAP3K20
BGN	Biglycan	Protein Coding	42	GC0XP153494	4.507189751	https://www.genecards.org/cgi-bin/carddisp.pl?gene=BGN
P2RX4	Purinergic Receptor P2X 4	Protein Coding	44	GC12P126222	4.506008148	https://www.genecards.org/cgi-bin/carddisp.pl?gene=P2RX4
MKNK2	MAPK Interacting Serine/Threonine Kinase 2	Protein Coding	41	GC19M002037	4.503137589	https://www.genecards.org/cgi-bin/carddisp.pl?gene=MKNK2
DDB1	Damage Specific DNA Binding Protein 1	Protein Coding	43	GC11M089571	4.490661144	https://www.genecards.org/cgi-bin/carddisp.pl?gene=DDB1
ABCB10	ATP Binding Cassette Subfamily B Member 10	Protein Coding	40	GC01M229516	4.490233421	https://www.genecards.org/cgi-bin/carddisp.pl?gene=ABCB10
CDH3	Cadherin 3	Protein Coding	46	GC16P068637	4.489847183	https://www.genecards.org/cgi-bin/carddisp.pl?gene=CDH3
TFE3	Transcription Factor Binding To IGHM Enhancer 3	Protein Coding	42	GC0XM049028	4.489713192	https://www.genecards.org/cgi-bin/carddisp.pl?gene=TFE3
XYLT1	Xylosyltransferase 1	Protein Coding	41	GC16M017101	4.4897089	https://www.genecards.org/cgi-bin/carddisp.pl?gene=XYLT1
PRSS8	Serine Protease 8	Protein Coding	44	GC16M037228	4.486029148	https://www.genecards.org/cgi-bin/carddisp.pl?gene=PRSS8
THRA	Thyroid Hormone Receptor Alpha	Protein Coding	46	GC17P040058	4.481548309	https://www.genecards.org/cgi-bin/carddisp.pl?gene=THRA
ATP2C1	ATPase Secretory Pathway Ca2+ Transporting 1	Protein Coding	44	GC03P130850	4.477738857	https://www.genecards.org/cgi-bin/carddisp.pl?gene=ATP2C1
ATP5MG	ATP Synthase Membrane Subunit G	Protein Coding	29	GC11P118414	4.473786831	https://www.genecards.org/cgi-bin/carddisp.pl?gene=ATP5MG
MEF2D	Myocyte Enhancer Factor 2D	Protein Coding	44	GC01M156463	4.471565247	https://www.genecards.org/cgi-bin/carddisp.pl?gene=MEF2D
DAG1	Dystroglycan 1	Protein Coding	44	GC03P049645	4.469119549	https://www.genecards.org/cgi-bin/carddisp.pl?gene=DAG1
PLCB4	Phospholipase C Beta 4	Protein Coding	45	GC20P009024	4.468560219	https://www.genecards.org/cgi-bin/carddisp.pl?gene=PLCB4
NT5C2	5'-Nucleotidase, Cytosolic II	Protein Coding	45	GC10M103088	4.46162796	https://www.genecards.org/cgi-bin/carddisp.pl?gene=NT5C2
UPF1	UPF1 RNA Helicase And ATPase	Protein Coding	39	GC19P018831	4.46091938	https://www.genecards.org/cgi-bin/carddisp.pl?gene=UPF1
PDLIM5	PDZ And LIM Domain 5	Protein Coding	38	GC04P094451	4.460699558	https://www.genecards.org/cgi-bin/carddisp.pl?gene=PDLIM5
GC	GC Vitamin D Binding Protein	Protein Coding	44	GC04M071741	4.459404469	https://www.genecards.org/cgi-bin/carddisp.pl?gene=GC
ADAMTS1	ADAM Metallopeptidase With Thrombospondin Type 1 Motif 1	Protein Coding	44	GC21M026835	4.454210758	https://www.genecards.org/cgi-bin/carddisp.pl?gene=ADAMTS1
MIR24-1	MicroRNA 24-1	RNA Gene	20	GC09P095086	4.453438759	https://www.genecards.org/cgi-bin/carddisp.pl?gene=MIR24-1
TFF1	Trefoil Factor 1	Protein Coding	41	GC21M042362	4.451708794	https://www.genecards.org/cgi-bin/carddisp.pl?gene=TFF1
MLC1	Modulator Of VRAC Current 1	Protein Coding	41	GC22M050059	4.446125031	https://www.genecards.org/cgi-bin/carddisp.pl?gene=MLC1
FLI1	Fli-1 Proto-Oncogene, ETS Transcription Factor	Protein Coding	46	GC11P128686	4.445815563	https://www.genecards.org/cgi-bin/carddisp.pl?gene=FLI1
TBX21	T-Box Transcription Factor 21	Protein Coding	44	GC17P047733	4.442080498	https://www.genecards.org/cgi-bin/carddisp.pl?gene=TBX21
PIGP	Phosphatidylinositol Glycan Anchor Biosynthesis Class P	Protein Coding	37	GC21M037059	4.441959858	https://www.genecards.org/cgi-bin/carddisp.pl?gene=PIGP
RECK	Reversion Inducing Cysteine Rich Protein With Kazal Motifs	Protein Coding	40	GC09P036036	4.437550068	https://www.genecards.org/cgi-bin/carddisp.pl?gene=RECK
TET1	Tet Methylcytosine Dioxygenase 1	Protein Coding	37	GC10P068560	4.436862946	https://www.genecards.org/cgi-bin/carddisp.pl?gene=TET1
SLCO2A1	Solute Carrier Organic Anion Transporter Family Member 2A1	Protein Coding	42	GC03M133932	4.436467171	https://www.genecards.org/cgi-bin/carddisp.pl?gene=SLCO2A1
CXCL11	C-X-C Motif Chemokine Ligand 11	Protein Coding	39	GC04M076033	4.434353352	https://www.genecards.org/cgi-bin/carddisp.pl?gene=CXCL11
SFN	Stratifin	Protein Coding	44	GC01P027733	4.432589531	https://www.genecards.org/cgi-bin/carddisp.pl?gene=SFN
RPA3	Replication Protein A3	Protein Coding	40	GC07M008189	4.430392742	https://www.genecards.org/cgi-bin/carddisp.pl?gene=RPA3
BAG1	BAG Cochaperone 1	Protein Coding	40	GC09M033245	4.426496983	https://www.genecards.org/cgi-bin/carddisp.pl?gene=BAG1
ALDH1B1	Aldehyde Dehydrogenase 1 Family Member B1	Protein Coding	44	GC09P038392	4.424565315	https://www.genecards.org/cgi-bin/carddisp.pl?gene=ALDH1B1
ABCB4	ATP Binding Cassette Subfamily B Member 4	Protein Coding	46	GC07M087365	4.41732502	https://www.genecards.org/cgi-bin/carddisp.pl?gene=ABCB4
BAG5	BAG Cochaperone 5	Protein Coding	40	GC14M103556	4.415241241	https://www.genecards.org/cgi-bin/carddisp.pl?gene=BAG5
STMN1	Stathmin 1	Protein Coding	42	GC01M025884	4.414272785	https://www.genecards.org/cgi-bin/carddisp.pl?gene=STMN1
COX15	Cytochrome C Oxidase Assembly Homolog COX15	Protein Coding	41	GC10M099696	4.412966728	https://www.genecards.org/cgi-bin/carddisp.pl?gene=COX15
POLI	DNA Polymerase Iota	Protein Coding	41	GC18P054274	4.412325859	https://www.genecards.org/cgi-bin/carddisp.pl?gene=POLI
DDX5	DEAD-Box Helicase 5	Protein Coding	44	GC17M064498	4.411972523	https://www.genecards.org/cgi-bin/carddisp.pl?gene=DDX5
CD59	CD59 Molecule (CD59 Blood Group)	Protein Coding	44	GC11M033704	4.410126686	https://www.genecards.org/cgi-bin/carddisp.pl?gene=CD59
AANAT	Aralkylamine N-Acetyltransferase	Protein Coding	38	GC17P076453	4.409358501	https://www.genecards.org/cgi-bin/carddisp.pl?gene=AANAT
YWHAH	Tyrosine 3-Monooxygenase/Tryptophan 5-Monooxygenase Activation Protein Eta	Protein Coding	45	GC22P031944	4.40733242	https://www.genecards.org/cgi-bin/carddisp.pl?gene=YWHAH
MCM2	Minichromosome Maintenance Complex Component 2	Protein Coding	45	GC03P127598	4.407105923	https://www.genecards.org/cgi-bin/carddisp.pl?gene=MCM2
DCK	Deoxycytidine Kinase	Protein Coding	42	GC04P070992	4.401732922	https://www.genecards.org/cgi-bin/carddisp.pl?gene=DCK
TIPIN	TIMELESS Interacting Protein	Protein Coding	37	GC15M066336	4.39356184	https://www.genecards.org/cgi-bin/carddisp.pl?gene=TIPIN
PEBP1	Phosphatidylethanolamine Binding Protein 1	Protein Coding	43	GC12P118135	4.392726898	https://www.genecards.org/cgi-bin/carddisp.pl?gene=PEBP1
KPNB1	Karyopherin Subunit Beta 1	Protein Coding	42	GC17P047649	4.389261723	https://www.genecards.org/cgi-bin/carddisp.pl?gene=KPNB1
IL12A	Interleukin 12A	Protein Coding	42	GC03P159988	4.387182236	https://www.genecards.org/cgi-bin/carddisp.pl?gene=IL12A
MIR30A	MicroRNA 30a	RNA Gene	20	GC06M071403	4.38523674	https://www.genecards.org/cgi-bin/carddisp.pl?gene=MIR30A
ALDH1A2	Aldehyde Dehydrogenase 1 Family Member A2	Protein Coding	46	GC15M089827	4.383419514	https://www.genecards.org/cgi-bin/carddisp.pl?gene=ALDH1A2
ADRA2B	Adrenoceptor Alpha 2B	Protein Coding	44	GC02M096112	4.378979206	https://www.genecards.org/cgi-bin/carddisp.pl?gene=ADRA2B
PLIN2	Perilipin 2	Protein Coding	40	GC09M019169	4.374140263	https://www.genecards.org/cgi-bin/carddisp.pl?gene=PLIN2
POLE	DNA Polymerase Epsilon, Catalytic Subunit	Protein Coding	47	GC12M132689	4.374107361	https://www.genecards.org/cgi-bin/carddisp.pl?gene=POLE
BRD4	Bromodomain Containing 4	Protein Coding	46	GC19M015236	4.373151779	https://www.genecards.org/cgi-bin/carddisp.pl?gene=BRD4
HLA-E	Major Histocompatibility Complex, Class I, E	Protein Coding	41	GC06P083670	4.372406006	https://www.genecards.org/cgi-bin/carddisp.pl?gene=HLA-E
WDR26	WD Repeat Domain 26	Protein Coding	40	GC01M224385	4.371567726	https://www.genecards.org/cgi-bin/carddisp.pl?gene=WDR26
FOXG1	Forkhead Box G1	Protein Coding	42	GC14P028766	4.364287376	https://www.genecards.org/cgi-bin/carddisp.pl?gene=FOXG1
HNRNPL	Heterogeneous Nuclear Ribonucleoprotein L	Protein Coding	38	GC19M038836	4.358086586	https://www.genecards.org/cgi-bin/carddisp.pl?gene=HNRNPL
CDC25B	Cell Division Cycle 25B	Protein Coding	44	GC20P004259	4.357941628	https://www.genecards.org/cgi-bin/carddisp.pl?gene=CDC25B
NAA10	N-Alpha-Acetyltransferase 10, NatA Catalytic Subunit	Protein Coding	41	GC0XM153929	4.353080273	https://www.genecards.org/cgi-bin/carddisp.pl?gene=NAA10
NME2	NME/NM23 Nucleoside Diphosphate Kinase 2	Protein Coding	45	GC17P051165	4.352145672	https://www.genecards.org/cgi-bin/carddisp.pl?gene=NME2
PPIB	Peptidylprolyl Isomerase B	Protein Coding	48	GC15M064155	4.346703529	https://www.genecards.org/cgi-bin/carddisp.pl?gene=PPIB
SENP1	SUMO Specific Peptidase 1	Protein Coding	42	GC12M048042	4.343365192	https://www.genecards.org/cgi-bin/carddisp.pl?gene=SENP1
ITCH	Itchy E3 Ubiquitin Protein Ligase	Protein Coding	44	GC20P034363	4.341685295	https://www.genecards.org/cgi-bin/carddisp.pl?gene=ITCH
IFNGR1	Interferon Gamma Receptor 1	Protein Coding	48	GC06M137197	4.340616226	https://www.genecards.org/cgi-bin/carddisp.pl?gene=IFNGR1
VCAN	Versican	Protein Coding	46	GC05P083471	4.33552742	https://www.genecards.org/cgi-bin/carddisp.pl?gene=VCAN
MIR138-1	MicroRNA 138-1	RNA Gene	20	GC03P044115	4.332556725	https://www.genecards.org/cgi-bin/carddisp.pl?gene=MIR138-1
H3-3A	H3.3 Histone A	Protein Coding	32	GC01P226062	4.331104279	https://www.genecards.org/cgi-bin/carddisp.pl?gene=H3-3A
AQP3	Aquaporin 3 (Gill Blood Group)	Protein Coding	44	GC09M033431	4.33002758	https://www.genecards.org/cgi-bin/carddisp.pl?gene=AQP3
MIR200C	MicroRNA 200c	RNA Gene	21	GC12P021094	4.328907013	https://www.genecards.org/cgi-bin/carddisp.pl?gene=MIR200C
PGAM5	PGAM Family Member 5, Mitochondrial Serine/Threonine Protein Phosphatase	Protein Coding	34	GC12P132710	4.328425884	https://www.genecards.org/cgi-bin/carddisp.pl?gene=PGAM5
CTCF	CCCTC-Binding Factor	Protein Coding	45	GC16P067563	4.325748444	https://www.genecards.org/cgi-bin/carddisp.pl?gene=CTCF
SLC9A3R1	SLC9A3 Regulator 1	Protein Coding	44	GC17P074749	4.325574875	https://www.genecards.org/cgi-bin/carddisp.pl?gene=SLC9A3R1
MUC2	Mucin 2, Oligomeric Mucus/Gel-Forming	Protein Coding	39	GC11P001074	4.321184158	https://www.genecards.org/cgi-bin/carddisp.pl?gene=MUC2
IDUA	Alpha-L-Iduronidase	Protein Coding	43	GC04P000986	4.319164276	https://www.genecards.org/cgi-bin/carddisp.pl?gene=IDUA
UMOD	Uromodulin	Protein Coding	42	GC16M020344	4.31774044	https://www.genecards.org/cgi-bin/carddisp.pl?gene=UMOD
RRM2	Ribonucleotide Reductase Regulatory Subunit M2	Protein Coding	45	GC02P010123	4.317323208	https://www.genecards.org/cgi-bin/carddisp.pl?gene=RRM2
THBS4	Thrombospondin 4	Protein Coding	42	GC05P079991	4.315935135	https://www.genecards.org/cgi-bin/carddisp.pl?gene=THBS4
CCR2	C-C Motif Chemokine Receptor 2	Protein Coding	44	GC03P046775	4.315052032	https://www.genecards.org/cgi-bin/carddisp.pl?gene=CCR2
MIR107	MicroRNA 107	RNA Gene	21	GC10M089600	4.309356689	https://www.genecards.org/cgi-bin/carddisp.pl?gene=MIR107
H3C1	H3 Clustered Histone 1	Protein Coding	31	GC06P083483	4.305391788	https://www.genecards.org/cgi-bin/carddisp.pl?gene=H3C1
PAX3	Paired Box 3	Protein Coding	45	GC02M222199	4.302926064	https://www.genecards.org/cgi-bin/carddisp.pl?gene=PAX3
KPNA2	Karyopherin Subunit Alpha 2	Protein Coding	43	GC17P068035	4.291905403	https://www.genecards.org/cgi-bin/carddisp.pl?gene=KPNA2
SGPL1	Sphingosine-1-Phosphate Lyase 1	Protein Coding	45	GC10P070815	4.291788578	https://www.genecards.org/cgi-bin/carddisp.pl?gene=SGPL1
TGM3	Transglutaminase 3	Protein Coding	42	GC20P002296	4.28839016	https://www.genecards.org/cgi-bin/carddisp.pl?gene=TGM3
TRPM8	Transient Receptor Potential Cation Channel Subfamily M Member 8	Protein Coding	43	GC02P233917	4.286076069	https://www.genecards.org/cgi-bin/carddisp.pl?gene=TRPM8
DNA2	DNA Replication Helicase/Nuclease 2	Protein Coding	40	GC10M068414	4.281403542	https://www.genecards.org/cgi-bin/carddisp.pl?gene=DNA2
BIN1	Bridging Integrator 1	Protein Coding	44	GC02M127048	4.280219078	https://www.genecards.org/cgi-bin/carddisp.pl?gene=BIN1
GYPA	Glycophorin A (MNS Blood Group)	Protein Coding	43	GC04M144109	4.276551723	https://www.genecards.org/cgi-bin/carddisp.pl?gene=GYPA
SCT	Secretin	Protein Coding	33	GC11M000626	4.276382446	https://www.genecards.org/cgi-bin/carddisp.pl?gene=SCT
CFI	Complement Factor I	Protein Coding	45	GC04M109732	4.273592472	https://www.genecards.org/cgi-bin/carddisp.pl?gene=CFI
NCK1	NCK Adaptor Protein 1	Protein Coding	42	GC03P136862	4.2681427	https://www.genecards.org/cgi-bin/carddisp.pl?gene=NCK1
S100A7	S100 Calcium Binding Protein A7	Protein Coding	39	GC01M153457	4.264511108	https://www.genecards.org/cgi-bin/carddisp.pl?gene=S100A7
MIR25	MicroRNA 25	RNA Gene	21	GC07M100093	4.263746738	https://www.genecards.org/cgi-bin/carddisp.pl?gene=MIR25
PTPN12	Protein Tyrosine Phosphatase Non-Receptor Type 12	Protein Coding	46	GC07P077537	4.260217667	https://www.genecards.org/cgi-bin/carddisp.pl?gene=PTPN12
RNF2	Ring Finger Protein 2	Protein Coding	43	GC01P185045	4.257468224	https://www.genecards.org/cgi-bin/carddisp.pl?gene=RNF2
MIR223	MicroRNA 223	RNA Gene	22	GC0XP066018	4.255869865	https://www.genecards.org/cgi-bin/carddisp.pl?gene=MIR223
TNFAIP6	TNF Alpha Induced Protein 6	Protein Coding	41	GC02P151357	4.255636215	https://www.genecards.org/cgi-bin/carddisp.pl?gene=TNFAIP6
DNAJB11	DnaJ Heat Shock Protein Family (Hsp40) Member B11	Protein Coding	39	GC03P186567	4.252806187	https://www.genecards.org/cgi-bin/carddisp.pl?gene=DNAJB11
PEX1	Peroxisomal Biogenesis Factor 1	Protein Coding	44	GC07M092487	4.250839233	https://www.genecards.org/cgi-bin/carddisp.pl?gene=PEX1
FNDC5	Fibronectin Type III Domain Containing 5	Protein Coding	33	GC01M033185	4.249014378	https://www.genecards.org/cgi-bin/carddisp.pl?gene=FNDC5
TLR5	Toll Like Receptor 5	Protein Coding	45	GC01M223109	4.243258476	https://www.genecards.org/cgi-bin/carddisp.pl?gene=TLR5
PRMT5	Protein Arginine Methyltransferase 5	Protein Coding	43	GC14M022920	4.241495132	https://www.genecards.org/cgi-bin/carddisp.pl?gene=PRMT5
ARSB	Arylsulfatase B	Protein Coding	45	GC05M078777	4.239608288	https://www.genecards.org/cgi-bin/carddisp.pl?gene=ARSB
[truncated: 2,140 more rows]
