# Supplementary material for: Identification and analysis of oxidative stress-related genes in endometriosis
Source: Front Immunol. 2025 Mar 7;16:1515490. doi: 10.3389/fimmu.2025.1515490 (PMC11925871; doi:10.3389/fimmu.2025.1515490)
Supplement: Supplementary file 1 [file DataSheet1.zip › raw data/02_GEO_DEG_analysis/GEO_DEG_mrna.csv]

	logFC	AveExpr	t	P.Value	adj.P.Val	B	change
CASQ2	2.11071293662631	6.05037786285222	7.81553591181229	2.89186574312587e-09	3.58678108119902e-05	11.0143323714748	UP
PLVAP	2.06496399981218	8.3744799313126	7.30412903415351	1.31906050095849e-08	8.18015369669407e-05	9.61033822202074	UP
SCARA3	0.817562805536141	7.73440158345886	6.8583303402373	5.05191465415171e-08	0.000183772279882313	8.36266337888546	NOT
DPT	2.7709047414636	8.42164366065541	6.77264833653364	6.5514701335183e-08	0.000183772279882313	8.12066533285523	UP
MYOT	1.6536738745066	4.15732775621266	6.67901737990607	8.7086852061008e-08	0.000183772279882313	7.85549670619267	UP
MMP28	1.75045050836097	4.30118771426974	6.61841045805683	1.04737748489694e-07	0.000183772279882313	7.68347466927109	UP
FLNC	1.62046125945923	8.29929467132433	6.59821116633942	1.11388100786774e-07	0.000183772279882313	7.62607908276547	UP
FAM129A	2.29708387803303	8.482791860422	6.57136579116943	1.20889357617445e-07	0.000183772279882313	7.54975114876469	UP
CHRDL1	2.86585371491921	8.38576335933792	6.53920904085462	1.33350844065212e-07	0.000183772279882313	7.45825152468951	UP
CCL19	2.39773895427934	7.36583492772867	6.50438320778072	1.48309799064316e-07	0.000183948643779471	7.35907326151226	UP
PDE1A	1.55237862392222	6.56053215596997	6.45272942487448	1.73664229906114e-07	0.000188583904607736	7.21181663999157	UP
BCHE	2.49413012867267	6.85450843544889	6.43657494506593	1.82456410166318e-07	0.000188583904607736	7.16572600554355	UP
MGP	2.10346910312723	11.9541034711608	6.26932514941322	3.04477307098769e-07	0.000283936083763149	6.68759334637379	UP
LMO3	2.46547892857456	6.69876415433569	6.24062016033247	3.32491430770194e-07	0.000283936083763149	6.60537162001327	UP
SCRG1	1.92777060299457	7.14169020806214	6.23010632477983	3.43387991328487e-07	0.000283936083763149	6.57524539197109	UP
AOC3	2.58285427354161	8.11261686402063	6.1892267792687	3.89274161092496e-07	0.00030176046375189	6.45805714286172	UP
JAM2	1.19922134241063	9.11059550440909	6.15490798189647	4.3251904365631e-07	0.000315560805792307	6.35961478038062	UP
NRN1	1.54771561069946	7.49462582313544	6.11974923892155	4.81829393483513e-07	0.000320581519307402	6.25870820059085	UP
ITGA7	2.83446558929889	6.99456058032844	6.11069141844297	4.9542258230953e-07	0.000320581519307402	6.23270341803673	UP
PDLIM3	2.92200653758156	7.89002300233899	6.09351215176052	5.22269771013617e-07	0.000320581519307402	6.18337286735007	UP
LIMS2	1.54947759676851	8.52435928369308	6.0809692704912	5.4278899503793e-07	0.000320581519307402	6.14734828143541	UP
SYNPO	1.81003012562693	8.29840312166467	6.06376540768061	5.72255169671443e-07	0.000322621857701587	6.09792686196197	UP
MEOX2	3.67039204552655	4.43460351093037	6.02390176157629	6.46847749595578e-07	0.000348819679923215	5.98336870632831	UP
DDR2	0.904655361457506	8.27029893694272	5.93565514659469	8.4851541156638e-07	0.000434006741438671	5.72958345028266	NOT
FCER1A	1.53463628943533	6.43015643865045	5.92508971171415	8.76547045664046e-07	0.000434006741438671	5.6991835235721	UP
SRPX	1.63647313130005	9.93558988245012	5.91298891888247	9.09794023817259e-07	0.000434006741438671	5.66436236437251	UP
MEOX1	1.65074752027536	6.74074746729964	5.88595351391458	9.8871018531153e-07	0.000454184164015515	5.58655255725009	UP
EHBP1L1	0.831958672609153	7.79239269955023	5.86675192001135	1.04889033200883e-06	0.000464620956710912	5.53127894784624	NOT
AQP1	2.25242135651512	9.44492973703227	5.82811952413922	1.18131334077151e-06	0.000482011232544687	5.42004945001273	UP
BCAM	0.801420049383406	8.57758367659723	5.82244078383193	1.20214210288861e-06	0.000482011232544687	5.40369706325948	NOT
MMRN2	1.38006617539723	8.15352783398119	5.82174032753445	1.20473661282636e-06	0.000482011232544687	5.40168000576918	UP
FMO2	1.287282127365	6.88845871372361	5.79862103737802	1.29359069965074e-06	0.000501387670242756	5.33510054044923	UP
SELP	1.49886179449641	8.0854161575812	5.7846946056291	1.35024963438657e-06	0.00050467363772312	5.29499107907992	UP
ITPKB	0.911593145205719	7.92462055718276	5.77680393100356	1.38344784992228e-06	0.00050467363772312	5.27226403014505	NOT
NR3C1	1.12760629621166	8.98668919803647	5.75178006204919	1.49422954513764e-06	0.00052951225852406	5.20018435764148	UP
DES	3.18836054062436	8.09600428232451	5.72924834744209	1.60155250286961e-06	0.000545421152211586	5.13527776529687	UP
GAS6	1.1498060844717	11.0102063582931	5.72411303527474	1.62707269465683e-06	0.000545421152211586	5.12048399149849	UP
ITIH5	1.1854906388202	8.55726749003069	5.70122340579999	1.7458625296856e-06	0.000569840340939223	5.05454151899799	UP
PSEN1	-0.552814977273453	8.74313448056889	-5.68718011814183	1.82299627415564e-06	0.000574206736313304	5.01408296610171	NOT
HDAC9	1.1575981506437	6.47924727479088	5.67406414175763	1.89811120212192e-06	0.000574206736313304	4.97629531284675	UP
DCLK1	2.15468255623669	7.58668677788849	5.67406134151592	1.89812756501213e-06	0.000574206736313304	4.97628724518519	UP
MYOM1	1.15566958480452	5.59197673486479	5.64047557290036	2.10488427152834e-06	0.00062159237189919	4.87952390938512	UP
CYTL1	1.56698641026817	5.62578582131209	5.61420844676404	2.28215284075047e-06	0.000638728995419971	4.80384670077729	UP
KCNE4	1.41882667438413	6.99119270473815	5.61292517415465	2.29118566479946e-06	0.000638728995419971	4.80014956149351	UP
CDH6	0.917345707751175	6.6922739950682	5.60922834327185	2.31740746544374e-06	0.000638728995419971	4.78949893756375	NOT
RPRD1A	-0.887347237932163	7.0123188734068	-5.59661537381734	2.40914938418372e-06	0.000641885493299513	4.75316123896337	NOT
HSPB8	1.68905368038771	8.47201959580955	5.58993305734276	2.45921542709209e-06	0.000641885493299513	4.73390995987137	UP
GAS7	0.752002900439802	9.15401378586876	5.58046409652945	2.53194494955063e-06	0.000641885493299513	4.70663102759926	NOT
ACSM3	-1.96924657872538	6.7660947551541	-5.5799609012376	2.53586948090592e-06	0.000641885493299513	4.70518139965045	DOWN
S1PR1	1.33339685193545	7.25640405249978	5.55190979718515	2.76453326736025e-06	0.000650416660509732	4.62437372554594	UP
MCTP1	1.51719676340596	5.56869404403758	5.54770665793851	2.80052627623712e-06	0.000650416660509732	4.61226623702987	UP
TSPAN7	1.42309259501266	8.40392610801447	5.54762808048017	2.80120360074801e-06	0.000650416660509732	4.61203988993154	UP
PECAM1	1.45188876039468	9.78629460319828	5.54387210658986	2.83377097386129e-06	0.000650416660509732	4.60122065747087	UP
HSPB7	1.47641773695701	7.2253446648738	5.54123809907626	2.85683526406806e-06	0.000650416660509732	4.59363338506857	UP
GIMAP6	1.36589662112038	7.83781684647022	5.53801738931644	2.88529180031109e-06	0.000650416660509732	4.58435621914655	UP
HCFC1R1	1.07910789058029	9.11727093792655	5.5276961045166	2.97840608854505e-06	0.000650416660509732	4.55462686293169	UP
SEMA3G	1.21222414237172	7.69991126217037	5.51696522965588	3.07839785404844e-06	0.000650416660509732	4.52371915026186	UP
EMCN	1.51334614558371	7.11332013643988	5.51298917453785	3.11629226255209e-06	0.000650416660509732	4.51226747117898	UP
TPSB2	1.61075293514346	8.17695759927467	5.51085508021071	3.13682325748849e-06	0.000650416660509732	4.50612102771768	UP
ERMP1	-0.886477706287511	8.29998506837198	-5.50986272094613	3.14641615984713e-06	0.000650416660509732	4.50326293820711	NOT
MXRA5	1.71814178125196	9.43028560930851	5.50124941845896	3.23091870812978e-06	0.000652007871837157	4.47845641491442	UP
CD74	1.03880411314245	11.7436561163679	5.4984118027748	3.25925083075899e-06	0.000652007871837157	4.47028425904151	UP
A2M	0.841700615517164	11.845945526257	5.48613561037548	3.38470694720825e-06	0.000666357464543238	4.4349310824999	NOT
CSF1	0.746932587384629	7.71872897357428	5.46790035414402	3.58001186748591e-06	0.000690393532401934	4.38242170271677	NOT
FXYD1	1.68247199071154	9.08818581486381	5.46445800144754	3.61812300299328e-06	0.000690393532401934	4.37250995735548	UP
FZD7	2.80444793696009	7.94700672987878	5.45751355997194	3.69624306493256e-06	0.00069461367779331	4.35251517033254	UP
CAVIN1	1.12311433293874	10.7438721046305	5.41518513670942	4.21014851800753e-06	0.000779380180132052	4.23066343572663	UP
APOO	-0.79057227041921	7.96942671851694	-5.38983728055863	4.551393901027e-06	0.000830160861094674	4.15771481968967	NOT
FHL1	1.72617913218535	11.1747753793596	5.38234562862435	4.65743227551831e-06	0.000837190326279037	4.13615791713808	UP
CPE	2.50935223243898	8.24219495751956	5.37763600258757	4.72535043574577e-06	0.000837264592207925	4.12260699130619	UP
BASP1	-0.729457941062453	11.331408254588	-5.36451513824445	4.91981986687454e-06	0.000846928218666584	4.08485799815032	NOT
IGLC1	2.96601820694858	9.48198443826643	5.36080826248591	4.97619208212122e-06	0.000846928218666584	4.07419418510184	UP
SNCG	1.29754225408498	5.95688850865261	5.36024967654272	4.98474239802149e-06	0.000846928218666584	4.07258730105829	UP
SLIT2	1.38897292166282	8.4402852877466	5.34285268419177	5.25849597968501e-06	0.000881366562649097	4.0225463371394	UP
ARHGEF10L	0.624779952328436	7.64204680989553	5.32045685767607	5.63307615178555e-06	0.000931560580141283	3.95814149591607	NOT
RC3H2	-0.741021151725911	7.49340829667991	-5.29778903436957	6.03927501049129e-06	0.000985593788883203	3.89297271015362	NOT
SLCO2A1	1.24510016597504	8.11955307650618	5.29113027627187	6.16404936118599e-06	0.000989129898740647	3.87383282145216	UP
PTGIS	2.96487456191578	9.47576587885699	5.28816477593532	6.22044119178993e-06	0.000989129898740647	3.86530936450901	UP
FASTKD5	-0.490847557480297	7.70157467882754	-5.26377890933899	6.70407492366831e-06	0.00104466375394616	3.7952328404884	NOT
CNN1	2.58452883421491	9.43010975372457	5.2591068317201	6.80092072260899e-06	0.00104466375394616	3.78180973662098	UP
RIN3	0.794333099364094	7.95030647325694	5.25808137911849	6.82236265981126e-06	0.00104466375394616	3.77886368711106	NOT
MFAP5	2.13990047291747	8.61569650709147	5.24965058860678	7.0012186624539e-06	0.00104710771210703	3.75464437984168	UP
RPIA	-0.594387162291328	8.59908452671005	-5.24937371858051	7.00717085421943e-06	0.00104710771210703	3.75384906236233	NOT
TACR2	1.11107896553845	5.48610382959147	5.23587371717762	7.30358923607299e-06	0.00107840972970254	3.71507405891477	UP
GSPT1	-0.552650094205624	8.79249733470026	-5.20341927726182	8.06824567659032e-06	0.0011641128757046	3.62189242505055	NOT
MAST4	0.898155680640773	8.4653619883607	5.20327838067417	8.07173323474928e-06	0.0011641128757046	3.62148800076188	NOT
TPSAB1	1.56998693416305	8.33759562161004	5.19882624315559	8.18271112249866e-06	0.00116564109970388	3.60870926279862	UP
ACKR1	2.5638790543482	8.7602954526667	5.19535498649985	8.27029079851177e-06	0.00116564109970388	3.59874658763332	UP
IER5	0.867133670583963	8.32926925336535	5.17919649068381	8.69040102641875e-06	0.0012110903812435	3.55237905373706	NOT
HLA-DPB1	1.01594209404774	10.5223759195198	5.16477971539139	9.08310899306952e-06	0.00124465384654606	3.51102107965898	UP
FMOD	1.2275789057789	9.98705754673192	5.15807013168988	9.27184536836788e-06	0.00124465384654606	3.49177687588828	UP
RERGL	2.16123925586701	5.76986120326732	5.15780390009804	9.27941420577113e-06	0.00124465384654606	3.49101333053405	UP
EGFL7	1.2066520943579	7.66751578480858	5.15593756692377	9.33264595088154e-06	0.00124465384654606	3.48566084548253	UP
SERINC5	-1.07664395971697	9.71638894160627	-5.15213254571732	9.44211557844975e-06	0.00124585701616502	3.47474896940427	DOWN
IGKC	2.71654799207307	8.38847497429692	5.1352447508681	9.9435868008987e-06	0.00129821375885839	3.42632878601879	UP
ACACB	1.04295840049049	7.98631271412659	5.13172760311325	1.00513114802474e-05	0.00129860850301571	3.41624659590396	UP
MN1	1.80991093372732	7.58734575409092	5.11290747050402	1.06477618806292e-05	0.00136148650108705	3.36230963741937	UP
SPTAN1	0.728699060069573	9.60454753481817	5.10218173796084	1.10032851485308e-05	0.00138896733207696	3.33158019896259	NOT
MCAM	1.14795167718261	8.98063967488546	5.09971647513474	1.10866537027831e-05	0.00138896733207696	3.32451818229145	UP
MEIS2	1.48786041683975	8.6226990350981	5.09592741003825	1.12160150247072e-05	0.00139112234351443	3.3136647334766	UP
NOTCH3	0.9124224080833	9.01601235386144	5.09259832541864	1.13309094149796e-05	0.00139145811360388	3.30412960889006	NOT
AGTR1	1.64477328727681	6.58591393693261	5.08678209076019	1.1534454290306e-05	0.00140256702512417	3.28747251700127	UP
FRY	1.34405260488293	7.91133460061461	5.08073196493722	1.17500397889443e-05	0.00141491013109006	3.27014790080796	UP
TLN1	0.859402294283084	8.39713590339347	5.0647767790391	1.23379637624942e-05	0.00145433092548211	3.22447154870846	NOT
TMEM47	1.43712332735406	9.05153087686091	5.06262499848298	1.24194579073573e-05	0.00145433092548211	3.2183127527221	UP
ARHGEF4	0.981390338739302	6.94824277744943	5.062099716978	1.24394328875304e-05	0.00145433092548211	3.21680934691165	NOT
PTGER4	1.5697814251692	7.07303239255236	5.05669100379	1.26469760500311e-05	0.00145433092548211	3.20133018350753	UP
GSN	0.938720005752613	11.9788257199409	5.04809454544262	1.2983938059555e-05	0.00145433092548211	3.17673215881056	NOT
S100A4	1.44313426598311	10.6268550979307	5.04800957394005	1.2987312864807e-05	0.00145433092548211	3.17648904569438	UP
ACKR4	1.51805976196414	4.25494205384946	5.04788891932939	1.29921063894253e-05	0.00145433092548211	3.17614384001761	UP
PTGFR	2.35303451789287	5.31836556733252	5.04730176854462	1.30154585768374e-05	0.00145433092548211	3.17446395362121	UP
MYO10	-0.875057609531032	8.4567963588949	-5.02107360457084	1.41022366518646e-05	0.00156169679636675	3.09944792401774	NOT
SH2D4A	-0.75065638977118	7.05702053714519	-5.01522381649601	1.4356653805853e-05	0.00157580156773447	3.08272353042914	NOT
SYNM	1.91719944934521	7.81878854614422	5.00675808691541	1.47329307912201e-05	0.00160291702283775	3.05852471294132	UP
HLA-DPA1	1.21071546180807	11.4008749139425	4.99747406841752	1.51568387558038e-05	0.00163469800946291	3.03199304795134	UP
ETNK1	-0.894458808504401	7.09947414001867	-4.98498513081857	1.57462345616514e-05	0.0016590819409797	2.99631282666793	NOT
ILF2	-0.609502729649407	9.84444141303687	-4.98478476344822	1.57558736172527e-05	0.0016590819409797	2.99574048631113	NOT
APLNR	1.27468710556857	7.63611040718661	4.98419624970849	1.57842190627755e-05	0.0016590819409797	2.99405944146528	UP
GUSBP11	1.27205460943706	8.34073438415125	4.97268848829629	1.63487640127857e-05	0.00169725265836514	2.96119386249317	UP
REEP1	1.05255608152415	7.25739946826027	4.96748364702354	1.66106376638873e-05	0.00169725265836514	2.94633255278322	UP
KCNN3	1.38103924301767	4.5530459684358	4.96658404330516	1.6656319760902e-05	0.00169725265836514	2.94376414707133	UP
FABP4	3.11723347825546	8.19646398057736	4.96420548002037	1.67777050614939e-05	0.00169725265836514	2.93697356478013	UP
CDH5	0.957753244497153	8.15059353697811	4.96315527255439	1.68315792130059e-05	0.00169725265836514	2.93397546313467	NOT
PLXDC2	1.16314698221217	6.88826041574612	4.95203869047382	1.74124722552264e-05	0.00174166849501268	2.90224567298789	UP
PDGFA	0.975859424342651	7.40280098736567	4.9370389421348	1.82279090380882e-05	0.00180864604639527	2.85944844045254	NOT
AHNAK2	1.60093851535149	8.49508774772714	4.92840877126224	1.87141195185306e-05	0.0018421525745106	2.83483345301415	UP
PPP1R12B	1.57903782500354	8.58716386788109	4.90957248901694	1.98204385281583e-05	0.00193037318985748	2.78113087061036	UP
IRAK3	1.8971472137857	5.22186422707801	4.90790222257019	1.99216131824363e-05	0.00193037318985748	2.77637040959397	UP
PDE2A	1.78328323224039	7.38349444876813	4.90144332916764	2.03176941530261e-05	0.00195349116728669	2.7579641142751	UP
ATP2A3	1.16089621087258	6.36633253404648	4.8927442319422	2.086351282104e-05	0.00199053961168737	2.73317968075526	UP
TNS1	1.2828896974323	11.1495362537869	4.88043098146814	2.16610246082917e-05	0.00205085258180643	2.69810998365176	UP
COL14A1	1.92013014968203	8.88887373171108	4.86797833667707	2.24982798996573e-05	0.00211398610299583	2.66265752431026	UP
APOL3	0.871130697159916	7.22570628119451	4.86246876713246	2.28788728395382e-05	0.00211818424984034	2.64697652077629	NOT
EPB41L4B	-1.08630908955203	7.5921621445461	-4.85927464084669	2.31024317784342e-05	0.00211818424984034	2.63788691009843	DOWN
DNAJC16	-0.551801553739431	8.37469313705067	-4.85656057340808	2.32940906320519e-05	0.00211818424984034	2.63016418047136	NOT
JPT2	-1.14309579268465	9.75899159493716	-4.85578841957873	2.3348904894217e-05	0.00211818424984034	2.62796718802343	DOWN
SPRY1	1.03251390951574	9.17870404461569	4.85496577079643	2.34074443053149e-05	0.00211818424984034	2.62562658629833	UP
PROCR	1.30059512277604	7.88142753057264	4.85272494581105	2.3567638996853e-05	0.00211818424984034	2.61925131701098	UP
OSBPL3	-0.809791855402199	7.24353319665714	-4.8404989155124	2.44609823101451e-05	0.00217832691072077	2.58447615586667	NOT
ADIRF	2.94101618532003	8.59223328702844	4.83690894086374	2.47296102672766e-05	0.00217832691072077	2.57426776917274	UP
SSPN	1.02758156357805	8.71687611772419	4.83645620769407	2.47636938169498e-05	0.00217832691072077	2.57298047545217	UP
TGFBR2	0.989174677639735	10.0386683475677	4.83283597128366	2.5037918039129e-05	0.00218693871436139	2.56268748594893	NOT
ELMO1	1.37040643670456	6.34198946298267	4.82703484323756	2.54836221356333e-05	0.00221030325418364	2.54619653886207	UP
PLN	2.52436846924544	7.45067127429777	4.82254093163023	2.58342839270114e-05	0.00222515710796335	2.53342394636311	UP
HSPB2	1.49544704876178	7.22726355981885	4.81547929922099	2.63949808252932e-05	0.00225777204949042	2.5133574919913	UP
C7	4.05687720752651	8.87352442462746	4.80633981486415	2.71385788273774e-05	0.00230547803558878	2.48739411443431	UP
SGCA	1.29252616326147	3.66096919973536	4.79594455708847	2.80095770589553e-05	0.00234794726255202	2.45787381127255	UP
TMEM268	-0.607412731834502	7.13025030286411	-4.79585607438412	2.80171083494073e-05	0.00234794726255202	2.45762258761492	NOT
NGFR	1.60298808793618	5.31370587540233	4.77443739585259	2.99004001830102e-05	0.00248895747295218	2.3968341316315	UP
GGT5	1.69712984571547	6.06912940086473	4.7585304056011	3.13796097137226e-05	0.00259467532852868	2.35172031284555	UP
AHR	0.961597756377852	8.54129580465563	4.7493445226624	3.22665473688689e-05	0.00263712898260357	2.32568087097104	NOT
CDH19	1.63569890854267	4.28039210947547	4.74808465842918	3.23901105720998e-05	0.00263712898260357	2.32211023412105	UP
AKR1C2	1.4884437790857	7.92571272088902	4.74479568447633	3.27148917366349e-05	0.00263712898260357	2.31278964325411	UP
PHYHIP	0.852129398792961	7.17662912266763	4.74450733621741	3.27435187713416e-05	0.00263712898260357	2.3119725536893	NOT
FLT1	0.947616059037151	6.98704872855531	4.72855426869385	3.43665296758208e-05	0.00274998753270455	2.26678113160372	NOT
PTPRG	-0.786156766594338	7.06611494627045	-4.72444421371127	3.47974008669974e-05	0.00276661642918826	2.25514297434768	NOT
KANK3	1.09693625799829	6.44234447939724	4.71555840963989	3.57472683381828e-05	0.00282403419871644	2.22998832035545	UP
PTGER3	1.40968622909786	7.23927476410689	4.70652731710928	3.67389246926261e-05	0.00287019790785197	2.20443179378684	UP
COPZ2	1.026006664007	8.59860519916264	4.70434590149525	3.69825024834674e-05	0.00287019790785197	2.19826017808241	UP
MICAL2	1.10791925000897	9.53543157808212	4.70395914765814	3.70258538463529e-05	0.00287019790785197	2.19716604079309	UP
EEF1E1	-0.844427986450739	8.23955328097365	-4.6929688936859	3.82789663308272e-05	0.0029489069528028	2.16608173168446	NOT
MPZ	1.58181788036417	5.9457809586642	4.68739019254482	3.89309954793596e-05	0.00297833573325976	2.15030872705612	UP
NETO2	-1.09570828764454	6.46004952561193	-4.68561108034463	3.91412339370588e-05	0.00297833573325976	2.14527932260486	DOWN
ZFHX4	1.14266705418309	6.85306653484273	4.67767070355409	4.00933096355475e-05	0.00301849855897576	2.12283720848036	UP
SPARCL1	0.999716761313442	12.0162654241919	4.67715614710278	4.01557899081674e-05	0.00301849855897576	2.1213831678435	NOT
LYVE1	2.14810626224846	7.37139517647451	4.66649864330019	4.14717271132935e-05	0.00309863753847096	2.09127435838387	UP
AIF1	1.69583963439734	7.93463345852443	4.6639367601732	4.17943535479328e-05	0.00310016391292135	2.08403880245801	UP
BGN	1.36273257565618	9.56124207047239	4.66237645459784	4.19920613860184e-05	0.00310016391292135	2.07963241308189	UP
LYL1	1.18591185020097	6.37491973656417	4.65651332963467	4.27432752857761e-05	0.00313695173591409	2.06307733844682	UP
CSPG4	1.24995427740214	6.0766609538752	4.65419639043432	4.30437786669515e-05	0.00314042345180117	2.05653643370517	UP
PGM5	1.39073054142698	5.18947323222334	4.64943494433729	4.3667895383608e-05	0.00316732693826251	2.04309661243166	UP
AP1S2	0.931434747240331	8.58464558495875	4.63704717470023	4.53338238056634e-05	0.00325982404292011	2.00814395052524	NOT
SLIT3	1.0068921089069	8.27948156890803	4.63606324717184	4.54688026626767e-05	0.00325982404292011	2.0053685948618	UP
PIK3C2B	0.928502775686578	8.1082278927527	4.62987693608194	4.63265998160635e-05	0.00330223458344043	1.98792178019275	NOT
LHFPL6	1.37526829165722	9.4599127152008	4.62400846259288	4.71550825721176e-05	0.00334003210445609	1.97137592271431	UP
CYB5B	-0.515057381394102	7.62841661514984	-4.62232494986863	4.73954406501872e-05	0.00334003210445609	1.96663017372496	NOT
CLEC10A	1.22045473930906	6.95769376388585	4.61640428375818	4.8250388681783e-05	0.00338107102158279	1.94994302210192	UP
CTSG	1.51403236161862	6.41502197504532	4.61015302832169	4.91695950955323e-05	0.00342517462622452	1.93232912808915	UP
VIPR2	1.14493173176939	6.19128928662601	4.60838901478278	4.94320936946053e-05	0.00342517462622452	1.92735967897021	UP
B4GALT4	-0.737208865008162	7.62100898906144	-4.60356159850733	5.01575412520608e-05	0.00344352632123857	1.91376235442372	NOT
IGLL3P	1.31471193057595	7.8771827212822	4.60293666827352	5.02522183458987e-05	0.00344352632123857	1.91200234842732	UP
AEBP1	1.32822555895465	10.3780511195274	4.59087203253949	5.21149656553212e-05	0.00354307515306661	1.87803471195139	UP
ASPN	2.18867628135027	8.49581671276635	4.58984730497757	5.22762842063363e-05	0.00354307515306661	1.87515052688083	UP
SLC25A13	-0.653458203029149	7.64677190876391	-4.58706907149465	5.27161323117309e-05	0.00355346841881738	1.86733166460651	NOT
SDC1	-0.807221611334431	7.7888826466029	-4.57638616609919	5.44417118563643e-05	0.00364994893056479	1.83727628595725	NOT
GMFG	0.966493513649365	7.48198559797595	4.5655788055371	5.62440646796048e-05	0.0037505114743072	1.80688678716034	NOT
PCP4	2.88802605069916	6.86102521656856	4.56278213670148	5.67199720883027e-05	0.00376188547106969	1.79902541044734	UP
ASAP1-IT1	0.665366144112375	6.68174692278698	4.56102365843577	5.70212423253327e-05	0.00376188547106969	1.79408292642112	NOT
IGHM	1.71083185983242	6.92199865496623	4.55856111293321	5.74457901317634e-05	0.00376984198414953	1.78716227895545	UP
MBNL1	0.836265157253395	10.2058244568396	4.55300683259283	5.84148354771193e-05	0.00381325897064584	1.77155587209927	NOT
RGS5	1.14412093811409	9.3576867700354	4.54811786132898	5.92811304053647e-05	0.00382584022079577	1.75782246596002	UP
ACTR8	-0.483705175618941	6.77892659203747	-4.54497491433922	5.98447163454239e-05	0.00382584022079577	1.74899554134482	NOT
KLRC3	-1.32199979885347	4.56667832118497	-4.54398891840364	6.00226088586337e-05	0.00382584022079577	1.74622667576437	DOWN
HMGCR	-1.27801968199559	8.332094667518	-4.54340214059119	6.01287221044665e-05	0.00382584022079577	1.74457895723785	DOWN
ZDHHC13	-0.866277612814316	7.33255368251169	-4.54328531797278	6.01498704390209e-05	0.00382584022079577	1.74425091596762	NOT
ERG	0.714142873630625	7.3354474090043	4.5398149996342	6.0781455272346e-05	0.00384628770276994	1.73450705513429	NOT
BNIP3	-0.738063081879098	8.76061121474171	-4.53450898489181	6.17597890677087e-05	0.00388835869952685	1.71961232921362	NOT
DKK3	1.46435088494298	9.61057792813599	4.53266922154425	6.21026191428192e-05	0.00389019588499185	1.71444880578458	UP
ADAT1	-0.474094385514918	7.31968137658005	-4.52926344326832	6.27422248708003e-05	0.00390058753592209	1.70489136343359	NOT
SINHCAF	-0.796451580925897	9.56371946210766	-4.52844187411278	6.28974850588098e-05	0.00390058753592209	1.70258609298064	NOT
PLBD1	0.78586747268456	8.84833274764778	4.52564345188858	6.34291778051906e-05	0.00390707125720395	1.6947346376633	NOT
LGALS2	1.40335337021987	5.47165443260832	4.52458174459857	6.3632056273095e-05	0.00390707125720395	1.69175613428138	UP
ZNF165	-1.9110901374399	4.11090729289365	-4.52199791281051	6.41284686136213e-05	0.00391815466115638	1.6845081668356	DOWN
CSRP1	1.11881708530017	11.186979421464	4.51640179988428	6.52167279357683e-05	0.00393543847049684	1.66881373983861	UP
CPEB1	0.9595761465265	5.74508986157106	4.51528407968534	6.54362578407778e-05	0.00393543847049684	1.66567962082401	NOT
HUS1	-0.54323054418014	7.4139407505877	-4.51466415611972	6.55583299277408e-05	0.00393543847049684	1.66394141721466	NOT
CAVIN3	0.927520566629143	8.5612540848847	4.51404465952908	6.56805420779526e-05	0.00393543847049684	1.66220446757434	NOT
GUCY1A1	0.668668094361637	8.14766001749336	4.51044219216941	6.63956852118756e-05	0.00395368991803836	1.65210496655214	NOT
GPER1	1.15721926878052	6.43880711571605	4.50846347651763	6.67917480377227e-05	0.00395368991803836	1.64655846602002	UP
ACTA2	1.44080967976479	12.1992584233176	4.50726254768392	6.70332619153487e-05	0.00395368991803836	1.64319244924558	UP
CPA3	1.17137342219792	7.53603724811592	4.50512613221209	6.74650361404132e-05	0.00395368991803836	1.63720494057027	UP
AKR1C1	1.53436408320593	8.63705742188348	4.50456451622724	6.7578994003397e-05	0.00395368991803836	1.63563107121494	UP
MEGF6	0.846192626121332	6.96020698621489	4.50023084540536	6.84647422683111e-05	0.00398670515659091	1.62348800567337	NOT
PLSCR4	1.38156537556097	8.2638614795874	4.49296793250814	6.99749019173784e-05	0.00402058884491137	1.60314345626464	UP
TRPC1	0.923626141220233	7.33297204088352	4.49213119019238	7.01509775309074e-05	0.00402058884491137	1.60080012273963	NOT
PDLIM2	0.822946841373415	8.77037881874948	4.49197097181283	7.01847420137454e-05	0.00402058884491137	1.60035143624764	NOT
FOXL2	-1.60645344171218	8.73088053309242	-4.49121966537965	7.03432862489533e-05	0.00402058884491137	1.59824747831905	DOWN
DPYSL3	1.53302135307709	9.55981011880209	4.48413654808606	7.1855443781865e-05	0.00408817921663519	1.57841614127644	UP
RPP38	-0.372023875285954	7.96517652057707	-4.4801219478542	7.27266779453683e-05	0.00411885381989225	1.56717945090044	NOT
RGS2	1.84791813141728	9.47137434099405	4.47457493827417	7.39476079797607e-05	0.00416896446260442	1.55165768752599	UP
COBLL1	0.976957531467684	6.638357332805	4.46964994510468	7.5048527762307e-05	0.00421188637934794	1.53788044584175	NOT
ADGRF5	1.02719393231421	8.2371930220127	4.46284342920115	7.65966419039041e-05	0.00426771384215299	1.51884601008671	UP
NLGN4X	-1.07005589879214	8.76136413811588	-4.46225714544898	7.67314510037989e-05	0.00426771384215299	1.51720680451987	DOWN
HPCAL1	0.619820139550832	9.47033794515463	4.45750115668104	7.78337018016707e-05	0.00430969376538447	1.50391140606345	NOT
SVEP1	1.37626422456373	8.20648028460016	4.45238591238853	7.90366119916052e-05	0.00435684932680835	1.48961567734265	UP
SLITRK3	1.3080666050512	5.0369292341865	4.44856002707557	7.99482570901326e-05	0.0043758190905059	1.47892606250083	UP
GPNMB	1.14749581761133	11.1503429420234	4.44690550045174	8.03457015023348e-05	0.0043758190905059	1.47430399482709	UP
PPM1H	-1.82613142334369	7.84222539151883	-4.44651766039633	8.04391479993023e-05	0.0043758190905059	1.47322059199997	DOWN
CXCL12	1.45414792976368	10.7309100399466	4.4443842072542	8.09550995355532e-05	0.00438465545650422	1.46726137483179	UP
PCOLCE2	1.78863410409432	6.73770999736234	4.43853900845363	8.23854375435854e-05	0.00444272426892648	1.45093813533826	UP
SGCG	1.71876716862648	4.38786581899086	4.43209705402246	8.39906165759705e-05	0.00449593855084272	1.43295475267559	UP
EXO5	-0.723996686497099	4.44665000316011	-4.43026201729409	8.44534676145181e-05	0.00449593855084272	1.42783328218857	NOT
KCNAB1	1.1204385943425	6.53144681462941	4.42971985606827	8.45906964516294e-05	0.00449593855084272	1.42632024900322	UP
TDP1	-0.753548831950448	6.9268357791433	-4.42834816367106	8.49388720176455e-05	0.00449593855084272	1.42249241924766	NOT
CAPRIN1	-0.695579971784269	10.2802499741156	-4.42738310004146	8.51846778560058e-05	0.00449593855084272	1.41979950604922	NOT
NEIL3	-0.77855710534985	5.65427748207454	-4.42307062058075	8.62916625948292e-05	0.00453506564052401	1.40776781382892	NOT
ZBTB10	-1.02717905631491	6.06215000861655	-4.42051826272592	8.69534893554599e-05	0.00453964480187247	1.40064823690063	DOWN
CMA1	1.24972967915927	5.51112510902515	4.41991433488858	8.71108169673182e-05	0.00453964480187247	1.39896378917592	UP
CRYBG3	0.651751928628965	7.76631531595251	4.41674975609405	8.79398017279986e-05	0.00455955705770909	1.3901382676896	NOT
PUDP	-0.415223526518306	8.31084071367096	-4.4146106535219	8.85045456968801e-05	0.00455955705770909	1.38417357138148	NOT
PKNOX1	-0.519077597951569	7.77385061059584	-4.41404568677498	8.86542969533383e-05	0.00455955705770909	1.38259833764438	NOT
RCAN2	1.36082134940155	7.24444764187151	4.4128825689494	8.89633804696929e-05	0.00455955705770909	1.37935551138124	UP
TTBK2	0.888334537061697	5.63980367642286	4.40868760581953	9.00869672135219e-05	0.00459814261049099	1.36766161340672	NOT
KDM5B	-0.39650490987604	9.07641879695706	-4.40510406893082	9.1057832568481e-05	0.00461475690415709	1.35767443511726	NOT
TNFRSF1B	0.709662905088885	7.99721196400395	4.40474157995242	9.11566106198893e-05	0.00461475690415709	1.35666431101446	NOT
MYH11	3.09629501351416	10.159644977531	4.40139023761492	9.20748543830898e-05	0.00464229438582709	1.34732638128452	UP
CDS1	-1.61579789476425	5.7931369639379	-4.39568512875846	9.36589779511309e-05	0.00470304576327076	1.33143440149805	DOWN
MFAP4	1.95631946292834	8.92035076117981	4.39403301201757	9.41226999186613e-05	0.00470727357698047	1.32683333212353	UP
ADIPOQ	2.03616139418168	5.43235835939912	4.38469200700008	9.67873397875174e-05	0.00481879161998982	1.30082770476594	UP
RELN	0.84789733505291	7.18008694767812	4.3817728188582	9.76351829092563e-05	0.00481879161998982	1.29270362738273	NOT
AGA	-0.437915152691481	8.04000410606798	-4.38132660254031	9.77654227128853e-05	0.00481879161998982	1.29146193845186	NOT
PLP1	1.76785613978227	5.82997392764701	4.38084359238282	9.79065942302213e-05	0.00481879161998982	1.29011790124002	UP
FXYD5	0.819556353534351	9.81302098566187	4.37262787738653	0.000100338755172135	0.00491897857865608	1.26726272477216	NOT
PDIA6	-0.665224287644598	10.9347537706787	-4.37033117368336	0.000101029221344446	0.0049333284737605	1.26087562549342	NOT
CBX7	0.977823912497325	8.84046154331961	4.36669011938605	0.000102133424728335	0.00496718613278738	1.25075176647677	NOT
NDUFA4L2	1.10204019839575	6.80847492654581	4.36541292743168	0.000102523554784614	0.00496718613278738	1.24720110825207	UP
CD34	0.791146618459553	8.97463285607723	4.36329112762058	0.00010317491770501	0.00497929379103207	1.24130302071187	NOT
GRHL2	-1.25353219873725	6.87956230957303	-4.3604875069627	0.000104041829921571	0.00500166983146218	1.23351083279385	DOWN
PXDC1	0.612717926402231	8.38985021454295	4.3562273052098	0.000105372851867304	0.00502080570103888	1.22167293868562	NOT
MFNG	0.752399835143593	7.53114612679742	4.35593854235219	0.000105463673524145	0.00502080570103888	1.22087066285647	NOT
RNF43	-0.926224450888131	6.4063551787868	-4.35446137937446	0.00010592947498904	0.00502080570103888	1.21676685792647	NOT
SERPINI1	1.00322314386344	6.072052015574	4.35400965227538	0.000106072323578288	0.00502080570103888	1.21551196083271	UP
HMGB3	-0.914349067142423	8.31252761622527	-4.35176407723559	0.000106785250016579	0.00502080570103888	1.20927428680919	NOT
LY96	1.41662298523698	7.75605938035888	4.35150213468128	0.000106868717654943	0.00502080570103888	1.20854673009543	UP
GAS1	1.81324682346225	10.0524084922218	4.34881900710362	0.000107727391830935	0.00502542031208983	1.20109492048206	UP
TOM1L1	-1.02995733410999	7.00558082714227	-4.3486637163971	0.000107777296058687	0.00502542031208983	1.20066367262982	DOWN
NLRP3	0.827414003141223	5.33463739609091	4.34036910826532	0.000110476111217631	0.0051263283575561	1.17763542126711	NOT
NIT2	-0.484839033357916	8.75367220809898	-4.3394838449966	0.000110768039976218	0.0051263283575561	1.17517839009684	NOT
IL11RA	1.10679188719615	7.49121911860446	4.3355507984076	0.000112074207651877	0.00514934462349889	1.16426397610485	UP
YAF2	-0.498817641925507	6.58097034469799	-4.33548643962676	0.000112095706550407	0.00514934462349889	1.16408539991536	NOT
NUAK1	1.02712582633263	8.41880140595235	4.32918811086841	0.000114219358417432	0.00522103857150727	1.14661301143482	UP
ESRP1	-1.64626637820301	6.63997376416464	-4.32805505112365	0.000114605571166846	0.00522103857150727	1.14347050785661	DOWN
CAV1	1.20470503682956	10.5899480234357	4.32593627146432	0.000115331218759305	0.00522103857150727	1.13759476045476	UP
NPY1R	1.86290928563054	4.95360908994222	4.32591011375873	0.00011534020548198	0.00522103857150727	1.13752222558674	UP
SEMA6B	0.576636790047208	6.94651234010037	4.32070032827862	0.000117143849850658	0.00527951216929944	1.12307803365777	NOT
TOX3	-2.08034431422079	4.7313312633511	-4.31972864935037	0.000117483299099141	0.00527951216929944	1.12038458367897	DOWN
CSF1R	1.0706874773957	8.47525859239252	4.31480564219737	0.000119218013862722	0.00533812644743444	1.10674085569829	UP
PPP1R3C	1.1932583811881	7.47524858013029	4.31158635733564	0.000120365962432806	0.00537014040307226	1.09782123823146	UP
SFXN3	0.829203772458166	8.24023255840659	4.30976402631874	0.000121020580692538	0.00537299964005031	1.09277297298831	NOT
COX7A1	0.776129517382168	9.20550994754397	4.30770653027659	0.000121763875882476	0.00537299964005031	1.08707397605547	NOT
TPM2	1.34814790722518	10.8470701759815	4.30726642016384	0.000121923451791196	0.00537299964005031	1.08585502857901	UP
L1CAM	1.059792878123	5.71451270239488	4.3051094335105	0.000122708509048118	0.00537299964005031	1.07988146006129	UP
JAG2	0.488295472044332	8.1709667217434	4.30354630648918	0.000123280523553756	0.00537299964005031	1.0755530616986	NOT
RBM47	-1.32548009172073	8.79562940356235	-4.30348792054057	0.000123301940077425	0.00537299964005031	1.07539139596715	DOWN
VAMP1	0.632161357301259	7.54103166252228	4.30305062476293	0.000123462460486522	0.00537299964005031	1.07418058100087	NOT
SULT1A1	0.750902500616483	9.03136622897755	4.30122183188329	0.000124135990277159	0.00538342198394268	1.06911727264397	NOT
ARHGDIB	0.860630847082859	9.80932576525688	4.29871444508204	0.000125065305670655	0.00540482573600396	1.06217616741713	NOT
JCAD	1.11806670903559	6.77609856882709	4.29520915703485	0.000126375928135825	0.00543086439484521	1.05247455268975	UP
ATP2A2	-0.758477440804754	10.3890244273727	-4.29444104144973	0.000126664920879528	0.00543086439484521	1.05034893612788	NOT
MYO1F	0.950198476840963	7.31231064148797	4.29348108877742	0.000127027001477399	0.00543086439484521	1.04769259975308	NOT
IVNS1ABP	-1.09914271849753	8.73098073429771	-4.29195887245752	0.000127603243280566	0.00543086439484521	1.0434807436298	DOWN
LMNA	0.572456327347643	10.069638771843	4.29014386235042	0.000128293676812235	0.00543086439484521	1.03845931142958	NOT
GRPEL1	-0.470078350547094	8.19641589586395	-4.29014031227249	0.000128295030854603	0.00543086439484521	1.03844949033418	NOT
TMPRSS4	-2.21434610635118	6.82115903872007	-4.28813775852783	0.000129061068120812	0.00544470893844365	1.03290990905629	DOWN
NINJ2	1.46594627661338	6.00045409507062	4.28523457296112	0.000130179599745494	0.0054645919086358	1.02488027370154	UP
PLXDC1	1.08885041997414	7.52121405910028	4.28463045479457	0.000130413545509651	0.0054645919086358	1.02320960035753	UP
CD1C	1.47224042352747	6.00333377669427	4.28164668210923	0.000131575079863692	0.00549469937895414	1.01495905401712	UP
TLDC1	-0.805518811719502	7.39749248316969	-4.27718523577202	0.000133330805985648	0.00554933552563755	1.00262564746536	NOT
CCL16	0.991209448409532	4.96531949549396	4.27564196683757	0.00013394346713823	0.00555619004319556	0.998360241971472	NOT
CBX6	0.536219026318907	9.50816867171664	4.27392183971285	0.000134629593853177	0.00556603617520316	0.993606551021983	NOT
TCEAL2	2.10564617778538	6.86158997792031	4.26784640215475	0.000137080677634529	0.00564722291448264	0.976821131573487	UP
BTBD3	-0.984223608990693	9.32993019034311	-4.26680808181745	0.00013750393615849	0.00564722291448264	0.973953125670876	NOT
OGN	1.40171472229337	8.39354800386258	4.26299215877235	0.000139070490078316	0.0056877211822025	0.963414700280055	UP
TACC1	0.748450250671358	10.2907211017369	4.26217753404972	0.000139407178859112	0.0056877211822025	0.961165312397828	NOT
FCN1	1.41089973435072	6.95197855604924	4.26054585321012	0.000140083967240316	0.00569659490387422	0.956660203798307	UP
CAMK2G	0.613820481923932	8.13169940536114	4.25645935205644	0.000141793137490274	0.0057472558310192	0.945379513618151	NOT
GNAL	1.2309305567868	6.74972107491337	4.25318911904733	0.000143175620561786	0.00578438834471605	0.936354419061455	UP
LRCH1	0.780660586381559	4.8794474895441	4.25087669814664	0.000144161159308412	0.00580529499643582	0.92997390810497	NOT
FZD5	-1.18774412423503	7.11945468563782	-4.2313012060382	0.000152774955518645	0.00613225816601216	0.876002063056556	DOWN
AGPAT5	-0.905619517819984	8.59587087841149	-4.22555874320409	0.000155396140259715	0.00621174460135281	0.860183653116232	NOT
CCSER2	0.701817249356382	7.56556847740643	4.22477588178799	0.000155756879063188	0.00621174460135281	0.858027656070106	NOT
TSPAN4	0.846211048555496	8.99193336387639	4.22256517883799	0.000156779996945664	0.00623250737858035	0.851940043130761	NOT
FUBP1	-0.511671862879054	8.18686667929422	-4.21815936079565	0.000158838697702072	0.0062789508539017	0.839810627419177	NOT
MRPL42	-0.686286917870314	7.936619745586	-4.21789985098899	0.000158960781111436	0.0062789508539017	0.839096305326339	NOT
PDGFRL	1.55681476580015	8.50480554020048	4.21570451850358	0.000159997235437564	0.00629982765438763	0.83305400778396	UP
LCMT1	-0.43832354487658	8.9697423111386	-4.20899873799382	0.000163204321394646	0.00639594541717349	0.814603381721854	NOT
CD93	0.793380257301527	9.81129667139947	4.20844964606068	0.000163469700656615	0.00639594541717349	0.813092980441361	NOT
ACSL5	-1.57414696903634	9.14460054847053	-4.20694310830292	0.000164199991903823	0.0064043160364249	0.808949218751704	DOWN
PKP2	-1.09852105246692	6.51214520224911	-4.20265716303463	0.000166295119271349	0.00646570020163807	0.797163135246718	DOWN
IGLJ3	0.808338184771833	6.62526229278577	4.19419144503119	0.000170510699815484	0.00658470724453937	0.773893823391849	NOT
MYO6	-1.03132276225742	7.66545252135392	-4.19293575168341	0.000171144831823515	0.00658470724453937	0.770443595775298	DOWN
SMYD2	-0.675909345738937	8.99551741071168	-4.19240450459938	0.000171413809237828	0.00658470724453937	0.768984001942566	NOT
CFH	2.15980993080963	7.73735304789088	4.19227485325768	0.000171479516244958	0.00658470724453937	0.76862779542858	UP
UTP18	-0.468419687495775	8.66916500880468	-4.18713637928974	0.000174103637922455	0.00666483771960559	0.754513012490674	NOT
GORASP2	-0.462196579725267	9.94208586716827	-4.18509550537989	0.000175156748784676	0.00668452047746565	0.748908467289673	NOT
LAMTOR5	-0.367210864618178	10.1801924777313	-4.17879487010116	0.00017844744261587	0.00678921359130255	0.731611364268245	NOT
SEMA3C	1.65044132744893	8.48752611313311	4.17734253079953	0.000179214511496133	0.00679577902295158	0.727625421258515	UP
WISP2	2.46865904654533	7.69117234125648	4.17591053049959	0.000179973998356603	0.00679577902295158	0.723695724145192	UP
KCNMB1	1.75013104269599	7.99096553176244	4.17536576582953	0.000180263750588654	0.00679577902295158	0.722200891276905	UP
PLS1	-1.7017881171683	6.4713179837492	-4.17032163551931	0.000182968430309927	0.00687684073070916	0.708362723932264	DOWN
PEX7	-0.461791380043254	7.06505913639478	-4.16804400718166	0.000184202682385993	0.00690231380553919	0.702115960473228	NOT
NRAS	-0.694572996128159	7.1130611027557	-4.16313098368952	0.000186892875298285	0.00697939532328569	0.68864487286979	NOT
AREL1	-0.603516149808925	8.19033499493711	-4.16197592992659	0.000187530902172967	0.00697939532328569	0.685478545270243	NOT
THBS3	0.489220868954624	8.18890534975594	4.16029168632224	0.000188465064185712	0.00697939532328569	0.680862058788223	NOT
SCN3A	1.52871660648927	3.81615312696448	4.15987683733683	0.000188695857370104	0.00697939532328569	0.679725054976589	UP
C18orf25	-0.482844015113771	5.94264008952463	-4.15919935644526	0.000189073355528823	0.00697939532328569	0.677868316113464	NOT
PTP4A1	-0.797293429102305	9.06801138057142	-4.15448285508927	0.000191721990114445	0.00705616570738714	0.664944697160332	NOT
NFASC	1.40054586313335	5.8526761963246	4.15232903600268	0.000192943548219617	0.00708011487741986	0.659044602156399	UP
C3	1.59073389642584	11.7858424067779	4.15125957525991	0.000193552928976868	0.00708152500914481	0.656115322567764	UP
PPP1R16B	1.29807234673721	6.88597499079589	4.14844768297762	0.00019516414950572	0.00711947337152779	0.648414630725719	UP
BDH1	-1.0598373118329	6.79524247730181	-4.14160871249227	0.000199137863854005	0.00724312881343467	0.629692302973372	DOWN
MCCC2	-0.738319641479633	9.84736490900191	-4.13717150135993	0.000201758282640269	0.00731698239645396	0.617550333638292	NOT
JCHAIN	2.1257840593481	5.83054224881003	4.13273839495818	0.000204409949701776	0.00739153529490127	0.605423792861212	UP
FAT1	0.551951115636689	9.09526472611002	4.12585028546524	0.000208597843217248	0.00752104374832422	0.586590073720995	NOT
PTPRB	0.740973269803821	6.4730645036966	4.12130709409184	0.00021140585392137	0.00760019364112104	0.574173507784264	NOT
ACPP	-1.64420440063922	6.56360476714185	-4.11970221008411	0.000212406592469272	0.00761410105894908	0.56978841790917	DOWN
ITM2A	1.6052614349595	9.11975201442954	4.1178913108719	0.000213541356104222	0.00761779242045423	0.564841094467984	UP
SOX18	1.03651938707852	6.35099977752304	4.11757853941131	0.000213737947457718	0.00761779242045423	0.563986684066817	UP
MAP4	0.461555121953351	10.3788425623545	4.1145783312669	0.000215632729664734	0.00763386326500503	0.555791974191955	NOT
MAP3K5	-1.16373687320811	8.60009115348686	-4.11447580536772	0.000215697769274345	0.00763386326500503	0.555511971540668	DOWN
WDR77	-0.749226351308666	8.35752135788625	-4.113817813786	0.000216115637798132	0.00763386326500503	0.553715022624424	NOT
RRAS	0.913778338363741	8.96820924855248	4.11145486769304	0.000217622800767287	0.00763386326500503	0.547262688163112	NOT
TAGLN	1.61554384126947	11.7429805331304	4.11106870384917	0.000217870083392371	0.00763386326500503	0.546208332859097	UP
KLF2	1.82859651001426	9.51156666513415	4.11105046398841	0.000217881770201708	0.00763386326500503	0.546158532797805	UP
IFFO1	0.491986994268821	8.68415777457221	4.10591484863802	0.000221196803510859	0.00772818015195828	0.532139720067447	NOT
LRRC59	-0.652630809793388	9.81260297092935	-4.0975007670954	0.000226734932599756	0.00789941957594038	0.509184108440789	NOT
NMNAT2	0.861734080541487	5.4684936895436	4.09214335930324	0.000230331537168352	0.00799183923326869	0.494575966971411	NOT
ACTG2	2.73946527537858	9.22923865501349	4.09163407547286	0.000230676323914391	0.00799183923326869	0.49318762438651	UP
SELENOW	0.564149756858717	10.7040685756226	4.08938239878643	0.000232206769944311	0.00802245283459412	0.48705008972227	NOT
TGFB3	0.779130712042789	8.44145429317042	4.08375115212392	0.000236077847002762	0.00813353760104239	0.471705591205332	NOT
HPRT1	-0.816175467200891	9.15537161913699	-4.08038909553544	0.000238419003662618	0.00819144294301233	0.462547749324868	NOT
IL20RA	-1.3902649462983	6.75812838896689	-4.07673476444994	0.000240989411055705	0.00824023150435069	0.452596658737346	DOWN
ART4	0.529876389996062	4.87338269024855	4.07648258629496	0.000241167784897146	0.00824023150435069	0.451910064252706	NOT
SLC39A6	-0.850186755938109	10.7495145537238	-4.0717019160958	0.000244573809289041	0.00833033757914054	0.438896648921411	NOT
HOXA4	0.593803358674507	6.60806667275439	4.0704584468314	0.000245467400518381	0.00833033757914054	0.435512657821917	NOT
YARS2	-0.621705607328209	6.75710576847311	-4.06996921931136	0.000245819846324715	0.00833033757914054	0.434181364325585	NOT
HSD17B6	2.22931600972649	5.82508811800661	4.06853756225716	0.000246854072444764	0.0083425914455924	0.430285827819088	UP
ZWINT	-1.01355840183523	7.78581218764279	-4.06650540326725	0.000248329400802624	0.00836703136525995	0.424757122973157	DOWN
LANCL2	-0.633553798923988	7.73266891702155	-4.06566731039434	0.000248940353324906	0.00836703136525995	0.422477274607348	NOT
RNASE1	1.34831829194671	10.5608713111699	4.06391898230045	0.000250219577609069	0.00836703136525995	0.417721843308568	UP
BLVRB	0.649896982069045	8.80503987876303	4.06296974351305	0.000250916807398679	0.00836703136525995	0.41514021600573	NOT
SH3YL1	-0.96490915327737	9.65412865144306	-4.06292430907779	0.000250950227193155	0.00836703136525995	0.415016653941342	NOT
CHEK2	-0.545019394862416	6.98439149129481	-4.06176093554963	0.00025180744147129	0.00837310374415124	0.411852939688717	NOT
RUNX1T1	0.857277394805537	8.41604529413388	4.05965728148477	0.000253364753115503	0.00838087294894454	0.406132979325924	NOT
MAP1B	0.816479269739032	9.15639941165796	4.05961989556069	0.000253392514379924	0.00838087294894454	0.406031333894896	NOT
GMNN	-1.10893600568348	8.28067730116181	-4.05785767617112	0.000254704441798403	0.00840185955219574	0.401240546061435	DOWN
RBM12	-0.474994292568265	8.65109195926444	-4.05535596809243	0.000256578297435022	0.00844122181190073	0.394440594418545	NOT
POLR2D	-0.440525407878501	7.19600735891123	-4.05401346133212	0.000257589418920509	0.00845206762664305	0.39079208526937	NOT
GPR20	1.02285956755264	5.51609088936818	4.05153671619588	0.000259465021711216	0.00849114687146229	0.384062158088926	UP
LTBP3	0.793426428729838	9.4321746192296	4.05052513927145	0.000260234903252715	0.00849116007027714	0.381313858893331	NOT
MGAT2	-0.533678441057633	8.9609679053631	-4.0490366760667	0.000261371785604468	0.00849116007027714	0.377270360270385	NOT
TPD52	-1.37247289849095	7.9089501963332	-4.04884408325439	0.000261519241058282	0.00849116007027714	0.376747207678179	DOWN
AP1G1	-0.642003976766309	7.62732587886992	-4.04724492765675	0.000262746748506614	0.00850874130999355	0.372403645194773	NOT
TM9SF1	-0.583946023003771	8.23398690629741	-4.04560223668741	0.000264013529543426	0.00852749949720602	0.367942446875869	NOT
CADM3	0.674616166400964	6.77347797343061	4.04312565114513	0.000265934656003388	0.0085393891781958	0.361217745302735	NOT
EFL1	-0.592002052590352	7.86509910441339	-4.04252230029393	0.000266404747972147	0.0085393891781958	0.359579674299346	NOT
ADRB2	0.734452526044259	6.52309642838973	4.04168803760424	0.000267056087925907	0.0085393891781958	0.357314826466121	NOT
NGF	1.22008231202907	6.24161400904773	4.03945127798303	0.000268810089598165	0.0085393891781958	0.351243289171983	UP
CX3CL1	0.884226834199651	7.62766577408215	4.03755001106493	0.000270309844420654	0.0085393891781958	0.34608333647939	NOT
CCDC102B	1.46680776484042	3.56768092541426	4.03706590377367	0.000270693019858955	0.0085393891781958	0.34476962509981	UP
RAP1GAP2	-0.839965278525695	7.17192220590824	-4.03573463081145	0.000271749470257354	0.0085393891781958	0.341157259435925	NOT
ARFGAP3	-0.757593021416078	9.00559505549568	-4.03566858684873	0.000271801985007093	0.0085393891781958	0.340978062025667	NOT
S100B	1.62345086461036	4.68626261130546	4.0355755136129	0.000271876008853827	0.0085393891781958	0.340725527676771	UP
TIMP4	1.60314013559938	5.23334343520178	4.03534483179549	0.000272059561625872	0.0085393891781958	0.340099630512074	UP
VGLL3	0.922672325496306	6.05069757498708	4.03508210556153	0.000272268759348069	0.0085393891781958	0.339386803946161	NOT
STXBP1	0.728705033234666	8.83598004870352	4.03461189096942	0.000272643563215798	0.0085393891781958	0.338111061830802	NOT
ALDH18A1	-0.576668609192009	8.7234186680905	-4.02454217605503	0.000280791969383395	0.00877245036841876	0.310803237128504	NOT
FRZB	1.27279726552945	7.66992513439735	4.0232970380775	0.000281815895428189	0.00878231796732621	0.307428225314784	UP
PLEKHA1	-0.697095240539815	7.79774141332226	-4.01726290517337	0.000286829830024083	0.00891315451148589	0.291077556262628	NOT
RBBP4	-0.497956032686885	9.58495594586195	-4.01652184256683	0.000287451568539414	0.00891315451148589	0.289070093138412	NOT
FBXO21	-0.511684212240883	9.85205063358609	-4.01416251612168	0.000289439770351395	0.00895192639108064	0.282679782211326	NOT
SLC18A2	-1.43415039706842	6.54369576830619	-4.01332887428586	0.000290145481674951	0.00895192639108064	0.280422151488373	DOWN
MYL9	1.4653065042307	10.7427165626925	4.01231875845839	0.000291002834552702	0.00895609964505499	0.277686822461298	UP
PCCB	-0.567457489391141	8.17708937923998	-4.0094502069075	0.000293451061468282	0.00900909285987898	0.269920287343344	NOT
HLX	0.994028783331783	7.77151120445036	4.00389495182217	0.000298249568278242	0.00913380097618527	0.254885127845836	NOT
PCDH9	1.00161546079528	5.55872106687331	4.00106141297121	0.000300726500921013	0.00918697239143675	0.24721905908159	UP
HMGN1	-0.561493557268689	11.2384533206521	-3.98895381526386	0.000311538211289512	0.00947509371602101	0.21448393900561	NOT
GFPT1	-0.734134480038064	8.2909186241324	-3.98879145296824	0.00031168574023515	0.00947509371602101	0.214045202402045	NOT
ALDH2	0.574098817219159	10.0778298875483	3.98715472411932	0.000313176747222509	0.00948889405008593	0.209622777236556	NOT
NFATC3	-0.4178139476423	7.04184258815857	-3.98613399863241	0.000314110112925444	0.00948889405008593	0.206865114984848	NOT
GOT1	-0.91734292531831	7.55444591973461	-3.98577955959907	0.000314434850809104	0.00948889405008593	0.205907597060605	NOT
TMEM165	-0.762850130081082	8.46991388186933	-3.98344248754572	0.000316584289835581	0.00953057025929784	0.199594752935482	NOT
KDELR2	-0.491629681001509	10.8745913341328	-3.97928884648065	0.000320439854676017	0.00961795621785443	0.188378306320344	NOT
ADGRL4	0.919000921428595	7.82735567439035	3.9786488644997	0.00032103796454017	0.00961795621785443	0.186650478947765	NOT
CLDN15	1.06678110343203	7.79154877894093	3.96715210426861	0.000331969714133288	0.00992149485396427	0.15562848864214	UP
CWH43	-1.36383984728954	6.50771650532812	-3.96470315307207	0.000334344742254251	0.00996845634177759	0.149024609227146	DOWN
SYNC	0.97453369345204	6.67721904532597	3.95962667923487	0.000339320825493496	0.0100925568311651	0.135340017589732	NOT
MNDA	1.29066628847037	6.10701721265025	3.95728894225972	0.000341636524924677	0.0101371239680401	0.12904034766619	UP
ADH1B	1.73872212761499	6.7625752784946	3.95481527647833	0.00034410363470976	0.0101859603372438	0.122375854174622	UP
SORBS3	0.544273965045392	8.53455422234896	3.95203892702448	0.000346893297619064	0.0102440894532601	0.11489768567144	NOT
AGT	0.752586796376161	6.6366532541028	3.94968074559361	0.000349280078605068	0.0102900731946286	0.108547368691673	NOT
TPSD1	0.834729211214187	5.10353480807521	3.94620221840375	0.000352830015444912	0.0103624179033237	0.0991826164581537	NOT
COLEC12	1.24922895855132	8.48342121351316	3.94564039610161	0.000353406657510757	0.0103624179033237	0.0976703841538384	UP
CSTF1	-0.451637792016443	6.40955576211497	-3.94005920262599	0.000359185144443918	0.0104804723431405	0.0826520216528861	NOT
RNASE6	1.372848818348	7.27748943071585	3.93881466022526	0.000360486171240769	0.0104804723431405	0.0793041632709919	UP
LILRB2	1.45000922443519	5.97418634732765	3.93766491476638	0.000361692175623984	0.0104804723431405	0.0762116574713563	UP
CCNB1	-1.08261582528649	6.87450716003689	-3.9374333835376	0.000361935510825341	0.0104804723431405	0.075588940991083	DOWN
MOCOS	-1.07996503651048	7.3544122041693	-3.93686962277836	0.000362528680132448	0.0104804723431405	0.0740727305795863	DOWN
RUFY2	0.69697742255762	6.80978701722056	3.93633668136707	0.000363090292673061	0.0104804723431405	0.0726394810200244	NOT
SHC3	0.733200699321126	4.99467854338779	3.93609256218768	0.000363347827747353	0.0104804723431405	0.0719829905033	NOT
FAM155A	-0.88075919745003	6.64151163798327	-3.93380419926366	0.000365770614285971	0.0105258768654035	0.0658298059626494	NOT
PAK6	-0.852215669020749	6.16950951138913	-3.9317520934931	0.000367956636657948	0.0105642735288623	0.0603130171145123	NOT
TPST1	-0.579925285454401	8.64778605548011	-3.93046470015849	0.000369334529958858	0.0105793445151957	0.0568525897500542	NOT
SGCD	1.50659122965986	6.46529308254426	3.92800531879285	0.000371980776037752	0.0106305934681941	0.0502431022933845	UP
XRCC5	-0.427297489994649	10.2756333277814	-3.92620179852565	0.000373933049306893	0.0106435581642414	0.0453971887197007	NOT
CLCN3	-0.529642816114265	8.96049722571529	-3.92482862755341	0.000375426162669227	0.0106435581642414	0.0417081423537837	NOT
EPHA4	1.03878370840821	5.56372239893751	3.92177192475957	0.000378770726192106	0.0106435581642414	0.0334979805469979	UP
MATN2	1.51549276273913	9.54016173070024	3.92177001865673	0.000378772820819991	0.0106435581642414	0.0334928615848309	UP
RAB11A	-0.587918423577866	10.9782736448956	-3.92121657860364	0.000379381476530373	0.0106435581642414	0.0320066017478942	NOT
TSPAN2	0.897949056962998	3.7348084866513	3.92104746724249	0.000379567649614119	0.0106435581642414	0.0315524697947156	NOT
FZD3	-0.87654455903241	5.51595030236244	-3.92101828463521	0.000379599785462889	0.0106435581642414	0.0314741035057322	NOT
ENO2	1.69456119413269	6.00426928183788	3.92068247238092	0.00037996977209032	0.0106435581642414	0.0305723367697297	UP
PLIN1	1.9803396386223	6.19652486351595	3.92051200164445	0.000380157725288959	0.0106435581642414	0.030114577575076	UP
ATG5	-0.54570900635796	8.07842264519207	-3.91594897885168	0.000385222465584583	0.0107610681095621	0.0178644051185488	NOT
IGFBP6	1.37097299382806	10.3455918233018	3.91313148772217	0.000388382474987306	0.0108249614320619	0.010303052595666	UP
SLC43A3	0.451791313991553	8.71632081374236	3.90987530965914	0.000392065928773534	0.0108665721791242	0.00156692274357528	NOT
PDE4D	0.845016838480146	6.79307936934855	3.90958077201747	0.000392400787136785	0.0108665721791242	0.000776830233397696	NOT
CLDN5	1.60388945763176	8.09016376008401	3.90878778629669	0.00039330371236647	0.0108665721791242	-0.00135023043410154	UP
ENTPD7	-0.536186449149124	6.31144035261178	-3.9087209556546	0.000393379900703603	0.0108665721791242	-0.00152948583341583	NOT
MICAL3	0.902017046912156	7.02934391820603	3.90587425609352	0.000396638564870381	0.0109322402668608	-0.00916393197969967	NOT
PRDM4	-0.480658443352352	8.24465662461381	-3.90471210996203	0.000397976428960792	0.0109447930119749	-0.012280043607503	NOT
GPR107	-0.402425387038787	8.04203842452088	-3.90359164932636	0.000399270461014009	0.0109560874512318	-0.0152840522522464	NOT
CST3	0.661396320986814	11.6715074549811	3.90241759695128	0.000400630778334528	0.0109691468955478	-0.0184313951296922	NOT
MRPL19	-0.727513039490991	6.81816568479127	-3.90056054008717	0.000402791670604562	0.0109928006990506	-0.0234089759517104	NOT
UMPS	-0.364409463204014	8.29779708076272	-3.90015308909145	0.000403267299691045	0.0109928006990506	-0.0245009719254536	NOT
ISG20	-1.08591471459317	7.83750726471068	-3.89834983434599	0.000405378857707391	0.0110261271318964	-0.0293332992848647	DOWN
BNC1	0.833023987535998	5.05015013281399	3.89514694738116	0.000409155889520831	0.0111045087477612	-0.0379142550132761	NOT
GATA6	2.43567021325682	6.92127400100331	3.89398413787692	0.000410535594094812	0.0111176265798209	-0.041028915424115	UP
RASGRP3	1.1021668550777	5.07943081608584	3.88836008066669	0.000417272811600432	0.0112197524851792	-0.056088346304521	UP
FEZ1	0.753566510840015	8.54057715204686	3.88808912291533	0.000417600100113107	0.0112197524851792	-0.0568136763660929	NOT
HEG1	0.84667323846754	9.21728642059915	3.88787454459653	0.00041785946531035	0.0112197524851792	-0.0573880700360601	NOT
ZNF586	-0.443812956630202	6.99561438868898	-3.88709403785085	0.000418804201636541	0.0112197524851792	-0.0594772669194903	NOT
MIA2	-0.835867759448884	5.85319532488525	-3.88636022799029	0.000419694309628514	0.0112197524851792	-0.0614413241028551	NOT
DDX52	-1.19291330860617	7.96061870958995	-3.88632725340334	0.000419734350812155	0.0112197524851792	-0.061529577955997	DOWN
MOAP1	-0.499198567312588	9.43416344945497	-3.88440753009383	0.000422071893690604	0.0112579735428915	-0.0666670737212343	NOT
ZNF217	-0.735424560186916	8.01042754267827	-3.88338112374478	0.000423326881376384	0.0112672174028139	-0.0694135100915219	NOT
KCNMA1	1.5785405394595	8.78498001070637	3.87943504050433	0.000428185636701428	0.0113614520479773	-0.0799697814777609	UP
ZNF135	-0.53581339208803	6.4462819134166	-3.87902027246267	0.000428699472583519	0.0113614520479773	-0.0810791007605065	NOT
STIL	-0.674004759816595	6.27043063172598	-3.8762121427899	0.000432194130555546	0.0114120516765891	-0.0885884022998358	NOT
APTX	-0.341648830398144	8.22480212458931	-3.87570495266768	0.000432828263967423	0.0114120516765891	-0.0899444726724763	NOT
PLA2G4C	0.692455452458254	7.54148526087016	3.87494811038338	0.000433776216610258	0.0114120516765891	-0.0919679099590951	NOT
PLCH1	-1.07702821678841	6.1309310480091	-3.87453925207694	0.000434289155151986	0.0114120516765891	-0.0930609402579234	DOWN
MARCH5	-0.416886219455386	7.8396432804317	-3.87352413643445	0.000435565232483744	0.0114213860010484	-0.0957745310413927	NOT
PDCD6	-0.328586537320065	9.32241493549802	-3.86949318814179	0.000440668509626284	0.0114926916109923	-0.106547308122699	NOT
NPTX2	-1.28576487575388	6.89740690409371	-3.86929959790922	0.000440915056610859	0.0114926916109923	-0.107064573015538	DOWN
AP2B1	-0.43006245467833	9.12661530682664	-3.86883163242655	0.000441511588315506	0.0114926916109923	-0.10831491591351	NOT
EMP3	0.750031222373456	9.70336255682854	3.86845602009571	0.000441990961738558	0.0114926916109923	-0.109318461198832	NOT
LHX6	0.90647519340144	7.57808197311679	3.86347185047967	0.000448400078110431	0.0116120215327965	-0.122631410187313	NOT
SPINT2	-1.10055573347616	9.28144880035413	-3.86277602645973	0.000449301988673943	0.0116120215327965	-0.124489463026013	DOWN
CASKIN2	0.863495997348602	7.23654544499462	3.86270905795701	0.000449388884603912	0.0116120215327965	-0.124668281635439	NOT
FAM110D	1.18579394750298	5.62762793366975	3.86055487318804	0.000452192806567738	0.0116489600041949	-0.130419726146111	UP
FGFR1	0.580378419429032	9.48620821370395	3.86016902491187	0.000452696825124723	0.0116489600041949	-0.13144976937728	NOT
MCUB	0.566864292431974	7.96692979827369	3.85738161707279	0.000456354159320687	0.0117187590849989	-0.138889727197141	NOT
SULT1A2	0.471495001712984	8.62927978659683	3.84308777625505	0.00047556471925891	0.0121654465466415	-0.17700912474937	NOT
UBE2H	-0.47289913310185	8.59677166166946	-3.84235909194858	0.000476564814451944	0.0121654465466415	-0.178950935251993	NOT
MRPS30	-0.512614632037248	7.96319821554527	-3.8422667552707	0.000476691689241939	0.0121654465466415	-0.17919698537295	NOT
TMC5	-1.61896621534021	6.35228155841766	-3.84083257957555	0.000478666529158409	0.0121777122441562	-0.183018346109264	DOWN
ALG9	-0.328798496568567	7.57830100443446	-3.84049249786659	0.000479135981226173	0.0121777122441562	-0.1839244120598	NOT
SELE	1.86943608478147	4.74327836542466	3.8389563638774	0.000481262053233483	0.0122014343952992	-0.188016681347182	UP
SLC35A2	-0.584587329500391	8.06539262404893	-3.83839820569724	0.000482036834128565	0.0122014343952992	-0.18950345933018	NOT
MYLK	1.51546338883551	10.5372439510736	3.8340108486632	0.000488169265889029	0.0123314936961744	-0.20118721123217	UP
FGL2	0.996827602851896	7.64745886292391	3.82819131749986	0.000496420525154831	0.012514438564015	-0.216676829161267	NOT
CD79B	0.807753322953949	5.94031589066695	3.82597795126901	0.000499594174769463	0.0125688976666646	-0.222565631616202	NOT
CYREN	-0.492535597273893	8.57861523409309	-3.82336199568446	0.000503370483991454	0.0126382674351134	-0.229523819296459	NOT
CLIC2	1.05244876169881	6.51969602875152	3.82228412674663	0.000504934509594963	0.012651883945032	-0.232390300082482	UP
PTPN3	-1.17794599332142	7.65782546185	-3.82128499323514	0.00050638850010815	0.012651883945032	-0.235047107317731	DOWN
NKX3-2	1.07013124308942	4.41193484626806	3.82088411798329	0.000506973016260657	0.012651883945032	-0.236113002158846	UP
NAPG	-0.488029809992806	6.40578985558527	-3.81851399362666	0.000510442301604845	0.0127128832666765	-0.242414068092097	NOT
S100A14	-0.694963895053354	7.34749586494327	-3.81768628097816	0.000511659292377734	0.0127176557181584	-0.244614209522188	NOT
HSD17B2	-2.46465014867377	5.96318000775404	-3.8143497056917	0.000516593701384821	0.0128146233565519	-0.253481239150715	DOWN
DPEP2	1.08836036617199	4.3649283602766	3.81095137233803	0.00052166691176541	0.0129146401329868	-0.262509232262123	UP
IQSEC2	0.755931458880067	5.68676067141096	3.80881798585327	0.000524876413435878	0.0129643003046924	-0.268175141739158	NOT
KPNA1	-0.445437775305971	8.10209809320875	-3.8077455822817	0.000526496984328705	0.0129643003046924	-0.271022785658368	NOT
PLP2	0.644246257263768	9.75653705227748	3.80753972431704	0.000526808623201239	0.0129643003046924	-0.271569381225185	NOT
SEC23B	-0.574422378550688	8.4880570721577	-3.80394811935261	0.000532274681598007	0.0130728769819011	-0.281103942745189	NOT
FZD4	0.667713441628278	8.6225429222016	3.79669935671822	0.000543474679588854	0.0133215740137165	-0.30033614490239	NOT
PRELP	0.866094550109691	8.11483373344876	3.78957765490441	0.000554700850477874	0.0135699302731303	-0.319216919095748	NOT
DLGAP1	-1.25156338787832	4.88163798007688	-3.78736334851706	0.000558236944975157	0.0136125138684263	-0.325084497553473	DOWN
SHROOM2	-0.561752223569626	7.78442433380665	-3.78711394990552	0.000558636584618961	0.0136125138684263	-0.325745279828265	NOT
ASF1B	-0.682206490633403	7.37466593368943	-3.78583541980154	0.000560689679680851	0.0136294876950711	-0.329132473471085	NOT
LGR4	-0.942979456714599	6.81402660511521	-3.78455948348411	0.00056274590467006	0.0136294876950711	-0.33251233592654	NOT
KIF18B	-0.735262173554467	6.47627602200548	-3.78438076172604	0.000563034505597968	0.0136294876950711	-0.332985720181991	NOT
C1QA	0.862240143456081	8.84601059824115	3.78394898532533	0.000563732333044832	0.0136294876950711	-0.334129338637056	NOT
AHNAK	0.724456048517911	11.4244581811862	3.78273617442095	0.00056569694108133	0.0136294876950711	-0.337341351445944	NOT
ROBO3	1.50308295354611	6.28922943752374	3.78259473825585	0.000565926482541452	0.0136294876950711	-0.337715904442693	UP
RALGPS1	-0.703011939051646	6.03267760108885	-3.78054532564802	0.000569262696468445	0.0136832659385623	-0.343142549406682	NOT
STOM	0.715779666849965	10.438704930087	3.77774512469922	0.000573851957087473	0.0137493492766617	-0.350555286552691	NOT
SOAT1	-0.834645326218497	6.19642026825042	-3.77751600171109	0.000574229051464222	0.0137493492766617	-0.35116172625701	NOT
NID1	-0.648294547190181	10.4194949687278	-3.77682070464149	0.000575374854296797	0.0137502395334165	-0.353001938200722	NOT
MRPS12	-0.508989525506575	8.96248255796333	-3.77401874076216	0.00058001481102958	0.0138344686561536	-0.360416380570403	NOT
TBKBP1	0.623878257399237	6.45685852015341	3.77238443863475	0.00058273788937061	0.01387274096327	-0.364739973464431	NOT
ABR	0.442509114048473	8.87254719500185	3.76663435142391	0.000592417567614579	0.0140491135006743	-0.379945942393427	NOT
PPP2R1B	-0.487089368888281	7.88331502312441	-3.76626040643848	0.000593052434515562	0.0140491135006743	-0.380934504068622	NOT
NACC2	0.633209829146536	8.25058701634782	3.76557640294641	0.000594215411612723	0.0140491135006743	-0.382742633519345	NOT
NOTCH4	0.574543301808728	7.45646198437294	3.76526614203371	0.000594743661309831	0.0140491135006743	-0.383562748791088	NOT
TFB2M	-0.627977881587626	7.86488440515963	-3.76464054690224	0.000595810183129457	0.0140491135006743	-0.385216305863404	NOT
NUDT21	-0.459968452945238	8.03830409173348	-3.76092469550281	0.000602183319822426	0.0141505353156317	-0.395035638186234	NOT
TCN1	-1.91908198909252	7.21541428961223	-3.76012672772359	0.000603560524244116	0.0141505353156317	-0.397143793256205	DOWN
ENTPD1	0.655451806007219	8.41014103338397	3.75994227827517	0.000603879297750479	0.0141505353156317	-0.397631065155246	NOT
PRG4	1.76346923040961	4.37746601820904	3.75948229300826	0.000604674975190262	0.0141505353156317	-0.398846195056736	UP
MRPL15	-0.481790233619179	9.3240013189782	-3.75839943770461	0.000606552099811321	0.0141677320036908	-0.401706502792207	NOT
KCTD12	0.90483833976953	10.1492834842518	3.75679533279541	0.000609343191437652	0.0141799897390451	-0.405943045208867	NOT
ARHGEF2	0.485330744007696	9.34802775294968	3.75678373147373	0.000609363422632511	0.0141799897390451	-0.405973682334849	NOT
LTC4S	1.32814043068862	5.55250721642928	3.75462229111265	0.000613144073244601	0.0142412470794996	-0.411681003747089	UP
SPTBN1	0.733447371432948	11.0747882865303	3.75282205863938	0.000616310263233762	0.0142825935412093	-0.416433521067262	NOT
STAB1	0.829763652704544	9.14339739765074	3.75159670441938	0.000618474431896445	0.0142825935412093	-0.419667855383173	NOT
EBF2	1.20779071183036	5.35740159980748	3.75140939861383	0.00061880589161873	0.0142825935412093	-0.42016221264172	UP
RNF170	-0.594149500025844	6.3074006692939	-3.75100033201567	0.000619530381776233	0.0142825935412093	-0.421241829138781	NOT
CNOT8	-0.59564740914746	8.02949403449686	-3.74895754870989	0.000623160634244639	0.0143157189242484	-0.42663245807907	NOT
GLRX3	-0.429381971402984	8.96584194684959	-3.7488930016533	0.00062327567677934	0.0143157189242484	-0.426802769350091	NOT
HSPA9	-0.446087090074922	9.80025245077851	-3.74754668999657	0.000625679910596483	0.0143443769521778	-0.430354818114308	NOT
RFPL1S	-1.31410238613532	4.05371200319017	-3.74654677453124	0.000627471364948071	0.0143540232896965	-0.432992610609577	DOWN
GLS	0.712348415863206	8.00547047290833	3.74602103555579	0.000628415274232459	0.0143540232896965	-0.434379401860866	NOT
TTPAL	-0.435931499115505	7.49975658739374	-3.74427565870904	0.000631558789996363	0.0143993082211854	-0.438982771614585	NOT
GREM1	1.82561029769973	5.93218163123854	3.74018402900778	0.000638987860022969	0.0145419567483759	-0.449770829080695	UP
ODC1	-0.615979419512998	10.2466125274053	-3.73920696846478	0.000640774365740888	0.0145559056012532	-0.452346241830789	NOT
PAPSS1	-1.252173085636	10.940642684489	-3.7382077674546	0.000642606357577315	0.0145708348318673	-0.454979726267709	DOWN
CFAP298	-0.377269036194365	8.39453081420473	-3.73266236476004	0.000652866183864031	0.0147764585373459	-0.469589834945303	NOT
PPP1R12A	0.674609694813238	8.6597043549807	3.72991334502636	0.000658010921043928	0.0148657731397228	-0.476829159346067	NOT
APOLD1	1.34777263991636	7.43559113376622	3.72530340169666	0.000666726582601674	0.0150266517014014	-0.488964096922606	UP
AAK1	0.473221296543707	8.28352647836637	3.72486825308386	0.000667555034062096	0.0150266517014014	-0.490109233041196	NOT
LAD1	-0.987749147408649	7.49121997326573	-3.72382913466843	0.000669537378590879	0.0150284812422364	-0.49284354908606	NOT
SUZ12P1	0.579018659250382	6.30996091177486	3.72297472305288	0.000671171623481333	0.0150284812422364	-0.495091592794718	NOT
CPVL	1.01518232864797	7.83247650603836	3.72292264724557	0.000671271354365798	0.0150284812422364	-0.495228602570398	UP
CCT2	-0.489128080936876	10.3501786185174	-3.72130986641299	0.000674367119154245	0.0150705862682344	-0.499471380968217	NOT
TMCO1	-0.466265342483151	9.79034821215717	-3.71914063067839	0.000678552815893273	0.0151368535531012	-0.505176826135074	NOT
SFMBT1	-0.4223766349884	6.70733233484917	-3.71439732929185	0.000687793163279816	0.0152836103090574	-0.517647633803972	NOT
FAM107A	0.750893032353105	7.54106101605251	3.71421387943344	0.000688152974455419	0.0152836103090574	-0.518129815370505	NOT
PRPS2	-0.632389125149357	8.64710133622902	-3.71339918018246	0.000689753095223782	0.0152836103090574	-0.520271058890064	NOT
TNFRSF14	0.481344171450933	7.46748534673163	3.71324281793629	0.000690060612196416	0.0152836103090574	-0.52068199738262	NOT
ERLIN1	-0.367911612360269	9.65730534743306	-3.70928128096898	0.000697896169734981	0.0154104839289161	-0.531090960892166	NOT
WIPI1	-0.775528259327981	7.96489783297401	-3.70909136384675	0.000698273963400053	0.0154104839289161	-0.531589852034306	NOT
EIF4A3	-0.359878374776015	10.1528678947038	-3.70447169963746	0.000707524854663529	0.0155773858716423	-0.543721883301177	NOT
PEMT	-0.898549959661141	8.60872022335178	-3.70406326224413	0.000708348434379282	0.0155773858716423	-0.544794203470344	NOT
FAM110B	1.02556602811993	6.38314771957711	3.70034842548995	0.000715881801499537	0.0157151893522102	-0.554544923415293	UP
HOXA7	0.715896308734307	6.27396944339525	3.69851092485814	0.000719636691326085	0.0157697065062145	-0.559366475090298	NOT
HLA-DRA	1.00142911568	10.6383814062974	3.69368465933096	0.000729590026518916	0.0159596209857392	-0.572025635814457	UP
PTS	-0.556743749116858	8.64437620785428	-3.69272287656166	0.000731589389145011	0.0159751816788126	-0.574547528060413	NOT
DHCR24	-0.937856109889523	8.80222649988242	-3.69044954970493	0.000736336292951349	0.0160287053709262	-0.580507314050723	NOT
LYZ	1.32723935861108	9.05198252141217	3.69031165936927	0.000736625176282186	0.0160287053709262	-0.580868759172404	UP
NFYA	-0.560416026544688	7.21831635989728	-3.68937616275468	0.000738587959343685	0.0160432687561116	-0.58332077865865	NOT
STK32B	0.64338190562599	5.43045885466968	3.68605944145864	0.000745587677258206	0.0161619652006865	-0.592012068194201	NOT
RMND5A	-0.38632570408318	7.79563831827821	-3.68555467843518	0.000746658555187727	0.0161619652006865	-0.593334480765748	NOT
BAHCC1	0.53192215052385	7.09597918578107	3.68471096446742	0.000748451855188447	0.0161725581182967	-0.595544727858131	NOT
ABHD5	-0.574051963243523	7.03763129446419	-3.6828773402994	0.000752363567437799	0.0162230251872143	-0.600347463187743	NOT
DHX32	-0.457225497940055	8.65217010244422	-3.68128778942867	0.000755770584749185	0.0162230251872143	-0.604510082209729	NOT
PRAME	-1.29373519390693	6.98005618075043	-3.68124157991331	0.000755869852297985	0.0162230251872143	-0.604631081400763	DOWN
IKZF5	-0.436389957509977	6.50615099998856	-3.6808725914744	0.000756662967833016	0.0162230251872143	-0.605597250968833	NOT
LGI2	0.56571166438544	5.62606649514117	3.68056376532006	0.000757327387196408	0.0162230251872143	-0.606405858146754	NOT
CDC42EP1	0.585604444064256	7.69428217228557	3.67991126771444	0.000758733049037502	0.0162251138055382	-0.608114213503558	NOT
SORD	-1.28721829990216	8.75172996173151	-3.6785841367153	0.000761599847502626	0.0162583871059812	-0.611588480282689	DOWN
DMD	1.47030999435142	7.080232933354	3.67732721202513	0.000764324645529416	0.0162863070236898	-0.614878461408441	UP
PPP1R9A	-0.595953867327976	6.65393940288156	-3.67677078012551	0.00076553390266961	0.0162863070236898	-0.616334759770566	NOT
FMO3	0.890130381304854	4.42669323230842	3.67532809332612	0.000768677821699638	0.0163251901070901	-0.620110132682852	NOT
PDLIM5	0.881295637587632	9.94832504536779	3.67065039516378	0.000778957601322871	0.0165152326995001	-0.632346851329198	NOT
GHR	1.058535779335	7.30558825494563	3.66786667658718	0.000785138087679386	0.0166178629718215	-0.639625800068495	UP
MS4A6A	0.797624264780623	8.69882039346288	3.66478792089035	0.000792028826692463	0.0167351508304372	-0.647673454009576	NOT
ADAMTS3	0.911231888000638	6.07098129289191	3.66413774983491	0.000793491469103752	0.0167375419919963	-0.64937258390827	NOT
MIPEP	-0.371644389305396	7.0955140684355	-3.66274843714604	0.00079662565916532	0.0167751240248344	-0.653002920235554	NOT
ANGPTL2	0.572347545828366	10.2129229968101	3.66079612973258	0.000801050152236848	0.0168397034545655	-0.65810338346905	NOT
SCCPDH	-0.873957924156388	8.45964333325382	-3.66008051230354	0.000802677888716444	0.0168453703109138	-0.659972662076982	NOT
ANK2	1.2584287317684	8.26098929637649	3.65914954887074	0.000804800233730808	0.0168459145418744	-0.662404214075196	UP
SLC15A3	1.28635906317927	6.95508334883288	3.65887802876362	0.000805420246983111	0.0168459145418744	-0.663113337952918	UP
VSIG4	1.06891747468575	8.37395310290591	3.65558761008688	0.000812970669863237	0.016975210805242	-0.671705052855121	UP
C1QTNF3	0.96427545391344	7.80803166455666	3.65049622207585	0.000824788683618877	0.0171930320049159	-0.684992736197101	NOT
GCNT3	-1.80401010234189	6.61514980266671	-3.64977545912689	0.000826475056041373	0.0171992787249684	-0.686873159550871	DOWN
GJB1	-0.785932466638624	7.40452407341492	-3.6441866229796	0.000839664812628934	0.0174365555960576	-0.701448588904906	NOT
SFRP1	1.32054408009006	10.9537185321921	3.64369542720843	0.000840833715821143	0.0174365555960576	-0.702729140352747	UP
ATP11A	-0.701873305143217	6.46971978178345	-3.64316640343561	0.000842094396681329	0.0174365555960576	-0.704108225609987	NOT
HLA-DQB1	0.749631896436835	9.02921814986754	3.64000394547396	0.000849668801438291	0.0175269168331044	-0.712350456053285	NOT
FES	0.959936043021964	6.05929352508898	3.63993688283532	0.000849830133550094	0.0175269168331044	-0.71252520582191	NOT
TNS2	0.760313937983227	9.1202787916107	3.63957645088945	0.00085069772905981	0.0175269168331044	-0.713464384267273	NOT
RCN3	0.614331095443566	8.83128990739777	3.63580707799706	0.000859822387586817	0.0176622399146043	-0.723283814422646	NOT
HSPB6	1.05840029796083	8.11068919058537	3.63561693852507	0.000860285160529354	0.0176622399146043	-0.723779020676925	UP
ADGRE5	0.828218393964057	8.41922517203922	3.63510270175153	0.000861537946330372	0.0176622399146043	-0.72511826113864	NOT
ANXA6	0.773882223354823	9.57629206784565	3.63408521216235	0.000864021952391823	0.0176839344480458	-0.727767891934386	NOT
AMMECR1	-0.69208282875086	7.20192480709803	-3.62771865306298	0.000879722427193534	0.0179739914331389	-0.744339579163529	NOT
HPGDS	0.581084730458532	6.59122704692115	3.62716841516115	0.000881092218926747	0.0179739914331389	-0.745771209380258	NOT
SLC33A1	-0.746138984391935	7.58743709879312	-3.62130653538632	0.000895813501846089	0.0182442937001593	-0.76101694404025	NOT
F5	0.743393427975743	5.71609859925917	3.6157618241996	0.000909956575844833	0.0185019531314811	-0.775427772210117	NOT
C1orf56	-0.465150369723294	6.49061132379823	-3.61471270071389	0.000912656746636898	0.0185264838437601	-0.778153370075721	NOT
ARG2	-1.15099177815623	7.75828431011759	-3.61214849728194	0.000919288924790991	0.0186306217878802	-0.784813636644518	DOWN
DEPTOR	-0.842471372493328	8.97204644388514	-3.6114943981825	0.000920988148869142	0.0186346101311973	-0.786512259831884	NOT
HOOK2	-0.858764753065291	8.097596364676	-3.6078577342821	0.000930490914423762	0.0187962195628631	-0.79595378782837	NOT
MTF1	-0.649228596190955	7.76425418735756	-3.6024048505293	0.000944917036107509	0.0190469506833662	-0.810102679864165	NOT
ABCB1	0.644919853731156	6.8939720310578	3.60200831175928	0.000945974491732128	0.0190469506833662	-0.811131229164527	NOT
LDAH	-0.551432110789588	7.32444546353484	-3.59891957577565	0.000954250436782918	0.0191824443556216	-0.819141120858339	NOT
CTSF	0.792061923400684	9.10274428227139	3.59415092661944	0.000967164839489236	0.0193868575077614	-0.831501441674555	NOT
GPC3	1.56411851458957	7.37092468278855	3.59393814921982	0.000967744992146877	0.0193868575077614	-0.832052789285526	UP
RASIP1	0.656968348534378	8.16566760235128	3.59308413008263	0.000970076914708799	0.0193868575077614	-0.834265572067617	NOT
PAICS	-0.665291260209582	9.15482052301099	-3.59286669512965	0.000970671491761655	0.0193868575077614	-0.834828913358243	NOT
AGPAT4	0.77552402664542	6.0082818632191	3.59055880482223	0.0009770041323306	0.0194819650374541	-0.840807370012272	NOT
PRCP	0.359634574217505	10.3958507462292	3.58954093782009	0.000979809710347201	0.0195065486957244	-0.843443549131718	NOT
CDK10	-0.457099428082169	7.74801175164307	-3.58868561668007	0.000982173264009741	0.0195145422260604	-0.845658490919033	NOT
LIMK2	-0.613251800979436	8.58153327558617	-3.58825764291433	0.000983357969143576	0.0195145422260604	-0.846766684054597	NOT
FER	0.806790895403125	5.15799298716612	3.58622168905644	0.000989012735761636	0.0195954072869833	-0.852037761047174	NOT
DNALI1	-0.831884650600324	6.35845728995877	-3.58222081320902	0.0010002164654905	0.0197857812144796	-0.862392099717847	NOT
MYOC	1.23245192150138	6.71297125127046	3.57807052991562	0.00101196785114879	0.0199863650601886	-0.873127612860728	UP
KCND1	0.729846072491144	5.27210619908261	3.57728063276663	0.00101421944400328	0.019998988495982	-0.875170200057977	NOT
WIF1	1.91079779294311	5.59841649019884	3.57456554515264	0.0010219956561217	0.0201203367029801	-0.882189566815649	UP
PMP22	0.796652220090985	11.0080285356241	3.5733093784908	0.00102561282566424	0.0201595497253781	-0.885436343875393	NOT
FMO1	1.5307867898161	6.84216178292879	3.57251747223758	0.00102789948158589	0.0201725273261231	-0.887482895742679	UP
CLU	1.47160979476379	10.2489457031033	3.56931300336565	0.00103720276503024	0.0202782098294324	-0.895762225623955	UP
ZMYND8	-0.615110868255476	9.06385432471399	-3.56913950699573	0.00103770877234059	0.0202782098294324	-0.896210389203618	NOT
TTC17	-0.337344975797294	8.14407692939591	-3.56833031611346	0.00104007194557251	0.0202782098294324	-0.898300503694561	NOT
FCGRT	0.771791755812496	9.66941659494894	3.56765261479593	0.00104205510453887	0.0202782098294324	-0.900050819621367	NOT
FAM117A	0.559791547180811	8.62884810468524	3.56761467248686	0.00104216624286057	0.0202782098294324	-0.900148809707585	NOT
ARSD	-1.15681646745252	5.6316413841847	-3.56729800866527	0.00104309424100442	0.0202782098294324	-0.900966609603796	DOWN
VDAC1	-0.515941758906747	9.63664107362117	-3.56604462722653	0.0010467751535657	0.020317922112168	-0.904203205966542	NOT
AIMP2	-0.427547221266174	9.24774774438947	-3.56451679262278	0.00105127900618914	0.0203734586152561	-0.908147822806137	NOT
NCKAP1L	0.424201376090886	6.79620717508723	3.55904181890385	0.00106757234135439	0.0206569418873924	-0.922276995515299	NOT
ITGB1BP2	1.04257145616715	4.65653777649179	3.55833290216537	0.00106969976066299	0.0206658662484472	-0.924105762774757	UP
FLNA	0.903794669740629	11.4064630287289	3.55764314036784	0.0010717736169007	0.0206737296585061	-0.925884957528075	NOT
GCLM	-0.509050816587709	6.97304569514726	-3.55623318266671	0.0010760248910276	0.0207235042289058	-0.929521360996108	NOT
RANBP17	-0.8515761271668	6.73413254202905	-3.5520191178713	0.00108882809821524	0.0209375734917266	-0.940385882006693	NOT
FHL5	1.17176996874448	5.19523108238045	3.55093411316649	0.00109214824810803	0.020951152322957	-0.943182242591559	UP
FEN1	-0.756258456404715	7.73245276794748	-3.55029819130153	0.00109409871995254	0.020951152322957	-0.944821009658194	NOT
PMP2	0.784435648729315	4.29229710754766	3.55013433156746	0.00109460184675289	0.020951152322957	-0.945243253534356	NOT
ADAMTSL3	0.718810413867848	6.19681427781048	3.54635948421927	0.00110625429850685	0.0211104050291348	-0.954968044694259	NOT
CCL2	1.63686047621998	7.1883814568263	3.54633632591632	0.00110632615245809	0.0211104050291348	-0.955027690679323	UP
BCL2L2	0.408086467619031	8.58481483438572	3.54456709783726	0.00111182889632135	0.0211828168987307	-0.959583945678894	NOT
KDM1A	-0.425854359968024	8.73849204206035	-3.54369286167262	0.00111455771068135	0.0212022381680687	-0.961834962551025	NOT
TMEM97	-0.782845577225153	8.60729891892088	-3.53755356261811	0.00113390320365282	0.0215372150611117	-0.977635484128321	NOT
PSME4	-0.539543080518451	7.99372162034812	-3.53531217973504	0.00114104624149323	0.0216397500508265	-0.983400921711141	NOT
NFIB	0.898149401818339	9.60096568370234	3.53295140727316	0.00114861659497343	0.0217205367327518	-0.989471641311845	NOT
F8	0.738722417763766	7.57146185996237	3.53204092006727	0.00115154917884896	0.0217205367327518	-0.991812457016493	NOT
GYG1	0.601824121133975	9.70618706188675	3.53166703498055	0.00115275550979761	0.0217205367327518	-0.992773615712933	NOT
MYH10	0.644809290611104	10.6450204453146	3.53161487033086	0.0011529239144102	0.0217205367327518	-0.992907713363108	NOT
PTK2B	0.721448398481805	6.58963958286935	3.53126246365404	0.00115406221937301	0.0217205367327518	-0.993813607654396	NOT
MARCH3	0.882868736796981	6.35928289320319	3.53001414901142	0.00115810309603252	0.0217635646971081	-0.997022181416722	NOT
CENPM	-1.32789750172308	5.87011831391265	-3.52872599230096	0.00116228722001647	0.0218091503628808	-1.00033261301124	DOWN
COL8A2	0.904506270451294	7.25916894619974	3.52731820457797	0.00116687656175526	0.0218621903254539	-1.00394984562765	NOT
FCGR2B	1.35995502496477	6.65065976916196	3.52568863744059	0.00117221067592456	0.021919193753547	-1.0081360947057	UP
FIP1L1	-0.426207228906462	7.28770652728172	-3.52530995906754	0.00117345357190641	0.021919193753547	-1.00910876598756	NOT
NEK7	0.79367472335324	8.82008050102408	3.52421738715276	0.00117704671753226	0.021937187499666	-1.01191486941234	NOT
BET1	-0.506865716989816	8.58418076609562	-3.52372422014627	0.00117867206384567	0.021937187499666	-1.01318136131511	NOT
F11R	-0.65794114307631	8.11368573247246	-3.52340569798407	0.00117972297527027	0.021937187499666	-1.01399930780206	NOT
POLR2H	-0.336342856433701	9.4698492811388	-3.52149205663542	0.00118605572629786	0.0220124562995271	-1.01891270675016	NOT
IGSF1	0.604966386728075	5.77262596657507	3.52111111369158	0.00118732026641809	0.0220124562995271	-1.01989065490592	NOT
CD6	0.45258014402764	7.10531078027242	3.52014295771753	0.00119053990107939	0.0220392035717727	-1.02237586229583	NOT
MPC2	-0.432116721846928	9.6706642154599	-3.5165535725769	0.00120254998216257	0.022228356823789	-1.03158686334668	NOT
SLC44A4	-1.54064012842149	6.95282593851684	-3.51491966087405	0.00120805557781413	0.0222968948387331	-1.03577832505182	DOWN
LILRB5	0.551540874316775	6.01910476853782	3.51251837950863	0.00121619091409584	0.0224053760123872	-1.0419366695213	NOT
CSGALNACT1	1.19207166059334	7.72579552218824	3.51211989565992	0.00121754603179464	0.0224053760123872	-1.04295843464736	UP
PDIA4	-0.593581415551098	9.64159795251643	-3.50960810966746	0.00122612131352589	0.0225297520765358	-1.0493977414832	NOT
REM1	0.631849461022797	7.62358050887289	3.50700450981292	0.00123507135489523	0.022660636116517	-1.05607015721655	NOT
DLAT	-0.636663326519746	6.97822162471761	-3.506143115399	0.00123804626215493	0.0226816658633791	-1.05827720001898	NOT
C12orf49	-0.39637475150866	7.17645558426614	-3.50538048130664	0.00124068584194156	0.0226964992589989	-1.0602309902238	NOT
TCF21	2.47231056357428	7.04152940954358	3.50430806905051	0.00124440676407421	0.0227310413767488	-1.06297806414147	UP
RUNDC3B	0.938362667797787	5.81229645304176	3.50204488844589	0.00125229451919542	0.0228414837082071	-1.06877410052151	NOT
ATP6V1G1	-0.598522665394784	10.5516890182185	-3.50129761472777	0.00125490949865946	0.0228555690335878	-1.07068749378887	NOT
TSPAN1	-1.9082142745613	8.58007072251647	-3.5004020373622	0.00125805036351569	0.0228791769188931	-1.07298036637988	DOWN
RAMP2	1.16095775337369	7.20885404133292	3.49884520636398	0.00126352830002041	0.0229451559372668	-1.07696553765541	UP
TRIT1	-0.444740737967432	7.9042821707458	-3.49254898736978	0.0012859173041539	0.0233057101406647	-1.09307409127373	NOT
RUSC2	0.986166763469405	6.34736746731646	3.49161507904513	0.00128927054022014	0.0233057101406647	-1.09546228644207	NOT
CUL4A	-0.452653510239362	8.18450151200305	-3.49128904729692	0.00129044314876704	0.0233057101406647	-1.09629594573461	NOT
TMEM109	0.46371163028841	9.43570708515439	3.49116232185984	0.00129089920717864	0.0233057101406647	-1.09661997127842	NOT
MAN1C1	0.69315745142681	8.38841745855619	3.49021383105231	0.00129431755057372	0.0233334601450085	-1.09904500115486	NOT
TGIF1	-0.594829030973097	9.0410389830673	-3.48941592830564	0.00129719991439092	0.0233444016895756	-1.10108477851163	NOT
MCM9	-0.50546201090712	6.52341566504246	-3.48900443920104	0.00129868879833969	0.0233444016895756	-1.10213663308038	NOT
CDC73	-0.518304776433576	6.84083392602248	-3.48700963700567	0.00130592986958452	0.0234405906982009	-1.10723494738558	NOT
PLEKHB2	-0.45632902022998	9.20354529636436	-3.48529126109677	0.00131219861930909	0.0235028896371558	-1.11162566896202	NOT
GALNT3	-1.28866162512544	6.55918480522158	-3.48502007567332	0.00131319056023131	0.0235028896371558	-1.11231849719468	DOWN
STK26	1.33259564029926	6.87399842045699	3.48449290695231	0.00131512089829711	0.0235035223365692	-1.11366524223336	UP
CPQ	0.830048600502602	8.64771196177986	3.48378890484406	0.00131770300160076	0.0235157846458335	-1.11546358917106	NOT
RBKS	-0.830670777777451	7.13310940010571	-3.48062413853795	0.00132937087273671	0.0236899237565423	-1.12354574447907	NOT
PREP	-0.441596151666168	8.28362779425106	-3.48009177500955	0.00133134332213292	0.0236910347552576	-1.1249049489435	NOT
RER1	-0.425059552329108	9.77205249854991	-3.47854690264584	0.00133708313178038	0.0237445078511883	-1.12884868419746	NOT
PRKAB1	-0.556163138808982	8.50523280801228	-3.47825317474382	0.00133817713359515	0.0237445078511883	-1.12959841614305	NOT
NDUFAF1	-0.342818447651698	8.11448735867189	-3.47562978991769	0.00134798625800569	0.0238843907972066	-1.13629319923926	NOT
SOD3	0.90547794155067	8.58115281210109	3.47336497972036	0.00135651016352361	0.0240011348904185	-1.14207098591845	NOT
SLC25A17	-0.450712382830557	7.30948389575289	-3.47249308299078	0.00135980544433696	0.0240251665614121	-1.14429481637319	NOT
SLC22A3	1.76045580553229	5.04642646342348	3.47104649193578	0.00136528971799601	0.0240877501739751	-1.14798385778563	UP
CDHR1	-1.15916714784106	4.90078929684822	-3.47039033863203	0.00136778430601382	0.0240974840163201	-1.14965691412289	DOWN
DYNLT1	-0.368364734625773	11.2524964386596	-3.46887577199608	0.00137355916995796	0.0241648998368633	-1.15351817408426	NOT
TYW1	-0.33078525564471	8.32727510968584	-3.46793250705323	0.00137716755516032	0.0241669910242315	-1.15592254329456	NOT
PTBP1	-0.336828638989534	10.4114336858423	-3.46782614793237	0.00137757499428619	0.0241669910242315	-1.15619363168896	NOT
PHF8	-0.498519343392969	7.56593773263463	-3.46521881690739	0.00138759940905431	0.0243084681786731	-1.16283796516047	NOT
PAEP	-3.24752658356779	10.1381475216965	-3.46363808538316	0.0013937109265771	0.0243810953770603	-1.16686502708824	DOWN
CHIC2	-0.331310801898372	8.89793173477672	-3.46301130787317	0.00139614136102774	0.0243892130997564	-1.16846155899049	NOT
ARHGAP1	0.372606611285983	10.8204063629842	3.46230942998833	0.00139886784078158	0.0244024723336342	-1.17024922343887	NOT
GNLY	-2.27274397871295	9.60304548912506	-3.46088864100085	0.00140440262643418	0.0244380174482024	-1.17386740599122	DOWN
FNBP1	0.456882081052417	9.52449547997929	3.46077502794853	0.00140484612114555	0.0244380174482024	-1.17415670247403	NOT
HSPG2	0.751321103495606	10.1591438630883	3.45725930308686	0.00141863660591766	0.024643347091312	-1.18310665939602	NOT
HP	1.57926657811529	7.29846038660115	3.45505221934269	0.00142736023860298	0.0247602084467032	-1.18872299377252	UP
GART	-0.545530686222838	7.92031019847596	-3.45270542205833	0.00143669258759874	0.0248161442827835	-1.19469297046528	NOT
GYPC	0.557207181518693	9.4165507248365	3.45220669802527	0.00143868336271826	0.0248161442827835	-1.19596141529888	NOT
CAMSAP2	0.518164190016632	8.67363816272761	3.4519872549904	0.00143956016030663	0.0248161442827835	-1.19651951452932	NOT
BSPRY	-0.646750151884557	6.87995709274493	-3.4518192347078	0.00144023184198526	0.0248161442827835	-1.19694682117071	NOT
MPP1	0.646119348736566	7.96022604933417	3.45172995263917	0.00144058888040023	0.0248161442827835	-1.19717387791784	NOT
GRAMD2B	-0.777684289542515	8.6513396343231	-3.45067986113401	0.00144479457133407	0.0248540736036844	-1.19984419552683	NOT
UBFD1	-0.42402290330663	7.30633879506287	-3.44955236441033	0.00144932339667755	0.0248691042575885	-1.2027109156262	NOT
EFEMP2	0.578396751803435	9.81191359394074	3.44946410204721	0.00144967849538309	0.0248691042575885	-1.20293530837122	NOT
ADCY1	-0.878525664854972	7.5847087317114	-3.44732666698275	0.0014583034058029	0.0249598420335054	-1.2083685481315	NOT
PYGM	0.86490153018245	6.49312383427778	3.44715638890702	0.00145899262067979	0.0249598420335054	-1.20880131581969	NOT
CRAT	0.413403489966428	7.98618963654115	3.44644249717558	0.00146188556230242	0.0249748851642381	-1.21061558475677	NOT
TST	-0.890311775474146	9.10624412652946	-3.44226207943477	0.0014789369226124	0.0252082039935403	-1.221235977163	NOT
SLC3A1	-2.17573484495581	6.94228928111487	-3.44209860999876	0.00147960755521223	0.0252082039935403	-1.22165114674314	DOWN
STRAP	-0.398542692516958	10.259183481852	-3.44059790837507	0.00148577782898976	0.0252786041330041	-1.22546209191759	NOT
FOLR2	1.17962252545283	8.00118017462807	3.43594703105374	0.00150505757266542	0.0255715466763962	-1.23726763165903	UP
QRSL1	-0.458977467923309	7.30064291468003	-3.43530092874863	0.00150775484021993	0.0255823300728424	-1.238907053087	NOT
CDC6	-0.872337162430259	5.62101761844628	-3.43474390103442	0.00151008397249226	0.0255854440328823	-1.24032033679106	NOT
PIGA	-0.528474588093047	5.52104242087499	-3.43427099875937	0.00151206405515623	0.0255854440328823	-1.24152009149678	NOT
VWF	0.873790921696616	10.1523032881632	3.43338624656703	0.00151577528061466	0.0256132981000868	-1.24376449623575	NOT
DMPK	0.65922155527456	7.51807308863362	3.43207098049088	0.00152130851691744	0.0256718224970436	-1.24710049442607	NOT
SRP54	-0.49720422530452	8.78244168379108	-3.42897477049507	0.00153441066558033	0.0258374563727423	-1.2549511763408	NOT
STMN1	-0.614486872419802	8.13378606968621	-3.42876781544014	0.00153529028031211	0.0258374563727423	-1.25547580455465	NOT
CDK1	-0.946932854280232	7.10859686847129	-3.42779009571563	0.00153945239679912	0.0258723957689696	-1.25795410289947	NOT
JADE3	-0.593945593730243	6.9144997700429	-3.4267421395738	0.0015439255234487	0.0259026228676339	-1.26061005385667	NOT
ICAM2	0.676631885528289	7.79106055231539	3.426390843602	0.00154542779344103	0.0259026228676339	-1.261500293801	NOT
ACTR3B	-0.830168686065732	6.22416491368115	-3.42347147063527	0.00155796645151227	0.0260775410230859	-1.26889673459593	NOT
HSPA5	-0.542726416322916	11.2030526500108	-3.42165535774891	0.0015658157895611	0.0261736027465315	-1.2734964402626	NOT
RAN	-0.425732323984731	10.584984949071	-3.41830838571125	0.00158038103907811	0.026381515515055	-1.28197027088633	NOT
ADAP2	0.46469012565981	8.01082161478698	3.41771132354809	0.00158299293380803	0.0263895985994906	-1.28348148226127	NOT
APEX2	-0.473948143554044	7.66919484545697	-3.4153865572815	0.00159320229161751	0.0265175701625404	-1.28936442222143	NOT
F2R	-0.909520051965338	7.41219055509914	-3.41499107161622	0.00159494536331977	0.0265175701625404	-1.29036502452064	NOT
CHML	-0.822981471647079	4.56076373355393	-3.41395187419612	0.00159953426203867	0.0265525400367726	-1.29299398628874	NOT
PRSS16	-1.07780551932625	6.39754250434558	-3.41354591901474	0.0016013303190765	0.0265525400367726	-1.29402086562196	DOWN
S100A8	1.68561423966764	8.5495426351909	3.41271456660499	0.00160501448599465	0.026574144077995	-1.29612361751388	UP
SPI1	0.857115898787303	5.39893064812659	3.4122856702842	0.0016069183309277	0.026574144077995	-1.29720833342621	NOT
MKRN1	-0.324800410122753	9.84004622957247	-3.40912088727072	0.00162103368811896	0.0267718786068435	-1.30521028239997	NOT
C1GALT1C1	-0.506021545583782	8.22449269126465	-3.40815930067456	0.00162534598376639	0.0267865749619226	-1.30764087209347	NOT
ZCCHC24	0.40063547577318	10.1518802934719	3.40795960247925	0.0016262429207714	0.0267865749619226	-1.30814560446969	NOT
HPN	-0.844533922892158	6.84502310160741	-3.40724862758086	0.00162944009095977	0.0268036411779497	-1.30994245879233	NOT
NTM	0.927926313549504	4.45097323357849	3.40623293817027	0.00163401797927643	0.0268433443668418	-1.31250910263759	NOT
AGMAT	-0.871170580077334	6.57384148308408	-3.40511084175193	0.00163908979400132	0.02689104591931	-1.31534420052139	NOT
TUFT1	-0.48837576757742	7.9849567910601	-3.40410682978108	0.00164364066017399	0.0269300860081083	-1.31788055693686	NOT
PLA2G7	-1.07107360820854	7.2275012618312	-3.40159582707717	0.00165507530930584	0.0270816610307656	-1.32422229816553	DOWN
MARCKSL1	-0.617258255395909	11.1648777916021	-3.40054307698422	0.00165989198766719	0.0271246908076892	-1.32688042017464	NOT
IL4R	0.87079660352734	8.18788483641903	3.3993451913029	0.00166538904719742	0.0271787109899863	-1.32990450773495	NOT
USP3	-0.364089669463398	8.53867370493509	-3.3986546320978	0.00166856592378055	0.0271944815244045	-1.33164760087722	NOT
IL10RA	0.617843203131851	7.75047837286098	3.39818266060723	0.00167074054032058	0.0271944815244045	-1.33283883988662	NOT
ARHGAP6	1.19899985986723	7.13316849814077	3.39687946835231	0.0016767591305445	0.0272566756174882	-1.33612762735737	UP
MTG1	-0.523104506488687	8.15138412563412	-3.39630698745636	0.00167940960648231	0.0272640279439792	-1.33757216644832	NOT
COL9A3	1.05034536627358	4.75775522686522	3.39535128662756	0.00168384326307494	0.0273002718848608	-1.33998341591329	UP
ZDHHC6	-0.466275585162933	8.85121363562397	-3.39395400849545	0.00169034565959557	0.0273280557048167	-1.34350817062328	NOT
KIF20A	-1.65591344331706	5.90595454645444	-3.39377936203726	0.00169116008654118	0.0273280557048167	-1.34394868111294	DOWN
SLC1A1	-1.70991155514377	8.3478998422583	-3.39356355893145	0.00169216695809878	0.0273280557048167	-1.34449298551376	DOWN
CFP	1.09543222525956	4.27335137425329	3.39076162030501	0.0017052921964947	0.0274765658252649	-1.35155856039073	UP
IL33	1.04798722753278	6.67410278138324	3.39036848958263	0.00170714153844496	0.0274765658252649	-1.35254967735028	UP
KIF4A	-1.13432683539683	5.8419887215682	-3.39018428406275	0.0017080087278303	0.0274765658252649	-1.35301405606466	DOWN
CD151	0.521863265579096	9.12046167645539	3.38748025031547	0.00172078724364059	0.0276462748482827	-1.35982944049338	NOT
NDUFV2	-0.362719429599069	9.7669822632129	-3.38462062864787	0.00173440063046893	0.0278289405170843	-1.36703405046484	NOT
GNG4	-0.862114330879713	7.53604942488426	-3.3834993090758	0.00173976683609614	0.0278789768321711	-1.36985831189871	NOT
PPP1R8	-0.358594048385903	9.04651442428411	-3.38095895663854	0.00175198286531628	0.0280256739982854	-1.37625496815619	NOT
MPDZ	0.685323958879057	8.29747326589099	3.38065696314801	0.00175344054040711	0.0280256739982854	-1.37701523514237	NOT
FH	-0.433706700689077	9.13899607288023	-3.37977954182847	0.0017576823069488	0.0280573148688365	-1.37922394744667	NOT
DUSP22	0.417065142605317	8.65470447051826	3.37815370172174	0.00176556818092064	0.0281469693418492	-1.38331588480869	NOT
PBX1	0.552314581191778	10.8186524837504	3.37547904400061	0.00177861492902563	0.0283185634976956	-1.39004537314636	NOT
PSPH	-0.603091041784802	5.73769829024024	-3.37438582715934	0.00178397407605158	0.0283674749554715	-1.39279516405454	NOT
HNRNPF	-0.415445611099793	8.6700160673359	-3.37334119332465	0.00178910950171002	0.0284127082582706	-1.3954223390923	NOT
PPP1R1A	1.79104592011194	4.88079606569722	3.37230491999333	0.00179421780790582	0.0284573957435497	-1.39802808806214	UP
TXN	-0.599782051276831	10.886168676885	-3.36853554096606	0.0018129169629247	0.0287172529899809	-1.40750297154468	NOT
LRBA	-0.528079218686922	8.18037292841179	-3.3664006137227	0.00182359051522398	0.0288494810718406	-1.41286707778649	NOT
RTN1	0.815498473220688	6.30211296926366	3.36429508664679	0.0018341759716902	0.0289799803527051	-1.41815565138687	NOT
SEM1	-0.450476224418516	9.7716714267823	-3.36118706467509	0.00184990896052405	0.0291913751111702	-1.42595922594385	NOT
WNT5A	-1.14477743004563	9.11597910606907	-3.35398177263914	0.0018868807717688	0.0297369532557159	-1.4440362650032	DOWN
HLA-DRB6	0.460445013327256	8.48501957689428	3.35303679203034	0.00189178177529794	0.0297763570545943	-1.44640564127941	NOT
TMCO6	-0.520201373164932	7.54575736792342	-3.35164985648381	0.00189899697102682	0.0298163549348998	-1.44988253603702	NOT
GEM	1.10449053851298	8.53918690778034	3.35162416215359	0.00189913088757324	0.0298163549348998	-1.44994694207396	UP
HIF1A	-0.54429157651408	11.1546836739147	-3.34913931836162	0.00191212443603689	0.0299596406894985	-1.45617433912716	NOT
HIST1H2AC	-0.719168954528731	8.73426082042566	-3.34895561711613	0.00191308840007118	0.0299596406894985	-1.4566346301886	NOT
CP	-1.65737891074731	7.8936782481624	-3.34789748936393	0.00191864993356277	0.03000884631271	-1.4592856807564	DOWN
ASL	-0.637828107167739	8.0427420503009	-3.34546120534512	0.00193151392315611	0.0301509223420419	-1.4653879822348	NOT
CNDP2	-0.894509638127323	10.4574871753319	-3.34525705612892	0.00193259560283184	0.0301509223420419	-1.46589922492613	NOT
ANXA4	-0.723827686444524	10.526851570051	-3.34469861257833	0.00193555746296782	0.0301591949914446	-1.46729763233954	NOT
SOSTDC1	1.30245274997143	4.80763256560022	3.34310785148162	0.00194401831851195	0.0302530228412845	-1.47128043712873	UP
TM6SF1	0.421385669863927	6.4402548861073	3.3422715849556	0.00194848038008199	0.0302796556899538	-1.47337382273976	NOT
SIRPA	0.601639167434195	8.04029218398511	3.34187266491376	0.00195061234348731	0.0302796556899538	-1.47437232687931	NOT
OSBP	-0.300799223107246	8.96648590415083	-3.34115265769972	0.00195446595250764	0.0303015515111903	-1.47617436572627	NOT
SVIL	0.773649411453297	9.3552169465885	3.34036566645394	0.00195868639880783	0.030329072914374	-1.47814382830471	NOT
AHCY	-0.542216838586953	9.90625001688231	-3.33881884477207	0.00196700704307151	0.030401159986849	-1.48201409964593	NOT
LACTB2	-0.668087389172287	6.38315663331059	-3.33858940972605	0.00196824409170683	0.030401159986849	-1.48258808727004	NOT
CH25H	0.814680037201657	6.37299520266142	3.33799031778681	0.00197147773317106	0.0304037746572146	-1.48408676756104	NOT
IDO1	-1.67987851624711	8.48401662232812	-3.33765015978974	0.0019733160202417	0.0304037746572146	-1.48493764165694	DOWN
SLC35E1	0.336297583348889	10.14554892781	3.33407962854295	0.00199271107917527	0.0306404428081192	-1.49386635016681	NOT
SNTB2	0.321882771858183	8.52110250426727	3.3335958015588	0.00199535319603028	0.0306404428081192	-1.49507586777084	NOT
SOX10	0.758419506603944	5.76231857185625	3.33346137709554	0.00199608786494883	0.0306404428081192	-1.49541189928575	NOT
RAB32	0.392925097541459	8.67751560977138	3.33251935804362	0.00200124353370835	0.0306816113085101	-1.49776654644587	NOT
PZP	0.396147776411018	6.64003295101363	3.32933307050691	0.00201877658329314	0.0309013727389697	-1.50572840844293	NOT
CPB1	0.68330247864593	5.40541714228168	3.32901034197372	0.0020205606136664	0.0309013727389697	-1.50653462350821	NOT
TMBIM6	-0.336208874721214	11.3077985225025	-3.32640654754603	0.0020350095058191	0.0310443791148641	-1.51303776553751	NOT
CKS2	-0.889279186675433	8.16230147311334	-3.32640264115328	0.00203503125704626	0.0310443791148641	-1.51304752005857	NOT
RAMP3	0.783048367220974	8.28205158966163	3.32597381679438	0.00203742034987498	0.0310443791148641	-1.51411828742683	NOT
RUNX1-IT1	0.662357256520295	5.63992381847441	3.32113265543534	0.00206457832396944	0.0314195888983963	-1.52620171319104	NOT
CAMK2A	0.765076817032554	5.52526594269666	3.3186406334232	0.0020786925904515	0.0315856859311193	-1.53241824505044	NOT
COMMD10	-0.519228352626927	8.06569502366262	-3.31773233894286	0.00208385985740857	0.0315856859311193	-1.53468346034422	NOT
TIMELESS	-0.617418020461422	7.27303005926126	-3.31755156251323	0.00208488975363554	0.0315856859311193	-1.53513426483834	NOT
HOXC10	1.00377506395389	6.38263720638147	3.31741308280159	0.0020856790113349	0.0315856859311193	-1.53547958498407	UP
TRIM13	-0.311603521689589	8.14689379890583	-3.31523347972538	0.0020981392061781	0.0317356348466183	-1.54091378572728	NOT
ALG6	-0.433667341372631	8.07247946844797	-3.31451094899006	0.0021022853869023	0.0317596171178431	-1.54271480137971	NOT
EPHA3	1.06791074821862	4.56625695744637	3.31174537948212	0.00211822779424792	0.0319615320341326	-1.54960654113024	UP
ITGAM	0.974974285299905	7.50878499499945	3.31086257231843	0.00212334109345201	0.0319648737098751	-1.5518058577661	NOT
VCAM1	1.49272957302925	8.04447405719434	3.31065072696239	0.00212456987372332	0.0319648737098751	-1.55233357843606	UP
ZNF3	-0.493040802578866	7.38117900174522	-3.31011506016283	0.00212767996688076	0.0319648737098751	-1.55366788240795	NOT
EPAS1	0.853999092117718	10.7042879861631	3.30992955675941	0.00212875801696016	0.0319648737098751	-1.55412993105399	NOT
EN2	-1.02547042706252	5.20398839287775	-3.30694908773737	0.00214615065139005	0.0321715085857972	-1.56155181179095	DOWN
SLC7A1	-0.95533689152499	9.96749071365553	-3.30668352243314	0.0021477069345352	0.0321715085857972	-1.56221294875489	NOT
DSP	-0.940314050662593	9.45433820577223	-3.30057106718251	0.00218382682164498	0.0326731050287849	-1.57742264880199	NOT
LRP1	0.686904516950937	9.06685892560829	3.29937926035627	0.00219093671978912	0.0327399857054752	-1.58038655143583	NOT
TIE1	1.1408361947545	7.64148979519144	3.29838205510941	0.00219690266892043	0.0327896315314321	-1.58286607636579	UP
CCT5	-0.456256958064428	9.87864107952552	-3.29728302386964	0.00220349577293014	0.0328485072976593	-1.58559834191457	NOT
CCDC69	1.18441262576678	6.8747831383659	3.2955189312498	0.00221411809619385	0.032967234990507	-1.58998301389127	UP
ACIN1	-0.396092534359411	8.2960975474295	-3.29457602028836	0.00221981577559524	0.0330124401255489	-1.59232613359004	NOT
MSLN	1.71285861815377	6.08345481720485	3.29047027813728	0.00224478887235403	0.0333438519566552	-1.60252480778373	UP
UROD	0.3446202445565	9.46275156159792	3.28956013855311	0.0022503609709691	0.0333866353145093	-1.60478470742625	NOT
KIF2A	-0.49452675353513	7.32156039435363	-3.28893669280508	0.00225418547407731	0.0334034198745291	-1.60633255252105	NOT
NES	0.665909173164003	9.21621528245436	3.28609808444095	0.00227167735110631	0.033611198972876	-1.61337812138759	NOT
CTSK	0.655332703418594	11.068004715067	3.2857829819917	0.00227362702074038	0.033611198972876	-1.61416002738886	NOT
MME	-1.52184932031481	7.34508439522086	-3.2824538690577	0.00229432340168453	0.0338705454288171	-1.62241862898538	DOWN
TYROBP	0.805415678044778	9.5056691789051	3.28164870817192	0.00229935583917181	0.0338705454288171	-1.62441535708695	NOT
CREBL2	0.513026178803798	9.12542891919449	3.28164756416793	0.00229936299694139	0.0338705454288171	-1.62441819393538	NOT
MAPK10	0.512894583887169	8.1834868866568	3.2812034959075	0.00230214303594861	0.0338712693652084	-1.62551933521484	NOT
GAREM1	-0.577907512686883	6.99679132049061	-3.28074976064866	0.00230498690594151	0.0338729296142091	-1.62664436757505	NOT
MAP7	-1.14722857084266	6.99267325239887	-3.28017563283567	0.00230859016200651	0.0338857322832742	-1.62806779644314	DOWN
COMMD4	-0.472819211475448	8.76270587361785	-3.27964201897234	0.00231194396787609	0.0338930971560929	-1.62939066357485	NOT
PRDX4	-0.369326909949804	10.6780921947451	-3.27922674279164	0.00231455722738133	0.0338930971560929	-1.63042008577093	NOT
DLG5	-0.712624132777149	9.67792663323883	-3.27822477389827	0.00232087404606824	0.0339250308763324	-1.63290357344146	NOT
HLA-DMA	0.635311062463494	9.50209139269497	3.27801344705805	0.00232220843457278	0.0339250308763324	-1.63342731940354	NOT
BCO1	-1.06494871080911	5.05396597264384	-3.27668450984313	0.00233061657539247	0.0339829649763283	-1.6367205145721	DOWN
SNRPF	-0.490953937395435	9.26673008810125	-3.27586499340518	0.00233581609442831	0.0339829649763283	-1.63875098501566	NOT
GPM6A	0.993687379281424	5.85119783952236	3.27574504831677	0.00233657802777465	0.0339829649763283	-1.63904814415644	NOT
OLFML1	0.754121663388412	9.21022690053041	3.27565759877563	0.00233713368739886	0.0339829649763283	-1.63926479331695	NOT
FXYD6	0.964634017283956	9.49886572109916	3.27286112219565	0.00235496926837736	0.0342022058965859	-1.64619125082582	NOT
SRPRB	-0.420776468848077	9.70168033801305	-3.27171008656687	0.00236234807681113	0.0342627178720227	-1.64904130051491	NOT
FECH	-0.377620727802062	8.14392580427163	-3.27099167523212	0.00236696468107958	0.0342627178720227	-1.65081987561427	NOT
MALL	0.75707224046816	7.74143557993002	3.27083519825375	0.00236797136280805	0.0342627178720227	-1.65120723958154	NOT
SLC16A7	0.791758888848078	6.62764769847312	3.27049124468586	0.00237018559495247	0.0342627178720227	-1.65205867413772	NOT
MAD2L1	-0.978379964668062	5.6795330302384	-3.26988482110614	0.00237409431147875	0.0342792686208044	-1.65355972234601	NOT
NLRP1	0.5546676213098	6.63851044573931	3.26881601421158	0.00238099829751684	0.0343389789350016	-1.65620493016767	NOT
MAPK1	-0.373550013807671	8.43011254722287	-3.26774777548489	0.00238791773954028	0.034371651821951	-1.65884828106534	NOT
OLFML3	0.575950207751525	10.8574878005643	3.26739540008102	0.00239020442911756	0.034371651821951	-1.65972013318878	NOT
LDHA	-0.514309595737402	12.0296122986863	-3.26687111479765	0.0023936105677203	0.034371651821951	-1.66101723629534	NOT
TUFM	-0.430274037745043	10.1985324084191	-3.26675758949082	0.00239434872000046	0.034371651821951	-1.66129808820788	NOT
TLK2	-0.346788607800398	8.07860906986603	-3.26624469205469	0.00239768633376289	0.034379772945273	-1.66256688913631	NOT
LOXL1	1.2506245099407	8.39927337164315	3.26550387415596	0.00240251494190206	0.0344092295893895	-1.6643993339235	UP
SQLE	-0.852988223451602	8.24231781658691	-3.26382991726996	0.00241345986067446	0.0344935250242593	-1.6685391381114	NOT
CUTC	0.338439707180758	7.51197498923188	3.2633987841693	0.00241628644892673	0.0344935250242593	-1.66960517861315	NOT
SULF1	0.967062221447243	9.22626543428232	3.26332907193555	0.00241674379150861	0.0344935250242593	-1.66977754552977	NOT
EXO1	-0.843582927194395	5.50496673787658	-3.26238817568638	0.00242292455906518	0.0345419923058453	-1.6721037692611	NOT
GPHN	-0.48936081578332	6.2641371431664	-3.26092982509404	0.00243253428219435	0.0346391764661958	-1.67570862709155	NOT
OMD	0.948501001673185	6.68756912079142	3.26048802736111	0.00243545264770535	0.0346409623732678	-1.67680052860534	NOT
CSNK2A1	-0.306754250084587	8.50790707652475	-3.25885720773037	0.0024462542105578	0.034754743383217	-1.68083042267704	NOT
PPM1D	-0.487087098126524	7.70507624255561	-3.2582164961236	0.00245051037782948	0.0347753778217609	-1.68241338658707	NOT
GIMAP4	0.89177268964384	6.84439120554361	3.25668645595605	0.00246070281418079	0.0348801108620392	-1.68619289593809	NOT
NELFCD	-0.307802602676857	9.34813084402324	-3.25293963072763	0.00248583336061082	0.0351961086434429	-1.69544438044234	NOT
TRAF4	-0.822434226310654	7.10259652530944	-3.25249939054056	0.00248880212655064	0.0351979621158581	-1.69653103368154	NOT
DNASE1L3	0.602732997767461	6.65455140851915	3.24428786551066	0.00254479974120831	0.0359489193510326	-1.71678551435123	NOT
MTSS1	0.691299531235847	8.87751884284421	3.24233280089095	0.00255830791050748	0.0360859800288162	-1.72160388462934	NOT
PDE5A	0.704470478475979	4.38272377096992	3.24195691682869	0.00256091283017028	0.0360859800288162	-1.7225300970972	NOT
TSPAN12	-1.00153697391122	6.75726880046339	-3.24162278233279	0.00256323054143248	0.0360859800288162	-1.72335338726166	DOWN
TMCO3	-0.515357451751183	6.96894611639259	-3.23956027772752	0.00257758131489086	0.0362226175858269	-1.72843430034195	NOT
SNRNP25	-0.424071387985016	8.92364613162483	-3.23882514578147	0.00258271478854775	0.0362226175858269	-1.73024486106727	NOT
SS18	-0.397147209471354	7.13766794606197	-3.23864738860736	0.00258395753938456	0.0362226175858269	-1.73068262764	NOT
IL7R	0.875289898287837	7.11599030080371	3.2380468395757	0.00258816036160769	0.0362226175858269	-1.73216151925729	NOT
PLTP	0.934831182466256	9.49163937933732	3.23759551119111	0.0025913231768629	0.0362226175858269	-1.73327284975957	NOT
CHODL	-1.22250890634958	6.01448358674068	-3.23742356861609	0.00259252908257083	0.0362226175858269	-1.73369621179578	DOWN
CDC42EP2	0.497958489154518	7.81102249163737	3.23730237617822	0.00259337937726472	0.0362226175858269	-1.73399460821669	NOT
HDC	0.475624316998674	6.0522070406086	3.23624364073656	0.00260081884241972	0.0362856649072349	-1.73660114391337	NOT
CADM3-AS1	0.557342589941534	4.02330562574955	3.23549823679756	0.00260606879285555	0.0363180575705477	-1.73843600786484	NOT
MAP1A	0.492882709297136	8.29346249374941	3.23481128898485	0.00261091596530289	0.0363233857149733	-1.74012677989819	NOT
PRKCQ	-0.691993168418027	7.4861948359461	-3.23461418751669	0.00261230831716167	0.0363233857149733	-1.74061186703369	NOT
ARL3	-0.461213180115099	9.33520706546001	-3.233697725695	0.00261879162118471	0.036372757533655	-1.74286716896098	NOT
CMAHP	0.846952206743771	6.65378963662425	3.23284402470642	0.00262484471849797	0.0364160503842621	-1.74496771952925	NOT
ZNF473	-0.336698581408211	6.67271207585095	-3.23212324389033	0.00262996572575953	0.0364463294934027	-1.74674098821301	NOT
RAD50	-0.569744029999006	7.37766224628343	-3.23168737999137	0.00263306706777747	0.0364485835286205	-1.74781320114841	NOT
CLCN4	-0.518239180713335	5.68789857054949	-3.22762326128117	0.0026621529410934	0.0368101258956314	-1.75780712665748	NOT
NME5	-0.558561265150704	7.60518796200931	-3.22483664226164	0.00268227254865449	0.0370470227404917	-1.76465573992615	NOT
RBMS3	0.595932609973619	6.51579196708805	3.22377238845752	0.00268999467114364	0.0371123513973243	-1.76727050365664	NOT
PSMA5	-0.430905471902879	9.55175445132694	-3.21920237545168	0.0027233954030274	0.03750022419007	-1.77849334048368	NOT
KMT5A	-0.517324304133305	6.26282511252329	-3.21909898353265	0.00272415560713159	0.03750022419007	-1.77874714770751	NOT
PMM2	-0.691915492723616	7.53888764955458	-3.21771677202874	0.00273433793225677	0.037590657283623	-1.78213979303237	NOT
CYP4F12	0.771743189574969	5.86348533772739	3.2173851127418	0.00273678654576406	0.037590657283623	-1.78295373689875	NOT
NXPH3	0.578307546681137	7.66191877947332	3.2164230250325	0.00274390137141338	0.0376248594754515	-1.78531459769531	NOT
VWA5A	0.382002953894701	7.947353991706	3.21622827944817	0.002745343693081	0.0376248594754515	-1.78579243677821	NOT
MIF	-0.512068607850022	11.581914918561	-3.21206009503996	0.00277638753109928	0.0380083162783934	-1.7960160318731	NOT
NDC1	-0.678175455898845	5.63699805128021	-3.21148703052473	0.00278068162962631	0.0380251314798844	-1.79742107298663	NOT
ZNF516	-0.715949176539288	8.6258331027384	-3.20992710012008	0.00279240256120212	0.0381090603768689	-1.80124503530212	NOT
LMNB2	-0.988546073813277	7.04808277577023	-3.20985249874671	0.00279296427336724	0.0381090603768689	-1.80142788576349	NOT
STAMBP	-0.35151689260578	8.26862573181969	-3.209411140346	0.00279628968772413	0.0381125065899367	-1.8025096234414	NOT
NAA50	-0.553073851410533	8.80788212872346	-3.20730696579516	0.00281219543377304	0.0382872227937289	-1.80766570899543	NOT
RARA	0.482524560684805	7.78679146861848	3.20676706848296	0.00281629044377916	0.0382987683551482	-1.80898838556977	NOT
OIP5	-0.831273046380009	5.97449069103914	-3.20638139347196	0.00281921918150853	0.0382987683551482	-1.80993316497616	NOT
CES1	0.921039088235948	7.68975983072262	3.20573955711588	0.00282409957919814	0.0383230930862085	-1.81150532207142	NOT
NKAPD1	-0.362267682979586	7.54389465531458	-3.20478350936841	0.00283138407975918	0.0383748116493229	-1.81384681682632	NOT
TRPV2	0.647056825879355	7.27599733026511	3.20425447015451	0.00283542271241536	0.0383748116493229	-1.81514234695763	NOT
EHD2	0.547539525400081	9.53438761974645	3.2040228241876	0.00283719279871234	0.0383748116493229	-1.81570957376817	NOT
AVPR2	0.539670207196657	4.66020009461273	3.20280387257269	0.0028465245538631	0.0384590893698955	-1.81869403352499	NOT
VWA1	0.602678436496368	8.03456100717732	3.20168142948075	0.0028551432893269	0.0385335606284238	-1.82144166446752	NOT
C4BPA	-1.50748477299987	8.21240540779425	-3.20089809986491	0.00286117282078571	0.0385729635828317	-1.82335887240155	DOWN
CLDN8	-0.681949347507663	4.50015997108699	-3.19931884932172	0.00287336563443739	0.0386945065745435	-1.82722333940723	NOT
NTRK2	0.876689590789596	5.96392234054202	3.19892321839535	0.00287642788532848	0.0386945065745435	-1.82819129799669	NOT
VASH2	0.988266257050693	5.52594620606311	3.19733385648409	0.00288876111798824	0.0388183143514715	-1.83207921417094	NOT
NAB1	0.592495805629207	8.3370916750665	3.19673708532804	0.00289340495118716	0.0388386381055999	-1.83353877455689	NOT
C9orf116	-0.548995408664957	7.07449771478362	-3.19542552165832	0.00290363596451361	0.038933834451743	-1.83674603229792	NOT
LPCAT4	0.430575345313406	7.93335013235096	3.19467933955543	0.00290947198926986	0.0389699579729093	-1.83857040699511	NOT
CHKA	-0.443022781580987	7.13729524880868	-3.19411241352653	0.00291391347264302	0.0389873449851039	-1.83995635693827	NOT
COL6A3	0.531199916608465	12.4942484154405	3.19292983413339	0.00292319893879202	0.0390694358166351	-1.84284695281737	NOT
SH3BP5	0.755347824946423	10.0660853925058	3.19244810151041	0.00292698950007292	0.039077987911092	-1.84402429346925	NOT
GLI3	0.475616549428316	8.15357864860797	3.19145764905981	0.00293479765760686	0.0391401025239762	-1.84644462985232	NOT
ACOX2	0.704745302511435	7.41803159285545	3.19016751406495	0.00294499803383763	0.0392339533981613	-1.84959668327875	NOT
PRPH	0.533151076664472	6.99683094695651	3.18966618570081	0.00294897084090537	0.0392447267593877	-1.85082134151995	NOT
CA3	1.28011867486136	4.04459517999357	3.18845057429161	0.0029586251880268	0.039331005581025	-1.8537904379962	UP
TARDBP	-0.326408395222355	9.60960431128079	-3.1847422850248	0.00298826222623808	0.0396621242645501	-1.86284405204377	NOT
TMEM50A	-0.400685418193417	8.99123330016346	-3.18453480409875	0.00298992874202647	0.0396621242645501	-1.86335043873194	NOT
LTBP2	0.951463020265075	9.27137091531404	3.18343668518236	0.00299876370298456	0.0397368228719205	-1.86603025683684	NOT
MRPS35	-0.398280236554664	9.00533368875145	-3.18284154609881	0.00300356227845543	0.039757932699768	-1.86748240833643	NOT
TPX2	-1.0930066412808	6.63864102622397	-3.17980959531971	0.00302812221546795	0.0400193821567649	-1.87487814771244	DOWN
APEH	-0.517502639548	8.0503063610149	-3.17960449875903	0.00302979044586725	0.0400193821567649	-1.87537829522623	NOT
ATP6V1A	-0.636883962050204	9.82942189010511	-3.17921099918943	0.00303299356827856	0.0400193821567649	-1.87633783248239	NOT
URB1	-0.462753822618298	7.36628046697938	-3.178165219128	0.00304152195708744	0.0400892633727477	-1.87888762382897	NOT
PLS3	0.588407302120661	10.6966878364005	3.17699228762432	0.00305111437570814	0.0401730059468238	-1.88174689093067	NOT
ZBTB5	-0.241703155932209	8.57223490641553	-3.17614346635014	0.00305807408613935	0.0402219436801552	-1.88381571406492	NOT
ITGB4	0.975267262903951	7.78306011748174	3.17554665592241	0.00306297651895685	0.0402437476320146	-1.88527013417705	NOT
GLT8D2	0.790986803538493	8.68228147935721	3.1745142295545	0.00307147490229596	0.0403127018128854	-1.88778579489615	NOT
COPA	-0.278035960735231	10.5054378325566	-3.17241710599385	0.00308880630390875	0.0404717240683051	-1.8928943808591	NOT
KPNA4	0.403398119031997	7.76691297497013	3.17225894983954	0.00309011712429936	0.0404717240683051	-1.89327957431923	NOT
MRPL3	-0.631686102965867	10.0111934116542	-3.16908322298638	0.00311655007204703	0.0407748634426153	-1.90101192962173	NOT
SGCE	1.04022545215914	8.57167615764677	3.16594419406271	0.00314288847870933	0.0410761283471357	-1.90865078774155	UP
CD55	-1.13522686743621	9.04163007997069	-3.16457527627058	0.00315444061099948	0.0411559119278911	-1.91198077086502	DOWN
LAMA4	0.844710011503237	8.74109278859964	3.16423708311575	0.00315730078622221	0.0411559119278911	-1.9128033271172	NOT
ITGB5	0.5109253069022	9.84646698827551	3.16376073134286	0.00316133357649306	0.0411559119278911	-1.91396183258956	NOT
TAF1B	-0.528364728254687	6.54838834993043	-3.16365068668199	0.00316226590883497	0.0411559119278911	-1.91422945182413	NOT
KIAA1324	-1.39069882184157	7.52345818047453	-3.16019745448752	0.00319165573153378	0.0414948700610204	-1.9226248362725	DOWN
TIMP3	0.990507794530268	10.8349136575142	3.15927200409323	0.00319957601559241	0.0415542841061704	-1.92487390982638	NOT
NFKBIA	0.569292488620336	10.8558349456486	3.15832362933232	0.00320771184668929	0.0416163703289616	-1.92717832170206	NOT
AMOTL2	0.498567014461877	9.05040082250882	3.15709952879777	0.00321824208112512	0.0416760045246108	-1.93015214751203	NOT
CALD1	0.647030532362681	11.532518527012	3.15700824585414	0.00321902864908306	0.0416760045246108	-1.93037388472914	NOT
IGFBP5	1.1833948445006	11.8619968713855	3.15254480401271	0.00325771264007404	0.0421328570123444	-1.94121183781593	UP
OCLN	-0.731768636896333	5.44162909770051	-3.15207259175168	0.00326183094134511	0.0421421762140661	-1.94235795355496	NOT
MDFIC	0.684884176902431	8.62476596334429	3.15076330355395	0.00327327548078715	0.0422460309970895	-1.94553526052566	NOT
PCCA	-0.587475454320789	7.36993382686311	-3.14683898978751	0.00330780673722498	0.042647325324118	-1.95505422446285	NOT
IL19	-0.766966784867006	6.36622090090271	-3.14626965099417	0.00331284514202641	0.0426679317721221	-1.95643469296874	NOT
PERP	-1.29724907825222	8.49554104726982	-3.14496385939594	0.00332442835089769	0.0427280287634388	-1.95960031066785	DOWN
ICAM4	0.813494572799577	4.26757228022189	3.14469207696882	0.00332684406096822	0.0427280287634388	-1.96025909929295	NOT
PDE4DIP	1.16737015851441	4.92200351989289	3.14457939076217	0.00332784614895444	0.0427280287634388	-1.96053223651017	UP
TRAF5	0.585051436082113	8.31543185101492	3.14148063454416	0.00335551501010893	0.0430387307863299	-1.96804112225562	NOT
GGCX	-0.372483356289535	7.67027412578581	-3.14063927974175	0.00336306506704171	0.0430910082918578	-1.9700791841919	NOT
PLIN3	-0.392451416049521	9.26293556318126	-3.13976127412493	0.0033709611958461	0.0431375997406281	-1.97220570684652	NOT
PLAGL2	-0.3876160859474	7.44633281777052	-3.13894550372139	0.00337831338241066	0.0431375997406281	-1.97418120268191	NOT
DSG2	-0.941022049965238	8.17545662345837	-3.13885147636088	0.00337916178721697	0.0431375997406281	-1.97440888417607	NOT
ABCC10	-0.425396891157217	8.10319978762984	-3.13869065772659	0.00338061331515686	0.0431375997406281	-1.97479828793466	NOT
SASH1	0.387844925758582	8.99599808247557	3.13678157138048	0.00339788971395412	0.0432739251579588	-1.9794200796225	NOT
STX3	-0.319305874880446	8.12569088993244	-3.13673911659703	0.00339827486123131	0.0432739251579588	-1.97952284265829	NOT
GAL3ST4	0.436746933600529	7.92421190372997	3.13329910753908	0.00342962036289935	0.0435930665779184	-1.98784693279537	NOT
SLC11A2	-0.618143278599707	8.26731299608877	-3.13290800417229	0.00343320141827975	0.0435930665779184	-1.98879300036897	NOT
MYH14	-0.515099256095612	7.97967462103125	-3.1328338275935	0.00343388100029237	0.0435930665779184	-1.98897242397582	NOT
ZFPM2	1.44517360467235	7.85297677910256	3.13202818615802	0.00344127024848558	0.0436422033660191	-1.99092101579411	UP
LLGL2	-0.858788173433998	7.08826429684645	-3.13148261601661	0.00344628271178729	0.0436611281657792	-1.99224042008766	NOT
WDR73	-0.298246887754162	8.3339295683415	-3.12980691564953	0.00346172163980385	0.043767232748134	-1.99629213127093	NOT
SLC39A4	-0.585950026556682	7.69594182416998	-3.12927439926687	0.00346664164952895	0.043767232748134	-1.99757946262092	NOT
DCTPP1	-0.888889477434635	8.31479286522584	-3.1291621743277	0.00346767936025136	0.043767232748134	-1.99785074525562	NOT
RAP2C	0.757473770652593	7.64308058063361	3.12904395035958	0.00346877286071238	0.043767232748134	-1.99813652358815	NOT
COPB2	-0.434366732425985	9.43660112854249	-3.12836981870794	0.00347501442106234	0.0438014266915002	-1.9997659623674	NOT
KIF13B	-0.620515737505603	8.57600003669285	-3.12633820349978	0.00349388891900492	0.0439946236166681	-2.00467538906643	NOT
PSAP	0.494554528224164	12.120394684942	3.12398157847695	0.00351590461311181	0.0442269421059085	-2.01036799239691	NOT
SLC15A2	-1.17891006443544	6.33640274809277	-3.12282091162141	0.00352679587598298	0.0443189962004224	-2.01317079471025	DOWN
MVB12B	0.43293387151367	8.10593673718274	3.12160845829223	0.00353820722502344	0.0444173929270908	-2.01609803486165	NOT
TNFAIP8	0.631796949381966	6.94872055918272	3.11903724044696	0.00356252285647032	0.0446774226378173	-2.0223036671753	NOT
PRKAR1B	0.456096667767447	7.05282766607124	3.11545492801482	0.00359666435372445	0.045060028261863	-2.03094483617761	NOT
KHDC4	-0.334720655909461	9.16882534425781	-3.11453203070585	0.00360551018339163	0.0451067852454339	-2.03317013207834	NOT
HDAC6	-0.300818371931285	9.27169383801437	-3.11430702035134	0.00360766999624852	0.0451067852454339	-2.03371262283421	NOT
PIEZO1	0.781661807777383	8.34045883340236	3.11099395281089	0.00363961344823693	0.0454006421989961	-2.0416977654081	NOT
SPATA5L1	-0.553617719822304	7.8199341117879	-3.11078182812447	0.00364166778054906	0.0454006421989961	-2.04220886614715	NOT
SEC61G	-0.378038451395661	10.3219212127417	-3.11073161468374	0.00364215423591075	0.0454006421989961	-2.04232984934687	NOT
SRD5A3	-1.1798456246909	4.94748351017459	-3.10934128160839	0.00365564790897187	0.0455230933885322	-2.04567925579159	DOWN
DHX15	-0.440777595305788	10.1324836403659	-3.10828047632947	0.00366597522980188	0.0456059085007349	-2.04823424560593	NOT
PTPRZ1	0.832644914741583	4.1058612565014	3.10771103075536	0.00367153037864154	0.0456292497858628	-2.04960557618861	NOT
SRI	-0.329553343749694	10.6761305575001	-3.10658291886034	0.00368255907015117	0.0456761035123283	-2.052321864655	NOT
XBP1	-0.605549194151829	9.76400085977882	-3.10657202056504	0.00368266576734083	0.0456761035123283	-2.05234810308382	NOT
KCNK1	-0.643233464030198	8.67410199057521	-3.10543900978588	0.00369377422932167	0.0457681136526241	-2.05507562735859	NOT
DERA	-0.680845444749171	8.65039590187234	-3.10401101460767	0.00370782003022733	0.045867923876683	-2.05851248267139	NOT
SEPHS2	-0.482842331885502	8.89702180050986	-3.10386837583177	0.0037092258041049	0.045867923876683	-2.05885573278943	NOT
DPH2	-0.458023185138355	7.12872583039557	-3.1020601253817	0.00372709079217999	0.0460203214481021	-2.06320639463933	NOT
COL4A6	1.00494457499944	7.60318018252733	3.10187032755022	0.00372897065672358	0.0460203214481021	-2.06366296714959	UP
MRC1	0.788073710612244	8.18504974624681	3.0964391101883	0.00378314644049961	0.04663037110887	-2.07672152539933	NOT
MELK	-1.04006022789405	6.63364428118774	-3.09616289728489	0.00378592144695897	0.04663037110887	-2.07738529567197	DOWN
CAVIN2	0.841788330301542	6.71103573842373	3.0949047198931	0.00379858627399182	0.0467399459884133	-2.08040841534257	NOT
NUP210	-0.672802580317795	7.31987653545235	-3.09442708995335	0.00380340459497201	0.0467528515276886	-2.081555873006	NOT
PHF10	-0.28323594354541	8.72418256458704	-3.09204220789433	0.00382754991309873	0.0469174173544439	-2.08728382327283	NOT
PRSS8	-1.23800167169067	7.31243985587265	-3.09203583546205	0.00382761462357016	0.0469174173544439	-2.08729912509895	DOWN
PIGL	-0.350517950217456	7.22604170782159	-3.09198405505835	0.00382814047913386	0.0469174173544439	-2.0874234623242	NOT
AP1M2	-0.933087751499726	7.32436840853155	-3.09138353557927	0.00383424404749965	0.0469434013188902	-2.08886536881583	NOT
PANX1	-0.400737916039786	7.33027773891814	-3.09103111440186	0.00383783027794523	0.0469434013188902	-2.08971149353049	NOT
ZW10	-0.343902347754548	7.97714732529403	-3.08917079240209	0.00385681353774295	0.0471291214863308	-2.09417702449269	NOT
DVL3	0.298030053650303	9.39961711488413	3.0886964082332	0.00386166848867993	0.0471420022294263	-2.0953154978956	NOT
NUSAP1	-1.02345569540344	7.4409677921481	-3.08663588289783	0.00388282354362512	0.0473536483889699	-2.10025940570738	DOWN
PDHA1	-0.28308889485834	9.26590189948748	-3.0845247433334	0.00390461194331819	0.047534775297425	-2.10532282746956	NOT
AUH	-0.410150140329906	8.24562287938477	-3.08445436124536	0.00390534032315376	0.047534775297425	-2.10549160040384	NOT
PRSS12	-0.939761710947357	6.25721196752968	-3.08348601358861	0.00391537475246701	0.047548682028323	-2.10781343212996	NOT
MCM2	-0.58252019080572	8.15841382620876	-3.08304997633602	0.00391990111543369	0.047548682028323	-2.10885879550441	NOT
NUS1P3	-1.12383724576074	5.05037536966224	-3.082913293372	0.00392132099623965	0.047548682028323	-2.10918646448488	DOWN
PHTF1	-0.435698555326586	6.87335415540567	-3.08219949238557	0.00392874396426246	0.047548682028323	-2.11089752079202	NOT
CHMP1B	-0.403928864658598	8.88772794903942	-3.0820403237835	0.00393040100387476	0.047548682028323	-2.11127903425954	NOT
ITCH	-0.42809236689352	6.94563217696752	-3.08196752610728	0.0039311590912052	0.047548682028323	-2.11145352033263	NOT
CELF2	0.634375763123247	9.55787712846228	3.08176024731419	0.00393331837144718	0.047548682028323	-2.11195032651473	NOT
ARHGEF28	-0.625466836747327	6.88930989308617	-3.08115772251638	0.00393960141050514	0.0475782631884083	-2.11339435198009	NOT
ITGB8	-0.709810145911344	5.93296457548096	-3.08040711208544	0.00394744194542524	0.047608254253936	-2.11519306015021	NOT
CNN3	0.602579410899315	9.43758795273747	3.08018530734465	0.0039497616405144	0.047608254253936	-2.11572452953011	NOT
GREB1	-0.888995026975745	8.28576298606093	-3.07863821241383	0.00396597748305793	0.0477572997304538	-2.11943094388306	NOT
TNK2	0.483946358092912	7.33822900360608	3.07777803828638	0.00397502059661168	0.047819767662245	-2.12149122976693	NOT
XPNPEP2	0.827671047656771	5.99138135623967	3.0769162857501	0.00398409985738184	0.0478813298157074	-2.12355497001723	NOT
ISCU	0.396358593000503	10.6417354760593	3.07656004386129	0.00398785888088574	0.0478813298157074	-2.12440800897807	NOT
ORMDL2	-0.663410578602242	9.05590504265626	-3.07578420657449	0.00399605703685588	0.0479333611490556	-2.12626559679579	NOT
LDLRAD4	0.66373263413742	7.22192127110828	3.07456882573354	0.00400893183160629	0.0480413347897708	-2.12917505140886	NOT
MTMR4	-0.284112072644596	8.40657638807264	-3.07385030701426	0.00401656169692921	0.048086307651557	-2.13089478042638	NOT
RIOX1	-0.312552651685277	8.37380129021699	-3.07300173244957	0.0040255902944874	0.0481394785981208	-2.13292549688075	NOT
TINAGL1	0.422762993777615	7.73559456060238	3.07270372859019	0.00402876552324835	0.0481394785981208	-2.13363857203338	NOT
TGFB1	0.453424128099483	8.49913320756717	3.07117634627288	0.00404507697734809	0.0482878630895556	-2.13729273669458	NOT
TBX19	0.71549432748699	5.47265220180365	3.06997791225742	0.00405791917360367	0.048394587990583	-2.14015919283122	NOT
TDG	-0.446178170928595	8.02682957677264	-3.06791921546803	0.00408006981210285	0.0486120133328642	-2.14508177471159	NOT
PTCH1	-1.17172245599135	9.08245176199342	-3.06653147060047	0.00409506575677131	0.0486860347826038	-2.14839897603436	DOWN
PRPF4	-0.420683240668716	8.26129672364906	-3.06644320393695	0.00409602132485734	0.0486860347826038	-2.14860993578494	NOT
NFATC1	0.613848215788858	7.69292531591397	3.06625508775521	0.00409805855946452	0.0486860347826038	-2.14905952712602	NOT
MPZL2	-1.36703343744405	7.73866881499024	-3.0658067763947	0.00410291748173653	0.0486971153358643	-2.15013091306218	DOWN
FOXO1	-0.605436717605038	9.59192952995823	-3.06432062352014	0.00411906379361227	0.0488420155183298	-2.1536819228752	NOT
HSPB11	-0.392232393243463	9.13896648256287	-3.06337059788612	0.00412941679741526	0.0489180100652736	-2.15595139916044	NOT
FUT2	-0.51835327450176	7.27901165555772	-3.06238787287037	0.00414015202199638	0.048958214902223	-2.15829856878213	NOT
OTUB2	-0.614246480294031	5.81303482061132	-3.06233729289665	0.00414070526747012	0.048958214902223	-2.1584193639096	NOT
TNFRSF1A	0.468460891451747	9.99921534519526	3.06152498110397	0.00414959993880968	0.0490166552771966	-2.16035917206924	NOT
COA3	-0.390326157765193	10.5079426522025	-3.05962015953746	0.00417052826866106	0.0492169953531904	-2.16490675566204	NOT
ABAT	-0.676734600985538	7.04641022749726	-3.05790450726782	0.00418946353172205	0.0493934564486203	-2.16900133622572	NOT
RAB9A	-0.381815053333696	9.11388736363194	-3.05661204245388	0.00420378179023174	0.0495151999470506	-2.1720850725061	NOT
ZSCAN5A	-0.50247936534717	6.00471255357703	-3.05590155739322	0.00421167240894015	0.0495610748463802	-2.17377992684254	NOT
LARS2	-0.418358423503418	7.64768365116174	-3.05481194263479	0.00422380081909664	0.0496566839424224	-2.17637875455782	NOT
NMT1	-0.387106501017724	8.5746515995485	-3.05433515859638	0.00422911823395538	0.0496721150149134	-2.17751576050267	NOT
NNT	-0.685819262713213	7.1251488048746	-3.05279271125517	0.00424636399707471	0.0498274859562134	-2.18119340272191	NOT
ACTC1	0.865667042887364	7.0886596118369	3.05163212931455	0.00425938398521455	0.0499330241669339	-2.18395986798103	NOT
ENOSF1	-0.492488209659021	8.5919122013204	-3.05101762050465	0.00426629311298351	0.049952307150818	-2.18542442207083	NOT
LYPLA1	-0.776960303003692	8.4815802466195	-3.05041351344973	0.0042730956085279	0.049952307150818	-2.18686402154002	NOT
NINL	-0.368805002106434	8.37727719201322	-3.05041213220315	0.0042731111736691	0.049952307150818	-2.18686731289229	NOT
P2RY13	0.934120730030455	5.15150140823539	3.04899031339778	0.00428916195195659	0.0500927266385288	-2.19025489253499	NOT
SND1	-0.284601742087103	9.8685442184217	-3.04678572625491	0.00431416197347562	0.0501624608049319	-2.19550568542343	NOT
PDCL	-0.563388089319725	7.50066809334738	-3.04655874361161	0.00431674375654668	0.0501624608049319	-2.19604617979322	NOT
DICER1	0.363380641829689	8.92563987145037	3.04588033493048	0.00432446892406648	0.0501624608049319	-2.19766147906924	NOT
CRISP2	-1.22607639154663	4.49636470374214	-3.04582906730289	0.00432505324849688	0.0501624608049319	-2.19778353954488	DOWN
MRPS2	-0.696754776196778	8.27097669398817	-3.04581818812752	0.00432517725383682	0.0501624608049319	-2.19780944106655	NOT
ENOPH1	-0.481915027811083	8.22791963107209	-3.04564713877061	0.00432712738660068	0.0501624608049319	-2.19821667440478	NOT
HSPB1	0.515806468038678	11.9172272853439	3.04552256157772	0.00432854821305719	0.0501624608049319	-2.19851325884076	NOT
SLAMF7	0.688682621945735	4.55184662011282	3.04526709261248	0.00433146326318271	0.0501624608049319	-2.19912143929054	NOT
SNPH	0.667805289840272	6.19596676813598	3.04495372313088	0.00433504152380294	0.0501624608049319	-2.19986742032783	NOT
ACSL4	-0.734622645989625	5.88099769015511	-3.0446985948758	0.00433795680876433	0.0501624608049319	-2.20047472474368	NOT
CSTA	1.61792117914572	6.85329046196841	3.04455301910002	0.00433962109519406	0.0501624608049319	-2.20082123862103	UP
CD48	0.508583601130958	8.08266061206913	3.04419082343449	0.00434376449239	0.0501636042822283	-2.20168333144683	NOT
TPD52L1	-0.826181925247953	10.0994778746518	-3.04047629984287	0.00438647355224918	0.0505608277369217	-2.21052119423002	NOT
PAX8	-0.786899043183116	10.0388846249308	-3.03989364414571	0.00439320871050391	0.0505608277369217	-2.21190692944899	NOT
SLC22A17	0.649901909978968	7.13754194100508	3.03988443793522	0.00439331520721082	0.0505608277369217	-2.21192882343871	NOT
C1orf109	-0.507396976918564	6.41952967664713	-3.03978489680001	0.00439446684676301	0.0505608277369217	-2.2121655473582	NOT
CAND2	0.612141600987891	7.26200894667076	3.03925269515434	0.00440062898213694	0.0505760958252993	-2.21343112815642	NOT
SLC35D2	-0.315271361367523	8.16548164104019	-3.03896622051186	0.00440394932607621	0.0505760958252993	-2.21411231506297	NOT
KIF2C	-0.694955253526828	7.20818741452322	-3.03774712052751	0.00441810559837638	0.0506917333364128	-2.21701071083167	NOT
CDC7	-0.674534744713085	6.47884306876681	-3.03739196542191	0.00442223775709337	0.0506922503708217	-2.21785496231463	NOT
MRC2	0.703060338042555	10.3590679806106	3.03666037033956	0.00443076122051027	0.050719974541796	-2.21959388364316	NOT
DNAJB4	0.773458371122858	7.31017553436019	3.03648257311544	0.00443283499180093	0.050719974541796	-2.22001645182107	NOT
PSMD7	-0.415393884926134	9.15599060708297	-3.03382037155909	0.00446399585041113	0.0509563209298168	-2.22634196881056	NOT
KLC1	0.285217460909671	10.0101261422786	3.03360926388531	0.00446647567629967	0.0509563209298168	-2.22684343416062	NOT
NCBP3	-0.338235809176893	8.04419006944049	-3.03333277008168	0.00446972554240214	0.0509563209298168	-2.2275001874283	NOT
KIF18A	-0.739608412677244	3.82924060953296	-3.03331582455556	0.00446992479010245	0.0509563209298168	-2.22754043686593	NOT
PIGC	-0.258230481046628	8.90788205935766	-3.03179304853088	0.00448786405199616	0.0510413106966349	-2.23115684451541	NOT
RRM2	-1.08766971032108	7.63767305823555	-3.03174521410302	0.00448842867094602	0.0510413106966349	-2.23127042853195	DOWN
MRPS28	-0.579437515530139	8.28070114773201	-3.03163533708217	0.00448972587035626	0.0510413106966349	-2.23153133029478	NOT
PTGES	0.573623797758859	7.24818020094764	3.03090580330912	0.00449834766564911	0.0510924964258663	-2.23326346209535	NOT
PRC1	-0.946268254768632	6.78785697277349	-3.03030848667288	0.00450541852019905	0.0511259889350675	-2.23468149211491	NOT
SPATS2	-0.455870466668109	7.4253865697641	-3.02956411007556	0.00451424490655385	0.0511793231956009	-2.23644841732241	NOT
N4BP2L1	0.751167760750609	7.62559750384987	3.02813710375432	0.0045312111627459	0.0513247598644178	-2.23983500015402	NOT
OSBPL8	0.472079648115558	9.70921584393941	3.02513910472066	0.00456705176957874	0.0516835247245302	-2.24694687938614	NOT
DNMBP	-0.30717924813931	8.45985471371111	-3.0241514425871	0.00457891756863634	0.0517705693744727	-2.24928893015515	NOT
ITGAV	0.49917276530053	9.79789693718313	3.02253660085855	0.00459838099200882	0.051943278182045	-2.25311726570257	NOT
RNASEH2A	-0.481600043597444	7.83432118438406	-3.01780341978456	0.00465587982528593	0.0525449294567984	-2.26433149893715	NOT
SALL1	-1.68879307307297	6.97517358270747	-3.01715978489134	0.00466375089549523	0.0525795998423566	-2.26585566539899	DOWN
DARS2	-0.398045705843361	6.8920475447507	-3.01654447624388	0.00467128729302358	0.0525795998423566	-2.26731257767461	NOT
LPP	0.58524136619414	9.53347993292336	3.01651328134444	0.00467166967880972	0.0525795998423566	-2.26738643558861	NOT
CHTOP	-0.271600779626947	9.36694407058807	-3.01572418832588	0.00468135217150666	0.0526089540787491	-2.26925456716196	NOT
PTRH2	-0.392142603135317	8.06856069017416	-3.01553172257346	0.00468371667386042	0.0526089540787491	-2.2697101756443	NOT
SH3BGRL	0.622416708147412	10.7517515892725	3.01526440024086	0.00468700268136884	0.0526089540787491	-2.27034295806776	NOT
ABI3BP	0.821296660493475	6.0347533061774	3.0133163283405	0.00471101470235462	0.0528306648764054	-2.27495328487324	NOT
RAB11FIP2	0.487715133431092	8.19262913338837	3.01188080240428	0.004728783239025	0.0529820221441979	-2.27834950996474	NOT
PCLAF	-1.12712806502602	8.15891682720437	-3.01140094627677	0.00473473684116658	0.0530008493149721	-2.27948456364736	DOWN
CNPY2	-0.362982477479786	10.3009551080001	-3.01046932868854	0.00474631565777381	0.053042687061595	-2.28168791621378	NOT
PTPRR	-0.924173248516182	5.10061808889487	-3.01027405583654	0.00474874603177356	0.053042687061595	-2.28214970249864	NOT
KIF11	-1.13150060764699	5.04362139827299	-3.01006862119727	0.00475130414620915	0.053042687061595	-2.28263550087787	DOWN
CCT3	-0.27640663687232	10.4887900991335	-3.00933182357555	0.00476048959134806	0.053097439209973	-2.28437767336894	NOT
BCAR3	0.437680102469345	6.29961399562184	3.00878393423776	0.00476733082092349	0.0531259696063917	-2.28567300799795	NOT
TOR1A	-0.286421979686629	8.51954932977293	-3.00741536404309	0.00478446000747157	0.0532689923453051	-2.28890801990243	NOT
CIDEA	0.68070853585304	5.63585846952039	3.00629320867052	0.00479854830715653	0.0533779324248094	-2.29155992104964	NOT
TMEM254	-0.585120384099142	6.10720584663009	-3.0059196376948	0.00480324703973103	0.0533823235069749	-2.29244262422019	NOT
FILIP1L	1.12500383728549	9.12684540249698	3.00523453211017	0.00481187549032035	0.0534303417246583	-2.29406128040283	UP
SLC12A2	-0.507344271309907	7.00891430368624	-3.0043306152629	0.00482328207854141	0.0535090944724052	-2.29619658003005	NOT
KIR3DL1	-0.874481006064466	5.787147909978	-3.00259036932298	0.0048453141574906	0.0537054794417836	-2.30030646622387	NOT
CYP26B1	1.01135740073952	5.8086985932834	3.00198124910722	0.00485304820088449	0.053743175746045	-2.30174467958293	UP
MCC	-0.476506853005813	7.40214167490746	-3.00136139894245	0.00486093042526051	0.053743457864959	-2.3032080533821	NOT
LST1	0.82725759302318	7.0348801026292	3.00129779792401	0.00486173987942304	0.053743457864959	-2.30335819594854	NOT
FABP3	0.82510224562995	6.63941424362158	2.99959783280924	0.00488342257145946	0.0539350758270807	-2.30737060727974	NOT
RENBP	0.61982001897347	5.16915975512151	2.99774216766734	0.0049071951908006	0.0541494145475977	-2.31174900351416	NOT
CHL1	1.50401577329424	5.83226925396616	2.99728849822164	0.0049130236398714	0.0541655397380666	-2.31281918509514	UP
KAZALD1	0.867284250789779	6.67322876753947	2.99684088548927	0.00491878066809648	0.0541743328994485	-2.31387498663763	NOT
JPT1	-0.990740391066579	8.16665378201857	-2.99654754929336	0.0049225568957251	0.0541743328994485	-2.31456684023096	NOT
KRT19	-1.00824140971565	9.66622944088442	-2.99584959848162	0.00493155286387378	0.0542043421584055	-2.31621284637668	DOWN
CYP26A1	-1.71818419348017	6.60886251146509	-2.99565806936527	0.00493402421162943	0.0542043421584055	-2.31666449825853	DOWN
EVI2B	0.671692522183167	6.67939630226984	2.99429817811559	0.0049516048065469	0.0543493401907975	-2.31987082335537	NOT
TRIP4	-0.315534017065062	8.29531904962861	-2.99346422532111	0.00496241527271501	0.0544198378669181	-2.32183668052784	NOT
TYMS	-0.928322306390465	8.57883161655774	-2.99187706764465	0.00498305092391927	0.0545609816272613	-2.32557716600037	NOT
TTC19	-0.436710841542954	9.56610415959141	-2.99179778342303	0.00498408386549118	0.0545609816272613	-2.32576398627437	NOT
TTC12	-0.382198901904585	6.72713961962759	-2.9904241385158	0.00500201222279674	0.0546340995267394	-2.32900029593086	NOT
RCOR1	-0.473263619950476	7.75300314810754	-2.99032968337633	0.00500324724924652	0.0546340995267394	-2.32922280046419	NOT
SNIP1	-0.270120420008399	6.67885155783902	-2.99027381848261	0.00500397783297396	0.0546340995267394	-2.32935439742634	NOT
DNAJC11	-0.315950604823851	8.42694086970779	-2.98765095764888	0.00503839211113683	0.0549614576556113	-2.33553126538014	NOT
HNF1B	-0.838604565107317	8.39724246756493	-2.98721718935926	0.00504410497345464	0.0549754252950421	-2.33655248908612	NOT
COLGALT2	0.505602617843196	6.70618550808029	2.98531776288042	0.00506919292025353	0.0552003510007941	-2.34102329941708	NOT
DSC3	0.695886952013764	5.12905481002826	2.98338555369296	0.00509483438963804	0.0553595112956667	-2.34556956296232	NOT
EDN3	-1.4740301585918	6.05912850944807	-2.98327667847737	0.00509628285145463	0.0553595112956667	-2.3458256823316	DOWN
ZNF721	0.341282661430601	9.99159656165976	2.98320448730648	0.00509724348723702	0.0553595112956667	-2.34599550269026	NOT
NEDD4L	-0.475262587823894	6.93591011061986	-2.98287255758486	0.00510166261476635	0.0553595112956667	-2.34677629326162	NOT
HPS6	-0.351757930152256	8.16585557000256	-2.98243937138535	0.00510743524031947	0.0553682930958149	-2.34779519045563	NOT
RBM8A	-0.360034196591657	8.1576387475261	-2.98214210857532	0.00511140011244925	0.0553682930958149	-2.34849433204897	NOT
ARHGEF15	0.311313935832434	7.31696486532961	2.97767271859678	0.00517136294093195	0.0559689481294756	-2.3590010970801	NOT
AGPS	-0.361072456730653	6.97383095339872	-2.97581918711445	0.00519642425766183	0.0561911508873406	-2.36335571393405	NOT
ZCWPW1	0.571587735239869	6.12823918290098	2.97428231842241	0.00521729066222969	0.0563676446721558	-2.36696516601002	NOT
MRPL46	-0.327672122857042	8.31268109833533	-2.97350706796915	0.00522784630518122	0.0564325306554941	-2.36878548392624	NOT
KIAA0930	0.450655024407265	9.05207141050526	2.97292379043709	0.00523580133150346	0.0564692555779456	-2.370154857921	NOT
STARD8	0.579886605709119	7.11876340993443	2.97148370160298	0.00525549078054504	0.0565737038520484	-2.3735351100521	NOT
RORB	-1.35024916728039	5.42414366051121	-2.97046552633194	0.00526945368618094	0.0565737038520484	-2.37592444237711	DOWN
ERVMER34-1	-0.678899750837091	5.75296605382725	-2.97039063389135	0.00527048211234424	0.0565737038520484	-2.376100171979	NOT
PTX3	0.740581019175258	5.32745777265497	2.97015523577161	0.00527371583911891	0.0565737038520484	-2.37665249934888	NOT
RAB15	-0.607772694444845	7.97222103998011	-2.96994453854406	0.00527661182632911	0.0565737038520484	-2.37714684779925	NOT
XPO7	-0.349438843940712	8.3032471631185	-2.96970826461244	0.0052798611394913	0.0565737038520484	-2.37770118101749	NOT
PPP4R3A	-0.497136460727154	6.96096535795993	-2.96962129491184	0.00528105764802839	0.0565737038520484	-2.37790521811689	NOT
ADGRG6	0.76933865846093	5.63729336240398	2.96955455164681	0.00528197605907217	0.0565737038520484	-2.37806180017217	NOT
ACP1	-0.342819502519873	9.24631288634487	-2.96889557757203	0.00529105184638466	0.0566220155743822	-2.37960766525057	NOT
ZNF264	0.377994480649526	7.55906208594178	2.9674403699882	0.0053111458410551	0.0567880533332814	-2.383020671026	NOT
TNFSF14	1.14787884789139	4.94885819187246	2.96654715922248	0.00532351512939153	0.0568712817828106	-2.38511509529417	UP
EMILIN1	0.706195585173287	8.67357183535882	2.96453153894878	0.00535152732445661	0.0570548292623481	-2.38984000761092	NOT
DCTN5	-0.315772345865453	7.75044502759107	-2.96432411919674	0.00535441780703885	0.0570548292623481	-2.3903261226115	NOT
SIX2	0.593043442162081	6.89215458353499	2.96424985848332	0.00535545301866078	0.0570548292623481	-2.39050015730915	NOT
HSPB3	0.488176724175216	5.4839792065371	2.96398858865091	0.00535909667746799	0.0570548292623481	-2.39111243928505	NOT
NUDT15	-0.524853491963819	7.90066404821561	-2.96319268046216	0.00537021075819383	0.0571241200976656	-2.39297744182544	NOT
MTAP	-0.342648725190831	6.95772003763936	-2.96235143488522	0.00538198149634779	0.0572002712075421	-2.39494835894318	NOT
TMEM33	-0.392027540832034	7.09548536705318	-2.96157284285067	0.00539289720223422	0.0572103727920035	-2.3967721931044	NOT
IPO4	-0.573886840221402	7.45221450088953	-2.96150989887313	0.00539378057341872	0.0572103727920035	-2.39691962556	NOT
CDCA4	-0.411311207246268	8.09948543155386	-2.96127830939216	0.00539703192849472	0.0572103727920035	-2.39746205715321	NOT
DNAL4	-0.39667277449408	6.96587673480572	-2.96096863291788	0.00540138245097445	0.0572103727920035	-2.39818734582162	NOT
ZNF451	0.447385186237504	7.54123592816136	2.96052161135036	0.00540766829747965	0.0572280801140274	-2.39923422928177	NOT
PLXNB1	-0.660488057757461	7.69790315781681	-2.95890257606347	0.00543049217958595	0.0574206261751104	-2.40302507861267	NOT
POMGNT1	-0.330370002849725	7.73468302054421	-2.95843964777894	0.00543703481259435	0.0574408371214717	-2.40410876476903	NOT
HNRNPC	-0.287712349815944	10.8816601945129	-2.9578799048083	0.0054449556414541	0.0574755615497491	-2.40541895399846	NOT
KPNB1	-0.434557845053277	10.9051013429385	-2.95692254934094	0.00545852817331953	0.0575698341272807	-2.40765949375176	NOT
SPOCK2	0.634316282589103	7.79813662396121	2.95640815112251	0.00546583398455659	0.0575979090148305	-2.40886318438875	NOT
RC3H1	-0.405167494798071	6.13645393255508	-2.95586933778071	0.00547349641332793	0.0576296910140122	-2.41012387332783	NOT
SLC2A9	-0.31618097489181	7.21965143092866	-2.95409526941023	0.00549879675381442	0.0578469687341478	-2.4142737888452	NOT
CACYBP	-0.353619919477707	9.73772345519953	-2.95342691593175	0.00550835675657704	0.0578984312303602	-2.41583682382169	NOT
WSB2	-0.452550364120251	9.54022075050325	-2.95285606721499	0.00551653443962496	0.0579352892926913	-2.41717166464949	NOT
SMYD3	-0.411920303278365	8.04405634753658	-2.9519657683495	0.00552931118402321	0.0580203440062943	-2.41925318438105	NOT
TSC22D3	0.834150823269489	10.160308215655	2.95096794053049	0.00554366414277393	0.0581217805264794	-2.42158566425188	NOT
NDST1	0.452947193672262	7.70263626513469	2.94824250412959	0.00558304604442294	0.0584688752780979	-2.42795414230377	NOT
GUCY1B1	0.633256311034085	7.94460689777047	2.9480251348025	0.00558619827497751	0.0584688752780979	-2.42846191476775	NOT
EYA4	0.707741216093159	4.74444870326268	2.94667556656925	0.00560580680710809	0.0586246389785512	-2.43161399401318	NOT
DUSP4	-1.02011587166637	6.00469721143099	-2.94515681985617	0.0056279507656014	0.0587442228562973	-2.43516018363676	DOWN
SEPT7	0.493260392207926	10.75955531466	2.94473553153466	0.00563410787238134	0.0587442228562973	-2.43614367590889	NOT
HHEX	0.530622118212371	6.36910205332198	2.94453104354998	0.00563709873492454	0.0587442228562973	-2.43662102035269	NOT
YLPM1	-0.352430443655754	8.53073919982564	-2.94430460149159	0.00564041244081134	0.0587442228562973	-2.43714959004964	NOT
AKR1C3	0.695942870201037	8.16036168895455	2.94426971554757	0.00564092311713699	0.0587442228562973	-2.4372310200015	NOT
PDZK1	-1.06405650251308	4.90643415057276	-2.9417075733926	0.00567854791312722	0.0590864343678833	-2.44320994182179	DOWN
LY86	0.506654203501218	7.95421063027263	2.94080879822658	0.00569180210623437	0.059174703707984	-2.44530655637737	NOT
SAMD4A	0.738075117961417	8.60769683474329	2.93982279801193	0.00570637603323983	0.0592765342883364	-2.44760620569452	NOT
NDP	-0.812164779737724	7.58786326975877	-2.93895610025958	0.00571921551217122	0.0593267097245698	-2.44962722612503	NOT
CFB	1.13278575727716	8.26920376724461	2.93878005107001	0.00572182686328877	0.0593267097245698	-2.45003770530202	UP
EPCAM	-1.85641692552317	8.90490146892921	-2.93852877248936	0.0057255560380803	0.0593267097245698	-2.45062356515968	DOWN
SLC16A6	-0.964460798517264	6.1053283154578	-2.93682756009717	0.00575086350554347	0.0595391987139028	-2.45458918186263	NOT
KLF5	-0.840566152925155	7.54446788474833	-2.93630964475427	0.00575858892430978	0.059569456570654	-2.45579619802093	NOT
ELF3	-0.961377582374192	7.94884255315385	-2.93419452497297	0.00579024014719333	0.0598469571213657	-2.46072422425068	NOT
PLA2G2A	2.26582849195369	8.5789618524647	2.93274596806357	0.00581201093069812	0.0600219580128633	-2.46409799905206	UP
ANK3	-0.943981240625459	8.45809391080383	-2.93178599757984	0.0058264809341747	0.0600555338604169	-2.46633327855622	NOT
OGFOD1	-0.474007000544886	8.11157174523986	-2.93162774994757	0.00582886950712764	0.0600555338604169	-2.46670171422438	NOT
HACD3	-0.61207039432564	7.51782497449657	-2.93156690243893	0.00582978817769426	0.0600555338604169	-2.46684337758645	NOT
MAEA	-0.242150441128313	9.36636849037554	-2.93079629612904	0.00584143449780629	0.0601255701877937	-2.46863732816119	NOT
SMTN	0.66499673626023	9.18455605032127	2.93021761014606	0.00585019464896211	0.0601658078201303	-2.46998430796859	NOT
PSD3	-0.656647515544363	7.89235092592256	-2.92985013173948	0.00585576394121553	0.0601731898615544	-2.47083958735078	NOT
KRIT1	0.261674457195725	7.18783103438924	2.92908135337743	0.00586743121119919	0.0602431699606817	-2.47262865572415	NOT
F2RL1	-1.10227834421263	7.15867611183223	-2.92849025393221	0.00587641679824252	0.0602855231998362	-2.47400404617664	DOWN
CPM	-1.11411402660507	7.36849109514918	-2.92793475185572	0.00588487302766115	0.0603223802992407	-2.47529645598678	DOWN
IP6K2	-0.329029189351502	8.73350961148664	-2.92674068284429	0.0059030886444464	0.06045913167388	-2.47807403412984	NOT
CCNB2	-0.954606502335103	6.93856866293075	-2.92411633035717	0.00594330952733273	0.060820848240518	-2.48417627391363	NOT
ARHGAP45	0.892057651980274	7.07232140950377	2.92013531958504	0.00600481396788553	0.0613995941003167	-2.49342679620015	NOT
SPTSSA	-0.390541276812169	8.49068378240095	-2.91964616003087	0.00601241229095331	0.0614266471537841	-2.49456291563199	NOT
BCAT1	-0.571646661385103	6.04817214454204	-2.91915557838985	0.00602004176579319	0.0614539736799448	-2.49570222318139	NOT
RPL27A	0.438798089874609	8.86167135530866	2.91772328781322	0.00604236861811199	0.0616291823406973	-2.49902786044445	NOT
C11orf71	-0.505735765511529	7.0635871304852	-2.91741764950529	0.00604714302254524	0.0616291823406973	-2.49973739542475	NOT
MKLN1	-0.379124882679785	6.58031826538568	-2.91585681403045	0.00607158022708326	0.061765793509569	-2.50336015591367	NOT
PRKX	-1.0870968055438	7.44122047097996	-2.91573373397154	0.00607351116503979	0.061765793509569	-2.50364577997645	DOWN
SH3PXD2A	0.306758387971167	7.61285059167316	2.9156078156404	0.00607548722741871	0.061765793509569	-2.50393798313255	NOT
KLRD1	-0.635183756510243	6.3442391330534	-2.91515542294941	0.00608259169741089	0.0617873749574016	-2.50498773248177	NOT
CSF2RB	0.585430416808503	7.14384404024606	2.91403053693571	0.00610029094619902	0.061830521051864	-2.50759753628313	NOT
PIR	-0.597645984250004	7.21022933593711	-2.91377198828603	0.00610436584146884	0.061830521051864	-2.50819729916335	NOT
TCF12	-0.468368048621588	9.92572234738769	-2.91358842274647	0.00610726050407969	0.061830521051864	-2.50862310208134	NOT
HIGD1B	0.506846550331509	5.91140877279555	2.91331761621838	0.00611153322955375	0.061830521051864	-2.50925124175239	NOT
NCBP1	-0.50876608096857	6.29064666242242	-2.91310974761501	0.00611481483671314	0.061830521051864	-2.50973337214912	NOT
STAT5B	0.441779730647607	9.18197896342264	2.91298722127097	0.00611674992587576	0.061830521051864	-2.51001755002459	NOT
DOCK5	-0.597550668488054	6.08529892041338	-2.91223028094915	0.00612871721668414	0.0619010420509229	-2.51177297774014	NOT
TGFB1I1	0.598883488710758	10.305269852652	2.90955532860282	0.00617118463196934	0.0622641889689944	-2.51797428403026	NOT
DLX5	-1.12033699539822	7.82635331970788	-2.9093339253956	0.00617471195935363	0.0622641889689944	-2.51848740622317	DOWN
RTN2	0.466558947113057	7.52576899088065	2.90756680820976	0.00620293297964441	0.0624744499239128	-2.52258201798562	NOT
ESM1	-0.532296691243539	4.94078437508542	-2.90739785327908	0.0062056375317472	0.0624744499239128	-2.5229734272035	NOT
ATAD2	-0.694233205523102	5.21733373459474	-2.90701061212045	0.00621184048132731	0.0624861780128975	-2.52387047715202	NOT
TTLL12	-0.51876033826777	8.27168199505235	-2.90625999668942	0.00622388063659265	0.0625309947694954	-2.525609083703	NOT
CD4	0.561858030269753	7.99246048022777	2.90610441365029	0.0062263789841431	0.0625309947694954	-2.52596941767741	NOT
STX18	-0.907072652440506	9.61577284855753	-2.90575554792219	0.00623198447829309	0.062536653304425	-2.5267773565715	NOT
ZNF106	0.425795631878536	8.68261519317703	2.90518065033492	0.0062412321267641	0.0625788213971343	-2.52810863537586	NOT
SMS	-0.515126191082306	8.82912991772785	-2.9048582771131	0.00624642336563938	0.0625802819095519	-2.52885507897351	NOT
CCR10	0.565273602730453	5.89824879768384	2.90383974684464	0.00626285157563539	0.0626674923705784	-2.53121312042961	NOT
SLC25A37	-0.330876154203313	7.54798569763334	-2.90369228105422	0.00626523345477039	0.0626674923705784	-2.53155448316876	NOT
PLXNA3	-0.305604379824085	7.41674512619239	-2.90251997767905	0.00628419883095954	0.0628065415796867	-2.53426782934552	NOT
FANCC	-0.353508517685523	7.94928801339097	-2.90165339197872	0.00629825293386455	0.0628509454923138	-2.53627315320075	NOT
GSTM5	0.711502349169415	8.63120341401169	2.90162114199426	0.0062987765255943	0.0628509454923138	-2.5363477743357	NOT
CDCP1	-0.887962614635355	7.42608580598374	-2.90089514465728	0.00631057419595614	0.0629180480325112	-2.53802747948754	NOT
THBS2	0.853141709877804	9.99135944885955	2.89973754957113	0.00632942831776261	0.0630553409037829	-2.54070522574869	NOT
TBX3	-0.705765789264916	8.39572284104244	-2.89917359154404	0.00633863280176515	0.0630963584593043	-2.5420095378978	NOT
MFSD9	-0.456633526146235	5.89784074713302	-2.89856674033478	0.00634855137042985	0.0631444127084535	-2.54341288114691	NOT
HBB	0.913645772015679	12.344524004386	2.8975377484872	0.0063654027975511	0.0632036493558537	-2.54579201806629	NOT
SLC35F2	-0.496497796313006	7.79670388351513	-2.8973983026277	0.00636768967536329	0.0632036493558537	-2.54611439214469	NOT
C3orf18	0.588881112405911	6.83887996021048	2.89720417912006	0.00637087453550945	0.0632036493558537	-2.546563155598	NOT
CCPG1	0.439479421929887	5.70942127286904	2.89683804918196	0.00637688545935574	0.0632036493558537	-2.54740950396899	NOT
DDB2	0.383928359298729	7.4187778876913	2.89664930641489	0.00637998621249124	0.0632036493558537	-2.54784577768292	NOT
GSE1	-0.446591131576396	8.74168278916902	-2.89472065341389	0.00641175211798054	0.063467646862979	-2.55230281882679	NOT
ENTPD5	-0.365678351722011	6.17786739462615	-2.89348396092438	0.0064321990155725	0.063619269848601	-2.55515981962342	NOT
CLIP3	0.730177467413466	8.95066780638617	2.89251755907252	0.00644821957106994	0.0637269062469964	-2.55739188100587	NOT
TRIP13	-0.593432199458159	7.04662754884088	-2.89155705594815	0.00646417938623005	0.0638337714390217	-2.5596098701048	NOT
TNC	1.28157602266982	9.0159435905462	2.89083454461005	0.00647620909319755	0.0638941656388027	-2.56127799512361	UP
RAD1	-0.346200262566386	8.09418210043838	-2.89057124099934	0.00648059827248358	0.0638941656388027	-2.56188584425273	NOT
MCM3AP-AS1	-0.641799099834668	5.84708014085186	-2.89013568350836	0.00648786498354661	0.0639150034876319	-2.56289127601019	NOT
ARL2BP	-0.291921478377432	9.43294880235787	-2.88896916980912	0.00650736437315615	0.0640352503414136	-2.56558357852987	NOT
ABI1	-0.445847449721517	8.43123015510731	-2.88830504612484	0.00651849035081166	0.0640352503414136	-2.56711607474375	NOT
SYNE1	0.564849983320498	8.57561237489505	2.88821820343033	0.00651994653212563	0.0640352503414136	-2.56731645246476	NOT
ABLIM3	0.972037680227918	6.33856475678946	2.8875892580549	0.00653050181023327	0.0640352503414136	-2.56876754921241	NOT
AQR	-0.296366475354684	8.32381636876426	-2.88734918013043	0.00653453513918678	0.0640352503414136	-2.56932140405287	NOT
ABCG1	-0.858284610177636	7.46481866824231	-2.88731391818381	0.00653512773932805	0.0640352503414136	-2.56940275028211	NOT
PLEC	0.684057405163893	8.14774210583197	2.88690355681142	0.00654202783472465	0.0640352503414136	-2.57034937370122	NOT
PLEKHA4	0.616515217418844	5.50324320010799	2.88669713949151	0.00654550125558671	0.0640352503414136	-2.57082550716448	NOT
RAD51	-0.81201099375173	6.088261139964	-2.88655147596479	0.00654795340128756	0.0640352503414136	-2.57116149015408	NOT
KCNC3	-0.39169252937638	5.77029460732355	-2.88632902895016	0.00655169980514826	0.0640352503414136	-2.57167455967382	NOT
ITGAE	-0.356594335647953	9.45208701307293	-2.88556147254996	0.0065646422459914	0.0640849525002674	-2.57344472830087	NOT
TNFRSF8	0.399315601761848	6.84737251167596	2.88541476044722	0.00656711881220994	0.0640849525002674	-2.57378304890294	NOT
GSTP1	-0.4259832434877	10.9749815077152	-2.88425461292596	0.00658673347095051	0.0642258295913515	-2.57645800025191	NOT
IL16	0.445273762829036	7.144100449787	2.88346529425179	0.00660010986719388	0.0642548066890371	-2.57827755760624	NOT
NLK	-0.510187331516906	6.86975791950841	-2.883338057242	0.00660226850256752	0.0642548066890371	-2.57857083920854	NOT
TCN2	0.425934622236325	8.13282071447326	2.88316255890856	0.00660524699899398	0.0642548066890371	-2.57897535034739	NOT
VEGFB	0.509249556366156	7.74729084981084	2.8825164406598	0.00661622354219709	0.0643111446660427	-2.58046447764057	NOT
RPF1	-0.370595064630969	9.02188144286474	-2.8819082872943	0.00662657072756951	0.0643413535614582	-2.58186592051846	NOT
INAVA	-0.772975301290557	7.51161237416665	-2.88172415799777	0.0066297065106461	0.0643413535614582	-2.58229019687224	NOT
MAPK13	-0.62952544156711	7.59316957407785	-2.88085129630247	0.00664459055428709	0.0644353843978286	-2.58430124680048	NOT
ATP11B	0.427179941380349	7.1259334291154	2.88008900182958	0.00665761479908184	0.0645112471507906	-2.58605724918249	NOT
ADGRA2	0.644430844783315	8.55858568058955	2.87865630498671	0.00668215797564073	0.0646985209772615	-2.58935680717367	NOT
CTNNA1	-0.2528243991257	10.8857841666961	-2.87813444337355	0.00669111889108459	0.0647341298064014	-2.59055842658257	NOT
C1orf54	0.666965389012349	9.15213671665667	2.87783450907539	0.00669627417089519	0.0647341298064014	-2.59124898417343	NOT
CASP2	-0.453721940128376	6.83953402386454	-2.87697078244357	0.00671114071505923	0.0648273195396259	-2.59323735106874	NOT
COL6A2	0.495472945090295	12.0324919445985	2.8760340934945	0.00672729802141063	0.064927388256462	-2.59539327136422	NOT
ZNF385D	0.809723987041775	4.84012498216149	2.87543807103097	0.00673759799445023	0.064927388256462	-2.59676487715773	NOT
XRCC4	-0.453043073465654	5.97851363346821	-2.87475988195936	0.00674933586150997	0.064927388256462	-2.59832535903205	NOT
ARPC5L	-0.370696657512278	9.39401791905986	-2.8746142126039	0.00675185955394645	0.064927388256462	-2.59866050820086	NOT
CLDN10	-1.45893022249891	9.27689469865255	-2.8745324025682	0.00675327728383387	0.064927388256462	-2.59884872831721	DOWN
ADK	-0.512804510781195	7.99430878118531	-2.87417373586818	0.00675949610102119	0.064927388256462	-2.59967387316512	NOT
GLUD2	-0.333874565612326	7.68205362598922	-2.87402882581215	0.00676201017448301	0.064927388256462	-2.60000723388504	NOT
NCS1	0.711284244430373	6.0224421064321	2.873688299715	0.00676792147567448	0.064927388256462	-2.60079056233505	NOT
DEFB1	-1.58870511149929	8.57185881249676	-2.87364845425133	0.00676861348186772	0.064927388256462	-2.6008822170537	DOWN
GOLM1	-0.567263426775712	8.72095259094767	-2.87238137406899	0.00679065375841433	0.0650884687524057	-2.60379641938044	NOT
CXCL6	1.07693148296404	5.04759201164246	2.87174643248875	0.00680172352634714	0.0651151799779388	-2.60525644847402	UP
JPH2	0.559098275324121	4.07022653597596	2.87161939077769	0.00680394043791088	0.0651151799779388	-2.60554855338621	NOT
CCL21	0.988899944867789	8.62590961766277	2.87112253609092	0.00681261718108003	0.0651479498048848	-2.60669088731196	NOT
ZNF423	0.520710287613639	8.72224407971908	2.87017478769497	0.00682919676369277	0.065256184483884	-2.60886954969747	NOT
WDR37	-0.311606857582392	8.69864020063847	-2.86530951742216	0.00691490429519912	0.0660242940518512	-2.62004679119926	NOT
LRRC31	-1.25301431267357	4.12167989306105	-2.86452925309006	0.0069287428834674	0.0661055369104971	-2.62183825284568	DOWN
CALML4	0.714429280762496	6.58326835239896	2.86333400611799	0.00694999177020881	0.0661938459075584	-2.62458192126461	NOT
DNAJC9	-0.431889306687294	8.76034919960491	-2.8632285197415	0.00695187001325038	0.0661938459075584	-2.62482402967667	NOT
IGLV1-44	0.941442884779133	6.65726272571616	2.86310838752306	0.00695400961199295	0.0661938459075584	-2.62509974602018	NOT
PRF1	-0.906927254901267	8.07526809704691	-2.86228844070248	0.00696862962686778	0.0662293729061269	-2.62698142257502	NOT
DLEU1	-0.451744007357335	7.24014732652513	-2.86183336869096	0.00697675616664985	0.0662293729061269	-2.62802561391703	NOT
VNN2	0.940946482188269	4.57286618749016	2.8617917473368	0.00697749987071539	0.0662293729061269	-2.62812111164742	NOT
CXorf40B	-0.334685930369746	8.72299883578986	-2.86154192050699	0.0069819654177289	0.0662293729061269	-2.62869430659541	NOT
B9D1	-0.438759063049784	7.33221699130545	-2.86112334976152	0.00698945318270424	0.0662293729061269	-2.62965459354875	NOT
DPF3	-0.392613357310585	6.88461814512274	-2.86110505491743	0.00698978062840604	0.0662293729061269	-2.62969656369919	NOT
PIEZO2	0.620216337700817	6.65978563084867	2.85933978178836	0.00702144351572221	0.0664785984164142	-2.63374549704761	NOT
EBP	-0.544973491555068	7.88413022718392	-2.85875603485019	0.00703194340049056	0.0665272265417883	-2.63508407548659	NOT
HOMER1	-0.714010436411923	7.01245695594202	-2.85816108386095	0.00704265992484525	0.0665778285425729	-2.63644817299142	NOT
MLANA	-0.556210309574464	5.06774923825578	-2.85736743921484	0.00705697919088345	0.0666623860659006	-2.63826756174763	NOT
TFPI	0.630878074646803	8.40407574661987	2.85626029096174	0.00707700031561554	0.0668006353992234	-2.64080512238773	NOT
ELOVL6	-0.656516257329493	6.4982648982113	-2.8556650125449	0.00708778698669057	0.066851575662299	-2.64216923817991	NOT
CLUH	-0.401436193355716	8.14513767502851	-2.85508708848551	0.0070982738992273	0.0668996133526719	-2.64349341818291	NOT
LEP	0.877949126527389	4.48720462056408	2.85437978736617	0.00711112821369043	0.0669019334830323	-2.64511381164353	NOT
FCGR2C	0.594174921397119	7.31362731120889	2.85423679678326	0.00711372953290986	0.0669019334830323	-2.6454413663081	NOT
TCTN3	-0.264795166218326	9.09232639801582	-2.85418334827779	0.00711470210949929	0.0669019334830323	-2.64556380050154	NOT
SWAP70	0.563694933767835	7.57528685753262	2.85362661671643	0.00712484008043941	0.0669465087255227	-2.64683901851944	NOT
RALGAPB	-0.361172804333256	8.6677321902397	-2.85322764997466	0.00713211349300516	0.066964120858246	-2.6477527751629	NOT
C3AR1	0.696607945313596	7.7641527771782	2.85255239344336	0.00714443966394902	0.0669822539829274	-2.64929914131248	NOT
PRDM12	0.670468243192233	5.09971174199539	2.85253016483547	0.007144845764687	0.0669822539829274	-2.64935004193913	NOT
TMEM260	-0.591979548177463	7.96906293736919	-2.85169808721238	0.00716006276238794	0.0669823234529811	-2.65125521604282	NOT
NPAP1	-0.267010131947901	5.91502078396107	-2.8514285345166	0.00716499882494821	0.0669823234529811	-2.65187232643985	NOT
CTPS2	-0.343805849551281	6.81396368132397	-2.85096052610589	0.00717357657736642	0.0669823234529811	-2.6529436934111	NOT
POPDC3	-0.88231397005995	5.95601278194189	-2.85070471284697	0.00717826923188636	0.0669823234529811	-2.65352925650091	NOT
PSIP1	0.604065122248182	9.18054531301593	2.85051455088729	0.00718175943450464	0.0669823234529811	-2.65396452111729	NOT
TCIM	-0.93958048769908	7.31040867591874	-2.84976283472913	0.00719557185337097	0.0669823234529811	-2.65568496060897	NOT
OSBPL1A	0.478609668470186	8.86644757152196	2.84974113881825	0.00719597087370829	0.0669823234529811	-2.65573461150614	NOT
CDC5L	-0.503625363260271	8.45162209328354	-2.84962951306426	0.00719802416577958	0.0669823234529811	-2.65599006235972	NOT
YRDC	-0.284870356656281	7.36123382424323	-2.84955625982689	0.00719937191496593	0.0669823234529811	-2.65615769596863	NOT
ARHGAP28	-0.484284662908865	4.9768514602259	-2.84930104514866	0.00720406932361379	0.0669823234529811	-2.65674171163381	NOT
RARG	0.433543772078782	7.45897212788022	2.8492907645352	0.00720425860568224	0.0669823234529811	-2.65676523640514	NOT
PHB	-0.416429885506512	9.02331292504271	-2.84889940992407	0.00721146751056515	0.0669915289314801	-2.65766072069432	NOT
LBH	0.684356610974801	9.47501727740958	2.84848708355889	0.00721907001879637	0.0669915289314801	-2.65860410981963	NOT
NCF4	0.666325123823825	6.76570344095456	2.84782381387763	0.00723131516368872	0.0669915289314801	-2.66012147236267	NOT
NAT1	-0.60175902841366	7.08562834391522	-2.84752449588163	0.00723684746548032	0.0669915289314801	-2.66080615102095	NOT
GALNT7	-0.617087021105716	8.37689364778909	-2.84750134528583	0.00723727552331259	0.0669915289314801	-2.66085910528929	NOT
SEC13	-0.321334699005675	10.3785738251434	-2.84748076298438	0.0072376561128907	0.0669915289314801	-2.66090618466306	NOT
PIGG	-0.323342852969938	9.08573206354061	-2.84692078404787	0.0072480179263838	0.067037409650215	-2.66218698410572	NOT
GRSF1	-0.30272183268808	8.92202831668166	-2.84531298355347	0.00727784567963132	0.0672631296307505	-2.6658635266174	NOT
PLGRKT	-0.52200337452685	7.89886260237084	-2.84464701330463	0.00729023426659491	0.067327457638553	-2.66738601923328	NOT
ZNF207	-0.273560663189867	10.3969729587481	-2.84336187730528	0.00731419650570067	0.0674984964733671	-2.67032338147126	NOT
NPDC1	0.455480275602376	9.32130723777359	2.84302299645893	0.00732052742446618	0.0675066926733487	-2.67109780557788	NOT
SMARCC1	-0.387027318061884	9.59246759750312	-2.84160262236327	0.00734711838954586	0.0676538665333569	-2.67434308108472	NOT
TOMM34	-0.309691420629676	8.84388217595334	-2.8413937417933	0.00735103646833759	0.0676538665333569	-2.67482024759616	NOT
PPIA	-0.242488658659351	13.134731227372	-2.8412970358783	0.00735285109142668	0.0676538665333569	-2.67504115512559	NOT
SMAD4	-0.430927750591861	8.41002929062579	-2.84037729620715	0.00737013033838781	0.0677134050701406	-2.67714190517222	NOT
NCF2	0.970597440990186	6.84915163424864	2.84037142217449	0.00737024081630974	0.0677134050701406	-2.67715532052447	NOT
SLC2A10	-0.344847797061158	8.73145441979925	-2.83987275627724	0.00737962529355007	0.0677494393159893	-2.67829413123673	NOT
MAMLD1	-0.458614427858477	7.40687271860764	-2.83923050272939	0.00739172842260919	0.0677619173899645	-2.67976067302507	NOT
CAAP1	-0.557454563860861	7.41433564231937	-2.83922081281174	0.00739191116896089	0.0677619173899645	-2.67978279771451	NOT
OSR2	-0.599473337777043	10.0241845439768	-2.83736418712453	0.00742700407816747	0.0680333320395207	-2.68402111177904	NOT
GJA4	0.715250984211719	7.78451743588298	2.83618349215394	0.00744940182484873	0.0681881408366043	-2.68671551540368	NOT
HEBP1	0.564859724577667	9.65519818368294	2.83439936613313	0.00748336639046124	0.0684410786042766	-2.69078566062165	NOT
ENO1	-0.436597744909811	10.9965595747621	-2.83414961403354	0.00748813246974689	0.0684410786042766	-2.69135529608766	NOT
OXSM	-0.344626904598095	7.67485153159642	-2.83386386158195	0.00749358903044486	0.0684410786042766	-2.69200700313324	NOT
ZNF224	0.383350822532819	6.42057592217381	2.83036743449124	0.00756065619071532	0.0690028099583827	-2.69997790045819	NOT
SV2B	0.822257062195322	5.00871708673136	2.82896700373019	0.00758767563705375	0.0691453935514511	-2.70316878723691	NOT
TENM3	0.814824254338586	6.3390030943819	2.82878219075034	0.00759124808514675	0.0691453935514511	-2.70358981109746	NOT
ACLY	-0.339165600052118	10.2740375176347	-2.82869139283025	0.00759300379078259	0.0691453935514511	-2.70379665227725	NOT
SLC6A9	0.693192963559477	4.38255715986415	2.82808810832042	0.00760467877952813	0.0691997201598864	-2.70517085308273	NOT
MS4A4A	1.03329909059809	7.50631674672158	2.82780682246077	0.00761012805757358	0.0691997201598864	-2.70581152214702	UP
MRPS33	-0.308320512960865	9.11008304299796	-2.82502082467613	0.00766429772353113	0.0695713020981504	-2.71215489545879	NOT
GNB5	-0.362787662968605	8.54125484630014	-2.8248053165577	0.00766850293106493	0.0695713020981504	-2.712645418942	NOT
LAMP1	0.250594549479924	12.2881740888115	2.8246623227001	0.00767129435740283	0.0695713020981504	-2.71297087804171	NOT
LIFR	0.666354865103263	4.86002808722829	2.82455300037052	0.00767342911152703	0.0695713020981504	-2.71321969263857	NOT
CRISP3	-2.59222386827184	5.67622521212155	-2.82370396327217	0.00769002728103213	0.069642108232864	-2.71515187374016	DOWN
HOXB6	-1.1280281384718	7.85673259910358	-2.82357922720991	0.00769246861880381	0.069642108232864	-2.71543570918509	DOWN
S100A9	1.1604883036951	7.96629580847676	2.82195521933683	0.00772431985301828	0.0698794596185162	-2.71913040814899	UP
RXYLT1	-0.377204419899607	8.90091477998612	-2.8211580522245	0.00773999948775306	0.0699702723371729	-2.72094351911125	NOT
TEK	0.485770178926973	7.50556935214641	2.81936831816058	0.00777531040633889	0.0701291866156246	-2.72501300496131	NOT
AIMP1	-0.664096670127879	8.99846358027352	-2.8191773849336	0.00777908632494442	0.0701291866156246	-2.72544705276715	NOT
SRPK1	-0.452772405769547	8.35457910239646	-2.81909529178154	0.00778071033512495	0.0701291866156246	-2.72563366920024	NOT
SDHAF3	-0.562116472996126	5.91203784607502	-2.81886642504361	0.00778523956905152	0.0701291866156246	-2.72615391755019	NOT
POSTN	1.18788229209984	8.83082607334434	2.81883561973065	0.00778584938883456	0.0701291866156246	-2.72622394062798	UP
TMEM9B	-0.323804791296233	9.16501568201755	-2.81757756578933	0.00781079185665645	0.0703027949188026	-2.72908319610971	NOT
POP4	-0.216408170761389	8.93098797463516	-2.81722406550196	0.00781781384438406	0.0703149710746161	-2.72988647448598	NOT
TNPO1	0.365742125781194	10.1718169522967	2.81687018817511	0.00782484922220612	0.0703272499297265	-2.73069054670259	NOT
TFDP1	-0.353686086356246	8.93228742447735	-2.81630623608819	0.00783607327426896	0.0703771302105416	-2.73197181598594	NOT
HMGXB3	-0.293962833803223	7.91677974164852	-2.81553066336451	0.00785153364474949	0.0704649578841012	-2.73373361486423	NOT
TRAC	0.453830502780022	7.42346597091991	2.81509833613145	0.00786016406463829	0.0704914062861234	-2.7347155624235	NOT
ADGRA3	-0.51389215045478	8.44339967574843	-2.81431195344673	0.00787588508733514	0.0705813603599839	-2.73650143717094	NOT
RHOG	0.348707064355148	9.42066658648612	2.8137517508739	0.00788710230488105	0.0706112014335809	-2.73777346708297	NOT
WWC1	-0.81134587031295	7.73823080557153	-2.81357716957977	0.00789060107933106	0.0706112014335809	-2.73816984964968	NOT
REPS1	0.435965562358144	5.16002250579351	2.81292168943826	0.00790375045214411	0.0706778780518698	-2.73965796428153	NOT
PDZD8	-0.532944181582426	7.55471381021757	-2.81022700517169	0.00795802271183769	0.0710543340221538	-2.74577334088829	NOT
STT3A	-0.442333369590981	9.16701015853921	-2.81007212218244	0.00796115267233837	0.0710543340221538	-2.74612472451936	NOT
MAL	0.641307755432932	6.37233039702337	2.80997899968811	0.0079630350956054	0.0710543340221538	-2.74633598605309	NOT
PFDN4	-0.418734105505148	8.71215997418495	-2.80923790037973	0.00797803084419435	0.0711369637387078	-2.74801711854724	NOT
GRAMD1C	-1.39293536456537	5.62788662038591	-2.80756363646243	0.00801200571187525	0.0713845340227991	-2.75181404967729	DOWN
FARSA	-0.370727332207256	7.81404510938574	-2.80719213186825	0.00801956271159184	0.0713845340227991	-2.75265636373998	NOT
SPINK5	-0.636695705016132	5.49000530414436	-2.80702020661975	0.00802306219687027	0.0713845340227991	-2.75304614704004	NOT
ELP3	-0.865122287611938	7.72483758296416	-2.80652761928581	0.00803309654771195	0.0714034695009005	-2.75416284223238	NOT
MRPS7	-0.313307522364285	8.73605450844781	-2.80635065463633	0.00803670429922254	0.0714034695009005	-2.75456399104753	NOT
ZEB2	0.867391558699158	6.59451258105086	2.80569134458319	0.00805015886068608	0.0714349278742291	-2.75605839564915	NOT
PGK1	-0.309507206421852	11.2757999511482	-2.80522035574125	0.00805978320564539	0.0714349278742291	-2.75712581326606	NOT
MCCC1	-0.404203385906371	8.08314509460251	-2.80509894896144	0.00806226581174711	0.0714349278742291	-2.75740094328886	NOT
HSP90AB1	-0.314616086169661	12.0727767271816	-2.80504921561551	0.00806328299797797	0.0714349278742291	-2.757513646017	NOT
SNX19	-0.33743402188952	7.46611275642505	-2.80306987579012	0.00810386334412737	0.0716836409730298	-2.7619980913804	NOT
MRPL12	-0.387902565178128	8.18374062225211	-2.80293163804415	0.008106704591884	0.0716836409730298	-2.76231121244921	NOT
RARRES2	0.694713785520596	10.1128525398399	2.80283480739176	0.00810869533864072	0.0716836409730298	-2.76253053692282	NOT
PSMG1	-0.435726183739592	7.93045309023212	-2.80239532499889	0.00811773641252766	0.0717124535075361	-2.76352591869637	NOT
CEP112	0.496423673627743	6.53072365522538	2.80194345882224	0.00812704204693428	0.071727920897118	-2.76454924646515	NOT
YWHAE	-0.257442420527376	10.2005408236079	-2.80174881724165	0.00813105351780601	0.071727920897118	-2.76499001354294	NOT
SPIDR	-0.444996337334852	6.58451833972869	-2.80073028485697	0.00815207511298882	0.0718622513336179	-2.76729617349145	NOT
GOLPH3	-0.424303001767788	10.0728316089788	-2.79994837991154	0.00816824729950034	0.0719082055104118	-2.76906620511478	NOT
FAM174B	-0.615907496115865	7.79568039279011	-2.79991765182426	0.00816888346078935	0.0719082055104118	-2.76913575926905	NOT
ROCK1	0.420989566413018	9.16021962874308	2.79921899500736	0.00818336017133724	0.071984550500068	-2.77071706543859	NOT
FAM149A	-0.584972729596193	7.20771084379552	-2.79863249830548	0.00819553130033807	0.0720405207073657	-2.77204432266881	NOT
APOBEC3G	-0.3462009186406	8.18918234095321	-2.79820205801183	0.00820447464235621	0.0720680587741814	-2.77301830916968	NOT
CSNK2A2	0.413263724574695	8.16725279548398	2.79555650850915	0.00825964183830857	0.0725013005807086	-2.77900250836931	NOT
CD14	0.839816991078061	9.1843993344893	2.79480565796467	0.00827536207491431	0.0725879178325051	-2.78070027505168	NOT
SNRPE	-0.340115005175525	10.5878554703992	-2.79399288372729	0.00829241020975457	0.0726860521777993	-2.78253773594416	NOT
GTF2E2	-0.294124816486576	8.39044647128789	-2.7921317137824	0.00833157206754781	0.0728559560269061	-2.78674406815045	NOT
DNAJA1	-0.407987202163714	10.116956703161	-2.79206652591229	0.00833294683893793	0.0728559560269061	-2.7868913638784	NOT
EIF6	-0.408536576445867	9.27092128624409	-2.79200215659196	0.00833430455505609	0.0728559560269061	-2.78703680792402	NOT
SAMD9	0.470968533876126	5.21781102474906	2.79190588999636	0.008336335452238	0.0728559560269061	-2.787254320704	NOT
PARP1	-0.298080551092074	8.84516861684684	-2.79167709785404	0.00834116403758822	0.0728559560269061	-2.78777125383685	NOT
SNRPD1	-0.355019308709489	8.80235731553373	-2.78986980697941	0.00837939804335426	0.0731384053002976	-2.7918537113294	NOT
TMED2	-0.308663105342136	11.328801587277	-2.78759948316763	0.00842765912672355	0.0735079157164221	-2.7969797472931	NOT
SPAG1	-0.588071466810276	5.49271698192067	-2.78573947714217	0.00846739079386524	0.0738025636094945	-2.80117739082265	NOT
P2RX1	0.564909727319889	6.47312580476907	2.78472225784378	0.00848919339832042	0.0739406360388821	-2.80347229449179	NOT
XPO6	-0.2973135726353	9.31036045308	-2.78407106253397	0.00850317825711541	0.0739621328864681	-2.80494115011548	NOT
SHQ1	-0.359651889404265	8.45667254813654	-2.78392888964531	0.00850623436850254	0.0739621328864681	-2.80526181072473	NOT
KCNAB3	-0.408318811028156	6.08735025155042	-2.78319010346325	0.00852213160174515	0.0739621328864681	-2.8069279229327	NOT
FAT2	-0.733730479941642	5.13813170638423	-2.78288687035188	0.00852866459154976	0.0739621328864681	-2.80761169415977	NOT
PRNP	0.683938352259212	9.92649962698789	2.78278929141807	0.00853076786758311	0.0739621328864681	-2.80783171840362	NOT
PCDHGB6	-0.997698548890586	3.59052293870525	-2.78245645820349	0.00853794559307315	0.0739621328864681	-2.80858216524907	NOT
STK4	-0.368689040529199	5.94779670736707	-2.78238180433204	0.00853955631568529	0.0739621328864681	-2.80875048130495	NOT
SRSF7	-0.390169626520173	9.89205307412739	-2.78160848653185	0.00855625798202497	0.0739621328864681	-2.81049385083421	NOT
SGK1	-0.950050712409677	10.9144544946908	-2.78160503575899	0.00855633257793473	0.0739621328864681	-2.81050162957947	NOT
PHGDH	0.645173872534726	7.94012623122157	2.78160329433118	0.00855637022288879	0.0739621328864681	-2.81050555511033	NOT
PTPRS	0.628066528940468	5.07878214470913	2.78140530343797	0.00856065125575945	0.0739621328864681	-2.81095185655481	NOT
MRPS15	-0.448034944129079	7.46391489423627	-2.78128652815374	0.00856322041642895	0.0739621328864681	-2.81121958440173	NOT
ADAM22	0.89433900401438	6.35482984284393	2.77865335057683	0.0086203619284643	0.0744038615161744	-2.81715309754364	NOT
CRTAP	0.412201874693272	8.65498597546628	2.7773326683996	0.0086491550251815	0.0745919405423131	-2.82012774087379	NOT
ATP1A2	1.14088347142781	7.16688900559763	2.77710257327513	0.008654180636974	0.0745919405423131	-2.82064590503482	UP
NECAP1	-0.2499907321066	8.09211756812117	-2.77584265175324	0.00868174739021262	0.0747775783894494	-2.82348271196082	NOT
ILK	0.388283930992182	10.2586173709655	2.77488415738422	0.00870277372643073	0.0749037233132689	-2.82564028793863	NOT
BCAP29	-0.521173172718823	6.94854004083676	-2.7746248042447	0.00870847125838376	0.0749037233132689	-2.82622401221513	NOT
NDUFS1	-0.372597043662221	8.05764237406231	-2.77370635799483	0.00872867583981012	0.0750254791692064	-2.8282908750662	NOT
EFCAB11	-0.41070035789464	7.09414982296542	-2.77313610325727	0.00874124262582368	0.0750814628033872	-2.82957395305595	NOT
E2F5	-0.70582467470234	6.14375505180079	-2.77254634433755	0.00875425694234307	0.0751412102808866	-2.83090073993382	NOT
ZNF202	-0.301312361035151	7.37485037375972	-2.77194196134299	0.00876761268157153	0.075203803658044	-2.83226024135487	NOT
HAL	-1.03926386319292	6.03053489095238	-2.76956887229346	0.00882023717507401	0.0755825664238527	-2.83759646087105	DOWN
SAT1	-0.638395754011446	12.1354825069347	-2.76940156325872	0.00882395841181477	0.0755825664238527	-2.83797256911839	NOT
POLR1C	-0.287522236435222	7.81516879290269	-2.76888490806701	0.00883545892417581	0.0755839431812706	-2.83913391146914	NOT
HINT1	-0.334429317661966	11.7905347425763	-2.76884682658737	0.00883630715253103	0.0755839431812706	-2.83921950593801	NOT
PRELID3B	-0.710233326038675	6.00981868399623	-2.76734024752524	0.00886992562033076	0.0758192194824	-2.84260519434638	NOT
ATP5F1A	-0.249510006706926	11.8618032105397	-2.76632399880354	0.00889266981963326	0.0759612835901593	-2.84488831840932	NOT
EZH2	-0.844224175240601	5.80142837429238	-2.76593659386935	0.00890135443045901	0.0759831376469258	-2.84575852975118	NOT
UBE2D3	-0.315755068437786	10.5156477303975	-2.76562420059753	0.00890836322179389	0.0759906664648622	-2.84646018923037	NOT
EHD1	0.42398043043579	8.74846909832127	2.76512439780477	0.00891958737491345	0.076034118358111	-2.84758268038106	NOT
DDX27	-0.28772661270809	9.19818633480782	-2.76436292989657	0.00893671308092746	0.0760758974929145	-2.84929258927202	NOT
LDHB	-0.380597334943165	12.0457168310386	-2.7643610305107	0.00893675583706977	0.0760758974929145	-2.8492968540507	NOT
MSC	0.697131229771329	5.78707799816602	2.76347834580845	0.00895664612673736	0.0761471356083599	-2.85127858532758	NOT
SMARCB1	-0.382806671984801	8.95147667558869	-2.76344478840745	0.00895740311639096	0.0761471356083599	-2.85135391771985	NOT
BCL2L13	-0.22969431632584	7.98850131698954	-2.76259942518564	0.00897649251253329	0.0762571483787332	-2.85325146634878	NOT
BNIP2	0.400669396638532	7.44752843084503	2.76167303507572	0.00899745505730195	0.0763829124405996	-2.85533046873624	NOT
RPP30	-0.277092178318062	8.57146448465987	-2.76084019296	0.00901633964214126	0.0764908759107237	-2.85719915262489	NOT
PDSS1	-0.42681127106258	6.37724712419914	-2.76022475322589	0.00903031833856644	0.0765361006947659	-2.85857981114493	NOT
SPTLC1	-0.359226932113318	9.60374045086362	-2.76006227843378	0.00903401204685458	0.0765361006947659	-2.85894426942655	NOT
ATRN	-0.331477460084624	7.69756766270699	-2.75925622810232	0.00905235761518839	0.0766391750861308	-2.86075217411177	NOT
PRRG4	-0.627213912411781	6.14946405311814	-2.75831310126166	0.00907386700983286	0.076768876209384	-2.86286710366978	NOT
CYR61	1.1940027636443	9.89407572317393	2.75757454878587	0.00909074396058414	0.0768592347260566	-2.86452296102869	UP
KIR2DL4	-0.77636857759157	6.56699361181131	-2.75632227296468	0.00911942693352299	0.0769401914803845	-2.86732995686256	NOT
DCAF17	-0.613354122029677	4.46707813155184	-2.75582092439828	0.00913093373366953	0.0769401914803845	-2.86845350994319	NOT
MYO5C	-0.55702728244726	9.02396454838018	-2.75568123737148	0.00913414219204648	0.0769401914803845	-2.86876653400673	NOT
ARSB	-0.525971810174824	6.1419490377595	-2.75563458006109	0.00913521409302834	0.0769401914803845	-2.86887108592353	NOT
ADGRB2	0.552698754344751	6.36295930245486	2.75562115349597	0.00913552257543751	0.0769401914803845	-2.86890117259932	NOT
TAOK3	0.499163309431042	7.34056395912214	2.75553337939448	0.00913753947033833	0.0769401914803845	-2.86909785730813	NOT
AIFM1	-0.477037801541767	8.44234535419197	-2.75495128440701	0.00915092547376038	0.0770006300210652	-2.87040211809793	NOT
COL9A1	0.565334423812466	4.65995445184941	2.75317777543342	0.0091918220263821	0.0772923176903167	-2.87437481705406	NOT
COG5	-0.39842783794908	8.01039035179988	-2.75289910550049	0.00919826349377509	0.0772940800225559	-2.87499889557675	NOT
DDX39A	-0.34756924446509	9.12469125196138	-2.7523866498931	0.00921011988344064	0.077341311384099	-2.87614642964762	NOT
CLEC1A	0.53115443590834	6.96762126985387	2.75180640635359	0.00922356179460238	0.0774017841261524	-2.87744559576234	NOT
BNC2	0.744932042321816	8.29533141513132	2.74917076412847	0.00928484891587395	0.0778634084540802	-2.88334460282925	NOT
HNRNPA2B1	-0.368182151269588	10.8155504931001	-2.74878508809996	0.00929384880185284	0.0778862207360681	-2.88420750755815	NOT
NAT9	-0.308641456527366	7.64987044118155	-2.74814577825968	0.00930878518509643	0.0779587188728907	-2.88563771784147	NOT
C1QB	0.624020831757628	8.93227249573515	2.74733544894451	0.0093277492093139	0.0780648268846965	-2.88745021324132	NOT
TSG101	-0.277049487241253	9.65854123443731	-2.74690605439374	0.00933781281921384	0.0780959158526241	-2.88841051850582	NOT
SLC22A5	-0.601562280514504	8.40883229528155	-2.74663984305437	0.00934405701244007	0.0780959158526241	-2.88900582991355	NOT
MAPKAPK5	-0.38056108434504	7.00956513721148	-2.7462719134042	0.00935269347569604	0.078115459379837	-2.88982854679989	NOT
REX1BD	0.306469173698089	9.26481724586838	2.74597578325593	0.00935964996706294	0.0781209546039581	-2.89049066373887	NOT
DDX21	-0.511740063287046	9.10636043377967	-2.74528987059011	0.00937578144093399	0.0782029705527265	-2.89202411955619	NOT
NUP85	-0.250640325504245	8.61613528593807	-2.74466623623981	0.0093904706583332	0.0782728545532975	-2.89341813076908	NOT
TUBG2	0.370830507215027	7.1981228058269	2.7432827033164	0.00942313507329203	0.0784923736158772	-2.89651002193519	NOT
TMEM176A	0.675108620420177	9.45396937872471	2.7427330058351	0.00943614239653221	0.0785479692242879	-2.89773819788	NOT
SLC25A15	-0.661223524928072	7.29819896056165	-2.74088342325755	0.00948003110615411	0.0788603794833195	-2.90186951954905	NOT
RETREG1	-0.860028928036325	7.15209539325757	-2.73970870878704	0.00950800428145283	0.0790400650823455	-2.90449249513618	NOT
ZNF281	-0.555609787013687	7.03232034854461	-2.73850800212197	0.00953667563164619	0.0792253100196301	-2.90717276350363	NOT
PIGF	-0.306324065894371	8.71749603164758	-2.73651133340804	0.0095845314265236	0.0795695738173844	-2.91162814520425	NOT
ALDH3B2	-1.04436159107487	6.61980833579948	-2.73609049523319	0.00959464641886472	0.0796002672462736	-2.91256694090161	DOWN
LDB2	0.445583557400591	9.27571697345948	2.73496679773543	0.00962170348110903	0.0797713825375637	-2.91507320461813	NOT
WIPF1	0.540903065697409	7.97948728984834	2.73428771007127	0.0096380892962758	0.0798538554052831	-2.91658750276789	NOT
TPM1	0.762088448998957	11.4124589812208	2.73368174910451	0.00965273250127903	0.0798975626729993	-2.91793853193553	NOT
COL7A1	-0.790830204060541	8.20385383258627	-2.733536390468	0.00965624820179198	0.0798975626729993	-2.91826258984206	NOT
LPCAT3	-0.328476415664174	7.26435547419743	-2.73257959275023	0.00967941937334836	0.0799461848880818	-2.9203953681521	NOT
MANF	-0.431351153069146	9.75250484414915	-2.73256765883658	0.00967970870767682	0.0799461848880818	-2.92042196676979	NOT
FLT3LG	0.727163261016257	5.48577980497336	2.73249536102877	0.00968146171909207	0.0799461848880818	-2.92058310441329	NOT
CBLL1	-0.395910617912562	5.18209084730139	-2.73222513378995	0.00968801655363242	0.0799470853723905	-2.92118536373067	NOT
SRSF6	-0.406778889900673	9.83809180538266	-2.73193070731135	0.00969516307395419	0.0799528640999028	-2.92184151270802	NOT
SFPQ	-0.440553738163057	10.1711364709792	-2.73120177064055	0.00971287738915305	0.0800457264170533	-2.9234658011581	NOT
CDH12	-0.697317831748224	4.15181860858421	-2.73060778741445	0.00972733433876373	0.0800768306157008	-2.92478916720315	NOT
CISH	-0.398458592385477	8.23622167072326	-2.7303353893774	0.00973397091072734	0.0800768306157008	-2.9253959950812	NOT
UQCRFS1	-0.218492193089041	11.0097677122431	-2.73025130445313	0.0097360203634989	0.0800768306157008	-2.9255833053014	NOT
RANBP1	-0.386035976072439	9.60428411519583	-2.72850035882052	0.00977878835831483	0.0803752896011788	-2.92948292449168	NOT
CX3CR1	0.688430377676695	7.27212255716288	2.7279378194882	0.00979256572627381	0.080435226955612	-2.9307354428537	NOT
FIBP	-0.343701991676937	9.71983885677166	-2.72668561521831	0.00982329866856791	0.080634264319158	-2.93352293398106	NOT
DIAPH2	0.345136285592474	7.75989891962577	2.72577781046548	0.00984563494364043	0.0807641601891351	-2.93554325379881	NOT
SLC24A1	-0.439443975283558	7.19320680869816	-2.72442957682236	0.00987889485410152	0.0809834321714614	-2.93854294934085	NOT
FCHSD2	0.63540633968702	7.43765515919502	2.72330172741559	0.00990679812455915	0.0811585317958435	-2.9410515763602	NOT
SUSD5	1.00166379090595	3.99344960721104	2.72249842210518	0.0099267166763497	0.0812217970820124	-2.94283792597985	UP
AGR2	-1.97068269909031	8.33326152032682	-2.72246211300563	0.00992761786473682	0.0812217970820124	-2.94291866029614	DOWN
FDPS	-0.365713740577844	8.85915174442453	-2.72134942695103	0.00995527146731072	0.081394352016516	-2.94539241304282	NOT
SLCO2B1	0.60814573020054	8.58795055094347	2.72093453740132	0.00996560100614629	0.0814251312774917	-2.94631463955706	NOT
NACAD	0.665036639970772	6.24047777228461	2.71965366167947	0.00999755385383161	0.0816210755572868	-2.9491612291945	NOT
SCRN1	0.506107546907112	8.78740476711804	2.7190686193487	0.010012179977852	0.0816210755572868	-2.95046112671256	NOT
PYCARD	0.60554499028394	8.18997221892043	2.71878957779467	0.0100191630385736	0.0816210755572868	-2.95108106178348	NOT
SAMM50	-0.341146319281604	9.34970101021231	-2.71859926222997	0.0100239283085028	0.0816210755572868	-2.95150385445841	NOT
CDK7	-0.444253648286709	7.67020002150701	-2.71837027822433	0.0100296645761149	0.0816210755572868	-2.95201252512288	NOT
HLA-F-AS1	0.502597390163451	7.96883984856206	2.71832149841556	0.010030886950252	0.0816210755572868	-2.95212088221087	NOT
ITGB2	0.832336641919557	8.5465129203681	2.71813156368118	0.0100356478452683	0.0816210755572868	-2.95254278201537	NOT
TFE3	0.409885468697924	9.26569835981085	2.71768861805329	0.0100467588457614	0.0816578964377318	-2.95352661806333	NOT
ALPK1	0.343590013540389	7.22630383720437	2.71698897503626	0.0100643321840272	0.0817058396236159	-2.95508039942793	NOT
LAMC2	-0.734443102105111	7.56913965754564	-2.71682726364254	0.0100683980378119	0.0817058396236159	-2.95543949462982	NOT
LRP4	-0.729541165390266	6.60673760760847	-2.7164448263522	0.0100780195904012	0.0817058396236159	-2.95628867734097	NOT
ARHGAP32	-0.479890204343728	7.6219906642632	-2.71640556337728	0.0100790078710096	0.0817058396236159	-2.9563758544286	NOT
AACS	-0.30634240836592	8.21777197614448	-2.71490383994011	0.0101168750024986	0.0819592427537491	-2.95970957789886	NOT
GTF2A2	-0.245737844059134	9.15758999299232	-2.7138794929921	0.0101427803742376	0.0821154732256324	-2.9619828751234	NOT
FAM32A	-0.281494020270985	9.14892435043839	-2.71353315942776	0.0101515529359032	0.0821328839295543	-2.96275135567933	NOT
NINJ1	0.720749855386294	8.14885651695071	2.71189294658094	0.0101931948715999	0.0824160338933854	-2.96638996784831	NOT
CPSF6	-0.34213581807728	8.70892714498712	-2.71159152978792	0.0102008644896476	0.082424314179218	-2.9670584695614	NOT
ITGA4	-0.569093696985131	4.46535039649847	-2.71070262767471	0.0102235139783633	0.0825007430592032	-2.96902965454044	NOT
ANOS1	0.847623285482086	6.66068003719168	2.71069820798343	0.0102236267098279	0.0825007430592032	-2.96903945438312	NOT
ZWILCH	-0.821711872040661	5.43212188119527	-2.70978750984926	0.010246880162916	0.0825877153050824	-2.97105853749691	NOT
TMEM134	-0.342884015977602	8.10290571439906	-2.709365125724	0.0102576818137676	0.0825877153050824	-2.97199484442174	NOT
CEACAM1	-0.802667282317727	7.49178251304516	-2.70928535285388	0.0102597230344115	0.0825877153050824	-2.97217166785842	NOT
CD33	0.65855282765673	5.10421263253502	2.70923392336188	0.0102610392070573	0.0825877153050824	-2.97228566397055	NOT
WDR55	-0.317497140633794	7.61609584920091	-2.70858528208738	0.0102776525416555	0.0826599090555322	-2.97372329048507	NOT
PDE8B	0.747365966261525	7.2106358851025	2.70836353050481	0.0102833378757306	0.0826599090555322	-2.97421472206897	NOT
ALKBH1	-0.222840375496768	7.88167300080324	-2.70787027141664	0.0102959946599751	0.0826812769285069	-2.97530775771608	NOT
HOXC6	1.37756369304692	7.93589512441726	2.70774043423013	0.0102993286184426	0.0826812769285069	-2.97559544852178	UP
LMOD1	1.37722646949808	8.85462852678862	2.7074053055035	0.0103079386784096	0.0826968715577713	-2.97633797920126	UP
HCK	0.725726370027487	6.85246470908427	2.70665276558021	0.0103272971062427	0.0827637033594313	-2.97800513352914	NOT
PNKP	-0.412816406756122	7.88628144339734	-2.70656275381903	0.0103296148351528	0.0827637033594313	-2.97820452278326	NOT
PRKRA	-0.281926581925037	8.82664441566368	-2.7051814430417	0.0103652429886991	0.0829955511871106	-2.9812637900428	NOT
MBD2	-0.380301230075414	9.34487097616158	-2.70448740627141	0.0103831872482972	0.0830855944778256	-2.98280053067616	NOT
CD52	0.90410972754254	7.14033847894837	2.7037167620576	0.0104031459237216	0.0831752294697402	-2.98450659656242	NOT
BTN3A3	0.354059158860895	7.50959951522044	2.70353721636083	0.0104078010269319	0.0831752294697402	-2.98490403275452	NOT
IL3RA	0.554808568355792	5.49253223935992	2.70253551449052	0.0104338077276796	0.0832954335618577	-2.9871210515626	NOT
SLC6A6	-0.745898858226502	5.08255712958378	-2.70243954926605	0.0104363023853648	0.0832954335618577	-2.98733341883564	NOT
TUBB6	0.464760272085373	10.2113565576775	2.70218241091732	0.010442989533878	0.0832954335618577	-2.98790243179322	NOT
GEMIN2	-0.342866710474959	7.75454156311975	-2.70149361296847	0.0104609220085105	0.0833848429765786	-2.9894264769784	NOT
PRDX3	-0.379174104850277	10.1892128365365	-2.70080266606846	0.0104789390991284	0.0834195483234202	-2.99095502371551	NOT
MAP3K8	0.638167663607621	5.90109413685621	2.70057855454679	0.0104847891919205	0.0834195483234202	-2.99145075976182	NOT
SAP130	-0.270721467173961	8.14240051771928	-2.70055312497694	0.0104854531836017	0.0834195483234202	-2.99150700843829	NOT
ZC3HAV1	-0.352111917196055	9.19402516035863	-2.69974636586342	0.0105065387167463	0.0835337177588492	-2.99329133254296	NOT
PKD2	0.60255524947776	9.10225577371818	2.6992484812212	0.0105195710776661	0.0835837540527175	-2.99439234055917	NOT
GPKOW	-0.326689762666849	8.27583465407803	-2.69800542718768	0.0105521740074318	0.0837891256172704	-2.99714061953827	NOT
F3	-0.826483179803009	8.53895816397897	-2.6964786056603	0.0105923477392633	0.0840543115867449	-3.00051515720611	NOT
P4HB	-0.351485316246411	11.8477776341093	-2.69577440324464	0.010610924425897	0.0841478872470594	-3.00207114714639	NOT
FERMT1	-0.516973502103681	6.83497542597046	-2.69494428242692	0.0106328615692829	0.0842068210210231	-3.00390502431918	NOT
COIL	-0.370727738107338	7.76012474066903	-2.69480606590233	0.0106365182185602	0.0842068210210231	-3.00421033232073	NOT
GABRP	-2.0981209261553	9.17921067215537	-2.69472272749385	0.010638723578162	0.0842068210210231	-3.00439441452777	DOWN
YTHDF1	-0.190961454600565	9.53879772547272	-2.69222886013981	0.0107049143740531	0.0846092188549289	-3.00990128491702	NOT
SRR	-0.302679910526328	7.80810450276972	-2.69205799489108	0.010709463315392	0.0846092188549289	-3.01027846213296	NOT
STIM1	-0.376538782761053	7.71169520949345	-2.69194069610071	0.0107125871946235	0.0846092188549289	-3.01053738482515	NOT
AIP	0.352510416671775	9.49130636044393	2.6917807061724	0.0107168493768518	0.0846092188549289	-3.01089053113036	NOT
NDFIP1	-0.305877895137609	9.92703653461775	-2.69038897619835	0.0107539918153061	0.0848236622493082	-3.01396192497336	NOT
PTP4A3	0.344010414801184	7.73578981986665	2.69005479560507	0.01076292814789	0.0848236622493082	-3.01469927052914	NOT
SCGB2A2	-1.61340198521549	5.27615878565647	-2.6899675717971	0.0107652617336919	0.0848236622493082	-3.01489171380126	DOWN
FAM193A	-0.261882383380557	8.81217242382649	-2.68973944501597	0.0107713672532984	0.0848236622493082	-3.01539501432593	NOT
DTL	-0.776428883055313	6.62272832154512	-2.68941387676489	0.010780086222619	0.0848384577532637	-3.01611324515524	NOT
LAT	0.309702553656858	6.9681267538502	2.6886158302855	0.0108014861779525	0.0849078765738897	-3.01787356296281	NOT
UBE2W	-0.424282240296067	6.06675314019002	-2.68857438953319	0.0108025985030717	0.0849078765738897	-3.01796496299711	NOT
MKL2	0.328994875968265	9.35015401712672	2.68785812268046	0.0108218408303069	0.0850052513098776	-3.01954458691823	NOT
NDUFA10	-0.26115891995366	9.77301047362851	-2.68685759664611	0.0108487728444657	0.085162866829056	-3.0217506445135	NOT
RBP1	-0.808639422880816	10.795468194184	-2.68658310226861	0.0108561724855807	0.0851670508150901	-3.02235578294992	NOT
KCNJ8	0.377802174804451	7.62662509839943	2.68584156846786	0.0108761856427475	0.0852701204342583	-3.02399033475522	NOT
PNP	-0.659696207926816	8.28203214184243	-2.68524311441179	0.0108923621423659	0.0853429991483034	-3.02530928345226	NOT
AATK	0.555465911166523	7.16344879409359	2.68365335879891	0.0109354422415027	0.0855384434223144	-3.02881205656728	NOT
MED14	-0.363621535467193	7.38893913501344	-2.68365317744977	0.0109354471647899	0.0855384434223144	-3.028812456064	NOT
FOS	2.14943462849217	8.8428238924957	2.68355928089641	0.0109379965546876	0.0855384434223144	-3.02901929980917	UP
PWP2	-0.516493659877236	7.42946775304105	-2.68314629233792	0.0109492161604533	0.0855722293875883	-3.02992901195049	NOT
TIMP1	0.638910159583416	12.3109265103479	2.68241403910162	0.0109691353821557	0.0856503820965558	-3.03154176090192	NOT
NRGN	0.652400645290544	6.62091313093633	2.6822711128699	0.0109730272636803	0.0856503820965558	-3.03185651483229	NOT
ZNF226	-0.344594132270515	6.8680163695183	-2.68131600331696	0.0109990677265098	0.0857996459194343	-3.03395958787458	NOT
CANX	-0.305957082496466	11.7107336997799	-2.68033883207529	0.0110257688753379	0.0859538726340766	-3.03611073263983	NOT
OSTF1	-0.431859416521579	8.03328622723227	-2.68003402852119	0.0110341098826482	0.0859648648709077	-3.0367816223667	NOT
EHD3	0.413822931381802	7.23939444788808	2.67960967808889	0.0110457320383875	0.0860013901268802	-3.03771555846095	NOT
AVIL	-0.596286733428715	6.40572160105098	-2.67856850756478	0.0110742957472915	0.0861696926936368	-3.04000661999962	NOT
DDOST	-0.368092426548928	10.962625664907	-2.67762999172882	0.0111001017688131	0.0863163399614981	-3.04207129443517	NOT
CASP9	-0.311827833952115	8.73805739813832	-2.67709317725397	0.0111148873638433	0.086377160384554	-3.04325203901443	NOT
NFAT5	0.366065969838472	7.69238398488655	2.67517905128657	0.0111677570154942	0.086733682068362	-3.04746097375433	NOT
PSAT1	-0.563683605722418	6.93215266201295	-2.67464429204689	0.0111825690121654	0.0867943701238347	-3.04863649347402	NOT
KRT13	0.841298047039774	4.90705761294282	2.67422172838536	0.0111942862201143	0.0868309768530821	-3.04956527355852	NOT
TIMM17A	-0.409124872746979	9.50024724401683	-2.67329276811015	0.0112200851726974	0.0869766977481039	-3.05160675781912	NOT
HPSE	-0.874466418605969	6.08973679052069	-2.67052813214355	0.0112971900426879	0.0875197052463822	-3.05767957616938	NOT
TIA1	-0.518443743799212	8.62287102948988	-2.66942039149784	0.011328221903795	0.0876769413917576	-3.06011169119537	NOT
CALHM2	0.553775734820659	8.93511903967826	2.66929910488451	0.0113316243691839	0.0876769413917576	-3.06037794348227	NOT
SEC24C	-0.295799653605039	8.8842667880164	-2.66883606033571	0.0113446228981056	0.0877227916491293	-3.0613943608561	NOT
BTRC	-0.199099571325076	6.79011150936724	-2.66828066765316	0.0113602320019306	0.0877887585794052	-3.06261333673188	NOT
TLE2	0.44043256953357	8.80574092872918	2.66796572360251	0.0113690922095229	0.0878025222133949	-3.06330450200208	NOT
GFPT2	0.576393772112365	8.32834120526509	2.66701127069561	0.0113959825351672	0.0878336611923446	-3.06539878426844	NOT
SECTM1	0.584312258134069	7.6787576426087	2.66674002648085	0.0114036351728428	0.0878336611923446	-3.06599386476155	NOT
GEMIN8	-0.274933337241189	6.71170698499273	-2.66659316109454	0.0114077806821785	0.0878336611923446	-3.06631605497054	NOT
NKG7	-1.54093640161132	7.55086690382692	-2.66654701023427	0.0114090836514142	0.0878336611923446	-3.0664172973565	DOWN
RNASEL	-0.445037973190173	6.91977949608169	-2.66651893491832	0.0114098763642647	0.0878336611923446	-3.06647888637116	NOT
THBD	0.800710123560492	7.8622621854678	2.66631577624755	0.0114156141128807	0.0878336611923446	-3.06692454426804	NOT
CYP11A1	-1.1446064351979	6.30623448367433	-2.6651953972049	0.0114473045960831	0.0879802528205303	-3.06938185713213	DOWN
MAPK1IP1L	-0.325973720073293	10.9099397321145	-2.66504941425042	0.0114514397820581	0.0879802528205303	-3.06970198972452	NOT
ANKRD17	-0.328973047321131	8.26834453489318	-2.66459588450689	0.011464295504417	0.0879802528205303	-3.07069648205492	NOT
YKT6	-0.473300924840979	7.03458060965402	-2.66456947217282	0.011465044597628	0.0879802528205303	-3.07075439514796	NOT
NME1	-0.503595048225012	10.093734764238	-2.66439007585315	0.0114701337427072	0.0879802528205303	-3.0711477391138	NOT
PRMT5	-0.430895598815523	8.70130202524173	-2.66404075756624	0.0114800492564339	0.0880018856165323	-3.0719136036889	NOT
TMEM39A	-0.324687468356495	7.79300032629464	-2.66288897153402	0.0115127992517262	0.0881984244096112	-3.07443837519714	NOT
FGF7	0.747165946228803	6.42652077840707	2.66147041771566	0.0115532532441683	0.088453703695938	-3.07754692870596	NOT
DUSP1	1.181974431092	11.0873961626601	2.66118439057803	0.0115614260030039	0.0884616697811582	-3.07817358348931	UP
SNX24	-0.409423612428387	6.75174210511572	-2.66028398738197	0.0115871884603904	0.088468662400407	-3.08014598118171	NOT
ARPC3	-0.50317536628242	9.649082107235	-2.66009817032072	0.0115925116842312	0.088468662400407	-3.08055297212083	NOT
LGI1	0.501455893156855	2.53076640470403	2.66006123009347	0.0115935702045948	0.088468662400407	-3.08063387924346	NOT
CD37	0.681603593855792	6.20749127495761	2.65984073068909	0.0115998904624642	0.088468662400407	-3.08111680546921	NOT
THY1	0.568058020262603	9.97089589319078	2.65980862071792	0.0116008111083307	0.088468662400407	-3.08118712884669	NOT
MEF2A	0.423176998587491	7.12228906969248	2.65965777664327	0.0116051369608532	0.088468662400407	-3.08151748183141	NOT
PTGDR	0.524699547632355	5.42957837314607	2.65763515595498	0.0116632851639336	0.0888523829803205	-3.08594589001283	NOT
CCNE1	-0.643382984829094	6.22452115074917	-2.65740262445869	0.0116699874284409	0.0888523829803205	-3.08645486183372	NOT
HJURP	-0.932542108902791	5.80832272333668	-2.6570538331374	0.011680047328403	0.0888523829803205	-3.08721825162852	NOT
PSMD10	-0.297958172849038	9.12679149726286	-2.65691243769921	0.0116841277627109	0.0888523829803205	-3.08752770107018	NOT
VAPB	-0.203586606837053	8.46359126091006	-2.65650988586513	0.011695751946203	0.0888862814882082	-3.08840864210893	NOT
CLEC7A	0.512269951585924	6.71044478167662	2.65537090424237	0.0117286993743931	0.0889984230858997	-3.09090070362589	NOT
PGD	-0.626126814813778	8.32322955344711	-2.65522025823209	0.0117330635419857	0.0889984230858997	-3.09123026038034	NOT
DNMT3B	-0.382967085440943	6.65942337465599	-2.65517152878052	0.0117344755400488	0.0889984230858997	-3.09133685943785	NOT
PSMD14	-0.490248494331066	9.44320925717729	-2.65500818147521	0.0117392098821682	0.0889984230858997	-3.09169418360421	NOT
HYOU1	-0.450002178526134	9.89323386440482	-2.65434450220874	0.0117584636492981	0.0890899356397342	-3.09314584088295	NOT
ATP5F1B	-0.287951899730091	11.0547927115002	-2.65409409249519	0.0117657357763352	0.0890906110096977	-3.09369349674767	NOT
SEL1L3	-0.76610456264811	8.85940259698214	-2.65291806374274	0.0117999443454769	0.0892634357069677	-3.0962650622015	NOT
RNF8	-0.385325999703159	8.20565171288408	-2.65281475887456	0.0118029536853525	0.0892634357069677	-3.09649091808498	NOT
NCAM1	1.04134435064558	7.80661849016116	2.65223894073995	0.0118197406476494	0.0893013030080341	-3.097749725533	UP
EIPR1	-0.364136770339305	7.79309741972217	-2.65211800732581	0.0118232690496649	0.0893013030080341	-3.09801407757247	NOT
KIR2DS2	-0.947207530097106	4.29039011381797	-2.65190244972979	0.0118295606580827	0.0893013030080341	-3.09848525178548	NOT
SFXN1	-0.367802515033159	6.7981589134204	-2.6513154021456	0.0118467108521808	0.0893763714717755	-3.09976831525699	NOT
ITPA	-0.469329377799824	9.3343135235451	-2.64943090986468	0.0119019203412596	0.0897352111362768	-3.10388583448059	NOT
AASDHPPT	-0.458088561749745	8.76437508564914	-2.6491773107446	0.0119093680866135	0.0897352111362768	-3.10443978808229	NOT
MED31	-0.334117382307388	5.74836391670013	-2.64848824311429	0.0119296264955468	0.0897352111362768	-3.10594478803904	NOT
EIF4E2	-0.354994383999827	9.08772217828493	-2.64833886448789	0.0119340223840949	0.0897352111362768	-3.1062710133979	NOT
HCLS1	0.547587894632063	8.70111674690305	2.64830957542048	0.0119348844731494	0.0897352111362768	-3.10633497585325	NOT
ALDH6A1	-0.508346890040611	8.97521853854354	-2.64821446610022	0.0119376843001578	0.0897352111362768	-3.10654267558045	NOT
GJC1	0.445036285726133	5.73985428102904	2.64737724835507	0.0119623564923384	0.0898662068894449	-3.10837077910268	NOT
PRRX2	0.56688736565976	6.43112391380298	2.64628664239481	0.0119945664804535	0.0900536368384167	-3.11075159481827	NOT
AKAP17A	-0.224222129909899	8.57558139421422	-2.64548412219829	0.0120183192677365	0.0901773828661438	-3.11250309929095	NOT
TSFM	-0.279198805847608	8.10417064878233	-2.64498823102591	0.0120330182326494	0.0902330865414452	-3.11358520882999	NOT
NR2C2	-0.4546384075884	5.42731651354929	-2.64441018651668	0.0120501732999509	0.0902854930487279	-3.11484642011525	NOT
GSDME	0.394482939178607	9.35509306005709	2.6436264817664	0.0120734679693001	0.0902854930487279	-3.11655606186809	NOT
CBLN1	-0.961108681473748	5.60612690631252	-2.64353867637815	0.0120760804661745	0.0902854930487279	-3.11674758730925	NOT
FTL	0.396577142867786	13.4363261213952	2.64335247354412	0.0120816223353787	0.0902854930487279	-3.11715372818919	NOT
DAAM2	0.412296786735696	8.05600145291626	2.64322774215566	0.0120853359715045	0.0902854930487279	-3.11742577853528	NOT
HIST1H3I	0.596049955009637	3.93699185617837	2.64319167865219	0.0120864098890514	0.0902854930487279	-3.11750443468877	NOT
RNGTT	-0.321750602975004	7.03323325250947	-2.64303883973882	0.0120909621828539	0.0902854930487279	-3.1178377754834	NOT
CASP3	-0.347467523264693	6.88693492123815	-2.64096591884357	0.0121528604897384	0.0906534475510868	-3.12235754462886	NOT
ORC5	-0.354849418176753	7.82393154040299	-2.64071653166684	0.0121603269800273	0.0906534475510868	-3.12290114695835	NOT
HDAC1	-0.324864921083112	9.63503790246595	-2.64045051647927	0.0121682959697298	0.0906534475510868	-3.12348095678178	NOT
APEX1	-0.280729539466364	10.8505914421039	-2.64041119478318	0.0121694743346416	0.0906534475510868	-3.12356665953162	NOT
BRINP1	-0.794628553788126	6.3301557070008	-2.63605882982367	0.0123005559487924	0.0915749072226125	-3.13304753636722	NOT
SEZ6L2	-0.601812275469785	8.02030131359157	-2.63435848610055	0.012352118802841	0.0919036169835857	-3.13674862574219	NOT
PARP4	-0.382849951180868	9.74527901021316	-2.63248865030136	0.0124090517155906	0.0922718635662289	-3.14081681466482	NOT
WNT10B	0.435500187278031	5.36561208551351	2.63157470327173	0.0124369676545549	0.0923774220496276	-3.1428045854098	NOT
MYCT1	0.447924299472048	5.91459310137817	2.63153624590596	0.0124381435800111	0.0923774220496276	-3.14288821743937	NOT
LRIF1	-0.415133186943089	6.29076488310904	-2.63067636927098	0.0124644631564725	0.0925174964271264	-3.14475795231333	NOT
MRPL13	-0.420692060927069	8.02718780521267	-2.63030639393101	0.0124758033663804	0.092523030836542	-3.1455623100585	NOT
EMC3	-0.261443429545807	9.47053881669119	-2.62994569057864	0.0124868685406203	0.092523030836542	-3.14634643737662	NOT
WDR12	-0.435536590117957	8.41385225942472	-2.62992224870291	0.0124875879722947	0.092523030836542	-3.14639739482791	NOT
CXCL2	1.38860873048076	6.57404879241487	2.62922778272196	0.0125089185017888	0.0926257410016038	-3.14790687333801	UP
LRRC42	-0.274464809784287	7.86824086040792	-2.62897238783687	0.0125167714075477	0.0926285893602708	-3.1484619283598	NOT
PROM1	-1.20760624737018	8.00178699073416	-2.62824369040157	0.0125392024689681	0.0927392535614854	-3.15004542470872	DOWN
DNM1L	-0.364727024182509	6.90997479805364	-2.62790155556285	0.0125497469892377	0.092761926047387	-3.15078880035448	NOT
MAPK11	0.450839165867403	7.2554385684964	2.62660373534494	0.0125898199197224	0.0930019266192451	-3.15360806257882	NOT
GCAT	-0.341126652696657	7.79437132120239	-2.62636470593192	0.0125972133129349	0.0930019266192451	-3.15412720654719	NOT
CTF1	0.544093120940135	6.61424841486261	2.62575119742508	0.0126162080112788	0.093084969429277	-3.15545953154558	NOT
PDLIM7	0.566062412158564	7.97705250431397	2.62551681554503	0.012623471626223	0.093084969429277	-3.15596847201283	NOT
SAR1B	-0.422909103495614	7.32263855944989	-2.62477466703078	0.0126464966372242	0.0931993450929837	-3.15757978549614	NOT
POGK	-0.350505170205379	8.60800998024933	-2.62401937731031	0.0126699691097124	0.0932676128019946	-3.15921931925992	NOT
KDR	0.58806154611344	7.49544044794732	2.62399267735662	0.0126707996106878	0.0932676128019946	-3.15927727203503	NOT
ORC4	-0.392807616755954	7.81083654603902	-2.622716742328	0.0127105460852114	0.0935046874821338	-3.16204625654446	NOT
ADAM15	0.642467737200362	6.14645269781047	2.62200052108973	0.0127329073387734	0.0935775740998494	-3.16360017904306	NOT
SMARCA4	-0.368837686752414	9.31701177676217	-2.62191616487381	0.0127355434234093	0.0935775740998494	-3.16378318073312	NOT
CIDEC	0.618443109039314	7.34000482242044	2.62137727354121	0.0127523953545572	0.0936459204159695	-3.16495215467322	NOT
PPP3CB	0.426409474051519	9.42011957639031	2.62048426781531	0.012780366235392	0.0937495808441443	-3.16688892828587	NOT
TTLL7	0.696882675079581	5.68765404679259	2.62029197476239	0.0127863966679951	0.0937495808441443	-3.16730592083705	NOT
TRA2B	-0.313596674687076	10.6556982368354	-2.62020301605981	0.0127891873569533	0.0937495808441443	-3.16749882322887	NOT
ALG8	-0.276799549602543	8.57618504058975	-2.619361483478	0.0128156145424998	0.0938878128591996	-3.16932342761359	NOT
HTATIP2	-0.35008537406576	7.81055100349965	-2.61840072000183	0.0128458475506109	0.094053746853735	-3.1714060698551	NOT
CKMT2	-0.477580290856736	7.63320510806986	-2.61809296718038	0.0128555457148561	0.094069223304637	-3.17207307640686	NOT
ATG13	-0.326338304647228	8.82270167212998	-2.61759351430957	0.0128712992563931	0.0941289650218416	-3.17315545183743	NOT
DST	0.547836448263411	10.0736193046273	2.61724833513522	0.0128821971552408	0.0941312750461086	-3.17390341682565	NOT
TBXA2R	0.24560368175139	7.56286205053439	2.61688856259061	0.0128935648428587	0.0941312750461086	-3.17468293400409	NOT
IQCG	-0.643779701551187	6.93585021783084	-2.6167205221587	0.0128988775622121	0.0941312750461086	-3.17504700178512	NOT
ACAD8	-0.280723407941097	7.87551523337053	-2.61662265240936	0.0129019727145356	0.0941312750461086	-3.17525903417739	NOT
DHRS7B	-0.379885851934045	7.97549001131202	-2.61590803664273	0.0129245933498459	0.0942408767302401	-3.17680707120164	NOT
TCF7L1	0.360346876788601	9.00375016910369	2.61518710279941	0.0129474510119416	0.0943520769101717	-3.17836850884894	NOT
CLP1	-0.232756207674919	8.69837488243748	-2.61441167359487	0.0129720780644402	0.0944760330201125	-3.18004765484498	NOT
C2	0.593067154899909	7.8010796822871	2.61373199989706	0.0129936994859461	0.0944952199777264	-3.18151917456108	NOT
PRKCH	0.401362650684307	8.3905217964956	2.61369954715433	0.0129947326856907	0.0944952199777264	-3.18158942960797	NOT
RPS6KA5	-0.737183794370514	8.06272276548752	-2.61361047856997	0.0129975687561075	0.0944952199777264	-3.18178224598976	NOT
LAMB2	0.439970282729512	9.73674458193658	2.61303018255493	0.0130160601741209	0.0945742204684365	-3.18303836800326	NOT
FASTKD2	-0.3198645666297	7.58109813125106	-2.61277942110269	0.013024058309481	0.0945769292813192	-3.18358111432814	NOT
RALA	-0.432406388866482	7.69231877369453	-2.6117397836532	0.0130572662859051	0.0947097662466359	-3.18583092713049	NOT
SLC34A2	-1.20829797133384	8.94362018742027	-2.61159403978603	0.0130619278490951	0.0947097662466359	-3.18614627428562	DOWN
LAMP2	-0.404256681015703	9.64055922888672	-2.61148991391116	0.0130652592153506	0.0947097662466359	-3.18637156506077	NOT
ARHGEF3	0.501548560905794	8.45538760697674	2.61043793812742	0.0130989596866117	0.0948775518022163	-3.18864732389888	NOT
SSBP1	-0.292059082685814	10.0324768807945	-2.61029002857663	0.0131037044454726	0.0948775518022163	-3.18896725024557	NOT
PSG7	0.490827636367227	5.70571826176931	2.60960368566903	0.0131257422198687	0.094934553803939	-3.1904516420233	NOT
TSTA3	-0.307289159938657	8.73587496900171	-2.60935839850598	0.0131336264198431	0.094934553803939	-3.19098207483528	NOT
ADSS	-0.388902640484228	7.5440572221399	-2.60932999794414	0.0131345395732935	0.094934553803939	-3.19104348881811	NOT
TTC9	-0.872446105293466	5.69858477448923	-2.60867701970947	0.013155550694502	0.0950100987092921	-3.19245537963752	NOT
TSPAN8	-1.12704996307269	7.82050041179002	-2.60852345243091	0.0131604965803199	0.0950100987092921	-3.1927873934854	DOWN
S100A1	-0.726515534178999	7.1959431404463	-2.60829143784346	0.0131679722390771	0.0950100987092921	-3.19328898632885	NOT
STN1	-0.350417337256716	7.69265378861279	-2.60748836588151	0.0131938779437908	0.0951416675214169	-3.19502491890682	NOT
RXRA	0.317118180090034	9.38307249744384	2.60688799084042	0.0132132756552561	0.0951999224198029	-3.19632246508174	NOT
SNX1	-0.287054077761566	9.18405835885534	-2.6067633001564	0.0132173076196808	0.0951999224198029	-3.19659192475915	NOT
SPINT1	-1.26715148420421	7.70876865934124	-2.60624559300736	0.0132340601814405	0.0952652631633236	-3.19771061055593	DOWN
ZNF606	-0.394934796508958	6.87238854241454	-2.60503568397191	0.0132732880913773	0.0954922228522929	-3.20032445849739	NOT
HSBP1	-0.286279086837474	10.2578744370132	-2.60439985324147	0.0132939460188672	0.0955774860972752	-3.20169776065355	NOT
TAF4B	-0.270718304444583	5.77513544275389	-2.60404144190075	0.0133056037279443	0.0955774860972752	-3.20247177821344	NOT
SYNDIG1	0.51836804559218	6.49332529133662	2.6039598914305	0.0133082575578485	0.0955774860972752	-3.2026478829216	NOT
TXNDC9	-0.401526722593809	8.74303277117426	-2.60297200127633	0.0133404443936178	0.0957532012812739	-3.20478089544038	NOT
EGR1	1.10546351865636	10.1462655284593	2.6019703842498	0.0133731516383696	0.0959324463682468	-3.20694299274404	UP
ZNF219	0.412018808875411	7.45008652039311	2.60072835007454	0.0134138121113759	0.0961324502554207	-3.20962328141639	NOT
PSMD6	-0.353191608915919	9.70577312417399	-2.60064532933895	0.0134165340153296	0.0961324502554207	-3.20980240816161	NOT
STOML2	-0.293512154077138	8.94009130674073	-2.60017803649357	0.0134318640887695	0.0961867264971181	-3.2108105744582	NOT
ALLC	0.663596344541769	4.64385939490837	2.59974421199937	0.0134461106283195	0.0962331852989309	-3.21174642531469	NOT
ERBB3	-0.926817871471323	7.82224820811787	-2.59923594799919	0.0134628194126025	0.0962972025227845	-3.21284272462566	NOT
VAMP4	0.420926698441238	7.60812055097903	2.59871964326907	0.0134798120976432	0.0963631754738145	-3.21395622014028	NOT
MON1B	-0.456184763407812	6.58617460233776	-2.59736547428109	0.0135244745188767	0.0966267612083109	-3.21687600157428	NOT
RAB25	-1.23631135693155	7.72875605319682	-2.59623571950774	0.0135618396158639	0.0968379371074034	-3.21931113226005	DOWN
SYNJ1	0.413993856570262	6.63411955192853	2.59519833039875	0.0135962334985193	0.0970276663303426	-3.22154654673415	NOT
DNAJC15	-0.84876311658361	9.42411087173039	-2.59451852129342	0.0136188155950785	0.0971064381044737	-3.22301110563601	NOT
CD99	0.312710550266409	11.6741023518834	2.5942764662809	0.0136268645783529	0.0971064381044737	-3.22353251894509	NOT
IGHD	0.917608851111004	5.9039995581811	2.59415938577898	0.0136307593920736	0.0971064381044737	-3.22378471158592	NOT
PJA2	0.479157080089276	8.81712976728616	2.59392207368913	0.0136386569866666	0.0971069245726902	-3.22429586087816	NOT
CD163	0.985620071474882	8.51139176826756	2.59351016621618	0.01365237500205	0.0971235101461875	-3.22518299860184	NOT
TES	0.626868540596648	9.78817718788392	2.5933819480939	0.0136566477219182	0.0971235101461875	-3.22545912656929	NOT
TRAPPC6A	-0.362332139294054	8.20682971290342	-2.59289782492169	0.0136727916604813	0.0971825988337821	-3.22650164175612	NOT
KATNA1	-0.362060943821556	8.00146266040499	-2.59255898987716	0.0136841011552769	0.0972072775652343	-3.22723121435259	NOT
B4GALT3	-0.316619003883552	8.03077757368017	-2.59223497377699	0.0136949240801063	0.0972229601877892	-3.22792881914738	NOT
IL2RB	-0.736425493740066	8.77324327985938	-2.59202367648163	0.0137019861653032	0.0972229601877892	-3.22838370942489	NOT
TMEM251	-0.484134785172347	7.74814847938354	-2.59070686296372	0.0137460729358012	0.0974800129346726	-3.23121804254579	NOT
CDH1	-1.37046139597699	9.0057126021491	-2.5889501257957	0.0138050914972377	0.0977540475544052	-3.23499776656927	DOWN
AKT3	0.471899613308018	8.79523859626559	2.58890168401588	0.0138067222233853	0.0977540475544052	-3.23510196748141	NOT
MS4A5	0.445513135526335	3.82492516209108	2.58885303274172	0.013808360180224	0.0977540475544052	-3.23520661770647	NOT
SRRT	-0.26681305164135	9.97062115915567	-2.58748056479255	0.0138546411780614	0.098022710382187	-3.23815828840291	NOT
ANGPTL7	0.827727807411383	4.75808133397513	2.587166713655	0.0138652445787348	0.098022710382187	-3.23883311800266	NOT
MELTF	0.4919586442485	3.93913668338632	2.58702544076443	0.0138700198920211	0.098022710382187	-3.23913685907585	NOT
PKN1	0.383012617681501	7.7944855996193	2.58643287763902	0.0138900662244739	0.0981084802859621	-3.24041076637535	NOT
SIT1	0.44341960914308	5.38165071575365	2.58594363645244	0.0139066372689426	0.0981696198330646	-3.24146240138544	NOT
ECM2	0.704822241878366	8.66904370054217	2.58468049740206	0.0139495050459915	0.0984034450045497	-3.24417692755172	NOT
TIMM17B	-0.314869024783484	8.35031202475134	-2.58430649030235	0.0139622212091859	0.0984034450045497	-3.24498050924299	NOT
GDE1	-0.338255628236015	7.84245159585569	-2.58426706447181	0.0139635623000893	0.0984034450045497	-3.24506521396534	NOT
SCNN1A	-1.44716020210866	8.66785549624452	-2.58212832222413	0.0140364905264173	0.0987844052850107	-3.24965890512298	DOWN
KCTD5	-0.325516313685327	7.89049730127568	-2.58211508261547	0.0140369430679238	0.0987844052850107	-3.24968733378864	NOT
ZBED1	-0.383924754479427	9.26973970417683	-2.58186552341158	0.0140454757317572	0.0987844052850107	-3.25022317981061	NOT
BATF	0.509493247469452	6.13657668860713	2.58168822132417	0.0140515407542408	0.0987844052850107	-3.25060385629505	NOT
CYB561D2	-0.390121093344383	7.99784455973792	-2.58130105721794	0.014064792956894	0.0987844052850107	-3.25143505576478	NOT
FAM206A	-0.428564579534767	7.72107372316149	-2.58128308668668	0.0140654083474425	0.0987844052850107	-3.25147363450958	NOT
FRMD4B	-0.499857107608324	7.41410191895453	-2.58026798242002	0.0141002102327537	0.0989727829750107	-3.2536525439524	NOT
FOXM1	-0.795438865151874	5.43477573691741	-2.5800293641461	0.0141084025172319	0.0989742739939066	-3.25416465132458	NOT
UGT2B28	-0.920259367579719	6.18254979372947	-2.57974847587065	0.0141180516299232	0.0989859775952163	-3.25476743492259	NOT
KIF15	-0.791300525706961	5.25469392968757	-2.57920358308282	0.0141367871638336	0.099061339657078	-3.2559366433854	NOT
SCN9A	0.715408385504569	2.71485340280435	2.5779485351636	0.0141800275759899	0.0993082337803514	-3.2586290389689	NOT
OLFML2A	0.588989555657154	8.98211519427521	2.57673534314349	0.0142219414466525	0.099543040243604	-3.26123080166257	NOT
FKBP8	0.417726507173255	7.62175961896249	2.57651383242777	0.0142296065751762	0.099543040243604	-3.26170575528053	NOT
UBE2S	-0.450091280838027	8.21709328130477	-2.57352184171482	0.0143335137209255	0.100213399481758	-3.26811834688666	NOT
R3HCC1	0.224986359523571	9.23395896971402	2.57306308114157	0.0143495072660509	0.100268697814552	-3.26910114111396	NOT
SDF2	-0.241570297902493	8.94185902684194	-2.5720955969027	0.0143832899650808	0.10044816747573	-3.27117337598092	NOT
KIR2DL1	-0.510206191911864	4.9139100298414	-2.57162212259244	0.014399849401245	0.100507221228836	-3.2721873088159	NOT
JAM3	0.404594689817456	9.42144362476002	2.57069249276341	0.0144324135310545	0.100677854345145	-3.27417771918939	NOT
ABCA5	-0.601231063643148	6.54254410212345	-2.57025578636107	0.0144477343236837	0.100687198455001	-3.27511257366068	NOT
CAV2	0.745188157131423	8.65416812632469	2.57000975077282	0.0144563724687854	0.100687198455001	-3.27563921303812	NOT
MDK	-0.571223061168952	9.87949139308588	-2.56996036489117	0.0144581069457677	0.100687198455001	-3.27574491944434	NOT
RPN2	-0.351285492934343	11.5626980070437	-2.56935238526124	0.0144794754117604	0.100779423979834	-3.27704613698875	NOT
DNMT3A	-0.769677921938217	7.05868666865236	-2.56842050294748	0.0145122843013235	0.100936799990105	-3.27904017670925	NOT
EN1	0.712146624836671	3.921232266098	2.56801831264407	0.0145264653475375	0.100936799990105	-3.27990063124704	NOT
RHOQ	0.46386154339082	9.60913588175288	2.56801731091609	0.0145265006838939	0.100936799990105	-3.27990277425133	NOT
SMAD3	-0.30678749342562	8.81477886141949	-2.56735778270195	0.0145497829526098	0.101041969743124	-3.28131358501953	NOT
UFC1	-0.218499320404895	10.3935818121341	-2.56691947993611	0.0145652746060915	0.101092949602324	-3.28225103191254	NOT
GLOD4	-0.255798440384297	8.84414099103047	-2.56551041206063	0.014615180299756	0.101278740248648	-3.28526402705858	NOT
FBXO34	-0.297779992175562	8.86324835084099	-2.56529246396798	0.0146229134901433	0.101278740248648	-3.28572996302286	NOT
OPLAH	-0.608790243648395	6.64572708369426	-2.56498643385265	0.0146337783319718	0.101278740248648	-3.28638415806518	NOT
SGPL1	-0.466668942829751	8.87329273674099	-2.56466563579095	0.0146451754315804	0.101278740248648	-3.28706986545308	NOT
RIPK1	-0.365688083667951	6.42975871982381	-2.5646235889742	0.014646669846919	0.101278740248648	-3.28715973641268	NOT
PLPP2	-1.04696524177198	7.93338215150211	-2.56428151299143	0.0146588330138906	0.101278740248648	-3.2878908532382	DOWN
ZNF160	0.319460869445841	9.55947655538511	2.56414328519648	0.0146637505988188	0.101278740248648	-3.28818626785922	NOT
CTGF	0.78720084992792	9.97334575132935	2.56360811359551	0.0146828041263356	0.101278740248648	-3.28932991217532	NOT
SENP2	-0.263909167684972	6.97992149613249	-2.56355354129423	0.0146847483216815	0.101278740248648	-3.28944652230946	NOT
LPAR2	-0.454347912162139	7.49737348442469	-2.56350232352229	0.0146865732234517	0.101278740248648	-3.28955596295062	NOT
FYN	0.316708716606032	10.1309119072904	2.5633389534931	0.0146923955292357	0.101278740248648	-3.28990503735008	NOT
CCL13	0.704486034750375	6.47716632948087	2.56305763046802	0.0147024265014521	0.101278740248648	-3.29050610773318	NOT
ZFP36	1.22348116484332	10.1481812834809	2.56304677163495	0.014702813814596	0.101278740248648	-3.29052930764904	UP
ECHS1	-0.438920154812584	10.4626667689512	-2.56294729835479	0.0147063622662109	0.101278740248648	-3.29074182938198	NOT
BMP4	0.456296761570986	5.55870901119518	2.5615383412266	0.0147567076843009	0.101569059605096	-3.2937514235213	NOT
HNRNPM	-0.319272856502479	10.2657251975669	-2.56084456109298	0.01478155621296	0.101683661513778	-3.29523295542878	NOT
ELK3	0.649425778295086	8.90381464327213	2.56036748296692	0.0147986655955758	0.101696760205316	-3.29625157316957	NOT
PALM	0.350884198166112	8.68639219558265	2.56033422273361	0.0147998590801092	0.101696760205316	-3.29632258286149	NOT
AQP3	-1.04279790982187	8.66360722888091	-2.55979857549747	0.0148190920067048	0.101772534971849	-3.29746608881713	DOWN
PAXIP1	-0.343905091488364	7.47044219191182	-2.55752390998219	0.0149010219166314	0.102278569359148	-3.30232026014298	NOT
ACOT8	-0.296616031773289	7.89506066585099	-2.557259685884	0.0149105657620149	0.102287470766743	-3.30288392830415	NOT
HSPE1	-0.353839283709288	9.19249675234509	-2.55655196529912	0.0149361564657611	0.10239120119185	-3.3043935105985	NOT
RNASET2	-0.764333864684914	11.1779454787497	-2.55631837130166	0.0149446119131281	0.10239120119185	-3.30489170894515	NOT
UBE2J1	-0.340362522690155	8.43080011244731	-2.55615708075897	0.0149504527419527	0.10239120119185	-3.30523568379945	NOT
ZNF8	-0.307431116342713	7.31013330672492	-2.55397944461118	0.0150295170329583	0.102875882869637	-3.30987835495262	NOT
SHISAL1	0.850709092718511	7.29809580565205	2.55345423446422	0.0150486433863441	0.102949985615459	-3.31099768812862	NOT
LMAN2	-0.391178308898716	8.88167788574925	-2.55282961909584	0.0150714188111659	0.103048956733677	-3.31232867072285	NOT
FOXD1	0.635129218340085	4.74990838948773	2.55258570953798	0.0150803210980242	0.103053015194928	-3.31284835339679	NOT
FUS	-0.27405862154801	9.83299100235097	-2.55184785210872	0.0151072810302594	0.103180400120213	-3.31442025372337	NOT
ARRB2	0.837207774323702	6.60386696001943	2.55045301048672	0.0151583667836571	0.103472329784094	-3.31739091983681	NOT
VARS	-0.421999128332248	7.68162852664252	-2.54903440532256	0.0152104853811264	0.103719291587602	-3.32041106127351	NOT
ACE2	-0.404794599724822	5.58636149716334	-2.54901306202895	0.0152112707730266	0.103719291587602	-3.32045649136372	NOT
CLBA1	-0.54600170658268	6.45857775836614	-2.5482767378933	0.0152383888659962	0.103847108299423	-3.32202362919965	NOT
ZNF211	-0.319543368997961	7.14556037628412	-2.54803653440354	0.0152472449122261	0.103848820302264	-3.32253479377258	NOT
ZNF468	-0.474141152861923	5.77683020718898	-2.54781583997209	0.0152553858413871	0.103848820302264	-3.32300441317199	NOT
MFSD6	-0.603545217222003	5.38641598077534	-2.54667283006935	0.0152976127782225	0.104032482477541	-3.32543619932054	NOT
WARS2	-0.251762294810995	7.17348733398882	-2.54663151321118	0.0152991411786693	0.104032482477541	-3.32552408817646	NOT
ESRRA	-0.290224063942987	7.84759581534949	-2.546257570671	0.0153129804977398	0.104069532664913	-3.32631949120687	NOT
GZMA	-0.945888892485483	7.93405438060908	-2.54555056486701	0.0153391776051364	0.104190481838175	-3.3278231263047	NOT
SCYL3	-0.34616578783826	7.29309849069725	-2.54507864903637	0.015356686650117	0.104252317745704	-3.32882662174483	NOT
DSPP	0.347892985909584	5.13388229725237	2.5446745247247	0.0153716950565285	0.104274987498752	-3.32968586241882	NOT
SRC	0.654453957121981	6.3109356908545	2.54445232297781	0.0153799529357132	0.104274987498752	-3.33015826345376	NOT
CCNA2	-0.684940294388189	6.45743112707624	-2.54430991004499	0.0153852476919065	0.104274987498752	-3.33046101861982	NOT
GHITM	-0.304396809678595	10.0230066919894	-2.54396689740002	0.0153980073867698	0.104304470572422	-3.33119018054249	NOT
AHCYL1	-0.287950888030572	10.6638711871836	-2.54334845683421	0.0154210372207581	0.104403452319358	-3.33250466601486	NOT
USF2	0.360804990605793	9.07427931277871	2.54270871764666	0.0154448934143338	0.104482118463942	-3.33386419173183	NOT
TPGS2	-0.308856358601277	9.09415804517346	-2.54249920763157	0.0154527134998178	0.104482118463942	-3.33430937592311	NOT
WASHC2C	-0.282387368545033	9.27745851484531	-2.54235954475883	0.0154579285157892	0.104482118463942	-3.33460612921739	NOT
PSMB6	-0.273476355799538	10.0204297555877	-2.54091935630418	0.0155117993880502	0.10478913279411	-3.33766556760676	NOT
KLF3	-0.32673667588477	7.1600351023209	-2.54043692499043	0.015529883388817	0.104849772245788	-3.33869014701404	NOT
SRP19	-0.419744411356264	9.2400238732846	-2.54022901364755	0.0155376829305618	0.104849772245788	-3.33913166458467	NOT
EIF2AK1	-0.261409472352318	9.70877623957273	-2.53979548083261	0.0155539579398167	0.104902523288497	-3.34005222925805	NOT
NAP1L2	0.875080411971592	5.82683318777083	2.53954944807613	0.0155632010651312	0.104907816745012	-3.34057460806211	NOT
GALE	-0.544506215451515	7.53668575870934	-2.53872122205535	0.0155943534382039	0.105060709230876	-3.34233285019508	NOT
CSTF2	-0.3050296886399	7.70897336548359	-2.53691796759319	0.0156623777085591	0.105461710488197	-3.34615962482096	NOT
GADD45B	0.820141372517339	8.48618834821034	2.53649144251078	0.0156785072586909	0.105513036098504	-3.34706450255659	NOT
HECA	0.402948238646061	8.67351792900132	2.536041845024	0.0156955257986232	0.105570285509937	-3.34801821594284	NOT
PLAA	-0.368570363961099	7.22817967800477	-2.53540582904892	0.0157196297220757	0.105674877828809	-3.34936717388584	NOT
POPDC2	0.827550098075918	5.54734200052174	2.53499254676255	0.0157353105956696	0.105674877828809	-3.35024360071753	NOT
RCVRN	0.521124580287111	5.33579843385099	2.53495762548452	0.0157366362452479	0.105674877828809	-3.35031765202341	NOT
ANKMY2	0.479545204557807	8.55203049578301	2.53425778081366	0.0157632246940205	0.105757202643543	-3.35180154013949	NOT
SUPT20H	-0.359741394270404	8.10521928999616	-2.53416669776182	0.015766688140568	0.105757202643543	-3.35199464387316	NOT
TMX4	0.457568590854642	9.18577243810998	2.53391828330412	0.0157761376817062	0.105757202643543	-3.35252127926793	NOT
CCDC92	0.325771317638182	9.63076414921025	2.53373789845561	0.0157830026681607	0.105757202643543	-3.35290367062522	NOT
METAP1	-0.357271376159868	8.92393856434038	-2.53219525168852	0.0158418237566363	0.106094028106674	-3.35617311042137	NOT
CAPZA2	-0.493294260745136	9.4862683105807	-2.53180079200656	0.0158568967063154	0.106137663166989	-3.35700889755137	NOT
ASRGL1	-1.12770611638055	9.75605323426918	-2.53105385568927	0.0158854743654817	0.106271595768646	-3.35859127303524	DOWN
PTPRD	0.524651455906906	7.5299977832787	2.53074617971082	0.0158972597117917	0.106293106310163	-3.35924298778368	NOT
UGT8	-0.910561326831712	5.52345498675462	-2.53036451859825	0.0159118901452113	0.106333606396043	-3.36005134128722	NOT
ADH1A	0.358826170883122	4.94588664696817	2.52922257302895	0.0159557386903791	0.10654864427051	-3.36246946860348	NOT
DYRK3	-0.33747496239298	6.69944675966635	-2.52907925132504	0.0159612497826822	0.10654864427051	-3.36277290666848	NOT
APOBEC3B	-0.711158295616766	6.07660359602948	-2.52879802795434	0.0159720686202153	0.10656351107936	-3.36336827332171	NOT
ATIC	-0.285778511318245	9.37005916343423	-2.52813125681115	0.0159977465671307	0.106677446597915	-3.36477968612424	NOT
NQO2	0.46653257319961	8.34777889633095	2.52742220282785	0.0160250943423457	0.106802388569647	-3.36628032255178	NOT
PRKCB	0.432185622306722	6.90414933869895	2.52656850295008	0.0160580778275088	0.106964736463261	-3.36808670317733	NOT
PIMREG	-0.568895771000437	7.01839979295709	-2.52610482386564	0.0160760185417492	0.107026762197163	-3.36906764634392	NOT
FAM189B	0.488902171297093	7.94322471851698	2.525669726188	0.0160928700731957	0.107072892049412	-3.36998801128744	NOT
MARCO	1.06763509996999	5.24045853922367	2.52548026236528	0.0161002131477992	0.107072892049412	-3.37038875132398	UP
PTPRO	0.39227270415512	12.0807673032131	2.52500442542826	0.0161186687548848	0.107138182511702	-3.37139511582685	NOT
GTPBP4	-0.344666627943973	7.78489159295993	-2.52455071052307	0.0161362843865199	0.107197822841996	-3.37235457237104	NOT
PREX2	-0.363674184816398	4.96706437207966	-2.52364501044238	0.016171501219415	0.107333031153426	-3.37426947349324	NOT
TMEM50B	-0.275805758901587	8.64633756050384	-2.52345812073893	0.0161787769075038	0.107333031153426	-3.37466455140152	NOT
TMEM41B	-0.394446607997589	8.36660691372576	-2.52335998872913	0.0161825984243253	0.107333031153426	-3.37487199078547	NOT
TAF1D	-0.374197017788512	7.68955460460231	-2.52117259609469	0.0162679960215132	0.107814952516688	-3.37949443921433	NOT
VIP	0.652508885454102	3.15194748325249	2.52105386922179	0.0162726429985681	0.107814952516688	-3.3797452567283	NOT
GARS	-0.282073279690461	9.94639830801718	-2.52082937659941	0.0162814329747422	0.107815597002524	-3.38021948842343	NOT
MCM4	-0.470829092316696	7.32003043590838	-2.51911506823416	0.0163486999273322	0.108203268515849	-3.38383993860138	NOT
PPP2CA	-0.358539656216307	9.82417040830557	-2.51876474517984	0.0163624773556748	0.108236696875965	-3.38457957784905	NOT
MAN2B1	0.417481602307955	8.83724969171072	2.51732003592563	0.016419406912621	0.10855538589405	-3.38762905359866	NOT
TBCE	-0.329294863773118	8.01807190924983	-2.51675653417876	0.0164416611056555	0.108644604525011	-3.38881816016256	NOT
DTNB	-0.435365126870812	6.27633694896749	-2.51639272997465	0.0164560433674286	0.108681739023544	-3.38958576577736	NOT
PIP5K1B	-0.830863535667828	7.43633001011218	-2.51523967465579	0.0165017031752646	0.108925292433638	-3.39201814022215	NOT
YAP1	-0.32447900530036	7.90001326794782	-2.5146618850342	0.0165246266245302	0.109018587246834	-3.39323670077238	NOT
EIF4E	-0.473945210428235	7.66244164100584	-2.51330503508886	0.0165785734133673	0.109306824412926	-3.39609754420782	NOT
MTR	-0.513573092095761	8.18247738682004	-2.51290644913579	0.0165944513227301	0.109306824412926	-3.39693773854787	NOT
DLGAP5	-0.926249854778857	5.21209042024793	-2.51289882096919	0.0165947553309312	0.109306824412926	-3.39695381735178	NOT
TRAK1	-0.423793470535701	8.79514012142492	-2.51254426264458	0.0166088913012159	0.109329422288534	-3.39770112543792	NOT
CYBB	0.504870040534415	7.67254446648356	2.51237068789055	0.0166158156102465	0.109329422288534	-3.39806694513839	NOT
MPI	-0.303252988759673	7.10701791833923	-2.51181011565065	0.0166381962088182	0.109401764944019	-3.39924826735329	NOT
MPRIP	0.290827949530815	10.5247556691502	2.51165356424651	0.0166444513786475	0.109401764944019	-3.39957814357227	NOT
NOP16	-0.44630075368724	8.31156132908914	-2.51117443824549	0.0166636087124617	0.109469671006707	-3.40058764254658	NOT
SERPINF1	0.485243133398534	11.7876506915474	2.51051392725692	0.0166900515982637	0.109585341436349	-3.4019790945313	NOT
DYNLT3	-0.709288371978419	9.78214970044075	-2.50982600892786	0.0167176325088659	0.109605745242475	-3.40342801519752	NOT
CDH13	0.966774703884774	5.71356886931792	2.50973797352375	0.0167211651454036	0.109605745242475	-3.40361341905928	NOT
PEPD	0.335696821953848	8.76891784781834	2.50950945662267	0.0167303381332477	0.109605745242475	-3.4040946580888	NOT
PTPRM	0.27773745181063	8.71884216838734	2.50950139032833	0.016730662009663	0.109605745242475	-3.40411164453223	NOT
MRPL44	-0.355210259907281	5.3870260696439	-2.50912370141971	0.0167458333296112	0.109605745242475	-3.40490696029419	NOT
PPA1	-0.532276002458099	10.9422704115369	-2.50910805113591	0.0167464622545469	0.109605745242475	-3.40493991398683	NOT
IDS	0.53303796207528	8.98345846945929	2.50873991232614	0.016761262575062	0.109605745242475	-3.4057150368566	NOT
GDPD5	0.48989666219591	8.27357666821497	2.50858290931787	0.0167675782205374	0.109605745242475	-3.4060455856312	NOT
UBE2K	-0.371845670097773	8.55296056367979	-2.50826216360551	0.0167804873897738	0.109605745242475	-3.40672082832463	NOT
MFGE8	0.489783726714396	8.65659992231041	2.50823628116356	0.0167815294860485	0.109605745242475	-3.40677531415454	NOT
PCDH12	0.629031977084779	7.10979627768842	2.50742700932053	0.0168141428045033	0.109760954318029	-3.40847873844448	NOT
TALDO1	-0.346319152601403	10.3942594310914	-2.50468222378131	0.0169251886565886	0.11040849270647	-3.41425336931077	NOT
TM9SF2	-0.359822420642537	10.2586175486874	-2.50453553918801	0.0169311419114494	0.11040849270647	-3.41456184943212	NOT
NSF	-0.321657430687624	8.75833921576246	-2.50373426182322	0.0169636958917317	0.110562648526089	-3.41624672856502	NOT
JUN	0.699540607868995	10.5092076273087	2.50341856289905	0.0169765376902316	0.110588233703751	-3.41691045944632	NOT
AFG3L2	-0.295748310343696	8.12660741359005	-2.50243386475807	0.0170166497244194	0.110787735464025	-3.41898033414004	NOT
FBLN1	0.599172989966442	11.3225836540269	2.50222845395629	0.0170250281217795	0.110787735464025	-3.41941204484256	NOT
C1orf21	0.727531786408648	6.00515639744367	2.50168477997869	0.0170472219673289	0.110825085239361	-3.42055456304092	NOT
TMF1	-0.363790784875279	8.85763002896406	-2.50165010304035	0.0170486384452713	0.110825085239361	-3.42062742999373	NOT
TRIM27	-0.231441034474178	9.01196377835609	-2.50136044971454	0.0170604743604921	0.110834505979315	-3.42123605376204	NOT
EPHX2	0.788275795791226	5.76530099133809	2.50117735578956	0.0170679598823262	0.110834505979315	-3.42162074822596	NOT
GCK	0.389096481401737	4.96664575774278	2.50092613142557	0.0170782357011811	0.110843201152145	-3.42214855829731	NOT
LIPG	-0.660039873233767	6.01695774172737	-2.49974252330053	0.0171267248938012	0.11109631343876	-3.42463476739434	NOT
SLC27A6	-0.828774038707967	5.4514287906805	-2.4995372161628	0.017135148561505	0.11109631343876	-3.42506593912651	NOT
LYST	0.301374823520182	7.77099380062053	2.49909161232758	0.017153444533934	0.111114898583068	-3.42600168089032	NOT
ATP6V1B1	0.722108935337416	4.22528429596338	2.4990295705636	0.0171559933117063	0.111114898583068	-3.42613195577588	NOT
UBXN8	-0.700056953319067	7.06746532314975	-2.49881304596531	0.0171648912106069	0.111114898583068	-3.42658659515387	NOT
ACAP2	0.471752062745853	7.57942000415962	2.49786379801577	0.0172039495642537	0.11130964342485	-3.42857942094159	NOT
CA5BP1	-0.666206370044876	5.9380872459346	-2.4969890959273	0.0172400124917115	0.111484814877319	-3.43041528295028	NOT
LRCH4	0.331684425258397	7.90841198812779	2.49602684184803	0.0172797648685889	0.111638257073965	-3.43243438830943	NOT
TRIM24	-0.557816900935215	7.54542874224339	-2.49592862790209	0.0172838269631309	0.111638257073965	-3.43264044108648	NOT
HMMR	-0.730132390035326	6.22529973292761	-2.49576144692282	0.0172907435168175	0.111638257073965	-3.43299117372196	NOT
COX7A2	-0.25885838780558	11.310108159955	-2.49475395423367	0.0173324787251871	0.111849497205253	-3.43510446999522	NOT
ALG5	-0.297422067335194	9.59415783569191	-2.49437758903318	0.0173480931862176	0.11185510716014	-3.43589377429383	NOT
RANGAP1	-0.368874806658649	7.57254335487894	-2.4942982877154	0.0173513848404506	0.11185510716014	-3.4360600726344	NOT
FAM208A	0.405830094160331	8.12705701025229	2.49068909748576	0.0175018010883567	0.112766150077345	-3.4436248215974	NOT
NCAPG2	-0.530109024775927	6.08929569500815	-2.48987261457595	0.0175359935155084	0.112927792093899	-3.44533508986621	NOT
GZMB	-1.19400755369127	7.4448591889797	-2.48932451800128	0.017558980751256	0.112975339826622	-3.4464829570059	DOWN
VSNL1	0.628184117171473	6.82910740847519	2.48926224121772	0.0175615943873036	0.112975339826622	-3.44661337086564	NOT
CTBP2	-0.340051527075103	10.8261457988438	-2.48873672258455	0.0175836635394862	0.113058672307023	-3.44771376962196	NOT
APPL2	-0.414942053276743	7.41919954678315	-2.48828074661236	0.0176028327659821	0.113100358214427	-3.44866842025576	NOT
ROR1	0.468282629676537	7.05069593278704	2.48802744124827	0.0176134899650277	0.113100358214427	-3.44919869862147	NOT
LMCD1	0.681478879001952	8.92915016224691	2.48787756735663	0.0176197983137141	0.113100358214427	-3.44951243224682	NOT
GPR183	0.658946875885126	5.56307928019056	2.48771550567333	0.0176266219808503	0.113100358214427	-3.44985166401699	NOT
KCNH2	0.669527602427224	7.86054931706091	2.4866627918409	0.0176710056645311	0.113326516678996	-3.45205485850694	NOT
EFCAB14	0.274619853432599	10.2654671326864	2.48581902675369	0.0177066534627051	0.113470188639585	-3.45382028237884	NOT
SLC22A4	-0.439555859183942	7.03888713460946	-2.48569956952134	0.0177117056523612	0.113470188639585	-3.45407019110593	NOT
ITM2C	0.526879599392213	9.01309025808529	2.48501917468025	0.0177405066100072	0.113520439555568	-3.45549344183863	NOT
MCM7	-0.299792917668785	8.60041089700056	-2.48501174785378	0.0177408212216354	0.113520439555568	-3.4555089757887	NOT
GNG12	0.444627125998814	9.724451551115	2.48486574021662	0.0177470073609809	0.113520439555568	-3.45581435880473	NOT
MARK3	-0.30908718071529	7.90519551371114	-2.48463980518249	0.017756583793785	0.113523148863049	-3.45628688978759	NOT
IDH1	-0.574678275879549	10.1544418299321	-2.48328437699318	0.0178141337856275	0.11380323582609	-3.45912106773597	NOT
COX10	-0.214030050439035	8.28530589997307	-2.48317596530343	0.0178187441727217	0.11380323582609	-3.45934770833406	NOT
PIGZ	0.306984073183874	7.08963611233328	2.48295382142995	0.0178281946123683	0.113804991135977	-3.45981209081556	NOT
MPP3	-0.292995044976527	6.62051931906518	-2.4826327647742	0.0178418610818977	0.11383364351789	-3.46048319526687	NOT
TROVE2	0.333256015966066	9.09211715706463	2.48020926007167	0.0179453317086007	0.114434935311966	-3.46554709658051	NOT
MLEC	-0.372122668989498	10.0972184579995	-2.47881605876086	0.01800506152432	0.114718303805689	-3.46845662535057	NOT
COQ9	-0.264806236382444	9.06960438089532	-2.47874140657989	0.0180082671538883	0.114718303805689	-3.46861249506872	NOT
CNIH4	-0.295637747090582	8.25754689339682	-2.47795213392325	0.0180421910828072	0.11487540862426	-3.47026025366842	NOT
MAIP1	-0.279638926430078	8.60580394927311	-2.47693460374266	0.0180860118495046	0.115054993163905	-3.47238400429408	NOT
HOMER2	-0.988225283429723	7.12900029280792	-2.47686647861484	0.0180889491791997	0.115054993163905	-3.472526170783	NOT
CYBRD1	1.01713986424235	5.93114015827753	2.47627970883291	0.0181142667718734	0.115105531765518	-3.47375055474391	UP
IRF6	-0.726848167422839	8.28088573361045	-2.47625217040633	0.0181154557773354	0.115105531765518	-3.47380801287185	NOT
ID3	0.520463086935761	9.91274897056599	2.47525123471219	0.0181587207644547	0.115321358751425	-3.47589613381852	NOT
LRRC32	0.681375697613136	8.01579968207207	2.47494795362496	0.0181718485464039	0.115345669150997	-3.47652871321127	NOT
TAF5L	-0.321180383271946	7.82321282947562	-2.47367234110863	0.0182271593691742	0.115594757999459	-3.4791887758838	NOT
HOXA3	0.426016018911723	5.38312257892084	2.47343894899887	0.0182372959027458	0.115594757999459	-3.47967537003577	NOT
STK38L	0.461757897654772	8.11174782378546	2.47339856529613	0.0182390503430574	0.115594757999459	-3.47975956189212	NOT
RMDN1	-0.401697261897376	7.35402986315563	-2.47301951417879	0.0182555254460714	0.115624836559576	-3.48054976009861	NOT
BICC1	0.705801121365291	7.4709959092	2.47286049913454	0.0182624409272119	0.115624836559576	-3.48088122955146	NOT
FMO5	-0.727280426344985	6.04503497146493	-2.47207902312659	0.0182964616486047	0.115729159116017	-3.48251001288136	NOT
ARF4	-0.272108735774932	11.5720277794502	-2.47189343008964	0.0183045497319572	0.115729159116017	-3.48289678046608	NOT
ATP13A1	-0.281483324254644	8.72995675220652	-2.47183927425539	0.0183069104398634	0.115729159116017	-3.48300963498184	NOT
ZNF239	-0.379955456867741	6.89675766245616	-2.47161838312988	0.0183165421850415	0.115731060988828	-3.48346992874958	NOT
PLEKHF1	0.521276131328273	7.75275139699578	2.47127513651299	0.0183315182946729	0.115744618423778	-3.48418513038149	NOT
ELK4	-0.91029131494168	5.54658817473013	-2.47114150251346	0.0183373518667035	0.115744618423778	-3.48446355648431	NOT
CAMK1	0.334015180481012	7.70974270708755	2.46920675221272	0.0184220001022145	0.116189172056735	-3.48849342591277	NOT
TUBB2A	0.673768722426736	9.24058841062281	2.46902968585759	0.0184297647909277	0.116189172056735	-3.48886212530771	NOT
SPC25	-0.787721753198503	4.70661923915104	-2.46889015177919	0.0184358857218136	0.116189172056735	-3.48915265947637	NOT
TULP4	-0.424112831619757	7.94145582707379	-2.46825332670246	0.0184638448209837	0.116306281013032	-3.49047849416834	NOT
SLC2A1	-0.610956609087151	8.06385642977843	-2.46714639368891	0.018512535506272	0.116462102132136	-3.49278249889321	NOT
GPSM3	0.412780219317557	7.73947836374106	2.46703218476868	0.0185175658727835	0.116462102132136	-3.49302017577775	NOT
AKAP12	0.558745103928105	9.45527893489741	2.46683953432488	0.01852605404399	0.116462102132136	-3.49342107762336	NOT
PPP1R26	-0.326427195309456	7.41385494020668	-2.46650385731373	0.0185408524356315	0.116462102132136	-3.49411956270122	NOT
INTS9	-0.322638390231456	8.23143531423866	-2.46639291371248	0.0185457457765294	0.116462102132136	-3.49435040229756	NOT
FAM124B	0.793920790602691	5.37327022001484	2.46637542490059	0.0185465172553223	0.116462102132136	-3.49438679048717	NOT
APLP1	0.467328083378113	4.84307103575153	2.46603627476834	0.0185614838709463	0.116462102132136	-3.49509240934761	NOT
PRDM1	-0.372952517790213	6.67305273610491	-2.46598606870135	0.0185637003882313	0.116462102132136	-3.49519685982322	NOT
TXK	-0.459687725708139	5.2619796651553	-2.46567177304469	0.0185775815211077	0.116490264715015	-3.49585069782328	NOT
POFUT2	-0.237452134812031	7.98624520840756	-2.46525858278562	0.018595844813753	0.116545863175835	-3.49671018035143	NOT
STK24	-0.191327977220638	10.893321037315	-2.46485674022129	0.0186136222273347	0.11659836186143	-3.49754596176702	NOT
LSP1	0.644170475955592	7.70727831715755	2.46459898681979	0.0186250333264383	0.116610948181632	-3.49808200588911	NOT
ADNP2	-0.216591692835904	8.01599018531377	-2.46380470382668	0.0186602374436057	0.116772414234632	-3.4997336122816	NOT
ERAL1	-0.227301682200137	8.40722096401236	-2.46341136319139	0.0186776934852966	0.116822709177072	-3.50055137419822	NOT
TOP1	-0.3245825813521	9.51179716882668	-2.46314962724519	0.0186893172953479	0.116836493152319	-3.50109547709116	NOT
NDRG4	-0.542579224060603	7.12299404233103	-2.46279078030203	0.0187052645642357	0.116877277778446	-3.50184139086976	NOT
GFRA2	0.663183729263285	5.69112166083932	2.4624827391386	0.0187189638996971	0.116903982501482	-3.50248163703064	NOT
BAK1	-0.358635786962345	7.46255728049789	-2.46224561097691	0.0187295157904066	0.11691101376367	-3.50297445633964	NOT
MAP3K2	-0.460417278510891	5.56568099040277	-2.4617860729988	0.0187499800577624	0.116979880611885	-3.50392941150686	NOT
LRIG2	-0.263600806468251	7.01867021962513	-2.46091232416984	0.0187889462860102	0.117164052682446	-3.50574478438703	NOT
MYDGF	-0.31786380810486	9.73189791131106	-2.45981873415988	0.0188378206568882	0.117409793772555	-3.50801628159573	NOT
MIEF1	-0.26547142609175	8.7691579249845	-2.45924747922668	0.0188633970316837	0.117510152377686	-3.50920255474769	NOT
GGTLC1	-0.470308897943167	7.22587215824309	-2.45880670064951	0.0188831533054265	0.117574171911247	-3.51011774758687	NOT
TMEM62	-0.39919712688044	7.25476508647469	-2.45848325218678	0.0188976626801156	0.117605474270684	-3.51078925364801	NOT
AURKA	-0.721098034404865	6.57015045249891	-2.45782240341058	0.0189273388678859	0.117731085244929	-3.51216103852068	NOT
PPA2	-0.411699521981358	9.27346975257545	-2.45725490488126	0.0189528569304468	0.117830719051795	-3.51333884136412	NOT
TMEM186	-0.255463893418224	7.5064208449887	-2.45681023264665	0.0189728738983646	0.117896069619948	-3.51426159373771	NOT
LOC728392	0.453048939311167	9.05844937902975	2.4558950078362	0.0190141334621195	0.117962274373375	-3.51616043502234	NOT
SLC25A23	0.488553701800322	6.21099886408649	2.45582111349041	0.0190174682816947	0.117962274373375	-3.51631372394356	NOT
RBM5	-0.276994651181822	10.0431773102759	-2.45579109616515	0.0190188231026412	0.117962274373375	-3.51637599197084	NOT
[truncated: 10,404 more rows]
