# Supplementary material for: Identification and analysis of oxidative stress-related genes in endometriosis
Source: Front Immunol. 2025 Mar 7;16:1515490. doi: 10.3389/fimmu.2025.1515490 (PMC11925871; doi:10.3389/fimmu.2025.1515490)
Supplement: Supplementary file 1 [file DataSheet1.zip › raw data/03_DEG_Oxidative_stress_analysis/DEG_Oxidative_stress_gene(1).csv]

	x
1	CCL2
2	PLA2G7
3	CAV1
4	ADIPOQ
5	NR3C1
6	VCAM1
7	CASQ2
8	CP
9	FOS
10	SELE
11	HP
12	CLU
13	AGTR1
14	SELP
15	CYP17A1
16	BCHE
17	DMD
18	ELN
19	SPP1
20	IDO1
21	AKR1C1
22	ARG2
23	CYP24A1
24	DUSP1
25	CYP11A1
26	PLA2G2A
27	PECAM1
28	S100A8
29	HMGCR
30	ENO2
31	CDH1
32	S100B
33	GZMB
34	NGF
35	EGR1
36	ANK2
37	ITPR1
38	S100A9
39	DES
40	CXCL12
41	ADH1B
42	MME
43	PTPN3
44	ABCC3
45	KCNMA1
46	F2RL1
47	AQP1
48	HDAC9
49	SLC1A1
50	KLF2
51	ACTA2
52	CHI3L1
53	AKR1C2
54	CTSG
55	NCAM1
56	CXCL2
57	HLA-DPB1
58	IL33
59	C3
60	CD55
61	TNC
62	CCNB1
63	CFH
64	FOXL2
65	NGFR
66	ATP2A3
67	SLC18A2
