# Supplementary material for: Identification and analysis of oxidative stress-related genes in endometriosis
Source: Front Immunol. 2025 Mar 7;16:1515490. doi: 10.3389/fimmu.2025.1515490 (PMC11925871; doi:10.3389/fimmu.2025.1515490)
Supplement: Supplementary file 1 [file DataSheet1.zip › raw data/04_DEG_Oxidative_stress_ceRNA_analysis/allDiff_lncrna_DEG.txt]

"row" "baseMean" "log2FoldChange" "lfcSE" "stat" "pvalue" "padj" "change"
"IGF2-AS" "IGF2-AS" 26.255821394568 -2.73110678306381 0.435889791898856 -6.26559014187131 3.71416067717054e-10 4.79692987604369e-09 "DOWN"
"RRN3P2" "RRN3P2" 34.0856928452451 1.64364112142386 0.268511445384707 6.12130748865827 9.281060335546e-10 1.13143593010116e-08 "UP"
"LINC01372" "LINC01372" 231.164359860069 0.104882453493493 0.109698231325364 0.956099767756625 0.339021832127488 0.540961899191211 "NOT"
"LINC00473" "LINC00473" 364.538658061337 2.73109148808544 0.285222278865774 9.57530912012206 1.01553057441947e-21 5.35323920094081e-20 "UP"
"PINK1-AS" "PINK1-AS" 1487.91512519858 0.314304777569795 0.158173244031959 1.98709193513341 0.0469122098084835 0.108816135340035 "NOT"
"CRYZL2P-SEC16B" "CRYZL2P-SEC16B" 6.69870472501908 -0.642624985578469 0.524238003246828 -1.22582678401493 0.220263865684836 0.387056557666738 "NOT"
"H19" "H19" 21515.4056428806 -3.00117063023833 0.39902706246021 -7.52122077067791 5.42671238187681e-14 1.19113641395251e-12 "DOWN"
"ADAMTSL4-AS1" "ADAMTSL4-AS1" 7841.75628707612 0.16745260715702 0.185855347032112 0.900983532790627 0.367597075227393 0.574960988199165 "NOT"
"LINC00525" "LINC00525" 2.91082563793025 1.86675726084766 1.38730118264474 1.34560345237283 0.178430437681485 0.328202406669277 "NOT"
"PART1" "PART1" 16.1502632724859 -5.92376477878834 0.978547236557376 -6.05363191216882 1.41616002289439e-09 1.67739757761617e-08 "DOWN"
"LINC00467" "LINC00467" 97.6042274185868 -0.463861292071104 0.196278272707773 -2.36328395227789 0.0181137847996068 0.0483770149034624 "NOT"
"ARMCX5-GPRASP2" "ARMCX5-GPRASP2" 369.927042076845 1.19873364252967 0.328497499398499 3.64914084498249 0.000263118822573536 0.00116373570984776 "UP"
"TUBA3FP" "TUBA3FP" 47.8181042146611 0.130158654330848 0.281356381596947 0.462611345767536 0.643642974659862 0.853696185232002 "NOT"
"SNHG16" "SNHG16" 1395.59543541469 -0.0024899507622875 0.168833230619888 -0.0147479897952873 0.988233233192586 0.992011970095458 "NOT"
"ZNF667-AS1" "ZNF667-AS1" 371.074508579352 0.258632491429408 0.225425419284762 1.1473084634821 0.251254157339491 0.428865970249556 "NOT"
"MIR202HG" "MIR202HG" 65.059246563136 9.17439075202865 1.5999084094457 5.73432247612674 9.79029054633862e-09 1.02039918960758e-07 "UP"
"LINC01620" "LINC01620" 0.247353842685686 0.86500004579867 2.77094377015918 0.312168025607022 0.754912830604929 0.931212528240023 "NOT"
"SRGAP2C" "SRGAP2C" 373.116726929738 0.992852416175852 0.135500233400345 7.32731148323853 2.34815632946528e-13 4.77464456102545e-12 "NOT"
"MIR4435-2HG" "MIR4435-2HG" 575.978903066783 1.16283133141871 0.35813636239663 3.24689546640028 0.00116671233216598 0.00441366492900284 "UP"
"CCDC13-AS1" "CCDC13-AS1" 16.2317557643325 -0.497519979080065 0.325713133965284 -1.52747902125768 0.126641939964144 0.248863191147208 "NOT"
"SNHG11" "SNHG11" 157.528361358285 -0.423340754228809 0.148223008897783 -2.85610687150976 0.00428870748862435 0.0138373179679818 "NOT"
"TMEM51-AS1" "TMEM51-AS1" 154.13698166201 0.794527730539478 0.251475251119693 3.15946689386667 0.0015805805653704 0.00574097173846523 "NOT"
"LINC00476" "LINC00476" 172.687327135388 -0.389108606340532 0.158584511237629 -2.45363562496641 0.0141420199249182 0.0390762461764492 "NOT"
"DLEU1" "DLEU1" 18.5566409946089 -0.515412966258564 0.356947858294917 -1.44394469466944 0.148754532950003 0.283716475411403 "NOT"
"TYMSOS" "TYMSOS" 95.7179211408935 -1.21441534771651 0.530723391242348 -2.28822653713027 0.0221243320767472 0.0574379677954286 "DOWN"
"ZFAS1" "ZFAS1" 93.7786860311877 -0.653330012878768 0.25743062302462 -2.53788770427784 0.0111523763044683 0.0318922840501485 "NOT"
"CASC2" "CASC2" 95.7837905417247 -0.0188206408938171 0.17205762820948 -0.109385681353825 0.912896590221978 0.972633257750548 "NOT"
"ADORA2A-AS1" "ADORA2A-AS1" 22.060417811566 0.199571074352877 0.292115446846322 0.683192472385308 0.494485228658155 0.714230686242086 "NOT"
"LINC00324" "LINC00324" 59.0734619714061 1.13045427341878 0.227311624820204 4.97314765275613 6.58744484833847e-07 4.95225687988927e-06 "UP"
"LINC00174" "LINC00174" 150.234109854393 -0.400181583348248 0.285998896225933 -1.39924170557677 0.161740514025616 0.303270612360455 "NOT"
"PCBP1-AS1" "PCBP1-AS1" 5112.08421364383 -0.352685835243556 0.104644566572088 -3.37032152549073 0.00075080523835438 0.00298107231131572 "NOT"
"LINC00652" "LINC00652" 7.71890231045822 1.11001338478982 0.398100890174357 2.78827154670182 0.00529901065870439 0.0166729877317606 "UP"
"ACTA2-AS1" "ACTA2-AS1" 17094.5872508284 2.49201342271077 0.391188455791481 6.3703654487164 1.88578317655323e-10 2.52405557427101e-09 "UP"
"LINC00304" "LINC00304" 8.06370291546158 -0.203324918887432 0.911302794170993 -0.223114556641292 0.823446349334267 0.955444754801935 "NOT"
"LINC02363" "LINC02363" 5.1125850227503 0.00951751544511574 0.512031022173566 0.0185877711172929 0.985169958386861 0.98983635644667 "NOT"
"WDFY3-AS2" "WDFY3-AS2" 98.8196519492131 0.535769592416103 0.288427278009592 1.85755520806976 0.0632322043328237 0.140266200776777 "NOT"
"LINC01559" "LINC01559" 8.47096861916608 -2.77527887163226 0.809200559724083 -3.42965515567433 0.000604348795252235 0.00245590735493209 "DOWN"
"FAM87A" "FAM87A" 4.39547698833119 1.22214350871386 0.603476346180613 2.02517218189044 0.0428496870714326 0.100812728722186 "UP"
"LINC01006" "LINC01006" 69.9266728907591 0.0951276848707191 0.203184570359746 0.468183606177831 0.639653294693141 0.850430216856004 "NOT"
"PRKCZ-AS1" "PRKCZ-AS1" 49.9119368125445 -0.120848319172648 0.347566406620357 -0.347698502705555 0.728066621258606 0.916129767590733 "NOT"
"WT1-AS" "WT1-AS" 265.259067139045 -0.386734670241879 0.287413183171535 -1.34557039442086 0.178441104829127 0.328202406669277 "NOT"
"LINC01547" "LINC01547" 50.9983065559287 0.227969644428232 0.403850682404489 0.564489932444642 0.572420749814462 0.789352801173474 "NOT"
"LINC00313" "LINC00313" 6.99724625734958 0.833561772545266 0.771808097088836 1.08001169680567 0.280136971541026 0.467364990902303 "NOT"
"HDHD5-AS1" "HDHD5-AS1" 5.21578114850011 -0.222797883900653 0.453124158095537 -0.491692795275059 0.622936532246975 0.836184992281099 "NOT"
"LINC00839" "LINC00839" 116.73285883354 -0.0882521492914554 0.343372015705098 -0.257016137760189 0.797166315309355 0.946949726733907 "NOT"
"MATN1-AS1" "MATN1-AS1" 43.4556779520612 -0.294537593568835 0.229426917533031 -1.28379702231945 0.199212985751232 0.358621244972089 "NOT"
"MIR22HG" "MIR22HG" 795.312522459002 -0.439407204719188 0.348910007092526 -1.2593711724716 0.207896296824019 0.371003520681712 "NOT"
"KTN1-AS1" "KTN1-AS1" 58.762972667025 0.443837574329982 0.254267328006654 1.74555487647381 0.0808883289544032 0.172144958843085 "NOT"
"LINC00319" "LINC00319" 4.15404399602639 -2.60506757363928 0.694038224222763 -3.75349293845686 0.000174387447189708 0.00080555455788068 "DOWN"
"CYP51A1-AS1" "CYP51A1-AS1" 12.7371324921849 0.0424215420278196 0.410590496063594 0.103318373012826 0.917710294097751 0.972633257750548 "NOT"
"LINC00910" "LINC00910" 51.4316260867415 -0.040886529961584 0.273944156601789 -0.149251330887183 0.881355317353135 0.965340146631174 "NOT"
"PAX8-AS1" "PAX8-AS1" 1351.00138511754 -2.56089668799893 0.465413317038483 -5.50241386364796 3.74626269543164e-08 3.5391770115576e-07 "DOWN"
"LINC00943" "LINC00943" 5.32620412770246 1.37361824590748 0.691726840858524 1.98578132981313 0.0470576097258523 0.109057995094919 "UP"
"COLCA1" "COLCA1" 126.829718142332 -1.1792255898847 0.450748091060185 -2.61615215521178 0.0088926920395776 0.0261843119854969 "DOWN"
"C9orf163" "C9orf163" 18.196772186349 -1.24634956736577 0.330349517950138 -3.7728209052628 0.000161412156000779 0.000750404416048914 "DOWN"
"LINC00173" "LINC00173" 10.2796339478153 0.728130984112263 0.571363217495762 1.27437497167494 0.202530557988643 0.363237131024679 "NOT"
"SNHG17" "SNHG17" 212.447502807006 -0.339184543922605 0.257633033799755 -1.31654135698389 0.187992406915697 0.342373698012892 "NOT"
"SCOC-AS1" "SCOC-AS1" 9.9639611807582 0.877517641131377 0.478867475907079 1.8324853644929 0.0668791402691545 0.147100821587443 "NOT"
"NPSR1-AS1" "NPSR1-AS1" 0.485241268675678 0.162303667760855 1.36027808915404 0.119316534651964 0.905024584319163 0.972633257750548 "NOT"
"MIRLET7BHG" "MIRLET7BHG" 103.506904281868 -1.39012568681182 0.326711629312902 -4.25490114856135 2.09141391022078e-05 0.00011702163844759 "DOWN"
"RAMP2-AS1" "RAMP2-AS1" 178.414927878433 -0.999148441152965 0.35966976568994 -2.77796060849412 0.00547012492397267 0.0171462776166374 "NOT"
"GATA3-AS1" "GATA3-AS1" 1.89620152621601 3.60319152466068 1.28706629915842 2.79953839752989 0.00511757296911518 0.0161731164810595 "UP"
"MDS2" "MDS2" 1.04168483621571 0.937092018770163 0.996539314354038 0.940346261579846 0.347039977271626 0.550674147059076 "NOT"
"CYYR1-AS1" "CYYR1-AS1" 2.50022578954317 2.2756647740301 0.94222802462787 2.41519538216756 0.0157267710785148 0.0427668662408616 "UP"
"SNHG12" "SNHG12" 193.403274799999 0.249715931079193 0.210245517440256 1.18773486407458 0.234937883541608 0.406962695636358 "NOT"
"NBR2" "NBR2" 91.3100442281303 -0.144629060828642 0.319481152396285 -0.45269982202031 0.650764907748318 0.859613985400621 "NOT"
"TDRKH-AS1" "TDRKH-AS1" 8.60147009805025 -0.522935544640571 0.648737317297709 -0.806082108577997 0.420195506996013 0.63531298785421 "NOT"
"LINC01285" "LINC01285" 3.04367344828716 0.890126413458616 0.88975057436783 1.00042240949499 0.317106129574603 0.514498997804759 "NOT"
"ATP1A1-AS1" "ATP1A1-AS1" 3771.83172355061 -0.92289425509326 0.239232410027057 -3.85773087763854 0.000114444558030121 0.000549429197205985 "NOT"
"SNHG5" "SNHG5" 1247.60885113414 0.881630399576601 0.289923806824513 3.04090377824764 0.0023586919557542 0.00819668639670022 "NOT"
"ADD3-AS1" "ADD3-AS1" 306.144150585641 -0.375686006436779 0.150522572060298 -2.49587820148516 0.012564573529397 0.0353343258532634 "NOT"
"LINC00632" "LINC00632" 3.0577995722898 1.0394059865272 0.772107041678757 1.34619415498047 0.17823990960762 0.328037148833626 "NOT"
"ARRDC1-AS1" "ARRDC1-AS1" 236.212591456816 -0.298515915891098 0.133967060601872 -2.22827846300397 0.0258619516059755 0.0655949537815612 "NOT"
"LINC01270" "LINC01270" 33.9576245369902 0.644252709262431 0.374673470646264 1.71950447452598 0.0855225536016424 0.180113622616962 "NOT"
"TDRG1" "TDRG1" 0.751571404958183 2.17734558804682 2.09456087688751 1.03952365962375 0.298561260364483 0.491287893943544 "NOT"
"PSMB8-AS1" "PSMB8-AS1" 947.45314518354 -0.526371209735783 0.203647720387615 -2.58471447033096 0.00974596697850285 0.0283442266573438 "NOT"
"PKP4-AS1" "PKP4-AS1" 186.481719506568 -0.689051958971216 0.221675665681093 -3.10837888702903 0.00188116730632698 0.0067050882010028 "NOT"
"ACOXL-AS1" "ACOXL-AS1" 6.16382381901606 0.580428675892174 0.478834700279245 1.21216920067339 0.225447618600384 0.393816694590498 "NOT"
"LINC01123" "LINC01123" 78.3828351174566 -2.6106380528175 0.392335564447653 -6.65409483459108 2.85048840771421e-11 4.28705048953728e-10 "DOWN"
"LINC01257" "LINC01257" 0.131888417097822 0.865001360741247 3.06038250977364 0.282644851739538 0.777449094886337 0.932425998270638 "NOT"
"HCG9" "HCG9" 4.38244052063114 0.777201159839956 0.533311300084984 1.45731237968539 0.145030171100266 0.278153706092119 "NOT"
"LINC01291" "LINC01291" 83.2212761370339 0.255943377800353 1.72266666061246 0.148573942743721 0.88188983544558 0.96565288032358 "NOT"
"ST8SIA6-AS1" "ST8SIA6-AS1" 0.882782028293733 1.93360990109815 1.34009649654876 1.44288855771052 0.149051866945564 0.284242682110302 "NOT"
"LINC01121" "LINC01121" 1.85673184688882 1.17059143413473 0.955496121913803 1.22511374697168 0.22053236633766 0.387425673719145 "NOT"
"LINC00654" "LINC00654" 189.358450870155 0.498904685623689 0.198207178927834 2.51708685993324 0.0118329653454567 0.0335545410547819 "NOT"
"LINC01310" "LINC01310" 1.71318049154155 -2.93142035659643 1.10360452239038 -2.65622358111315 0.00790212040876171 0.0236110798555687 "DOWN"
"LINC00898" "LINC00898" 0.0523098579966178 -0.217006407578403 3.06038250977364 -0.0709082629002651 0.943470767088217 0.972633257750548 "NOT"
"C1RL-AS1" "C1RL-AS1" 465.770692814039 0.120020062036761 0.154389450336762 0.777385124274795 0.43693158625839 0.653875004804396 "NOT"
"SRRM2-AS1" "SRRM2-AS1" 36.0257720649612 -2.23933906514405 0.286877404765541 -7.80590952073835 5.90739515873022e-15 1.46799046517087e-13 "DOWN"
"LINC02346" "LINC02346" 0.0523098579966178 -0.217006407578403 3.06038250977364 -0.0709082629002651 0.943470767088217 0.972633257750548 "NOT"
"DUXAP8" "DUXAP8" 92.4902048142323 -0.0282857396223745 0.254869633206613 -0.110981207398075 0.911631248986671 0.972633257750548 "NOT"
"HCP5" "HCP5" 539.353965693797 0.0191329986563225 0.309673310681709 0.061784461225294 0.9507344779905 0.973798113150931 "NOT"
"THUMPD3-AS1" "THUMPD3-AS1" 364.619261020024 -0.535498176538152 0.16914929396633 -3.16583157979215 0.0015464030182891 0.00563429189131181 "NOT"
"LINC01089" "LINC01089" 260.929079104096 0.098433228342118 0.202312310744705 0.486540972122697 0.626583663152722 0.838976127720655 "NOT"
"C1orf220" "C1orf220" 13.3457341448709 0.0633452190297384 0.489622038031164 0.129375751313111 0.897060334058417 0.972633257750548 "NOT"
"FIRRE" "FIRRE" 3.3618418930011 0.242368374836479 0.943289506839144 0.25693954303449 0.79722544410615 0.946977540116234 "NOT"
"ZNF337-AS1" "ZNF337-AS1" 585.333381182427 0.0495173270299963 0.114857442432168 0.43111988201583 0.666381204832583 0.871386183663063 "NOT"
"LIPE-AS1" "LIPE-AS1" 332.092021922401 -2.68405468031698 0.335354003841482 -8.00364584758532 1.20788463522474e-15 3.31200218231478e-14 "DOWN"
"LINC02418" "LINC02418" 0.510470105780484 -1.3150149743794 2.10246395763965 -0.625463742006646 0.531666738160179 0.753262587866065 "NOT"
"UCA1" "UCA1" 5447.68208476561 -6.40153346216785 0.673941120686409 -9.49865391155816 2.12620881052476e-21 1.08000817262574e-19 "DOWN"
"LINC00887" "LINC00887" 7.07220260221678 2.12029503873639 0.597828906761229 3.5466586087702 0.000390149811333274 0.00165995222199964 "UP"
"LINC02026" "LINC02026" 0.764894502029811 2.11609620831822 1.28607879840709 1.64538612326022 0.0998902093982203 0.204761414935741 "NOT"
"ST7-OT4" "ST7-OT4" 0.653913731997906 -1.75070559415777 2.13183626121949 -0.821219540170642 0.411521228270704 0.625085092094277 "NOT"
"APTR" "APTR" 110.793764553887 -0.371816369186463 0.195567301571476 -1.90121950959461 0.0572732667068827 0.128990118638664 "NOT"
"LINC00488" "LINC00488" 5.48346027557226 -5.82216108468123 1.45809550859753 -3.99299020561504 6.5245264466007e-05 0.000329456901031456 "DOWN"
"MEG3" "MEG3" 7102.80399782001 0.818948941863374 0.457742293761993 1.78910481514123 0.0735979368523727 0.159354017282432 "NOT"
"POLR2J4" "POLR2J4" 125.974319627652 0.155959379636292 0.137276048179042 1.13610044654609 0.255914528180723 0.4350284468978 "NOT"
"LINC01588" "LINC01588" 30.4241834817244 -0.474164998526569 0.362607684454601 -1.3076529231303 0.190991057657635 0.346818872876393 "NOT"
"HLA-F-AS1" "HLA-F-AS1" 71.0309630176304 1.09956927569681 0.231793858989143 4.74373773529657 2.0981045104413e-06 1.42863998701467e-05 "UP"
"CD27-AS1" "CD27-AS1" 600.582154400448 0.576763430579616 0.160795775343847 3.5869314933571 0.000334592182654688 0.00144302402782841 "NOT"
"ALOX12-AS1" "ALOX12-AS1" 63.0837334405079 -0.429264132639083 0.312649156864141 -1.37298989367055 0.169755488553551 0.315399536051952 "NOT"
"LINC00588" "LINC00588" 0.0532744762075757 -0.217006407578403 3.06038250977364 -0.0709082629002651 0.943470767088217 0.972633257750548 "NOT"
"BASP1-AS1" "BASP1-AS1" 14.3692326605712 0.718302250744867 0.417433503177814 1.72075850471181 0.0852946550918298 0.179705028189104 "NOT"
"DHRS4-AS1" "DHRS4-AS1" 696.500707572028 0.267432400958945 0.184496255491201 1.44952752697845 0.147190318718277 0.281502546221518 "NOT"
"MIR99AHG" "MIR99AHG" 256.40570045326 1.4184173237007 0.328767176918853 4.31435198913057 1.60071734279438e-05 9.20273641461253e-05 "UP"
"MIR17HG" "MIR17HG" 23.5941989043251 -1.13620563406957 0.275761486763198 -4.12024770901114 3.78465284912326e-05 0.000200577831796504 "DOWN"
"MCM3AP-AS1" "MCM3AP-AS1" 841.534382650701 -0.244949523188081 0.0983637027623841 -2.49024300945443 0.0127655778615474 0.0358596564253554 "NOT"
"AATBC" "AATBC" 25.6855103298219 -0.366516845156356 0.370958811469913 -0.988025715588327 0.323140054187491 0.52126999108579 "NOT"
"ARHGAP27P1-BPTFP1-KPNA2P3" "ARHGAP27P1-BPTFP1-KPNA2P3" 53.3991846026361 -0.51459556138111 0.368068024474804 -1.39809906637608 0.162083320210599 0.303784493912776 "NOT"
"LINC01139" "LINC01139" 49.9676460744484 -1.36146048923793 0.409292355090147 -3.32637654309002 0.000879829852854735 0.00342968076278202 "DOWN"
"LINC01356" "LINC01356" 23.0457126694846 2.28705174925068 0.328919096590137 6.95323492299552 3.57003439824182e-12 6.11890511114297e-11 "UP"
"KIRREL3-AS3" "KIRREL3-AS3" 0.0540990103745103 -0.217006407578403 3.06038250977364 -0.0709082629002651 0.943470767088217 0.972633257750548 "NOT"
"ZNF433-AS1" "ZNF433-AS1" 112.309191781431 0.0935032816164663 0.196695858775954 0.475369853734293 0.634523377737923 0.845914191800545 "NOT"
"LINC01465" "LINC01465" 15.5516731960555 -0.218627076082578 0.415672083638926 -0.525960449806124 0.59891568678643 0.814079532226493 "NOT"
"LINC01124" "LINC01124" 48.8064563826002 -5.75282110119517 0.542007446968181 -10.6139152393102 2.56759339297992e-26 2.14120978490704e-24 "DOWN"
"CYTOR" "CYTOR" 265.845126777035 1.44761955257989 0.418832686513619 3.45631943062976 0.000547605963070641 0.00224868702351217 "UP"
"EHHADH-AS1" "EHHADH-AS1" 16.6035652671649 -0.0556915118988032 0.239038291841388 -0.232981550653637 0.815775732042906 0.955444754801935 "NOT"
"LINC01778" "LINC01778" 3.62513788041672 -0.16340358015893 1.00293540022134 -0.162925329111792 0.870577227537619 0.956731944264306 "NOT"
"NUTM2A-AS1" "NUTM2A-AS1" 344.781606991749 -0.250146999561958 0.162883541062407 -1.53574141334585 0.124601813718042 0.245472701592532 "NOT"
"DIP2A-IT1" "DIP2A-IT1" 0.655454680544361 -1.13268389222405 1.54102402079682 -0.735020270247551 0.462327149223197 0.681430967123491 "NOT"
"LINC00205" "LINC00205" 114.062548817809 0.670887585367261 0.190488167129938 3.52193837273696 0.00042840372072747 0.00180705132915827 "NOT"
"LGALS8-AS1" "LGALS8-AS1" 86.8724778242806 1.05232262197845 0.211431378983356 4.97713549917907 6.45321487767238e-07 4.85823374450548e-06 "UP"
"ENTPD3-AS1" "ENTPD3-AS1" 159.581864993541 -0.922081068259456 0.448387695087573 -2.05643704847736 0.0397404082972301 0.0945489140458482 "NOT"
"LINC01857" "LINC01857" 17.7064786412312 7.65551576849156 1.18306723785329 6.4709050538689 9.74176361869877e-11 1.3544984916088e-09 "UP"
"MIR548XHG" "MIR548XHG" 0.176646419769398 -0.217009240010804 2.90337086207505 -0.074743892640607 0.940418484046613 0.972633257750548 "NOT"
"DNAJC27-AS1" "DNAJC27-AS1" 19.8093053494169 0.396207406232188 0.395934924418298 1.00068819848183 0.316977574693866 0.51442406616525 "NOT"
"HAGLR" "HAGLR" 127.004575158793 2.10885771541863 0.244262148201665 8.63358375804317 5.94590813637533e-18 2.09648609356372e-16 "UP"
"LINC00466" "LINC00466" 0.158400715602305 -0.938347171845392 3.06038250977364 -0.306611075200138 0.759139422656328 0.931212528240023 "NOT"
"LINC01133" "LINC01133" 57.7596802569454 -0.606877212959054 0.747500355232401 -0.811875484353948 0.416863082970384 0.631426714936288 "NOT"
"SLC25A5-AS1" "SLC25A5-AS1" 1856.92713562332 -0.123917486384123 0.146037749977224 -0.848530509429575 0.396142588740439 0.607819034804278 "NOT"
"LINC00539" "LINC00539" 23.4476625443145 -0.151184985048568 0.297433246349038 -0.508298876821431 0.611243757614921 0.82626195427783 "NOT"
"LINC00365" "LINC00365" 2.43478780164739 -1.10747155778038 0.974894869872335 -1.13599075347007 0.255960434146991 0.435078589102343 "NOT"
"LINC01087" "LINC01087" 1.1147980556729 2.26019679701286 1.07088472339214 2.11058832724165 0.0348077118483964 0.0844629339855616 "UP"
"ZMIZ1-AS1" "ZMIZ1-AS1" 58.7465550478407 1.6351423964406 0.39166572601859 4.17484167701461 2.98193361445133e-05 0.000161326198300708 "UP"
"LINC00885" "LINC00885" 4.08683761462981 -4.25010848797666 1.12190129761003 -3.78830873716841 0.000151676293127822 0.000710045358807241 "DOWN"
"SH3BP5-AS1" "SH3BP5-AS1" 2324.96331994729 1.0436297237344 0.218471184419094 4.7769673905022 1.779586191779e-06 1.22655908175254e-05 "UP"
"RASAL2-AS1" "RASAL2-AS1" 22.2392924884545 0.694348298344874 0.26607133595048 2.60963209683776 0.009063964383803 0.026623575455471 "NOT"
"E2F3-IT1" "E2F3-IT1" 0.621385046514215 0.677093944464848 1.48373473765554 0.456344336545445 0.64814238636433 0.857168499851397 "NOT"
"PCOLCE-AS1" "PCOLCE-AS1" 3239.2017027662 -0.785565449270852 0.254634904600016 -3.0850658534219 0.00203507088599866 0.00718986069850161 "NOT"
"TEX26-AS1" "TEX26-AS1" 24.6046398180874 0.0529339272053665 0.475115581664612 0.111412736706945 0.911289060509591 0.972633257750548 "NOT"
"COL4A2-AS2" "COL4A2-AS2" 1722.67434939042 0.267999252368945 0.229626255490079 1.16711066771075 0.243165680350354 0.417965643361185 "NOT"
"LINC00240" "LINC00240" 51.3886917374457 -1.27078829208184 0.220685599431561 -5.75836527328978 8.49324140582467e-09 8.92581434306148e-08 "DOWN"
"LINC00863" "LINC00863" 132.717955181259 0.188230758596341 0.25349939560175 0.742529417671879 0.457766635028764 0.676608636367003 "NOT"
"INE1" "INE1" 48.0612233990735 -0.744172834102125 0.324279495832567 -2.29485010204395 0.0217417162226739 0.0565788208503483 "NOT"
"LINC01526" "LINC01526" 0.683961084982003 2.94930735394071 2.51536006328806 1.17251895543153 0.240988766323588 0.415068651898749 "NOT"
"CATIP-AS1" "CATIP-AS1" 15.0866647442185 0.291944968968563 0.470421798497337 0.620602552647687 0.534861159718827 0.756728224211339 "NOT"
"MIR137HG" "MIR137HG" 0.481474926418391 2.45219606332733 2.58783272405797 0.947586774264935 0.343339861781599 0.546142926098692 "NOT"
"LHFPL3-AS2" "LHFPL3-AS2" 12.6469277134178 -4.19768321729961 0.858833140970857 -4.88765863477787 1.02042265198226e-06 7.39046889301e-06 "DOWN"
"PPP1R26-AS1" "PPP1R26-AS1" 101.31276893846 -2.41242606969563 0.330891564741175 -7.29068470386253 3.08383704453499e-13 6.13412897493213e-12 "DOWN"
"NRSN2-AS1" "NRSN2-AS1" 50.9498260326016 -0.519171105685763 0.201798194581322 -2.57272423453988 0.0100901569179806 0.0292170482341659 "NOT"
"SFTA1P" "SFTA1P" 11.2880143759302 6.99969035174396 0.771597638917546 9.07168451365875 1.17190999227522e-19 4.87805234618172e-18 "UP"
"LINC01671" "LINC01671" 5.08028457347492 -5.70706984249253 0.987842584668976 -5.77730696273329 7.5905729212059e-09 8.02808300780911e-08 "DOWN"
"JPX" "JPX" 355.579465744154 -0.125971354018692 0.0879134298715463 -1.4329022790119 0.151885765902512 0.288547043268976 "NOT"
"NUTM2B-AS1" "NUTM2B-AS1" 475.629470392606 -0.172069608204079 0.191310697029798 -0.899424919126598 0.368426370965398 0.575890186060692 "NOT"
"LINC01393" "LINC01393" 1.86909379010709 1.00548924929314 0.843108795933399 1.19259727112676 0.233027135104969 0.404389677470265 "NOT"
"LINC02476" "LINC02476" 0.358688145092249 1.41876912357931 2.70196900604539 0.525087119950285 0.599522629449049 0.814588081670687 "NOT"
"LINC01492" "LINC01492" 0.227985377670459 1.22567005383432 3.06038250977364 0.400495705984472 0.688791445564196 0.882166524295411 "NOT"
"LINC01623" "LINC01623" 0.0528002385341018 -0.217006407578403 3.06038250977364 -0.0709082629002652 0.943470767088217 0.972633257750548 "NOT"
"PACRG-AS3" "PACRG-AS3" 0.200530736270832 -0.21700974936531 2.83062304904491 -0.0766650117678266 0.938890039155597 0.972633257750548 "NOT"
"FAM225B" "FAM225B" 28.3748511949576 0.757946804830945 0.612155428926221 1.23816071705916 0.215656474115391 0.381157939686015 "NOT"
"FAM66E" "FAM66E" 0.983942829886262 2.61626069650962 1.18790785294848 2.20241047318264 0.027636326747971 0.0694180753810584 "UP"
"FGD5-AS1" "FGD5-AS1" 3084.44256436986 0.137099471604209 0.0814675418729973 1.68287232500445 0.0923998101107443 0.192095104679817 "NOT"
"DBH-AS1" "DBH-AS1" 31.2921587402832 0.285985083224629 0.403053859113175 0.709545577491484 0.477985978379461 0.697397139532901 "NOT"
"PROSER2-AS1" "PROSER2-AS1" 77.599393023187 -1.84166989700076 0.37149043182396 -4.95751636982533 7.14000280935286e-07 5.33287815464763e-06 "DOWN"
"MIAT" "MIAT" 383.144929583723 3.63459788381337 0.595476409417015 6.10368072745606 1.03653240519083e-09 1.25610862539465e-08 "UP"
"TRAM2-AS1" "TRAM2-AS1" 137.210329816387 0.237470203328412 0.128618064398178 1.84632076714549 0.0648456441173085 0.143329631024544 "NOT"
"RUSC1-AS1" "RUSC1-AS1" 1234.48126966549 -0.669244421539034 0.0785265259697023 -8.52252679301319 1.56109522732942e-17 5.27292228696047e-16 "NOT"
"LINC00115" "LINC00115" 43.2472351331453 0.401139138740469 0.309219515236474 1.2972633322761 0.194540596238414 0.351666478678862 "NOT"
"HCG23" "HCG23" 34.7511240462908 -0.310858793322562 0.287990124644399 -1.07940782242586 0.280405965322792 0.467607809467537 "NOT"
"LINC02249" "LINC02249" 2.79663477614244 1.94890023447081 0.749927092424749 2.59878627423555 0.00935540011817874 0.0273553632701267 "UP"
"SATB2-AS1" "SATB2-AS1" 12.0188287060905 0.846110618670374 0.399594791080954 2.11742154191134 0.0342240875357212 0.0833509215661432 "NOT"
"LINC01772" "LINC01772" 47.407173773639 0.338629017841019 0.296773597559614 1.14103485156895 0.253855420127578 0.43202673072418 "NOT"
"ZNF503-AS1" "ZNF503-AS1" 6.33196343401732 -1.32148952158518 0.525822463952272 -2.51318574648253 0.0119646320816481 0.0338789213631887 "DOWN"
"LINC00937" "LINC00937" 63.1166219643651 -1.69143919050147 0.464239548210025 -3.6434620812104 0.000268995296037182 0.00118794308368186 "DOWN"
"LINC01907" "LINC01907" 3.48636760289325 4.11912827434424 0.881402209859917 4.67338092446909 2.96281512320442e-06 1.95858995242496e-05 "UP"
"AP4B1-AS1" "AP4B1-AS1" 154.413130076188 0.142439594224296 0.175603694003758 0.811142356841583 0.417283923899596 0.631883680308268 "NOT"
"LEMD1-AS1" "LEMD1-AS1" 22.6283700910261 4.47047138375363 0.595311692562795 7.50946342832344 5.93702013060584e-14 1.29670583824558e-12 "UP"
"GAS1RR" "GAS1RR" 73.2785034006949 2.13843627372826 0.453833857974167 4.71193639732798 2.45373970050203e-06 1.64752869482936e-05 "UP"
"LINC01876" "LINC01876" 16.7682111803416 -1.0433599876045 0.494445842490548 -2.1101603005681 0.03484455074708 0.0845291183036438 "DOWN"
"SLC16A1-AS1" "SLC16A1-AS1" 67.3465048723722 -0.239588529402021 0.18962646837862 -1.26347619850012 0.206418095113001 0.368862096773233 "NOT"
"LINC01748" "LINC01748" 3.88796972428719 2.00138918494266 0.675422395473833 2.96316675069475 0.00304491568806394 0.010259999932522 "UP"
"TEX41" "TEX41" 38.4370884158282 3.0981015878855 0.455343329579476 6.80388047135047 1.01838043683434e-11 1.62273781746769e-10 "UP"
"LINC01535" "LINC01535" 10.5261044708177 -0.465884836056035 0.338713514275757 -1.37545393502293 0.16899075762519 0.314220893298171 "NOT"
"ENTPD1-AS1" "ENTPD1-AS1" 461.519681756117 0.668633627013663 0.222828647633243 3.00066276987049 0.00269392730887787 0.00921551833245991 "NOT"
"LENG8-AS1" "LENG8-AS1" 72.6132880165978 -0.541047496686651 0.353350253898097 -1.53119317367941 0.125721657408807 0.2473329233333 "NOT"
"FAM66C" "FAM66C" 50.1460907684737 0.274887042761697 0.313218020134624 0.877622055856008 0.380148855905734 0.589832460316024 "NOT"
"FAM30A" "FAM30A" 31.6130519203535 5.03679398190053 0.732566946704357 6.87554086975922 6.17550982937065e-12 1.02020961449073e-10 "UP"
"LINC01359" "LINC01359" 20.3347522734135 0.640455613446674 0.401774339451524 1.59406798931206 0.110920807649505 0.223163002870219 "NOT"
"DANCR" "DANCR" 897.029890610588 0.199760493608425 0.223080956196512 0.895461885291795 0.370540231772224 0.578342020569845 "NOT"
"LINC00658" "LINC00658" 0.23175700758059 -0.577680842415531 2.80563997761795 -0.205899847102263 0.83686914488443 0.955444754801935 "NOT"
"SLC8A1-AS1" "SLC8A1-AS1" 175.535027319682 -0.289051229544469 0.375383748591513 -0.770015299354395 0.441290817322219 0.658817195577275 "NOT"
"LINC00511" "LINC00511" 89.2446652143803 -3.90477433541528 0.555242314169616 -7.03255900309941 2.02779508216471e-12 3.61337275561809e-11 "DOWN"
"LMCD1-AS1" "LMCD1-AS1" 9.78920184308318 0.949217342511674 0.313882588437339 3.02411595124579 0.00249360846949398 0.00860687692900714 "NOT"
"LINC01630" "LINC01630" 0.132748718408619 0.865001360741246 3.06038250977364 0.282644851739538 0.777449094886337 0.932425998270638 "NOT"
"MIR663AHG" "MIR663AHG" 0.0523098579966178 -0.217006407578403 3.06038250977364 -0.0709082629002651 0.943470767088217 0.972633257750548 "NOT"
"ST7-AS1" "ST7-AS1" 57.344486894708 -0.42051627604329 0.170929198983826 -2.46017812371005 0.0138868074641932 0.0384913966039182 "NOT"
"RBM26-AS1" "RBM26-AS1" 46.5352564057519 0.466664156011955 0.313451600965386 1.48879174512012 0.136542216744509 0.264755094310676 "NOT"
"DLG1-AS1" "DLG1-AS1" 18.8319123166595 -1.32730162167592 0.422667843098136 -3.14029478075943 0.00168777911258902 0.00608780617198991 "DOWN"
"LINC01806" "LINC01806" 18.2439496024903 -1.5814166213885 0.659285335011571 -2.39868314583509 0.0164541457940652 0.0445503600254916 "DOWN"
"LINC01537" "LINC01537" 5.99897348983933 2.19061771130153 0.714248014256839 3.06702667361396 0.00216199563688635 0.00759074606886143 "UP"
"CERS6-AS1" "CERS6-AS1" 766.338676119319 0.464528016645642 0.137478594967697 3.37891158077946 0.000727734095799705 0.00289510420857152 "NOT"
"LINC01132" "LINC01132" 14.2697982683519 -0.897007100810392 0.394317365574918 -2.2748353968701 0.0229158059617698 0.0591926541720726 "NOT"
"LINC01714" "LINC01714" 0.0593648963602372 -0.217006407578403 3.06038250977364 -0.0709082629002651 0.943470767088217 0.972633257750548 "NOT"
"SOX21-AS1" "SOX21-AS1" 2.47378732027157 2.29453746071474 1.03114549520773 2.22523152297969 0.0260656996952808 0.0660296195108791 "UP"
"DNMBP-AS1" "DNMBP-AS1" 134.486588808956 -0.469586738716647 0.178424905144124 -2.63184524793406 0.00849225346398322 0.0251504635985162 "NOT"
"TARID" "TARID" 753.848584096541 5.63612287837253 0.572063754705973 9.85226354931253 6.70173628805553e-23 4.07560866233469e-21 "UP"
"IL6R-AS1" "IL6R-AS1" 7.84318093918201 2.63256732779596 0.606411448821925 4.34122299786762 1.41691827977575e-05 8.22992074222434e-05 "UP"
"RAPGEF4-AS1" "RAPGEF4-AS1" 0.394036982815811 -0.760074649594157 2.66820828675997 -0.284863311970717 0.775748864718068 0.932425998270638 "NOT"
"MELTF-AS1" "MELTF-AS1" 92.8255834815526 0.344189104256744 0.225948037817385 1.52331087971175 0.127680946491441 0.250589215116251 "NOT"
"HCG11" "HCG11" 273.69346240595 0.896657707310691 0.16681927931187 5.37502446365557 7.65722849953644e-08 6.8476024844927e-07 "NOT"
"LINC01320" "LINC01320" 1220.49133302868 -5.61938870690933 0.876721840324943 -6.40954570588386 1.45953888723778e-10 1.98155010727649e-09 "DOWN"
"PCAT6" "PCAT6" 41.3903944223173 0.923700343477412 0.234440596175267 3.94001874482036 8.14752426514932e-05 0.000403721932144336 "NOT"
"GUSBP11" "GUSBP11" 0.358944646183099 1.26229404242801 2.70957375536068 0.465864433448494 0.64131254071335 0.851951540572631 "NOT"
"MIR646HG" "MIR646HG" 11.9676654803337 1.09810827740084 0.693598077250605 1.58320548083653 0.113374637655299 0.227306504153516 "NOT"
"MIR34AHG" "MIR34AHG" 228.221986893775 0.882640728645935 0.353313065927838 2.4981830952898 0.0124831699976746 0.0351258890468366 "NOT"
"CCDC183-AS1" "CCDC183-AS1" 79.1140319103016 0.15131496630286 0.361896073387488 0.418117181782309 0.675861443295524 0.878591079879373 "NOT"
"HDAC2-AS2" "HDAC2-AS2" 22.6658885167601 0.89499060426546 0.361843551498426 2.47341869313195 0.0133827252217783 0.0373400988377829 "NOT"
"HOTAIR" "HOTAIR" 7.37158418465881 -0.168479955583987 0.978595806938487 -0.172165008667953 0.863307806121613 0.955444754801935 "NOT"
"SNHG26" "SNHG26" 33.6900873052092 0.752403098011351 0.34858242644499 2.1584653755633 0.030891667613538 0.076386511869156 "NOT"
"LINC00659" "LINC00659" 0.56104525792057 -1.38582266457926 1.28244078106713 -1.08061337805096 0.279869129107548 0.467053291465902 "NOT"
"WEE2-AS1" "WEE2-AS1" 88.5404625308379 -0.0865051928646923 0.176696327525826 -0.489569840392118 0.624438322488316 0.837360728280991 "NOT"
"HCG22" "HCG22" 0.926954121110543 1.52166837020695 1.15364139169521 1.31901332698452 0.18716465709799 0.341169734662603 "NOT"
"LINC01128" "LINC01128" 348.810847752396 0.195591910619268 0.234054027777392 0.835669919790035 0.403340621965682 0.616011554139742 "NOT"
"MIR4500HG" "MIR4500HG" 0.0532744762075757 -0.217006407578403 3.06038250977364 -0.0709082629002651 0.943470767088217 0.972633257750548 "NOT"
"UBAC2-AS1" "UBAC2-AS1" 18.3974312961106 -1.05654808551899 0.322935582814137 -3.27169919248905 0.0010690325174713 0.00408376274322886 "DOWN"
"VIM-AS1" "VIM-AS1" 12531.0769619705 1.73163373907144 0.299080997622065 5.78984874612336 7.04498362283952e-09 7.47789194393874e-08 "UP"
"EPHA1-AS1" "EPHA1-AS1" 16.7908853319083 1.18567575720808 0.374997573539533 3.16182247798754 0.00156785112665064 0.00570098362906497 "UP"
"LINC00242" "LINC00242" 9.5046542571206 0.849743946100639 0.502415835830962 1.69131600857131 0.0907764641563595 0.189254438363412 "NOT"
"LINC00452" "LINC00452" 2.21078577574791 1.4892360617347 0.712938546047186 2.0888701697946 0.0367194117379348 0.0884220508792428 "UP"
"LINC00858" "LINC00858" 0.911274043563329 -2.31678751975962 1.21854896106856 -1.90126748598432 0.0572669855496422 0.128986928461499 "NOT"
"LINC02069" "LINC02069" 0.183087499909487 0.504330641126174 2.8825764243236 0.174958289698951 0.861112407991199 0.955444754801935 "NOT"
"LINC01204" "LINC01204" 0.111316220789628 0.143662285514674 3.06038250977364 0.0469425913446683 0.962558982507382 0.973798113150931 "NOT"
"ACVR2B-AS1" "ACVR2B-AS1" 28.3211086618007 0.116294852730792 0.384370034032462 0.30255962336796 0.762225488849883 0.932425998270638 "NOT"
"MBNL1-AS1" "MBNL1-AS1" 357.159406670618 0.854419711866395 0.121827861749713 7.01333586254465 2.32701928063414e-12 4.10518404697367e-11 "NOT"
"LINC00484" "LINC00484" 6.36535562085264 1.07562983048689 0.562101480570875 1.91358654560823 0.0556730055301856 0.125867133495299 "NOT"
"XIST" "XIST" 17041.4788712733 -0.53533154135607 0.195258557701358 -2.74165469446334 0.00611305680395653 0.0188583712806175 "NOT"
"EMX2OS" "EMX2OS" 1376.79003771385 -1.26907900144349 0.176341168084426 -7.19672561563101 6.16756979782545e-13 1.18159763865131e-11 "DOWN"
"KIF25-AS1" "KIF25-AS1" 3.96278291769588 -3.00661065444842 1.18690605322275 -2.53314965096414 0.0113042680216674 0.0322848628387023 "DOWN"
"TOB1-AS1" "TOB1-AS1" 21.2350094339818 -0.0360996129388429 0.298556129206627 -0.120913990393608 0.903759160746047 0.972633257750548 "NOT"
"ALMS1-IT1" "ALMS1-IT1" 6.50314494198478 -0.166512024693073 0.4141533734773 -0.402054010317508 0.687644277823241 0.882166524295411 "NOT"
"LINC01433" "LINC01433" 0.672050232673758 -1.22092846355204 1.31730123359427 -0.926840750175819 0.354009223742954 0.558989671721321 "NOT"
"XXYLT1-AS2" "XXYLT1-AS2" 1.64923562564287 1.33171498610398 0.798600168475026 1.66756161427685 0.0954027836386903 0.197260197930871 "NOT"
"FEZF1-AS1" "FEZF1-AS1" 18.400028913653 -4.95905726633269 0.980330619209676 -5.05855592915234 4.22443352625513e-07 3.29438550557236e-06 "DOWN"
"PSMG3-AS1" "PSMG3-AS1" 133.398736638725 0.394315421767945 0.252847197636267 1.55950085844015 0.118877881552984 0.236214555558855 "NOT"
"THAP7-AS1" "THAP7-AS1" 135.981960457573 0.0066146263383728 0.185245575795334 0.0357073377324858 0.971515719620352 0.979942150330339 "NOT"
"LINC01756" "LINC01756" 0.282676087233886 -1.56067920175478 2.09472597093339 -0.745051726770425 0.456240450097929 0.674917180001483 "NOT"
"FTX" "FTX" 85.5642835327624 0.392155116093919 0.150245849889346 2.61008950585148 0.00905185355512264 0.0265968414244323 "NOT"
"FOXD3-AS1" "FOXD3-AS1" 0.940566969958076 -2.36742337591878 1.2592348125577 -1.88004917931881 0.0601013757239162 0.134332628957232 "NOT"
"ZNF674-AS1" "ZNF674-AS1" 54.930045235211 -0.365918289701771 0.22605619263672 -1.61870500176836 0.105510750187403 0.214032403122866 "NOT"
"MIR205HG" "MIR205HG" 0.301673616159989 0.504328610558367 2.11712187056499 0.238214255669551 0.811714920911838 0.955444754801935 "NOT"
"LINC00160" "LINC00160" 0.0728820543048109 0.50433266764817 3.06038250977364 0.164793997494605 0.869106128753753 0.955444754801935 "NOT"
"HCG18" "HCG18" 705.264247175004 -0.241835792841073 0.131667130102591 -1.83672107573578 0.0662510823028408 0.145913069794819 "NOT"
"HAR1B" "HAR1B" 3.48164473289574 4.16032677780549 0.927860153537583 4.48378644340284 7.33300529134514e-06 4.50810654532846e-05 "UP"
"LINC00852" "LINC00852" 12.7103490043404 -0.307223421716632 0.430315240777766 -0.713949664346879 0.475258305416312 0.694313888655197 "NOT"
"SGO1-AS1" "SGO1-AS1" 29.0533779492999 -1.54614236866499 0.518892400808884 -2.97969745992571 0.0028853319947501 0.0097944665011905 "DOWN"
"LINC01816" "LINC01816" 8.73306924482216 -0.360166177742107 0.456751606157724 -0.788538393486757 0.430381850271511 0.646768009518767 "NOT"
"LINC00689" "LINC00689" 93.3059814001757 1.78236290562804 0.495320652940402 3.59840215635526 0.000320178261597155 0.00138889667987667 "UP"
"WASIR2" "WASIR2" 40.6959956494437 -2.58516456103951 0.867024725405785 -2.98165033278561 0.00286699247481078 0.00973969320558716 "DOWN"
"FAM27C" "FAM27C" 8.6569196834519 0.347870069004096 0.566183538206151 0.614412192389519 0.538942980941726 0.760757726771181 "NOT"
"FAM225A" "FAM225A" 20.9659370833184 1.2453318184167 0.55848668430425 2.22983260553133 0.0257585579090022 0.0653577189432721 "UP"
"LINC02015" "LINC02015" 2.61364183991923 -0.0117512324669895 1.00739953693334 -0.0116649174792772 0.990692953509492 0.993916669654704 "NOT"
"DLEU2" "DLEU2" 99.4389935852618 -0.212491269714559 0.175207659891774 -1.21279668848848 0.22520756182433 0.393526987068151 "NOT"
"LINC01090" "LINC01090" 0.833604557173927 -2.63637180977938 1.05275607789402 -2.50425703079606 0.0122708853922765 0.0346056717907052 "DOWN"
"LINC00574" "LINC00574" 6.20986298056659 0.716704303089546 0.455843550097659 1.5722593923639 0.11589040644015 0.231418919243265 "NOT"
"LINC-PINT" "LINC-PINT" 173.150241578574 0.606995966452365 0.229532498987737 2.64448811880358 0.00818145788822658 0.0243469535248404 "NOT"
"LINC01273" "LINC01273" 5.22830033315854 0.552251560003549 0.600829956408796 0.91914784559744 0.35801824632284 0.563775614755321 "NOT"
"PIK3CD-AS2" "PIK3CD-AS2" 69.374015901424 0.262413046499628 0.331218817320726 0.792264910014242 0.428206227543858 0.644338466791067 "NOT"
"IPO9-AS1" "IPO9-AS1" 371.287807089053 0.604853237661828 0.154256438951195 3.92108907591985 8.81496679369017e-05 0.000434117467560726 "NOT"
"TRAF3IP2-AS1" "TRAF3IP2-AS1" 87.2755937044709 -0.196297205008207 0.218909217511215 -0.896705982689606 0.369875827378648 0.577645044348265 "NOT"
"IDH1-AS1" "IDH1-AS1" 20.2662953571478 -0.791155582206617 0.379229758568958 -2.08621703421188 0.0369589679140938 0.0889342984156636 "NOT"
"LEF1-AS1" "LEF1-AS1" 163.561685117477 0.216206195572678 0.394649406676809 0.547843711189805 0.583799221770538 0.800180722413932 "NOT"
"LINC01798" "LINC01798" 18.4565245098884 -1.93644012468519 0.460228814990495 -4.20755950434172 2.58143441645874e-05 0.000141477332683761 "DOWN"
"LINC01063" "LINC01063" 7.22997302752158 -0.320460364323478 0.459257326684574 -0.697779536010703 0.485315078781941 0.704794025298672 "NOT"
"LINC01031" "LINC01031" 0.262205822653118 0.143659334095064 2.74037482404559 0.0524232425559148 0.958191454695903 0.973798113150931 "NOT"
"RAP2C-AS1" "RAP2C-AS1" 134.579300138874 0.572067468351843 0.120588647807404 4.74395789946588 2.09582424603314e-06 1.42782065476795e-05 "NOT"
"LINC00865" "LINC00865" 143.90671054061 -0.0683041127476392 0.292845474847453 -0.233242848581559 0.815572834885182 0.955444754801935 "NOT"
"GNG12-AS1" "GNG12-AS1" 143.230762857693 -0.37127282789398 0.217111756323896 -1.7100540025115 0.0872558874583024 0.183211106743498 "NOT"
"SEMA3B-AS1" "SEMA3B-AS1" 11.9270933556848 -1.12191157048745 0.578726772689343 -1.93858591555032 0.0525517799260278 0.11995613332805 "NOT"
"LINC01450" "LINC01450" 0.420066793913439 0.520697241692131 1.75223278584775 0.297162138442816 0.766342726063302 0.932425998270638 "NOT"
"KIAA1614-AS1" "KIAA1614-AS1" 54.892084781832 0.2636092826134 0.220169207079838 1.19730313838942 0.231188421627221 0.402017379292088 "NOT"
"LINC01431" "LINC01431" 4.33540612431318 0.215315992982428 0.514389333150019 0.418585649247186 0.675518979364818 0.878310485846033 "NOT"
"LINC00665" "LINC00665" 456.490988934967 -1.02131098696032 0.273329721306176 -3.7365529883824 0.000186560149167461 0.000855228622955607 "DOWN"
"ATP11A-AS1" "ATP11A-AS1" 0.434357661056845 -1.53193737950553 1.71547408459199 -0.893011088459484 0.371851234596857 0.579910333215837 "NOT"
"PTGES2-AS1" "PTGES2-AS1" 8.75651957110855 0.00552583548550047 0.435287499153901 0.01269467994427 0.989871382914908 0.993280340523341 "NOT"
"HCG25" "HCG25" 441.850560010791 -0.294609456274731 0.0953833020336687 -3.08869005363998 0.00201041059055152 0.00711731070503166 "NOT"
"SNHG15" "SNHG15" 334.608286467743 -0.635565627336587 0.20821927413341 -3.05238614427869 0.00227029839426129 0.00792316254493296 "NOT"
"CYP1B1-AS1" "CYP1B1-AS1" 747.840362129068 2.28624685638935 0.4395469020645 5.20137178911082 1.97822918345326e-07 1.62593759452148e-06 "UP"
"MIR3936HG" "MIR3936HG" 121.981829841218 -2.08003010525492 0.265517239726656 -7.83387966595413 4.730415403469e-15 1.1991105585371e-13 "DOWN"
"LINC01725" "LINC01725" 2.20221518243173 -1.51340341184837 0.853650330212342 -1.77286103956864 0.0762517359233656 0.163908778111718 "NOT"
"SNHG7" "SNHG7" 908.472205782491 -0.159388760924806 0.257556973413817 -0.618848555378525 0.536016131629921 0.75774700869134 "NOT"
"LINC01722" "LINC01722" 0.614369827299475 -2.64986524843595 1.39862104543804 -1.89462703788075 0.0581418301312287 0.130713127516494 "NOT"
"CCDC144NL-AS1" "CCDC144NL-AS1" 700.700205065034 0.288439607128298 0.170374039578682 1.69297862421752 0.0904595360597636 0.188697553192088 "NOT"
"LINC00472" "LINC00472" 43.2581400663529 -1.84826158324929 0.246858260437465 -7.48713686944863 7.03922849340168e-14 1.52737433308139e-12 "DOWN"
"CHRM3-AS2" "CHRM3-AS2" 14.5354944602372 2.25727549457001 0.463500569020417 4.87005981317485 1.1156447217142e-06 8.01879094503988e-06 "UP"
"LINC01783" "LINC01783" 1.20951077992993 2.51782714197768 1.29829153613933 1.93933879401604 0.052460098022035 0.119788107049109 "NOT"
"HOTAIRM1" "HOTAIRM1" 16.6798158683651 0.609950081891079 0.448519520682275 1.35991869643319 0.17385565379626 0.321687554808641 "NOT"
"SYNJ2-IT1" "SYNJ2-IT1" 0.112165134894339 -0.577676789711898 3.06038250977364 -0.188759669050201 0.850281182959771 0.955444754801935 "NOT"
"ZNF529-AS1" "ZNF529-AS1" 84.0530794029727 0.157747356405921 0.164105270113216 0.961257102206963 0.336422911401557 0.537753405824227 "NOT"
"LINC00460" "LINC00460" 3.03595216961587 -0.366849264850459 0.592273000287765 -0.619392180079489 0.535658031462069 0.757491877558228 "NOT"
"ERI3-IT1" "ERI3-IT1" 5.04534681488336 -0.429241027489877 0.550424400690437 -0.779836480634669 0.435487130452721 0.652314235053291 "NOT"
"LINC00462" "LINC00462" 0.208067710542954 -0.21700809661882 3.06038250977364 -0.0709088148052679 0.943470327837407 0.972633257750548 "NOT"
"GPR158-AS1" "GPR158-AS1" 0.110984233301729 0.143662285514674 3.06038250977364 0.0469425913446683 0.962558982507382 0.973798113150931 "NOT"
"LINC01122" "LINC01122" 9.07485429888068 0.124438729862359 0.745936358892218 0.166822180443331 0.86750996577225 0.955444754801935 "NOT"
"LINC01503" "LINC01503" 100.927632007522 1.54068602424674 0.337361437146345 4.56687058627391 4.95059434619911e-06 3.14482532557426e-05 "UP"
"LINC01694" "LINC01694" 9.41235947226396 0.844511892000688 0.368713338221553 2.29042945957447 0.0219964334074313 0.057129535879914 "NOT"
"KRTAP5-AS1" "KRTAP5-AS1" 40.3808573554281 -2.68689134912697 0.574223467769999 -4.67917370141894 2.88033350854655e-06 1.90977851910757e-05 "DOWN"
"LINC02535" "LINC02535" 10.1481002430609 -2.67155230490387 0.622879523639769 -4.28903536480501 1.79450801044689e-05 0.000101851192993739 "DOWN"
"DEPDC1-AS1" "DEPDC1-AS1" 0.658474725392812 -0.525888141477223 2.20401220441509 -0.238604913540751 0.811411954713221 0.955444754801935 "NOT"
"LINC01250" "LINC01250" 1.141686224721 -1.31102569004675 1.30678584898282 -1.00324448039228 0.315742916457889 0.512891222807138 "NOT"
"MAGI2-AS3" "MAGI2-AS3" 1359.71230713839 1.16962204434124 0.20056731129109 5.83156864801228 5.4908712981987e-09 5.93036466279995e-08 "UP"
"ACBD3-AS1" "ACBD3-AS1" 380.225462320309 -0.130418543556887 0.090939297289189 -1.43412746133449 0.151535892557183 0.28804747230294 "NOT"
"SP2-AS1" "SP2-AS1" 49.5654887764205 -0.294944019168859 0.251363945389141 -1.17337440225268 0.240645697652845 0.414662350349265 "NOT"
"ERICH3-AS1" "ERICH3-AS1" 9.03646886398211 -4.46166664421094 0.795914587837042 -5.60571035183041 2.07402559143192e-08 2.05811334419226e-07 "DOWN"
"MAPKAPK5-AS1" "MAPKAPK5-AS1" 232.924403357616 0.484614208238182 0.0992657660421401 4.88198729088994 1.05022026413633e-06 7.58969482245157e-06 "NOT"
"SDCBP2-AS1" "SDCBP2-AS1" 100.427258881727 -0.29614762253413 0.197323960496552 -1.50081937230985 0.133402286676503 0.259779790777576 "NOT"
"GAS5" "GAS5" 2337.4871338404 0.335797971506856 0.190889270292719 1.75912439181064 0.0785563827622164 0.168058938917232 "NOT"
"LINC00163" "LINC00163" 1.16493861027806 -1.31598703380901 1.75792029335456 -0.748604495200274 0.454095621931988 0.67284091685807 "NOT"
"MIR155HG" "MIR155HG" 29.7422268752159 1.65038055661908 0.412359901443572 4.00228186795442 6.27344972982506e-05 0.000317504332098323 "UP"
"SOX9-AS1" "SOX9-AS1" 0.415852345131013 -0.192953503569184 1.5023224091264 -0.128436813827057 0.89780329917809 0.972633257750548 "NOT"
"SNHG20" "SNHG20" 66.8432950969771 -0.374173138462883 0.260828429631324 -1.43455657418852 0.15141349675289 0.287876729270248 "NOT"
"GTF3C2-AS1" "GTF3C2-AS1" 356.620304267868 -0.402021031838968 0.0883395660653068 -4.55086038731237 5.34269915562265e-06 3.36808530935175e-05 "NOT"
"LINC02532" "LINC02532" 283.197007074787 -7.0377541360695 1.01536295817429 -6.9312693351784 4.17081095211546e-12 7.06639312430296e-11 "DOWN"
"DANT2" "DANT2" 3.99805803934369 -0.645994448579777 0.697988791088179 -0.925508341720872 0.354701546628224 0.559782840833722 "NOT"
"ITGA9-AS1" "ITGA9-AS1" 200.688588239985 0.797894964639024 0.383556363958309 2.08025479333659 0.0375021688685015 0.0900452782349288 "NOT"
"LINC01278" "LINC01278" 791.834131383971 0.58617301646433 0.152131708668917 3.85306272829693 0.000116649490686348 0.000559002574651818 "NOT"
"HIPK1-AS1" "HIPK1-AS1" 4.05751000862018 0.192468757622327 0.482550562738174 0.398857181991846 0.689998440510977 0.883263866711923 "NOT"
"AGAP1-IT1" "AGAP1-IT1" 3.45427637436106 -1.19144641678734 0.878016408922669 -1.35697511422281 0.174789117903711 0.323038289956388 "NOT"
"MSC-AS1" "MSC-AS1" 599.491510765758 3.86338859164139 0.360631134147773 10.7128537328624 8.85881479630548e-27 7.88226423906174e-25 "UP"
"LINC00402" "LINC00402" 1.73798663534116 2.04160392954546 1.2155465553419 1.67957691177958 0.0930396629516548 0.193213241162526 "NOT"
"GNAS-AS1" "GNAS-AS1" 3.60452030691264 -0.402268289046076 0.577759909941331 -0.696255108955076 0.486269080946971 0.705831536722446 "NOT"
"LINC01102" "LINC01102" 0.145764108609622 0.865001360741247 3.06038250977364 0.282644851739538 0.777449094886337 0.932425998270638 "NOT"
"LINC00494" "LINC00494" 3.63757463678239 -0.0719290070718172 0.816160208754834 -0.0881309898476366 0.929772565865661 0.972633257750548 "NOT"
"DICER1-AS1" "DICER1-AS1" 58.1771166436311 -0.162107892143206 0.244176012403865 -0.663897696367819 0.506755790760987 0.727405250759396 "NOT"
"OLMALINC" "OLMALINC" 111.977951922059 -0.0933931162312764 0.275286684421626 -0.339257659437812 0.734415636048696 0.921931189746765 "NOT"
"GSN-AS1" "GSN-AS1" 598.183443476379 0.188475015866656 0.26381462843183 0.714422156902336 0.474966175133582 0.694060519904487 "NOT"
"TM4SF19-AS1" "TM4SF19-AS1" 37.6954672922571 3.61180241052399 0.611668625531355 5.90483516689519 3.5299951359512e-09 3.90153484909321e-08 "UP"
"ASH1L-AS1" "ASH1L-AS1" 55.423627796712 0.605058082739779 0.232833634520648 2.59867129586091 0.00935853395183526 0.0273615092880044 "NOT"
"LINC01553" "LINC01553" 0.0581839947676269 0.504332667648169 3.06038250977364 0.164793997494605 0.869106128753754 0.955444754801935 "NOT"
"EGOT" "EGOT" 2.10585411976657 -1.39630792226432 0.845893543998545 -1.65068989138275 0.0988019129780425 0.202938471036703 "NOT"
"TTC28-AS1" "TTC28-AS1" 470.683138170138 0.232645903602825 0.184437983084874 1.26137740020594 0.207172906774768 0.369936670693849 "NOT"
"MORC2-AS1" "MORC2-AS1" 129.002414348038 -0.0421439793175502 0.124498558905093 -0.338509776243089 0.734979061116705 0.922463779490174 "NOT"
"TMEM147-AS1" "TMEM147-AS1" 538.159940830125 0.0865386245680108 0.0928984418240851 0.931540108410888 0.351574247382212 0.556105182207203 "NOT"
"LINC01376" "LINC01376" 12.2946670536306 0.0392897778630567 0.317942459982876 0.12357512068433 0.901651692286681 0.972633257750548 "NOT"
"VLDLR-AS1" "VLDLR-AS1" 206.188468962292 1.24563808408603 0.517299376054259 2.40796363140283 0.0160417789795165 0.0435361074351976 "UP"
"LINC01134" "LINC01134" 10.7924630436386 -0.801397052078016 0.416506185586109 -1.92409399862882 0.0543428022047212 0.123396368969614 "NOT"
"KCNMA1-AS1" "KCNMA1-AS1" 160.451636740356 0.822324235815897 0.305606378331224 2.69079539604583 0.0071281897328225 0.0215708686105671 "NOT"
"LINC00896" "LINC00896" 11.2942594742276 -0.437276524814118 0.434560057648899 -1.00625107420115 0.314294809125233 0.511008515081896 "NOT"
"PITPNA-AS1" "PITPNA-AS1" 166.260337590075 0.106021701454841 0.145788807268734 0.727227991236736 0.467086301672499 0.686214167156822 "NOT"
"DAPK1-IT1" "DAPK1-IT1" 0.0581839947676269 0.504332667648169 3.06038250977364 0.164793997494605 0.869106128753754 0.955444754801935 "NOT"
"MKLN1-AS" "MKLN1-AS" 70.2436101406459 -0.552132130621455 0.190267010598971 -2.90188051456379 0.00370929990070819 0.0121497327816279 "NOT"
"INTS6-AS1" "INTS6-AS1" 85.0370822707809 -0.248594725934965 0.173185075966049 -1.43542810804147 0.151165141080891 0.287507618948412 "NOT"
"LINC00299" "LINC00299" 7.88706982237908 -0.157073912895486 0.623262430964294 -0.252018901014884 0.801026454332293 0.94970561780633 "NOT"
"ELOA-AS1" "ELOA-AS1" 241.596444085518 -0.289904069235723 0.101763783843114 -2.84879412191138 0.0043885268588159 0.0141232904067852 "NOT"
"CBR3-AS1" "CBR3-AS1" 184.187518159673 -0.587865734121051 0.366480620017445 -1.60408409616058 0.108695516985129 0.219351673099984 "NOT"
"NIFK-AS1" "NIFK-AS1" 423.628672817506 -0.155577448907674 0.119650540994255 -1.3002653194451 0.193510050013394 0.35023303770049 "NOT"
"LINC00106" "LINC00106" 42.831509530377 -0.665781757532989 0.345832858729337 -1.92515471195887 0.0542100059235687 0.123158110450126 "NOT"
"LINC01554" "LINC01554" 12.6101164585004 0.852891862128436 0.485438448271437 1.756951607697 0.0789260579984148 0.168727277902763 "NOT"
"MIR600HG" "MIR600HG" 172.231559163446 -1.67377420289502 0.28668503162698 -5.83837319094096 5.27129804814621e-09 5.70949623147863e-08 "DOWN"
"ZEB1-AS1" "ZEB1-AS1" 179.070834889686 -0.257306592037437 0.122482711695725 -2.10075845378607 0.0356621751875128 0.0862285769740017 "NOT"
"HAND2-AS1" "HAND2-AS1" 2838.13961199339 -2.29703001441728 0.40343765907617 -5.69364302697285 1.24356948809085e-08 1.27556073410944e-07 "DOWN"
"ZNF503-AS2" "ZNF503-AS2" 68.3928882416302 1.3236611345833 0.248350343533676 5.32981398676349 9.83134099845536e-08 8.61176103647321e-07 "UP"
"NR2F1-AS1" "NR2F1-AS1" 398.564111130257 -0.0426368532509214 0.295438589548718 -0.144317143254878 0.885250041655935 0.96845339169481 "NOT"
"LINC01343" "LINC01343" 0.226861842299498 0.864999671700828 3.06038250977364 0.282644299834535 0.777449517999897 0.932425998270638 "NOT"
"TTN-AS1" "TTN-AS1" 367.827385178514 0.334014403804147 0.139995778110195 2.38588911975069 0.0170378871596416 0.0459302658042572 "NOT"
"TUSC8" "TUSC8" 2.33836969629552 -3.00139314565228 1.23850927674365 -2.4233917355417 0.0153763357443379 0.041940494008962 "DOWN"
"FOXD2-AS1" "FOXD2-AS1" 27.8564272389368 -0.588515567638481 0.423251960873924 -1.39046152656523 0.164388774409036 0.307323440277486 "NOT"
"LINC00857" "LINC00857" 65.0173694980821 -0.217811884153168 0.266909651570645 -0.816050985310727 0.414470975727351 0.628521471055802 "NOT"
"LINC01856" "LINC01856" 4.69606130844546 -5.60457457805529 1.01381989309544 -5.52817577976611 3.23577754813763e-08 3.09735168551874e-07 "DOWN"
"LINC02245" "LINC02245" 0.300872383945896 1.68470188862948 3.05309226886765 0.55180182590889 0.58108413616256 0.797775895528932 "NOT"
"RNF216-IT1" "RNF216-IT1" 0.673823585705738 0.105176207131226 1.39123922175223 0.0755989376138776 0.939738181708583 0.972633257750548 "NOT"
"DGUOK-AS1" "DGUOK-AS1" 402.059479636069 -0.567140523429959 0.0780817948134612 -7.26341556037318 3.77436089961383e-13 7.39122446479031e-12 "NOT"
"LINC02570" "LINC02570" 0.182762264205881 0.504330643018622 2.88360405089806 0.17489594067589 0.86116139998548 0.955444754801935 "NOT"
"NFIA-AS2" "NFIA-AS2" 6.35947006005325 1.80185264131989 0.612742500455111 2.94063597674646 0.00327539205981294 0.0109269041012115 "UP"
"PRKCQ-AS1" "PRKCQ-AS1" 95.7842089799693 -0.849373039470234 0.432346366246701 -1.9645661575552 0.0494644721350579 0.113839985996099 "NOT"
"LINC00649" "LINC00649" 1660.75908220184 0.153362419073873 0.133054341045906 1.1526299545609 0.249062302861725 0.426194705413272 "NOT"
"FLG-AS1" "FLG-AS1" 50.0841347118944 0.971693501420733 0.334669836748519 2.90343913530185 0.00369088704802396 0.0120968937056063 "NOT"
"LINC01679" "LINC01679" 19.4871488419341 1.83113378580453 0.387442183030685 4.72621171881923 2.28747150967086e-06 1.54567551169528e-05 "UP"
"LINC00426" "LINC00426" 41.4831302835032 0.461823768100556 0.543949546273596 0.849019493194444 0.395870445531446 0.607542100090658 "NOT"
"CD81-AS1" "CD81-AS1" 583.283351515642 -0.361888085457085 0.172903570393777 -2.093005278219 0.0363486833838427 0.0876487213461794 "NOT"
"PAXBP1-AS1" "PAXBP1-AS1" 151.650243249828 0.26956248544285 0.195718400713132 1.37729760952805 0.168420254005726 0.313423851415063 "NOT"
"LINC00707" "LINC00707" 5.96107634371237 -0.238552480302942 1.09428841803547 -0.217997811519567 0.827430816577839 0.955444754801935 "NOT"
"LINC01448" "LINC01448" 0.0523098579966178 -0.217006407578403 3.06038250977364 -0.0709082629002651 0.943470767088217 0.972633257750548 "NOT"
"MYLK-AS1" "MYLK-AS1" 580.985436278493 1.70478919914885 0.335942476699046 5.0746461593664 3.8821773170165e-07 3.04905010547075e-06 "UP"
"PSMD6-AS2" "PSMD6-AS2" 58.2501689736015 -0.11343601911639 0.336795747670796 -0.336809534861673 0.736260484847135 0.923591179245957 "NOT"
"GHRLOS" "GHRLOS" 22.1219882488097 0.21096997052629 0.363871944166654 0.579791802881251 0.562055026059004 0.781237629269998 "NOT"
"CDKN2B-AS1" "CDKN2B-AS1" 14.0463319653578 0.100365632766224 0.448133792836995 0.223963544750421 0.822785669771601 0.955444754801935 "NOT"
"LINC00886" "LINC00886" 40.7642121443511 -0.654113557775308 0.389264252275049 -1.68038435061106 0.092882558868142 0.192934543034203 "NOT"
"NDUFB2-AS1" "NDUFB2-AS1" 1675.35498586647 -0.372484114232402 0.172675282033242 -2.15713627246715 0.0309950481127162 0.0765992823850005 "NOT"
"HOXA11-AS" "HOXA11-AS" 342.753802024242 -3.60714443300194 0.602137318502388 -5.9905678026625 2.09109672177047e-09 2.40544163027089e-08 "DOWN"
"PRICKLE2-AS1" "PRICKLE2-AS1" 490.472539473951 -0.854372356643954 0.24803723099564 -3.44453271476398 0.000572047405067903 0.00233725878483215 "NOT"
"ADAMTS9-AS1" "ADAMTS9-AS1" 572.237270474366 -0.532690995876579 0.391880921509628 -1.35931852416932 0.1740456765835 0.321971751525257 "NOT"
"HNF1A-AS1" "HNF1A-AS1" 148.943403277556 -7.36054061169042 0.618474145013061 -11.9011290464454 1.16756716347661e-32 1.71038913478355e-30 "DOWN"
"PTPRG-AS1" "PTPRG-AS1" 316.313446436574 -0.185226705644518 0.250085646608359 -0.740653084879309 0.458903812191936 0.677647281146647 "NOT"
"ZBTB20-AS1" "ZBTB20-AS1" 14.1968454098339 -0.818495328141111 0.350908801960255 -2.33250156043055 0.019674320923465 0.0519431065703152 "NOT"
"ADAMTS9-AS2" "ADAMTS9-AS2" 112.095958647804 0.796921857614045 0.332620318375031 2.39589049011586 0.0165800430869684 0.0448545905979969 "NOT"
"DENND6A-DT" "DENND6A-DT" 0.280411325773392 -1.5488709516918 2.74922729818934 -0.563384101675369 0.573173360662298 0.790065068515328 "NOT"
"LINC01743" "LINC01743" 0.190871828117991 0.504330978607751 3.06038250977364 0.164793445589602 0.869106563171273 0.955444754801935 "NOT"
"DNAJB8-AS1" "DNAJB8-AS1" 0.153378391392876 0.143662285514674 3.06038250977364 0.0469425913446683 0.962558982507382 0.973798113150931 "NOT"
"SNHG3" "SNHG3" 326.133376096054 -0.315828568987515 0.214211273833276 -1.47437883793796 0.140379618995347 0.270840835164201 "NOT"
"LINC00996" "LINC00996" 54.5210886478585 -1.69393885547506 0.514523312621903 -3.29224898837549 0.000993895759511514 0.00382671838260897 "DOWN"
"ZBTB20-AS5" "ZBTB20-AS5" 0.648473569025934 -2.23107835378647 1.25502407939833 -1.77771756766298 0.0754502529055453 0.162462518742126 "NOT"
"LINC00960" "LINC00960" 67.1963666553329 -0.595796833898721 0.644823892109992 -0.923968297683814 0.355502821816181 0.560780374826345 "NOT"
"SOX2-OT" "SOX2-OT" 7.75665608848421 0.991420777971103 0.50435108954606 1.96573537466416 0.0493291863171909 0.113577924209823 "NOT"
"ARHGEF26-AS1" "ARHGEF26-AS1" 4.42709273567859 -0.529018517686333 0.671976726243183 -0.787257202558061 0.431131317422548 0.647527295879623 "NOT"
"TUSC7" "TUSC7" 0.0648398184422858 -0.217006407578403 3.06038250977364 -0.0709082629002651 0.943470767088217 0.972633257750548 "NOT"
"FGF14-IT1" "FGF14-IT1" 0.556666485520098 -2.02849204474992 1.42649307935408 -1.42201323939716 0.15502240755446 0.293287130667607 "NOT"
"LINC02027" "LINC02027" 0.965149746918325 2.99410426697104 1.61649493873287 1.85222000714586 0.0639942369412707 0.141731305754911 "NOT"
"DUBR" "DUBR" 199.769288299316 1.56928906787025 0.230328250276694 6.81327221469818 9.54033689539017e-12 1.52754850713328e-10 "UP"
"RN7SL832P" "RN7SL832P" 3.40085980022276 -0.908610450906664 0.69638229886211 -1.30475810828525 0.191975227907705 0.348254868005996 "NOT"
"LINC01011" "LINC01011" 56.7599755387843 0.581889207494823 0.214057964718682 2.71837213933875 0.00656040059796251 0.0200702690498414 "NOT"
"LINC01391" "LINC01391" 77.1695589874401 -0.628211171349404 0.6464585967834 -0.971773249633015 0.331163366632155 0.531203670069666 "NOT"
"LIFR-AS1" "LIFR-AS1" 40.6813749639168 0.884514130380392 0.494603962763287 1.78832803004393 0.0737231001435838 0.159533828475241 "NOT"
"LINC02453" "LINC02453" 2.38416605054712 0.0189253953985173 0.7869484279971 0.0240490923232228 0.980813450003608 0.986655612218137 "NOT"
"LINC00847" "LINC00847" 524.16993455526 0.921386591805113 0.136552512192952 6.74748913079804 1.50425501985044e-11 2.33383978065152e-10 "NOT"
"MIR3150BHG" "MIR3150BHG" 0.607839797656273 -2.64208282502458 1.44674770331084 -1.82622223555513 0.0678167933111713 0.148842171562429 "NOT"
"CXXC4-AS1" "CXXC4-AS1" 1.26633494902188 2.09035282649077 0.979664843658658 2.13374282033449 0.0328638388068498 0.0805420728314652 "UP"
"LINC00461" "LINC00461" 19.7076358704401 -0.745004013147659 0.511046189018542 -1.45780171960274 0.144895204174027 0.277975279550997 "NOT"
"NEAT1" "NEAT1" 9698.51449802143 -0.571283738492383 0.332017078038077 -1.72064564229092 0.0853151457769433 0.179719638537829 "NOT"
"RORA-AS1" "RORA-AS1" 30.92253152839 -0.251867552869576 0.252100887905924 -0.999074437863801 0.317758633032167 0.515155619373152 "NOT"
"SCAMP1-AS1" "SCAMP1-AS1" 106.483035509414 -0.184114355871332 0.151237707974467 -1.21738393378995 0.22345817292826 0.391321144917298 "NOT"
"BDNF-AS" "BDNF-AS" 100.55870068792 1.21494394460334 0.26338361203257 4.61283044615966 3.97222324724297e-06 2.56448744583996e-05 "UP"
"DACT3-AS1" "DACT3-AS1" 5.26845999064725 0.306829556816556 0.607445718020659 0.505114362837802 0.613478513986193 0.828262456583206 "NOT"
"DDX11-AS1" "DDX11-AS1" 14.5266229471466 -1.0077221835283 0.421869846896534 -2.38870398285528 0.0169079193637929 0.0456345156688689 "DOWN"
"FRG1-DT" "FRG1-DT" 7.78448315519894 0.90248334903351 0.542179963675767 1.66454574033874 0.0960034182747785 0.198219174237327 "NOT"
"DRAIC" "DRAIC" 50.338922513532 -4.75697626808492 0.678181530301869 -7.01431114758834 2.31084623357288e-12 4.07936670327463e-11 "DOWN"
"LINC02202" "LINC02202" 45.0407665024956 -0.785931079519571 0.364409060820568 -2.15672760098179 0.0310268950941142 0.0766565526854676 "NOT"
"RAD51-AS1" "RAD51-AS1" 158.213289225556 -0.560713157742326 0.259311909895354 -2.16231162683042 0.0305941641324961 0.0757285532088437 "NOT"
"SNHG6" "SNHG6" 1088.89002140313 0.830003897615918 0.127670495052298 6.50114106063362 7.97130403202921e-11 1.12305593203642e-09 "NOT"
"LINC01184" "LINC01184" 351.035914574987 0.495528357256736 0.134184946224696 3.69287592385334 0.000221732221210783 0.000998171450832582 "NOT"
"KCTD21-AS1" "KCTD21-AS1" 190.106994342362 0.171400252674035 0.191456813201891 0.895242377680725 0.37065753565235 0.578491056437817 "NOT"
"LINC01550" "LINC01550" 14.4516505959579 2.53717638900631 0.444876595978075 5.70310151611426 1.17646867984183e-08 1.20954118053533e-07 "UP"
"CASC8" "CASC8" 12.33682192993 -2.18679099460468 0.673997617405834 -3.24450849399361 0.00117653508394675 0.00444448322422681 "DOWN"
"SBF2-AS1" "SBF2-AS1" 530.069512182343 -0.171085505998827 0.17202707309616 -0.994526634207121 0.319966545293987 0.517595811632608 "NOT"
"EXTL3-AS1" "EXTL3-AS1" 14.4822798359385 -0.617146317639038 0.56135602529574 -1.09938486420255 0.271600229918487 0.456236590121554 "NOT"
"LINC02288" "LINC02288" 6.10107631840845 -1.27281120467423 0.552678563225547 -2.3029863818959 0.021279609318377 0.0555890483819473 "DOWN"
"PLA2G4E-AS1" "PLA2G4E-AS1" 0.706919609975884 -0.854805541836716 1.45002978917017 -0.589508952313254 0.555519908519899 0.775528372263735 "NOT"
"RGMB-AS1" "RGMB-AS1" 22.9738200985597 -0.80335875880743 0.33991062166714 -2.36344117423352 0.0181061009099365 0.048366236714383 "NOT"
"STARD4-AS1" "STARD4-AS1" 1007.5347292702 -0.672625624746569 0.377841625484738 -1.78017872933838 0.075046715300947 0.161777533024765 "NOT"
"LINC01252" "LINC01252" 10.1598934171554 0.135855923874964 0.535258623227402 0.253813610803325 0.799639557805196 0.948830612643573 "NOT"
"LINC01498" "LINC01498" 0.226927813469495 -1.30900072769354 3.05539028937526 -0.428423410339892 0.668342883752079 0.872961160723467 "NOT"
"ZBED5-AS1" "ZBED5-AS1" 76.2496069146801 0.753678052522295 0.193206232080615 3.90089928469711 9.58360182560471e-05 0.000468624589739222 "NOT"
"GPRC5D-AS1" "GPRC5D-AS1" 70.6254365480428 0.929136370636152 0.463768630426233 2.00344807664593 0.0451292155251369 0.105343881472753 "NOT"
"MIR4458HG" "MIR4458HG" 64.37883706946 -0.10300071075474 0.232271164826681 -0.443450269996269 0.657440081908714 0.864682540291052 "NOT"
"OIP5-AS1" "OIP5-AS1" 2591.02643644894 0.0731048762477691 0.104840099925657 0.697298803602901 0.485615816641334 0.705076299323456 "NOT"
"CKMT2-AS1" "CKMT2-AS1" 198.514530669233 1.01101670531639 0.145218624787991 6.96203194867327 3.35399413676445e-12 5.78602176553736e-11 "UP"
"STX18-AS1" "STX18-AS1" 39.1651139179047 -0.137223443189547 0.23828426536656 -0.575881260890021 0.564695442573112 0.783388251965995 "NOT"
"NR2F2-AS1" "NR2F2-AS1" 153.154818515396 -0.420251370532469 0.269289124514598 -1.56059540573718 0.118619243459751 0.235859710561327 "NOT"
"LINC00926" "LINC00926" 93.4849025387127 -0.810940933346456 0.224271504635762 -3.61588929749903 0.00029931827854303 0.00130662235027469 "NOT"
"NRAV" "NRAV" 230.619186807261 -1.11152386326217 0.162350787179337 -6.84643347022614 7.57138320358555e-12 1.23162715118448e-10 "DOWN"
"LINC02150" "LINC02150" 0.234177687523736 0.143659558995916 2.8000649872675 0.0513057945616144 0.959081850795272 0.973798113150931 "NOT"
"SLIT2-IT1" "SLIT2-IT1" 0.0532744762075757 -0.217006407578403 3.06038250977364 -0.0709082629002651 0.943470767088217 0.972633257750548 "NOT"
"TRIM52-AS1" "TRIM52-AS1" 102.722020947911 0.357298657833947 0.166889953914304 2.14092370123978 0.0322801914711569 0.0793390134276721 "NOT"
"LINC02360" "LINC02360" 0.76317012090625 3.12472119432429 3.00429972050985 1.04008304264463 0.29830132121275 0.490965830661456 "NOT"
"LUCAT1" "LUCAT1" 32.6780892795299 1.15956366748248 0.620844383768525 1.86772031413722 0.0618010655969959 0.137560231297321 "NOT"
"LINC01962" "LINC01962" 0.395847407487014 -1.45809435047771 1.71067310262292 -0.85235124597567 0.394019171168517 0.605296542499028 "NOT"
"OXCT1-AS1" "OXCT1-AS1" 79.9655024130073 -0.647647985717662 0.345068776621784 -1.87686638025649 0.0605364097271251 0.13507724513294 "NOT"
"ALG1L9P" "ALG1L9P" 34.1826801710058 -0.0642674817067466 0.252436050785886 -0.254589158349882 0.79904043371224 0.948496087204193 "NOT"
"C8orf34-AS1" "C8orf34-AS1" 65.1951734921596 -5.50415708879019 0.737918499716706 -7.45903116794509 8.71609897738045e-14 1.87435007611713e-12 "DOWN"
"LINC02432" "LINC02432" 151.520172813815 -2.84155987754522 0.697432932144389 -4.07431273543151 4.6150430915351e-05 0.000240502884379035 "DOWN"
"HHIP-AS1" "HHIP-AS1" 69.4283324006351 -0.172120154236038 0.424936824988672 -0.405048807527159 0.685441634864224 0.882166524295411 "NOT"
"ZNF436-AS1" "ZNF436-AS1" 236.163042825374 1.06985198142945 0.29520603396404 3.62408575144428 0.000289985389803903 0.00126964376001494 "UP"
"LINC00939" "LINC00939" 24.3463305598649 -5.74613606674488 0.791359704384842 -7.26109256625797 3.83976051452849e-13 7.497146542174e-12 "DOWN"
"UGDH-AS1" "UGDH-AS1" 244.658256899808 -0.376828528174459 0.191561007469711 -1.96714630577437 0.0491663461381061 0.113252164699147 "NOT"
"CASC11" "CASC11" 1.32825919574448 0.129182513966444 0.829928549348429 0.155654982670333 0.87630498317642 0.961086475385622 "NOT"
"CASC9" "CASC9" 4.28623607329034 -1.08712349224226 0.8679910362419 -1.25245935366928 0.210402530349684 0.374141445390777 "NOT"
"LINC01091" "LINC01091" 11.1631945025093 0.137011873069344 0.494165507497364 0.277259078164363 0.781581179117459 0.935730571377587 "NOT"
"LINC01258" "LINC01258" 0.0728820543048109 0.50433266764817 3.06038250977364 0.164793997494605 0.869106128753753 0.955444754801935 "NOT"
"LINC01234" "LINC01234" 0.38202594554074 0.872877815445309 1.72306305040028 0.50658495360488 0.612446067882823 0.827338877619373 "NOT"
"LINC02242" "LINC02242" 1.58995942143757 -1.13268539795907 0.883161960179161 -1.28253417722984 0.199655323697477 0.359271184787146 "NOT"
"PVT1" "PVT1" 109.63618694415 0.292459819274656 0.229500505528299 1.27433191748937 0.202545809517462 0.3632399147349 "NOT"
"LINC01018" "LINC01018" 117.19701658322 7.66380106886339 0.736927182521574 10.3996721122973 2.48787790805224e-25 1.84262800927388e-23 "UP"
"FZD10-AS1" "FZD10-AS1" 171.223784336439 -1.62014937382548 0.482472982529325 -3.35801056741453 0.000785056118182055 0.0031046674487663 "DOWN"
"RDH10-AS1" "RDH10-AS1" 35.0613516952512 -1.85361677502892 0.578568223234729 -3.20379982963028 0.00135626737001075 0.00502957053368324 "DOWN"
"PURPL" "PURPL" 1.25064612833619 2.52212586423791 1.19582341183985 2.1091122980754 0.0349348895781544 0.0847250157472572 "UP"
"CLSTN2-AS1" "CLSTN2-AS1" 0.171353942947081 -0.21700809661882 3.06038250977364 -0.0709088148052679 0.943470327837407 0.972633257750548 "NOT"
"LINC01303" "LINC01303" 30.3799707108716 1.9903537555161 0.622739084224063 3.19612789037658 0.00139285358951175 0.00514724918827932 "UP"
"LINC01511" "LINC01511" 1.34997446615166 3.52218151466068 1.78946737563511 1.96828484420433 0.049035272780227 0.11304845298389 "UP"
"LINC00491" "LINC00491" 0.126981064679321 0.143662285514675 3.06038250977364 0.0469425913446684 0.962558982507382 0.973798113150931 "NOT"
"LINC02381" "LINC02381" 182.89890603189 5.4216904440611 0.290154127601678 18.6855533949321 6.49023349858492e-78 2.86814235358299e-74 "UP"
"ZBED3-AS1" "ZBED3-AS1" 74.6729647754091 -0.339548502645539 0.291427991704103 -1.16511972875376 0.243970532039315 0.419050246616729 "NOT"
"SNHG21" "SNHG21" 2.53160132962213 -1.41599243987697 0.96106929674168 -1.47335103168692 0.14065640695721 0.271197253524609 "NOT"
"THAP9-AS1" "THAP9-AS1" 613.080551124461 -0.409067825662141 0.156806675914487 -2.60873985929796 0.0090876298178212 0.0266694526418959 "NOT"
"LMNB1-DT" "LMNB1-DT" 0.289146071787154 -0.217014804517916 2.13155338911451 -0.101810635204436 0.918906983846428 0.972633257750548 "NOT"
"HOXC-AS3" "HOXC-AS3" 4.52124800990606 0.689892495012947 1.02237653381956 0.674792967357665 0.499807309087122 0.720248923163094 "NOT"
"F11-AS1" "F11-AS1" 1.00685633926546 0.620627615152002 1.26589423492818 0.490268142493921 0.623944167038931 0.836902043152431 "NOT"
"LINC02384" "LINC02384" 11.5841771898044 1.06792598451112 0.439632163819708 2.42913524623069 0.0151348853558736 0.0413894911693812 "UP"
"PCAT4" "PCAT4" 0.480351412559611 -0.414059276797422 2.71025976303903 -0.15277475703404 0.878575904988986 0.962887101464658 "NOT"
"LINC02475" "LINC02475" 1.68955752324197 0.372842662320574 0.863424141623433 0.431818667497003 0.665873210869144 0.871151536300161 "NOT"
"LINC00958" "LINC00958" 84.9122129649114 -5.02770426135725 0.660122353107363 -7.61632178896924 2.6100652536948e-14 5.96602415532048e-13 "DOWN"
"LINC02201" "LINC02201" 1.17186198765894 2.86232412706531 1.3496024626485 2.12086462960967 0.0339331959624883 0.0828107400778074 "UP"
"MALAT1" "MALAT1" 8894.21108930645 -0.641526897523091 0.231264973110491 -2.77399075568866 0.00553732516628819 0.0173261950417904 "NOT"
"HOXA10-AS" "HOXA10-AS" 834.869958691079 -3.27329733812794 0.490090347994491 -6.67896715681643 2.40632077298305e-11 3.64800430506836e-10 "DOWN"
"LINC01606" "LINC01606" 0.89281551635392 -2.75247727507602 2.187886328035 -1.25805314462937 0.208372537038904 0.37155331671732 "NOT"
"TUG1" "TUG1" 3791.53525671451 -0.330352105260927 0.0815161497364832 -4.05259701701877 5.06522081972651e-05 0.000262006106194008 "NOT"
"LINC00534" "LINC00534" 0.253034233180961 0.86500006045521 2.7589859471574 0.313521009900911 0.753884861129773 0.931212528240023 "NOT"
"LINC01605" "LINC01605" 5.97715767598484 1.81842979202619 0.598283717862178 3.03941046318945 0.0023704165130079 0.0082331142051879 "UP"
"PCAT1" "PCAT1" 5.61778591662224 -1.72455405516388 0.586619883647032 -2.93981520783488 0.00328408044582862 0.0109528218008213 "DOWN"
"MIR3142HG" "MIR3142HG" 15.8397823491398 2.37453534133375 0.704714103133458 3.36950166141924 0.000753042371999194 0.00298905965472435 "UP"
"LINC01592" "LINC01592" 0.548821007303178 -0.175327243201274 1.37790335579739 -0.127242046739782 0.898748827335601 0.972633257750548 "NOT"
"MINCR" "MINCR" 62.9837465663839 -0.158546202672722 0.22859385577982 -0.693571584117433 0.487950919178867 0.707459460959518 "NOT"
"LZTS1-AS1" "LZTS1-AS1" 0.364081089676697 1.37723365856966 3.05099952526109 0.451404088124791 0.65169833743225 0.860418334761545 "NOT"
"OTUD6B-AS1" "OTUD6B-AS1" 590.706212664606 0.292166426218432 0.0906534106293424 3.22289502612342 0.00126902051051312 0.00473783143287178 "NOT"
"FER1L6-AS2" "FER1L6-AS2" 0.578473222317568 1.13519699638203 1.36032516065953 0.83450415328027 0.403996947921146 0.616774614636898 "NOT"
"LINC01419" "LINC01419" 0.0657534658788771 0.504332667648169 3.06038250977364 0.164793997494605 0.869106128753754 0.955444754801935 "NOT"
"LINC02055" "LINC02055" 0.718716606608351 0.636195530632861 1.36019935328982 0.46772227107309 0.639983212433354 0.850669484543332 "NOT"
"RBPMS-AS1" "RBPMS-AS1" 262.192283398658 0.0881920571495218 0.306761147768903 0.287494220799959 0.773733926390321 0.932425998270638 "NOT"
"LINC01485" "LINC01485" 3.05443448450505 3.25640525660848 0.888774843706069 3.66392599843366 0.000248378573340926 0.00110425441413747 "UP"
"MIR2052HG" "MIR2052HG" 0.621756484668899 0.0710298207014176 1.53828448228537 0.0461746975409198 0.963171009395494 0.974193374561187 "NOT"
"HOXA-AS3" "HOXA-AS3" 119.72860254765 -1.94158812803684 0.312603591888976 -6.21102309255107 5.26407362601661e-10 6.65602824004913e-09 "DOWN"
"RHPN1-AS1" "RHPN1-AS1" 7.20667895816544 -0.849998104247868 0.52091766884673 -1.63173214325729 0.102735925590464 0.209477319827065 "NOT"
"LINC02547" "LINC02547" 0.256266760429642 1.60498294155315 3.05607505339286 0.525177855095965 0.599459557800536 0.814588081670687 "NOT"
"BBOX1-AS1" "BBOX1-AS1" 11.5027909373195 4.94705956178061 0.816409171279563 6.05953452730945 1.36516022694666e-09 1.62246631185525e-08 "UP"
"SENCR" "SENCR" 31.9008176514365 1.20827853059322 0.287176667640812 4.20743976354124 2.58280218644886e-05 0.000141500612390708 "UP"
"TMEM9B-AS1" "TMEM9B-AS1" 95.8551996560455 -0.208605106286732 0.314323961981781 -0.663662754094525 0.506906182937271 0.727581737702687 "NOT"
"GRM5-AS1" "GRM5-AS1" 6.05781141356137 -0.960056525635177 0.484602552773538 -1.98112147808645 0.0475776521922428 0.110109229979691 "NOT"
"SNHG9" "SNHG9" 2.29089058959908 -0.76537185025036 0.885481726840205 -0.864356459372177 0.387392103636095 0.597956783555191 "NOT"
"MIR100HG" "MIR100HG" 1454.42487169968 1.36309663494907 0.300543707346913 4.53543561760775 5.74847124735603e-06 3.60929943461154e-05 "UP"
"TBX5-AS1" "TBX5-AS1" 2.3161324765106 4.72236815569867 1.36266217232082 3.46554579089529 0.000529156408472478 0.00218436922694448 "UP"
"ZNF252P-AS1" "ZNF252P-AS1" 51.8920814438746 -0.150694079920175 0.267659153222206 -0.563007384974694 0.573429855199913 0.790213222318263 "NOT"
"MIR9-3HG" "MIR9-3HG" 23.7276148116396 0.58816359498543 0.327330527261325 1.79684919676272 0.0723595637073004 0.157173247456301 "NOT"
"LINC02389" "LINC02389" 1.33045187342129 -1.97660610594368 1.07031482499602 -1.84675205816292 0.0647830830359577 0.14322716974055 "NOT"
"SNHG1" "SNHG1" 465.114083679897 -0.233556076257183 0.193886072661194 -1.20460470961888 0.228355937732664 0.397953183633361 "NOT"
"AGAP2-AS1" "AGAP2-AS1" 394.906512914996 1.20659824023136 0.211094962220617 5.71590258497185 1.09123241666457e-08 1.12671446759583e-07 "UP"
"RMST" "RMST" 0.353088385656859 -1.22310920747015 2.08374113485463 -0.586977521829014 0.557218803404013 0.777163567001074 "NOT"
"LINC02421" "LINC02421" 2.78234331783514 0.915096333015763 0.587822607568355 1.55675593492608 0.119528442857164 0.237205049199738 "NOT"
"URB1-AS1" "URB1-AS1" 82.6876800568609 -0.0883956075552465 0.154820381036081 -0.570955884255611 0.56802954759773 0.786039531055468 "NOT"
"LINC02393" "LINC02393" 0.65492695956327 -2.2448849181609 1.41145898872924 -1.59047123301967 0.111728624938925 0.224549722599529 "NOT"
"ZBTB11-AS1" "ZBTB11-AS1" 202.851681682066 -0.139740894231223 0.0846470330359606 -1.65086582741603 0.0987659749733969 0.202880370810321 "NOT"
"MIR200CHG" "MIR200CHG" 42.3477646651787 -5.50618993699122 0.528647963453641 -10.415607961524 2.10448629881012e-25 1.58074941113174e-23 "DOWN"
"CLLU1" "CLLU1" 1.44652361661359 1.89593793034222 1.04106119051158 1.82115897472901 0.0685826946852045 0.150175088742109 "NOT"
"TMPO-AS1" "TMPO-AS1" 420.291576511606 -0.444584112400088 0.311823222408785 -1.4257569047159 0.153938524448483 0.291719183991732 "NOT"
"LINC01619" "LINC01619" 5.45800169906492 2.36438927898417 0.57311941000212 4.12547409443945 3.69971827626925e-05 0.000196392452643201 "UP"
"LINC02388" "LINC02388" 0.756231250535641 -1.99501953738254 1.47360322678409 -1.35383765529366 0.175788177317183 0.324475422039637 "NOT"
"OVCH1-AS1" "OVCH1-AS1" 7.65060019899437 1.4138672468236 0.592360816970265 2.38683452098516 0.0169941386792866 0.0458383964423994 "UP"
"PSMA3-AS1" "PSMA3-AS1" 986.585337461876 -0.217241254972059 0.142525804136949 -1.52422402587056 0.127452758224074 0.250246327780679 "NOT"
"G2E3-AS1" "G2E3-AS1" 0.158400715602305 -0.938347171845392 3.06038250977364 -0.306611075200138 0.759139422656328 0.931212528240023 "NOT"
"KRT7-AS" "KRT7-AS" 623.480324493983 -2.54719590857488 0.707783695346193 -3.59883383203535 0.000319647340800738 0.00138737096764308 "DOWN"
"LBX2-AS1" "LBX2-AS1" 173.832994665348 1.15925276201488 0.221653951324574 5.23001171459992 1.69499298646016e-07 1.41418310371275e-06 "UP"
"BCDIN3D-AS1" "BCDIN3D-AS1" 153.079847124983 -0.379485703326122 0.163156549281465 -2.32589929731514 0.0200239235410439 0.0527295990357314 "NOT"
"LINC02396" "LINC02396" 0.116843653493126 0.143662285514674 3.06038250977364 0.0469425913446683 0.962558982507382 0.973798113150931 "NOT"
"LINC00485" "LINC00485" 0.593705884844719 -0.983839936464661 1.36604170724834 -0.720212224300562 0.471394338505173 0.690460638151219 "NOT"
"VASH1-AS1" "VASH1-AS1" 573.31487943586 1.01557127896261 0.179591133618368 5.65490767000058 1.55930071720369e-08 1.57564247395792e-07 "UP"
"LINC00641" "LINC00641" 231.990603566061 -0.0884830439069272 0.23421793283434 -0.37778082504686 0.705593419357137 0.897579829685807 "NOT"
"DIO3OS" "DIO3OS" 486.847689016431 0.639652980573412 0.424275449075019 1.50763609341042 0.131647689791851 0.256947993730655 "NOT"
"LINC02292" "LINC02292" 0.375503577255321 -1.97929404590663 2.07785836098821 -0.952564468814558 0.34081078697814 0.542966893992994 "NOT"
"LINC00638" "LINC00638" 25.2760624689288 0.463419823724526 0.366844356558009 1.26326005958673 0.206495734933963 0.368926245655551 "NOT"
"SLC25A21-AS1" "SLC25A21-AS1" 39.6386353554198 0.309371227257019 0.308388518143326 1.00318659436353 0.315770839828541 0.512905159155462 "NOT"
"ITPK1-AS1" "ITPK1-AS1" 1.31584099506103 -0.318567546855242 0.965149367193856 -0.330070720329505 0.741346526365611 0.927590801923975 "NOT"
"LINC02328" "LINC02328" 19.2918478487362 1.51959654130704 0.479158755791298 3.17138427074661 0.00151714305576534 0.00554015261308607 "UP"
"LINC00520" "LINC00520" 4.176703904612 4.42542706176438 1.27462055693565 3.47195644828111 0.000516680150519452 0.00213825100531033 "UP"
"LINC01146" "LINC01146" 9.33321304293793 2.68549039030187 0.606802240430769 4.42564349860581 9.61552112554141e-06 5.77737463502675e-05 "UP"
"FOXN3-AS1" "FOXN3-AS1" 24.4625733178873 0.471824605418905 0.213772851544684 2.20713061555565 0.0273049354332339 0.0686897877620681 "NOT"
"LINC00639" "LINC00639" 33.5863550630886 0.0157423387240948 0.450296545572194 0.034959936688146 0.972111687221738 0.980394103939918 "NOT"
"LINC00648" "LINC00648" 6.180256687327 3.15567671986557 0.833192441785676 3.78745240787639 0.000152199825940326 0.000711881389697843 "UP"
"LINC02323" "LINC02323" 2.62584452674567 -3.20085352725696 0.931428114741287 -3.43650087065068 0.000589280459515341 0.00240048723061135 "DOWN"
"USP3-AS1" "USP3-AS1" 567.778477173753 0.294639011438044 0.206403121823351 1.42749299930749 0.153437841640645 0.29099674513049 "NOT"
"ZNF710-AS1" "ZNF710-AS1" 279.831479494409 0.0242276108426838 0.188805626089203 0.128320386126827 0.897895432676581 0.972633257750548 "NOT"
"CPEB1-AS1" "CPEB1-AS1" 3.89366038347135 2.92016504021698 0.725026093131205 4.02766889065402 5.63326000332959e-05 0.000287851009805905 "UP"
"RORA-AS2" "RORA-AS2" 0.26202895045003 0.14365933540389 2.74072595605848 0.0524165267550103 0.958196805772742 0.973798113150931 "NOT"
"IQCH-AS1" "IQCH-AS1" 197.122854455641 0.29038733531646 0.137012646151282 2.11941994752682 0.0340549924910675 0.0830850318274434 "NOT"
"LINC00567" "LINC00567" 1.48479894669703 2.09022414787336 1.11469226788215 1.87515802172439 0.0607709872990533 0.135543634609219 "NOT"
"THSD4-AS1" "THSD4-AS1" 0.117149676438904 -0.577676789711898 3.06038250977364 -0.188759669050201 0.850281182959771 0.955444754801935 "NOT"
"LINC00261" "LINC00261" 70.3880287671583 -8.78188744449937 0.829093619400081 -10.5921541777801 3.24047422822892e-26 2.6356188393095e-24 "DOWN"
"NORAD" "NORAD" 9682.7935123237 0.250316786286277 0.132614538047252 1.88755162120375 0.0590861700737817 0.132459081724046 "NOT"
"MIR762HG" "MIR762HG" 708.813698245092 0.174467365843745 0.149580793870559 1.16637545054562 0.243462679682702 0.418338865139834 "NOT"
"SNHG19" "SNHG19" 27.8570496088327 0.345219387968111 0.478512397509214 0.72144293390322 0.470637039159279 0.689710998358939 "NOT"
"HEXA-AS1" "HEXA-AS1" 92.1089389490402 2.13409110127506 0.393782593496195 5.41946530019916 5.97775506678224e-08 5.45611619950881e-07 "UP"
"LINC02367" "LINC02367" 38.0661124983453 -2.58967971379499 0.394800137175536 -6.55947014690011 5.39993022036237e-11 7.79842863795796e-10 "DOWN"
"SNAI3-AS1" "SNAI3-AS1" 70.8845248731116 0.746674932770157 0.150060411532592 4.9758289021351 6.49690161328489e-07 4.88973449549386e-06 "NOT"
"LINC01227" "LINC01227" 0.606134789643678 -2.61584033812207 1.73002827707402 -1.51202172402998 0.130528336126302 0.255251776118365 "NOT"
"LINC01963" "LINC01963" 201.246786431546 0.383627991654882 0.124010407775251 3.09351447622161 0.00197800902723597 0.00701068164111238 "NOT"
"FBXL19-AS1" "FBXL19-AS1" 72.7202950465509 -0.506022703020125 0.262741086027397 -1.92593671081713 0.054112276873579 0.122978231019366 "NOT"
"HCCAT5" "HCCAT5" 0.294028886294816 1.78043847836522 2.67700794563672 0.665085242375606 0.50599597313653 0.726668646900021 "NOT"
"ADPGK-AS1" "ADPGK-AS1" 81.6849613390777 0.166681921908438 0.18371087305877 0.907305697987266 0.364245161835641 0.571307924641942 "NOT"
"LINC01416" "LINC01416" 0.105600477068204 -0.577676789711897 3.06038250977364 -0.188759669050201 0.850281182959771 0.955444754801935 "NOT"
"LINC00622" "LINC00622" 23.7170675499934 1.43464001676137 0.330369221318514 4.34253533375681 1.40847824255222e-05 8.18986855291056e-05 "UP"
"LINC01572" "LINC01572" 14.4104656542273 -0.998220065393968 0.618307418327745 -1.61443973629448 0.106432078512969 0.215587972633413 "NOT"
"LINC02516" "LINC02516" 3.54030457857613 1.30387879486744 0.558927277301475 2.33282369248933 0.0196574006454701 0.0519036026802071 "UP"
"RBFADN" "RBFADN" 35.5312485573943 -1.27989781959721 0.362596926912493 -3.52980878932295 0.000415860100712337 0.00175917845730498 "DOWN"
"LINC02188" "LINC02188" 0.627376025070721 1.80493056474427 1.46815576168414 1.22938628982651 0.218927008160787 0.385422589561335 "NOT"
"SPINT1-AS1" "SPINT1-AS1" 151.366756735026 -3.59165074528092 0.305713354100937 -11.7484260896731 7.19463979635825e-32 9.93572261460619e-30 "DOWN"
"LINC01238" "LINC01238" 4.88480864338637 0.0563830322401337 0.677084372826749 0.083273273616907 0.933634251031844 0.972633257750548 "NOT"
"LINC01834" "LINC01834" 0.157910335064821 -0.938347171845392 3.06038250977364 -0.306611075200138 0.759139422656328 0.931212528240023 "NOT"
"LINC01616" "LINC01616" 0.918446471561287 -0.575099181105796 1.41538462445537 -0.406320071003379 0.6845074398538 0.882166524295411 "NOT"
"VPS9D1-AS1" "VPS9D1-AS1" 269.516978039777 -0.478647546995255 0.170534689990531 -2.80674592965122 0.00500446957616711 0.0158647371721016 "NOT"
"MAFTRR" "MAFTRR" 4.66192175734636 0.683788956361921 0.829001869477342 0.824834034201911 0.409465821423258 0.622626433578156 "NOT"
"TEN1-CDK3" "TEN1-CDK3" 7.7342065749447 -0.0875703144055208 0.54462109725779 -0.160791263589391 0.872257806349495 0.95811407826989 "NOT"
"TMEM202-AS1" "TMEM202-AS1" 97.2743392220248 -0.0406752794508186 0.174294447903604 -0.233371056508436 0.815473286286454 0.955444754801935 "NOT"
"LINC01003" "LINC01003" 48.9451408794588 -0.0309198598438616 0.195388873136115 -0.158247802689981 0.874261537176523 0.959321497195643 "NOT"
"DLGAP1-AS5" "DLGAP1-AS5" 0.693505195474448 2.48949597452689 2.08819807931142 1.19217424783179 0.233192928764312 0.404600870709706 "NOT"
"SSTR5-AS1" "SSTR5-AS1" 0.0532744762075757 -0.217006407578403 3.06038250977364 -0.0709082629002651 0.943470767088217 0.972633257750548 "NOT"
"LINC00922" "LINC00922" 7.41019615068304 2.51269333539174 0.802846187707014 3.12973191361619 0.0017496590104787 0.00629217532386313 "UP"
"LINC02180" "LINC02180" 0.165439611101915 -0.938348680856526 2.94195113585007 -0.318954543269595 0.749760983020194 0.931212528240023 "NOT"
"LOXL1-AS1" "LOXL1-AS1" 273.670093625925 1.79358648583628 0.380922497996761 4.70853387570595 2.49504904423186e-06 1.67272377769425e-05 "UP"
"LINC00662" "LINC00662" 170.109173259531 0.561467635534014 0.12690180042308 4.4244260811283 9.66990054156882e-06 5.8034724504232e-05 "NOT"
"LINC01978" "LINC01978" 1.99912616222444 -1.51317895176002 0.875993518699899 -1.72738601309036 0.0840983609017207 0.17750899851211 "NOT"
"MIR193BHG" "MIR193BHG" 20.5921860120773 0.819492887617013 0.248111591954788 3.30292059778628 0.000956834769483992 0.00369831981237144 "NOT"
"LINC01979" "LINC01979" 6.24407974096658 -2.41344128216972 0.559738651398505 -4.31172883298258 1.61983014904543e-05 9.28644246528424e-05 "DOWN"
"TAPT1-AS1" "TAPT1-AS1" 84.8132492888263 -0.434088951739236 0.227473486565188 -1.90830570320044 0.0563517163152013 0.127173866550137 "NOT"
"LINC00667" "LINC00667" 642.044118918791 0.505961872058436 0.159748897390905 3.16723232724636 0.00153897314839265 0.00560905471197677 "NOT"
"LINC01444" "LINC01444" 0.117832165941168 0.865001360741246 3.06038250977364 0.282644851739538 0.777449094886337 0.932425998270638 "NOT"
"DSG2-AS1" "DSG2-AS1" 136.615501622637 -0.713956334742106 0.297558157505238 -2.39938417661945 0.0164226743910763 0.0444696907148068 "NOT"
"PRR29-AS1" "PRR29-AS1" 11.8470363621108 -2.57180681606465 0.441465355863478 -5.82561413235782 5.6902955080786e-09 6.13575377782449e-08 "DOWN"
"MIR133A1HG" "MIR133A1HG" 3.72262582247477 0.0950751620490175 0.868514682280109 0.109468687160725 0.91283075650911 0.972633257750548 "NOT"
"TSPOAP1-AS1" "TSPOAP1-AS1" 1024.08937671098 0.343820786230812 0.115905609766625 2.96638606986402 0.00301321977941387 0.0101648247393332 "NOT"
"PCAT18" "PCAT18" 1.35227887651119 -2.07627836777206 1.39422274202417 -1.48920133432745 0.13643435955505 0.264596038882544 "NOT"
"DTX2P1-UPK3BP1-PMS2P11" "DTX2P1-UPK3BP1-PMS2P11" 1.08425978743498 -1.59988069392722 1.35728284557276 -1.17873787261497 0.238502569943193 0.411792384062236 "NOT"
"LINC01915" "LINC01915" 15.666881134567 0.252967187313688 0.448573368589964 0.563937150591129 0.572796905691428 0.789643795270781 "NOT"
"LINC01970" "LINC01970" 0.784691938439814 -3.03175369592702 1.543897329711 -1.96370162547954 0.0495647040020573 0.114021180514884 "DOWN"
"LINC00668" "LINC00668" 0.667548835072811 -2.28784987525247 2.09427971536185 -1.09242803550584 0.274645005819628 0.460287739669264 "NOT"
"GACAT2" "GACAT2" 1.32029252381524 -1.63413564733848 1.69831101231434 -0.962212242333398 0.335943000764608 0.537115814355619 "NOT"
"NDUFV2-AS1" "NDUFV2-AS1" 42.1503543970699 0.105199031996242 0.176847808515374 0.594856294117415 0.551939534311193 0.772482277765177 "NOT"
"SNHG25" "SNHG25" 0.7412242478655 -0.383385225285904 1.36859996411115 -0.280129501197889 0.77937815174128 0.934059371107874 "NOT"
"ZNF793-AS1" "ZNF793-AS1" 38.2056967601134 0.318710092139659 0.273234768036068 1.16643315354944 0.243439360684989 0.418327585778515 "NOT"
"UXT-AS1" "UXT-AS1" 303.185222719103 0.63769019158407 0.176191624060413 3.61929912948312 0.000295402011740425 0.00129037633299792 "NOT"
"ASB16-AS1" "ASB16-AS1" 199.414768081276 -0.577837619527596 0.198888486544916 -2.90533469063882 0.00366860580468141 0.0120372581253716 "NOT"
"PCAT19" "PCAT19" 312.041972194095 -0.0410335899518419 0.308733211218057 -0.132909542805423 0.894264919797212 0.972633257750548 "NOT"
"LINC01842" "LINC01842" 4.20351211896299 -0.29098767969502 0.708840856898519 -0.410512002606926 0.681430400645356 0.882166524295411 "NOT"
"LINC01782" "LINC01782" 3.41074957568594 -5.14602411329323 1.03698852725996 -4.96246966867666 6.96024384983347e-07 5.21182902226305e-06 "DOWN"
"PARD6G-AS1" "PARD6G-AS1" 47.604162448135 -0.514683610093002 0.272814894660467 -1.8865671199278 0.0592185726910082 0.132706258865964 "NOT"
"LINC01140" "LINC01140" 70.0586413574206 1.61175662109439 0.320095060140837 5.03524365663514 4.77241393352141e-07 3.68815375830137e-06 "UP"
"TBX2-AS1" "TBX2-AS1" 44.3871705662809 -0.23091598216224 0.41502577052338 -0.556389502924208 0.577944613292802 0.794692379693528 "NOT"
"SNHG22" "SNHG22" 120.864153075346 -2.81405850698178 0.21067838260438 -13.3571298212695 1.07634925970652e-40 3.17104451345761e-38 "DOWN"
"DM1-AS" "DM1-AS" 323.684325684916 0.439038514745729 0.155577464958044 2.82199298506458 0.00477262212060421 0.015214597991462 "NOT"
"ZNF571-AS1" "ZNF571-AS1" 58.91570600648 -0.63591839123464 0.229280053096033 -2.77354432994783 0.00554492851358945 0.0173478415762261 "NOT"
"MIR497HG" "MIR497HG" 542.450570983611 0.0403761531658445 0.137423196459378 0.293808863467818 0.768903961800522 0.932425998270638 "NOT"
"EML2-AS1" "EML2-AS1" 26.0408143375737 0.919797806872472 0.292674340530417 3.14273470371715 0.00167377466236037 0.00604222398536216 "NOT"
"LINC01801" "LINC01801" 7.91151881127863 0.414184834404655 0.492853648438587 0.840380984734184 0.400694807278965 0.613100745282575 "NOT"
"LINC01999" "LINC01999" 0.402820926950199 -0.181295855027524 2.12609788726199 -0.0852716406491511 0.932045436879553 0.972633257750548 "NOT"
"MZF1-AS1" "MZF1-AS1" 221.405324998815 -0.640459575877342 0.23647066123779 -2.7084103056375 0.00676063835236523 0.0205878403483363 "NOT"
"ZNF460-AS1" "ZNF460-AS1" 8.75799049188435 0.0811130497433573 0.459937727322284 0.176356591175049 0.860013805324909 0.955444754801935 "NOT"
"CARD8-AS1" "CARD8-AS1" 178.450019050753 0.99106702702783 0.245730363626207 4.03314841683705 5.50344961172477e-05 0.000281760892942425 "NOT"
"PTOV1-AS1" "PTOV1-AS1" 310.533617384476 -0.357968128843368 0.207185134036914 -1.72776937161712 0.084029580628976 0.177406189217079 "NOT"
"FENDRR" "FENDRR" 9.31320548968232 -1.36836795264042 0.420358771769506 -3.25523825012681 0.00113297278146072 0.00429829350413949 "DOWN"
"MIR4453HG" "MIR4453HG" 103.121633553068 -0.363482123336053 0.19322404580581 -1.8811433215789 0.059952425280447 0.134112761015022 "NOT"
"IGFL2-AS1" "IGFL2-AS1" 7.01156927581426 3.4294070908403 1.05664400869996 3.24556526380124 0.00117217692764527 0.00443180824704327 "UP"
"LINC00664" "LINC00664" 13.3650180617404 -1.14943249302532 0.764424618074822 -1.50365708514219 0.132669684451799 0.258619076844542 "NOT"
"A1BG-AS1" "A1BG-AS1" 145.500459584751 -0.411983508905112 0.270921022871235 -1.52067751900125 0.128340782942194 0.251679303284688 "NOT"
"ZSCAN16-AS1" "ZSCAN16-AS1" 102.736738241384 0.108848338311608 0.146671477569579 0.742123418372001 0.45801256229438 0.676821216587833 "NOT"
"RAB11B-AS1" "RAB11B-AS1" 617.913261153824 -0.198555560309862 0.115137456527496 -1.72450882882275 0.0846160265100278 0.17845958820501 "NOT"
"LINC01224" "LINC01224" 3.78439579050237 -4.91402825933614 1.16006514468707 -4.23599336799463 2.2754349279576e-05 0.000126035423260488 "DOWN"
"KCNQ1OT1" "KCNQ1OT1" 618.915785092091 -0.0989827724116118 0.239337727427792 -0.413569450480701 0.679189450196027 0.880879880255706 "NOT"
"ZNF528-AS1" "ZNF528-AS1" 126.901800591213 -0.0259403027382422 0.163432526954917 -0.158721787036909 0.873888072203075 0.959149856547088 "NOT"
"SNHG8" "SNHG8" 333.296562726272 0.820263840050371 0.229347933996775 3.57650416010246 0.000348219777570267 0.00149887133153825 "NOT"
"HMGN3-AS1" "HMGN3-AS1" 796.842628459026 -0.000235584006366621 0.165973754043954 -0.00141940518079884 0.998867478901001 0.999206640121483 "NOT"
"HCG17" "HCG17" 2.94556207144034 -0.732725206196372 0.699843147756457 -1.04698489732353 0.295106543793068 0.487028834092283 "NOT"
"TSIX" "TSIX" 10014.7898008328 -0.458728890147174 0.159685048126936 -2.87271034782496 0.0040696705400844 0.0131996714826101 "NOT"
"FBXW7-AS1" "FBXW7-AS1" 50.4266557105688 -0.142615917192725 0.177179628441042 -0.804922769324928 0.420864248136664 0.635960994112459 "NOT"
"LPP-AS2" "LPP-AS2" 88.1988796899422 0.376338605421146 0.235486022692941 1.59813563929384 0.110012793533219 0.221638873986271 "NOT"
"LINC02104" "LINC02104" 3.62782625483508 0.407473431844678 0.895928931451644 0.454805529256056 0.649249152020239 0.858338714889142 "NOT"
"ATP2B1-AS1" "ATP2B1-AS1" 61.6799237317722 0.226362441607461 0.277059861969399 0.817016366060496 0.413919075327184 0.627864089376446 "NOT"
"BMS1P4" "BMS1P4" 12.7322503077914 -0.788572875678182 0.466796308735724 -1.68932971602531 0.0911562617266958 0.189986502097417 "NOT"
"AGAP11" "AGAP11" 4.61928866092264 1.86230954614037 0.836818224363684 2.2254648523656 0.0260500481053195 0.0659962760856628 "UP"
"LINC01749" "LINC01749" 0.188073953786027 1.22567005383432 3.06038250977364 0.400495705984471 0.688791445564196 0.882166524295411 "NOT"
"IER3-AS1" "IER3-AS1" 675.646056785597 -1.02472161660792 0.476921191005198 -2.14861833765056 0.0316646668413853 0.0780141833580498 "DOWN"
"LINC01115" "LINC01115" 0.351462320017417 0.835855776995079 1.73478304738353 0.481821503994836 0.629932751955583 0.841835190282937 "NOT"
"LINC01023" "LINC01023" 60.0633366275638 0.175170597469247 0.193257515719232 0.906410272414645 0.364718737663992 0.571746324297076 "NOT"
"LINC02538" "LINC02538" 2.26238335573255 1.27719605620228 0.677876607805452 1.88411289236999 0.0595497067049445 0.133335625171559 "NOT"
"ZSWIM8-AS1" "ZSWIM8-AS1" 4.33075586717327 -0.395139944783918 0.539191037828434 -0.732838487774806 0.463656943937166 0.682726932220467 "NOT"
"MAGI1-IT1" "MAGI1-IT1" 1.72275135889223 -1.67768478955741 0.831981691792409 -2.01649243740332 0.0437485082344364 0.102527107639745 "DOWN"
"AFAP1-AS1" "AFAP1-AS1" 362.5497649591 1.26983157159708 0.292761254377743 4.3374304236265 1.44158146498725e-05 8.36767349915435e-05 "UP"
"STAG3L5P-PVRIG2P-PILRB" "STAG3L5P-PVRIG2P-PILRB" 0.374630346688126 -1.31767833746532 1.71999482386538 -0.766094362135391 0.443620157366952 0.66133973195686 "NOT"
"JMJD1C-AS1" "JMJD1C-AS1" 40.2784709665066 -0.340378422568364 0.349204706386395 -0.974724613796401 0.329696880169426 0.529395795899735 "NOT"
"TBC1D8-AS1" "TBC1D8-AS1" 17.9459745389794 0.841745485629303 0.330204146703634 2.54916691396001 0.0107980605373561 0.0310195639380278 "NOT"
"LINC02035" "LINC02035" 236.190972360306 0.701651480566743 0.184918038708073 3.79439175036043 0.000148005835401932 0.000694579597465881 "NOT"
"DGCR11" "DGCR11" 19.3924573520947 -0.292221103183864 0.266603332901273 -1.09608945996214 0.273039626730121 0.458176425716673 "NOT"
"FRMD6-AS1" "FRMD6-AS1" 11.5689861806899 0.0250528951926275 0.4835420832551 0.0518111991907237 0.958679131874454 0.973798113150931 "NOT"
"PICSAR" "PICSAR" 1.2175425393273 2.93064018913702 1.40862048317277 2.0805037440149 0.0374793525842413 0.0900091231234768 "UP"
"LINC00540" "LINC00540" 21.258239580803 -1.28100276771847 0.77370218298479 -1.65567940208805 0.097786760773142 0.2011962413207 "NOT"
"LHX1-DT" "LHX1-DT" 1.35394028890007 -2.92917767661381 2.13150000826227 -1.37423301208517 0.169369355177006 0.314704166259168 "NOT"
"CEBPB-AS1" "CEBPB-AS1" 22.6253449858325 0.642480484478527 0.413373108240266 1.55423870510971 0.120127488241746 0.238126521436146 "NOT"
"TSC22D1-AS1" "TSC22D1-AS1" 214.482134009909 0.46885000463232 0.208684964823403 2.24668799225224 0.0246599741894445 0.063020375181497 "NOT"
"GLIDR" "GLIDR" 94.6216360227578 0.627949745399984 0.237657778979674 2.64224359958229 0.00823587969826369 0.0244841742571434 "NOT"
"LINC02139" "LINC02139" 7.27071167320692 2.45391166421917 0.457312299187383 5.36594285476168 8.05274364025662e-08 7.16505025575183e-07 "UP"
"ZNF426-DT" "ZNF426-DT" 14.9930605321667 0.0638658343717125 0.364850680720995 0.175046499147281 0.861043096562477 0.955444754801935 "NOT"
"NKILA" "NKILA" 63.0403060714114 1.2917312988139 0.427638802413066 3.02061293672362 0.00252263611180922 0.00869348797824558 "UP"
"HEIH" "HEIH" 610.029315314439 0.372181222606702 0.120460827412786 3.08964524485076 0.00200395696463339 0.00709695724819745 "NOT"
"C18orf15" "C18orf15" 0.238356946849897 0.865000021557487 2.79060894961907 0.309968195893432 0.756585141994197 0.931212528240023 "NOT"
"SND1-IT1" "SND1-IT1" 1.20285820179808 -1.0185022133759 1.07898679581679 -0.943943167168132 0.345198691397103 0.54844168628403 "NOT"
"PWAR5" "PWAR5" 33.7838565590316 0.501622298309926 0.296122419888502 1.69396933369246 0.090271110505203 0.188467598035075 "NOT"
"MAPT-IT1" "MAPT-IT1" 0.127131005882695 0.865001360741246 3.06038250977364 0.282644851739538 0.777449094886337 0.932425998270638 "NOT"
"LINC01126" "LINC01126" 10.4591857582766 -0.0202710418145905 0.458079960285418 -0.0442521908226681 0.964703380508475 0.975148112316809 "NOT"
"PLAC4" "PLAC4" 20.4090084653206 -3.23928002234471 0.523367430436952 -6.18930379301646 6.04305199128034e-10 7.56880130131309e-09 "DOWN"
"UCKL1-AS1" "UCKL1-AS1" 144.250521806328 -0.524926162489028 0.165154689769783 -3.17839089656338 0.00148094942485397 0.0054274186592955 "NOT"
"ASAP1-IT2" "ASAP1-IT2" 2.22524805881346 1.5276068487522 0.960942315312125 1.58969672207224 0.111903182919319 0.224866456620368 "NOT"
"BTG3-AS1" "BTG3-AS1" 209.306467688489 -0.449806447106904 0.261040435265187 -1.72312939430227 0.0848651282893835 0.178899576768405 "NOT"
"PCAT5" "PCAT5" 0.10511009653072 -0.577676789711898 3.06038250977364 -0.188759669050201 0.850281182959771 0.955444754801935 "NOT"
"EIF1B-AS1" "EIF1B-AS1" 44.8733192569441 0.453577340974585 0.252600527838071 1.79563101018281 0.0725532206297183 0.157516469745106 "NOT"
"LINC00294" "LINC00294" 267.59067317107 0.514382891546042 0.160277166783904 3.20933356801575 0.00133043045254322 0.0049434365820044 "NOT"
"LINC00921" "LINC00921" 63.6989466698352 0.513203019285645 0.290056473135796 1.76932103509849 0.0768403150077703 0.164906592669448 "NOT"
"N4BP2L2-IT2" "N4BP2L2-IT2" 62.3761026428622 0.319136981309756 0.305443306189678 1.04483213363194 0.296100560572987 0.488252883308007 "NOT"
"LINC01395" "LINC01395" 0.352398794708848 -1.2444983054998 2.12356655587894 -0.586041582758257 0.557847571357311 0.777590597967569 "NOT"
"TRG-AS1" "TRG-AS1" 95.464060425465 0.667830674138216 0.483061357164758 1.3824965798505 0.166819279899016 0.310880883224797 "NOT"
"NPTN-IT1" "NPTN-IT1" 88.9086853120424 0.279919580267034 0.357113298971592 0.783839697578167 0.433134177152199 0.64972576981164 "NOT"
"SLFNL1-AS1" "SLFNL1-AS1" 224.311300451424 -0.263869173389358 0.145946761104869 -1.80798238612337 0.0706092420108453 0.153862923398879 "NOT"
"ARRDC3-AS1" "ARRDC3-AS1" 19.5472265504247 -0.577240785980921 0.3944137470279 -1.46354124401269 0.143319336592754 0.275510201533885 "NOT"
"RASSF1-AS1" "RASSF1-AS1" 75.0100482812606 0.832412113186097 0.294405087767633 2.82743793423536 0.00469221101830976 0.0149914417581014 "NOT"
"LINC00506" "LINC00506" 41.1236172633742 0.400637764298008 0.188170752103646 2.12911815369337 0.033244486178926 0.0813321231808658 "NOT"
"LINC01176" "LINC01176" 26.6483999120183 0.573028879210516 0.317288447227239 1.80601873222355 0.0709154136179132 0.154401880997654 "NOT"
"EBLN3P" "EBLN3P" 1389.07666285349 -0.124060456483152 0.112528585402091 -1.10247948145669 0.270253274042009 0.45447973766051 "NOT"
"PACRG-AS1" "PACRG-AS1" 0.532941826814049 -0.792560709824288 1.35429850504765 -0.585218625635567 0.558400722578328 0.778198000586795 "NOT"
"LINC01012" "LINC01012" 10.1861412420683 0.277963364350459 0.420992952809543 0.660256573169311 0.509089193198372 0.729734349142471 "NOT"
"PEG13" "PEG13" 18.1684331510879 2.48625739412635 0.468512307893785 5.30670668035045 1.11623581212321e-07 9.67138613842837e-07 "UP"
"PRNCR1" "PRNCR1" 1.31359505041863 -2.41872100389839 1.08556982546073 -2.22806580209787 0.0258761273457324 0.0656183546836356 "DOWN"
"PCBP2-OT1" "PCBP2-OT1" 0.416561754805332 -0.218705856652873 1.50803448758185 -0.145027092187772 0.884689481446366 0.968039848157412 "NOT"
