# Supplementary material for: Identification and analysis of oxidative stress-related genes in endometriosis
Source: Front Immunol. 2025 Mar 7;16:1515490. doi: 10.3389/fimmu.2025.1515490 (PMC11925871; doi:10.3389/fimmu.2025.1515490)
Supplement: Supplementary file 1 [file DataSheet1.zip › raw data/04_DEG_Oxidative_stress_ceRNA_analysis/allDiff_mirna_DEG.txt]

"row" "baseMean" "log2FoldChange" "lfcSE" "stat" "pvalue" "padj" "change"
"hsa-miR-493-3p" "hsa-miR-493-3p" 437.940103473074 0.969996150698424 0.293425535628558 3.30576597098326 0.000947171623782535 0.00371243115253748 "NOT"
"hsa-miR-26a-1-3p" "hsa-miR-26a-1-3p" 8.96011076692669 -1.32063498339575 0.447161976851062 -2.9533704826509 0.00314324476858526 0.0107287874942486 "DOWN"
"hsa-miR-379-3p" "hsa-miR-379-3p" 89.8946633829912 0.444900476524564 0.333333696860624 1.3346999739741 0.181974562106304 0.316403139000623 "NOT"
"hsa-miR-3942-3p" "hsa-miR-3942-3p" 2.21896432408371 -0.620511831413281 0.692435842164992 -0.896128989327256 0.370183875883153 0.535803569922582 "NOT"
"hsa-miR-4768-3p" "hsa-miR-4768-3p" 0.104587515426273 0.424271592374725 3.06038250977364 0.138633517548793 0.889739755874853 NA "NOT"
"hsa-miR-455-3p" "hsa-miR-455-3p" 625.840625723431 -1.47196417213346 0.276223098946282 -5.32889601828597 9.88115448466511e-08 8.46302583177336e-07 "DOWN"
"hsa-miR-27b-3p" "hsa-miR-27b-3p" 353223.972800319 -0.284412176309243 0.159156200612859 -1.78700028785598 0.0739374420452968 0.157585561962902 "NOT"
"hsa-miR-656-3p" "hsa-miR-656-3p" 73.6137572626345 1.51339241216176 0.256054191214789 5.91043796229943 3.41199337034339e-09 3.8025227320092e-08 "UP"
"hsa-miR-30a-5p" "hsa-miR-30a-5p" 96491.4837583466 -1.51379958853899 0.189443945429145 -7.99075201432172 1.3411809903957e-15 3.5445497603315e-14 "DOWN"
"hsa-miR-6862-5p" "hsa-miR-6862-5p" 0.268017048977474 -0.297076036514363 1.94505175874963 -0.152734257676175 0.878607843987796 NA "NOT"
"hsa-miR-5189-5p" "hsa-miR-5189-5p" 1.22217268088559 1.41874857652827 0.908521371635054 1.56160176394637 0.118381833681031 0.226246273047426 "NOT"
"hsa-miR-328-3p" "hsa-miR-328-3p" 261.365233445948 1.27260867598826 0.261668637273193 4.86343602064778 1.15365327146236e-06 8.14602500841741e-06 "UP"
"hsa-miR-6828-5p" "hsa-miR-6828-5p" 0.239586275494813 1.76734282678612 2.97189096548424 0.594686294790817 0.552053184666438 NA "NOT"
"hsa-miR-127-3p" "hsa-miR-127-3p" 649.000026089487 1.87235955705437 0.366825585425915 5.10422290986164 3.3215656655008e-07 2.50369213830032e-06 "UP"
"hsa-miR-6733-3p" "hsa-miR-6733-3p" 0.169255704213464 0.424271592374725 3.06038250977364 0.138633517548794 0.889739755874853 NA "NOT"
"hsa-miR-1304-3p" "hsa-miR-1304-3p" 4.07761196104998 -1.34751832219848 1.31048739119548 -1.02825737298336 0.303828776843603 0.468935544022934 "NOT"
"hsa-miR-4762-5p" "hsa-miR-4762-5p" 2.05433923341211 -1.61142625510422 0.728607382423883 -2.21165238505192 0.0269906928546416 0.069155788439315 "DOWN"
"hsa-miR-6847-3p" "hsa-miR-6847-3p" 0.047317964177145 0.0636028992816478 3.06038250977364 0.02078266330386 0.983419027432519 NA "NOT"
"hsa-miR-6830-3p" "hsa-miR-6830-3p" 0.104748080945467 -0.297067482851847 3.06038250977364 -0.0970687428460763 0.922671803207381 NA "NOT"
"hsa-miR-181a-2-3p" "hsa-miR-181a-2-3p" 1547.36473863682 -0.787299143419275 0.230922825223482 -3.40936043311156 0.000651153865049261 0.00264174265425687 "NOT"
"hsa-miR-181c-5p" "hsa-miR-181c-5p" 14051.2179056926 -0.502548398197757 0.259841290142406 -1.93405904782237 0.0531058682739873 0.11836850157455 "NOT"
"hsa-miR-335-3p" "hsa-miR-335-3p" 1.74714815202133 -0.449828632626394 0.779582560803209 -0.577012179650264 0.563931227816559 0.695515180973757 "NOT"
"hsa-miR-654-3p" "hsa-miR-654-3p" 3740.21622529634 0.631491348397965 0.307964470614572 2.05053312525878 0.0403124347174268 0.0953682918506901 "NOT"
"hsa-miR-362-5p" "hsa-miR-362-5p" 268.025846161571 0.491825535389931 0.221096050255483 2.22448811193874 0.0261156214684862 0.0674775135708092 "NOT"
"hsa-miR-449c-5p" "hsa-miR-449c-5p" 2901.4445040231 -6.88749157543633 0.564884786271429 -12.1927368957798 3.39813846267085e-34 2.61939839830878e-32 "DOWN"
"hsa-miR-411-3p" "hsa-miR-411-3p" 226.62789563882 0.4010592565635 0.408196760449592 0.9825145503893 0.325846418260455 0.490658351840004 "NOT"
"hsa-miR-522-5p" "hsa-miR-522-5p" 0.09463592835429 -0.297067482851847 3.06038250977364 -0.0970687428460763 0.922671803207381 NA "NOT"
"hsa-miR-4685-5p" "hsa-miR-4685-5p" 0.0677776217474302 0.78494197450822 3.06038250977364 0.25648492369873 0.797576420335322 NA "NOT"
"hsa-miR-7705" "hsa-miR-7705" 65.7634220045535 -0.226559954994813 0.222060271690241 -1.02026334233639 0.307603583754661 0.472085984644862 "NOT"
"hsa-miR-7706" "hsa-miR-7706" 31.3613590532735 -0.876251972869743 0.2446762892222 -3.58127048458703 0.000341927435620711 0.00148160729638118 "NOT"
"hsa-miR-6803-3p" "hsa-miR-6803-3p" 0.417594039462972 1.14479660277431 1.45684700322303 0.785804274739652 0.431982161847188 NA "NOT"
"hsa-miR-7702" "hsa-miR-7702" 0.128116877165729 1.1456106676013 3.06038250977364 0.374335777943663 0.708154516855711 NA "NOT"
"hsa-miR-937-3p" "hsa-miR-937-3p" 1.23879802337177 -1.28931325868146 0.889736808596038 -1.44909511017751 0.147311023403803 0.271439634758003 "NOT"
"hsa-miR-939-5p" "hsa-miR-939-5p" 1.15809149463097 0.559614365517389 1.04039729624451 0.53788525550519 0.590656268321973 0.706295855088993 "NOT"
"hsa-miR-632" "hsa-miR-632" 0.0990119867815212 -0.297067482851847 3.06038250977364 -0.0970687428460762 0.922671803207381 NA "NOT"
"hsa-miR-27a-3p" "hsa-miR-27a-3p" 29460.0424041442 0.171786907516952 0.213072269598365 0.806237751354343 0.420105775196409 0.574042349840426 "NOT"
"hsa-miR-544b" "hsa-miR-544b" 0.0572695512491278 0.78494197450822 3.06038250977364 0.25648492369873 0.797576420335322 NA "NOT"
"hsa-miR-6820-5p" "hsa-miR-6820-5p" 0.903916179107934 -1.5918531564299 1.1598044354202 -1.37251859694188 0.16990205361559 0.304572479834149 "NOT"
"hsa-miR-6894-3p" "hsa-miR-6894-3p" 0 NA NA NA NA NA NA
"hsa-miR-4793-3p" "hsa-miR-4793-3p" 0.0624177092375897 0.0636028992816478 3.06038250977364 0.02078266330386 0.983419027432519 NA "NOT"
"hsa-miR-651-5p" "hsa-miR-651-5p" 3.4110112416454 -0.439101859414982 0.661216197180206 -0.664082128186753 0.506637747969923 0.648187990141326 "NOT"
"hsa-miR-141-5p" "hsa-miR-141-5p" 623.355552401506 -5.33509565306278 0.435174883583738 -12.2596589424633 1.49126210373464e-34 1.25401585995867e-32 "DOWN"
"hsa-miR-1238-3p" "hsa-miR-1238-3p" 0.127822918415032 0.424271592374725 3.06038250977364 0.138633517548793 0.889739755874853 NA "NOT"
"hsa-miR-6763-5p" "hsa-miR-6763-5p" 0.0792528359478857 0.78494197450822 3.06038250977364 0.25648492369873 0.797576420335322 NA "NOT"
"hsa-miR-29a-3p" "hsa-miR-29a-3p" 54979.1089370963 0.650409690178609 0.200756379647309 3.23979587259571 0.00119615296897167 0.00453459629630653 "NOT"
"hsa-miR-4671-5p" "hsa-miR-4671-5p" 0.0516940226043762 0.0636028992816478 3.06038250977364 0.02078266330386 0.983419027432519 NA "NOT"
"hsa-miR-93-5p" "hsa-miR-93-5p" 8069.24182551422 -0.891375589949109 0.211370098959165 -4.21713191382531 2.47429244397786e-05 0.000136233363730924 "NOT"
"hsa-miR-4745-3p" "hsa-miR-4745-3p" 0.125849114387697 0.424271592374725 3.06038250977364 0.138633517548793 0.889739755874853 NA "NOT"
"hsa-miR-6748-3p" "hsa-miR-6748-3p" 0.269721989156222 1.14561124347597 2.32778188212478 0.492147160467745 0.622615315129669 NA "NOT"
"hsa-miR-4773" "hsa-miR-4773" 0.407301059898097 2.37524774329528 2.15288732790972 1.1032847434712 0.269903529892935 NA "NOT"
"hsa-miR-378a-5p" "hsa-miR-378a-5p" 102.874250340837 -0.0798881855447802 0.296310677787624 -0.269609540031625 0.787460660172201 0.8549308810555 "NOT"
"hsa-miR-1185-2-3p" "hsa-miR-1185-2-3p" 18.1361351347228 0.709519746650732 0.306037625206636 2.31840691539698 0.020427216577556 0.0540000580944346 "NOT"
"hsa-miR-192-3p" "hsa-miR-192-3p" 3.52889817910426 -1.58704877855875 0.562073319716519 -2.82356184306912 0.00474932624236529 0.0153605831265311 "DOWN"
"hsa-miR-143-3p" "hsa-miR-143-3p" 903168.314826365 2.28890232571598 0.350660366808156 6.52740526838103 6.69188042057171e-11 9.52306059850589e-10 "UP"
"hsa-miR-142-5p" "hsa-miR-142-5p" 78222.6290497 0.863422053316236 0.393804207150301 2.19251607179173 0.0283422638964464 0.071630038536101 "NOT"
"hsa-miR-301a-3p" "hsa-miR-301a-3p" 3470.48663264338 -0.812528433732621 0.210973843176738 -3.85132309056885 0.000117481382777257 0.000578033399302994 "NOT"
"hsa-miR-520h" "hsa-miR-520h" 0.047317964177145 0.0636028992816478 3.06038250977364 0.02078266330386 0.983419027432519 NA "NOT"
"hsa-miR-323a-3p" "hsa-miR-323a-3p" 217.157150324928 0.273324212879377 0.336396610711278 0.812505846302848 0.41650143330076 0.573309264588099 "NOT"
"hsa-miR-206" "hsa-miR-206" 0 NA NA NA NA NA NA
"hsa-miR-1910-3p" "hsa-miR-1910-3p" 0.104587515426273 0.424271592374725 3.06038250977364 0.138633517548793 0.889739755874853 NA "NOT"
"hsa-miR-4797-3p" "hsa-miR-4797-3p" 0.960792338448827 -0.492550038834056 1.05945305518591 -0.464909734719322 0.641996098961172 0.747917369696579 "NOT"
"hsa-miR-4491" "hsa-miR-4491" 0.224272351868616 -1.05188736717833 2.02729435140559 -0.518862673518042 0.603856508901351 NA "NOT"
"hsa-miR-4758-5p" "hsa-miR-4758-5p" 0 NA NA NA NA NA NA
"hsa-miR-4497" "hsa-miR-4497" 10.8240011194107 0.878460457192533 0.629726099861261 1.3949881661028 0.163019408159678 0.293482371962309 "NOT"
"hsa-miR-4761-5p" "hsa-miR-4761-5p" 0.29056066282698 -0.639876599062826 1.94757544022844 -0.328550353349995 0.742495578746715 NA "NOT"
"hsa-miR-4498" "hsa-miR-4498" 0.266492732068225 0.424268075677792 1.9474328886544 0.217860177955064 0.827538055251684 NA "NOT"
"hsa-miR-6131" "hsa-miR-6131" 0.202165481411888 0.784940395344599 2.45188667635785 0.320137306064482 0.748864246460595 NA "NOT"
"hsa-miR-1538" "hsa-miR-1538" 0.364052031607765 -0.32062473278389 1.66609113525932 -0.192441293275344 0.847396549470622 NA "NOT"
"hsa-miR-592" "hsa-miR-592" 83.0003166892612 2.65622033089691 0.40463034537791 6.56456037279184 5.21865976370066e-11 7.78590367971469e-10 "UP"
"hsa-miR-2355-5p" "hsa-miR-2355-5p" 59.4166473797713 1.31849067330741 0.286747530468362 4.59808902679596 4.26383802437688e-06 2.73892373093654e-05 "UP"
"hsa-miR-6740-3p" "hsa-miR-6740-3p" 0.0572695512491278 0.78494197450822 3.06038250977364 0.25648492369873 0.797576420335322 NA "NOT"
"hsa-miR-718" "hsa-miR-718" 0.0741550917833207 0.78494197450822 3.06038250977364 0.25648492369873 0.797576420335322 NA "NOT"
"hsa-miR-142-3p" "hsa-miR-142-3p" 4958.37222036313 0.861785891604454 0.414579216735333 2.07870017795566 0.0376449166241298 0.0897462574157735 "NOT"
"hsa-miR-6764-3p" "hsa-miR-6764-3p" 1.53186504419093 -1.33107415025409 0.937984667985938 -1.41907879273997 0.155876045969654 0.284060643922108 "NOT"
"hsa-miR-198" "hsa-miR-198" 0.109760610330818 0.424271592374725 3.06038250977364 0.138633517548793 0.889739755874853 NA "NOT"
"hsa-miR-181a-5p" "hsa-miR-181a-5p" 180242.038971644 -0.0816942532338262 0.26689465298498 -0.30609175687916 0.759534783972977 0.837224170544217 "NOT"
"hsa-miR-301b-3p" "hsa-miR-301b-3p" 744.079648079424 -1.35082902659402 0.283431272993011 -4.76598440365942 1.87933797290893e-06 1.28769453699315e-05 "DOWN"
"hsa-miR-449a" "hsa-miR-449a" 2592.8208683121 -6.34734205243352 0.513479962170212 -12.361421126555 4.2261854888047e-35 4.34357953016039e-33 "DOWN"
"hsa-miR-6857-3p" "hsa-miR-6857-3p" 0 NA NA NA NA NA NA
"hsa-miR-611" "hsa-miR-611" 0.0677776217474302 0.78494197450822 3.06038250977364 0.25648492369873 0.797576420335322 NA "NOT"
"hsa-miR-488-3p" "hsa-miR-488-3p" 39.9331448422544 0.554266923976503 0.58489721096044 0.947631333489109 0.343317169011577 0.509740579993112 "NOT"
"hsa-miR-133a-3p" "hsa-miR-133a-3p" 1083.49528331626 2.56701479871178 0.328723756259315 7.80903342041026 5.76282192953134e-15 1.33265257120412e-13 "UP"
"hsa-miR-6728-5p" "hsa-miR-6728-5p" 0.055326726032947 0.0636028992816476 3.06038250977364 0.02078266330386 0.983419027432519 NA "NOT"
"hsa-miR-4772-3p" "hsa-miR-4772-3p" 10.6004269496519 1.94404856319922 0.534565016484889 3.63669245694864 0.000276161324854232 0.00123405422942109 "UP"
"hsa-miR-3074-3p" "hsa-miR-3074-3p" 0.606341815385867 -2.49376499655282 1.26566717096917 -1.97031656801469 0.0488021007784673 0.110141038905076 "DOWN"
"hsa-miR-4729" "hsa-miR-4729" 0.489038271898896 1.63710916354554 1.42936365628267 1.1453412547253 0.252067822799708 0.405500410590835 "NOT"
"hsa-miR-216a-3p" "hsa-miR-216a-3p" 7.00833792010498 2.95042194740725 0.656758255929475 4.49240176392099 7.0424406295783e-06 4.31407786911253e-05 "UP"
"hsa-miR-30c-2-3p" "hsa-miR-30c-2-3p" 231.248433888773 -0.892841717050817 0.172449972824409 -5.17739552188808 2.25004872586335e-07 1.76380938256237e-06 "NOT"
"hsa-miR-4651" "hsa-miR-4651" 0.200960452672302 1.50627936069437 3.06038250977364 0.492186632188597 0.622587413669923 NA "NOT"
"hsa-miR-1249-3p" "hsa-miR-1249-3p" 6.65435535307635 1.61663902482585 0.566727887470239 2.85258421293189 0.00433653205110524 0.0142893149291675 "UP"
"hsa-miR-4657" "hsa-miR-4657" 0.419695856391081 -0.58056642136652 1.86169709163807 -0.31184794990236 0.755156081085374 NA "NOT"
"hsa-miR-4656" "hsa-miR-4656" 0 NA NA NA NA NA NA
"hsa-miR-4654" "hsa-miR-4654" 0.338950560481276 0.784939827478808 1.89446029267638 0.414334272675566 0.678629317374387 NA "NOT"
"hsa-miR-154-5p" "hsa-miR-154-5p" 158.564422294205 1.73752565400019 0.271237721878964 6.40591449435464 1.49470719801015e-10 2.00377414225998e-09 "UP"
"hsa-miR-4446-3p" "hsa-miR-4446-3p" 1.42291499840208 -2.84878408759649 1.15563187091276 -2.46513111943374 0.0136963121111206 0.038391177887232 "DOWN"
"hsa-miR-1322" "hsa-miR-1322" 0.612358842575742 0.98051560052152 1.22593737208004 0.79980888326937 0.423821535436388 0.577731775546351 "NOT"
"hsa-miR-4791" "hsa-miR-4791" 0.336792003699476 -0.946502707315496 1.93066991730437 -0.490245742595408 0.623960015765281 NA "NOT"
"hsa-miR-223-3p" "hsa-miR-223-3p" 2210.11548122907 3.03387986424917 0.360643635873795 8.41240372063811 4.0169251828619e-17 1.19859864327331e-15 "UP"
"hsa-miR-4794" "hsa-miR-4794" 0.0494213549125197 0.0636028992816476 3.06038250977364 0.02078266330386 0.983419027432519 NA "NOT"
"hsa-miR-100-3p" "hsa-miR-100-3p" 119.093547641219 0.949743572168563 0.285884634178298 3.32212178838628 0.000893356916063274 0.00353143225366893 "NOT"
"hsa-miR-122-5p" "hsa-miR-122-5p" 0.120731935210389 0.424271592374725 3.06038250977364 0.138633517548793 0.889739755874853 NA "NOT"
"hsa-miR-636" "hsa-miR-636" 0.778567330994201 0.438389287766494 1.20343195572058 0.3642825717587 0.715647012840281 0.809121542765335 "NOT"
"hsa-miR-6869-5p" "hsa-miR-6869-5p" 0.0500474078164657 0.0636028992816477 3.06038250977364 0.02078266330386 0.983419027432519 NA "NOT"
"hsa-miR-6753-3p" "hsa-miR-6753-3p" 0.047317964177145 0.0636028992816478 3.06038250977364 0.02078266330386 0.983419027432519 NA "NOT"
"hsa-miR-26a-2-3p" "hsa-miR-26a-2-3p" 47.217604181011 -0.118468068138492 0.247723705449216 -0.478226611069233 0.632488924120803 0.741511096085859 "NOT"
"hsa-miR-6823-5p" "hsa-miR-6823-5p" 0.0500474078164657 0.0636028992816477 3.06038250977364 0.02078266330386 0.983419027432519 NA "NOT"
"hsa-miR-375" "hsa-miR-375" 9495.12713728977 -7.56062027922655 0.602572425134928 -12.5472390767526 4.11612861328249e-36 5.43916995326615e-34 "DOWN"
"hsa-miR-433-5p" "hsa-miR-433-5p" 11.7637566679133 0.818766489629297 0.440026837253363 1.86071943870519 0.0627838072890408 0.137416649161996 "NOT"
"hsa-miR-3927-5p" "hsa-miR-3927-5p" 0.0500474078164657 0.0636028992816477 3.06038250977364 0.02078266330386 0.983419027432519 NA "NOT"
"hsa-miR-642a-5p" "hsa-miR-642a-5p" 3.63225481825425 -0.0560783995470207 0.639153011768354 -0.0877386142511754 0.930084428217849 0.946444094765357 "NOT"
"hsa-miR-3617-5p" "hsa-miR-3617-5p" 1.85370462304159 0.408523228120329 0.749599547472151 0.54498862692484 0.585761339671871 0.706110227334912 "NOT"
"hsa-miR-3065-3p" "hsa-miR-3065-3p" 69.4039579045284 -0.49398156625207 0.316540294903111 -1.56056456067709 0.118626526004221 0.226246467121452 "NOT"
"hsa-miR-1237-3p" "hsa-miR-1237-3p" 0.108708745909788 -0.297067482851847 3.06038250977364 -0.0970687428460762 0.922671803207381 NA "NOT"
"hsa-miR-30c-1-3p" "hsa-miR-30c-1-3p" 142.700543378615 -0.447089098620665 0.210877049961079 -2.12014109028547 0.033994148618473 0.0821567161503179 "NOT"
"hsa-miR-1269b" "hsa-miR-1269b" 0.159181965243338 0.0636012102412297 3.06038250977364 0.0207821113988571 0.983419467693913 NA "NOT"
"hsa-miR-323b-3p" "hsa-miR-323b-3p" 56.32531964662 0.229612742987823 0.338933578286641 0.677456462556909 0.498116384593935 0.643516278979595 "NOT"
"hsa-miR-4536-5p" "hsa-miR-4536-5p" 1.71873498577389 0.705890147289309 0.691225950804795 1.02121476554438 0.30715269821362 0.472085984644862 "NOT"
"hsa-miR-31-3p" "hsa-miR-31-3p" 35.9215589201298 0.419799976637861 0.577660447093392 0.726724460277944 0.467394766129196 0.6151960706206 "NOT"
"hsa-miR-3934-5p" "hsa-miR-3934-5p" 8.74771810139049 -1.3316074661173 0.369578314587162 -3.60304545358613 0.000314510504650173 0.00139866450385293 "DOWN"
"hsa-miR-664a-5p" "hsa-miR-664a-5p" 0.317471275382484 0.42426847716267 2.23982773532599 0.189420137303961 0.849763542870225 NA "NOT"
"hsa-miR-6834-3p" "hsa-miR-6834-3p" 0.0624177092375897 0.0636028992816478 3.06038250977364 0.02078266330386 0.983419027432519 NA "NOT"
"hsa-miR-744-3p" "hsa-miR-744-3p" 63.5330616025559 0.506086880622626 0.253587541832912 1.99570876772836 0.0459656321737535 0.106030448281102 "NOT"
"hsa-miR-508-5p" "hsa-miR-508-5p" 33.3819697260775 5.76826559711529 0.981452146908287 5.87727645742703 4.17071358743303e-09 4.53871772750065e-08 "UP"
"hsa-miR-5000-3p" "hsa-miR-5000-3p" 6.85067905706238 0.422216228067036 0.374309095065499 1.12798816174412 0.259324918749328 0.415728855880638 "NOT"
"hsa-miR-3120-5p" "hsa-miR-3120-5p" 0.0677776217474302 0.78494197450822 3.06038250977364 0.25648492369873 0.797576420335322 NA "NOT"
"hsa-miR-377-5p" "hsa-miR-377-5p" 66.7044597618687 1.12221800131429 0.393163023253202 2.85433251588251 0.00431273651291336 0.0142893149291675 "UP"
"hsa-miR-6509-5p" "hsa-miR-6509-5p" 3.41497664107156 1.03960546052995 0.565547373168641 1.83822878480589 0.0660286999037712 0.143709523319973 "NOT"
"hsa-miR-424-3p" "hsa-miR-424-3p" 0.633026943389877 -1.94464914202073 1.43179296685794 -1.35819157310728 0.174402903836012 0.309640472261634 "NOT"
"hsa-miR-6837-5p" "hsa-miR-6837-5p" 0.362189143943981 -0.275499704719697 1.4831557179322 -0.185752380136993 0.852638949651605 NA "NOT"
"hsa-miR-889-5p" "hsa-miR-889-5p" 5.55511195807774 0.92611449325308 0.452147688060969 2.04825661549817 0.0405348615962989 0.0956498647361645 "NOT"
"hsa-miR-107" "hsa-miR-107" 3637.72790174091 -0.597280434749223 0.182706327171413 -3.26907362211305 0.00107900222494806 0.00414352323272057 "NOT"
"hsa-miR-892b" "hsa-miR-892b" 0.055326726032947 0.0636028992816476 3.06038250977364 0.02078266330386 0.983419027432519 NA "NOT"
"hsa-miR-3117-3p" "hsa-miR-3117-3p" 26.7109156760879 0.0884465384176725 0.689142875101568 0.128342817742456 0.897877681611422 0.925905078584799 "NOT"
"hsa-miR-668-3p" "hsa-miR-668-3p" 19.0542608590649 0.141569943260027 0.380230486661746 0.372326649824816 0.709649658968763 0.805430594535099 "NOT"
"hsa-miR-485-3p" "hsa-miR-485-3p" 203.051077075953 1.49696027111203 0.274774925649481 5.44795078216722 5.09534524744239e-08 4.62077877831785e-07 "UP"
"hsa-miR-6715b-5p" "hsa-miR-6715b-5p" 0.0613907817326426 0.0636028992816479 3.06038250977364 0.0207826633038601 0.983419027432519 NA "NOT"
"hsa-miR-3144-3p" "hsa-miR-3144-3p" 1.67893312210078 -0.386551916043153 0.75531985553534 -0.511772480506528 0.608810252481756 0.722913329326861 "NOT"
"hsa-miR-581" "hsa-miR-581" 1.43466942908716 -0.670792864259579 1.08655868573113 -0.617355392827411 0.537000337636936 0.675816751447844 "NOT"
"hsa-miR-588" "hsa-miR-588" 1.45130312714415 -1.5070277849958 0.976498648826311 -1.54329735817572 0.122758644326572 0.232688004102622 "NOT"
"hsa-miR-4274" "hsa-miR-4274" 0.0603392554182986 0.78494197450822 3.06038250977364 0.25648492369873 0.797576420335322 NA "NOT"
"hsa-miR-3612" "hsa-miR-3612" 0.70112520613605 -2.69359729708532 1.53590752766112 -1.75374965521989 0.0794734130433787 0.165197543966574 "NOT"
"hsa-miR-4479" "hsa-miR-4479" 0.128674190860405 0.424271592374725 3.06038250977364 0.138633517548793 0.889739755874853 NA "NOT"
"hsa-miR-3680-5p" "hsa-miR-3680-5p" 1.28671950052227 0.990439368077458 0.825014433063902 1.20051156486949 0.22994072389372 0.379135774691072 "NOT"
"hsa-miR-1257" "hsa-miR-1257" 0.716852814010421 1.73806173355465 1.63508687953283 1.0629782155987 0.287791830521137 0.450435606145603 "NOT"
"hsa-miR-1258" "hsa-miR-1258" 0.327578476945014 2.10406656013771 1.85835670447521 1.13221888729478 0.257542421430211 NA "NOT"
"hsa-miR-6501-5p" "hsa-miR-6501-5p" 4.83092786088968 -0.172269533250057 0.496176974481843 -0.347193727459759 0.728445782862218 0.820721497134654 "NOT"
"hsa-miR-92b-5p" "hsa-miR-92b-5p" 16.5623054821519 -0.489767104999436 0.290438690532281 -1.68630117461916 0.0917378049289111 0.184072602080787 "NOT"
"hsa-miR-3679-5p" "hsa-miR-3679-5p" 0.962796272217373 0.567699502498615 0.995440734307186 0.570299650128068 0.568474478163459 0.696728486540174 "NOT"
"hsa-miR-4695-5p" "hsa-miR-4695-5p" 0.047317964177145 0.0636028992816478 3.06038250977364 0.02078266330386 0.983419027432519 NA "NOT"
"hsa-miR-3667-5p" "hsa-miR-3667-5p" 0.180611784066938 0.0635985997556556 2.52224781741661 0.0252150479887404 0.979883434213344 NA "NOT"
"hsa-miR-6796-5p" "hsa-miR-6796-5p" 0.136760272234446 0.424271592374725 3.06038250977364 0.138633517548793 0.889739755874853 NA "NOT"
"hsa-miR-378b" "hsa-miR-378b" 0.219843666870042 -0.297075620412749 2.03017894544501 -0.14632977111662 0.883661064850302 NA "NOT"
"hsa-miR-378c" "hsa-miR-378c" 853.899343652911 -0.25756948433143 0.316721131056444 -0.813237447947632 0.416081932830396 0.573309264588099 "NOT"
"hsa-miR-6866-3p" "hsa-miR-6866-3p" 0.319856492308633 0.784939809109778 1.91707620721334 0.409446325689247 0.682212148795598 NA "NOT"
"hsa-miR-4653-5p" "hsa-miR-4653-5p" 0.258327436981249 -0.29707016536151 2.92540553240016 -0.101548370669067 0.919115161736562 NA "NOT"
"hsa-miR-4781-5p" "hsa-miR-4781-5p" 0.289840550609626 0.0635950418027195 1.6914114370583 0.0375988008649888 0.970007564018521 NA "NOT"
"hsa-miR-6852-5p" "hsa-miR-6852-5p" 6.10426786524393 0.540897745404068 0.570498004653963 0.948115052097598 0.343070886277425 0.509740579993112 "NOT"
"hsa-miR-584-3p" "hsa-miR-584-3p" 0.334995393312172 1.53094246230987 2.28444130471737 0.670160559235413 0.502755443313623 NA "NOT"
"hsa-miR-20b-5p" "hsa-miR-20b-5p" 230.279782790104 -2.46592536753031 0.398077451810476 -6.19458689839167 5.84380933020702e-10 7.40482689101575e-09 "DOWN"
"hsa-miR-4727-5p" "hsa-miR-4727-5p" 0.0654052091774419 0.78494197450822 3.06038250977364 0.25648492369873 0.797576420335322 NA "NOT"
"hsa-miR-411-5p" "hsa-miR-411-5p" 11466.5925822877 0.921842912010456 0.366128549784079 2.51781215246422 0.0118086281022161 0.0339223012253103 "NOT"
"hsa-miR-922" "hsa-miR-922" 0.0792528359478857 0.78494197450822 3.06038250977364 0.25648492369873 0.797576420335322 NA "NOT"
"hsa-miR-423-3p" "hsa-miR-423-3p" 8338.87475246321 -0.540935316030325 0.156993264800875 -3.44559568664573 0.0005698021942737 0.0023321549986866 "NOT"
"hsa-miR-215-3p" "hsa-miR-215-3p" 0.047317964177145 0.0636028992816478 3.06038250977364 0.02078266330386 0.983419027432519 NA "NOT"
"hsa-miR-6801-3p" "hsa-miR-6801-3p" 0.112465117054055 -0.297067482851847 3.06038250977364 -0.0970687428460763 0.922671803207381 NA "NOT"
"hsa-miR-652-3p" "hsa-miR-652-3p" 314.861251310279 0.489897369200216 0.214383405745288 2.28514593980408 0.022304271838365 0.0584460381033643 "NOT"
"hsa-miR-3159" "hsa-miR-3159" 0.332240827552722 -0.990213751781948 1.48033724060116 -0.668910924229551 0.503552301197512 NA "NOT"
"hsa-miR-1228-5p" "hsa-miR-1228-5p" 0.13019533098502 0.424271592374725 3.06038250977364 0.138633517548794 0.889739755874853 NA "NOT"
"hsa-miR-3154" "hsa-miR-3154" 3.93515581287425 1.59367559150044 0.64363308562191 2.47606225829823 0.01328404113993 0.0375771805946033 "UP"
"hsa-miR-5191" "hsa-miR-5191" 0.112723173354587 0.424271592374725 3.06038250977364 0.138633517548793 0.889739755874853 NA "NOT"
"hsa-miR-3924" "hsa-miR-3924" 0.0494213549125197 0.0636028992816476 3.06038250977364 0.02078266330386 0.983419027432519 NA "NOT"
"hsa-miR-2277-3p" "hsa-miR-2277-3p" 6.69554962673393 -0.34449931130801 0.40979226973171 -0.840668154949708 0.400533865448941 0.559754520458948 "NOT"
"hsa-miR-106b-5p" "hsa-miR-106b-5p" 2469.61960225449 -0.795797849767011 0.134308679674188 -5.9251408896096 3.12029751750192e-09 3.51984780937716e-08 "NOT"
"hsa-miR-380-5p" "hsa-miR-380-5p" 3.51042191060326 0.466903446975944 0.539684623698277 0.865141281544048 0.38696124911465 0.552375239862734 "NOT"
"hsa-miR-4798-5p" "hsa-miR-4798-5p" 0.318197285399702 1.46427701617571 1.6481660868572 0.888428070357799 0.37431053159803 NA "NOT"
"hsa-miR-939-3p" "hsa-miR-939-3p" 0.685471827757282 -1.10933574933997 1.11432778604134 -0.995520136207771 0.319483355775689 0.48446246572543 "NOT"
"hsa-miR-509-5p" "hsa-miR-509-5p" 30.9863554628865 4.12765885865029 0.824357324151301 5.00712341325993 5.5249504762856e-07 4.08846335245135e-06 "UP"
"hsa-miR-6805-5p" "hsa-miR-6805-5p" 0.0500474078164657 0.0636028992816477 3.06038250977364 0.02078266330386 0.983419027432519 NA "NOT"
"hsa-miR-6878-5p" "hsa-miR-6878-5p" 0.32359018001627 -0.738398872885578 1.94057162739997 -0.380505858407765 0.703569948635197 NA "NOT"
"hsa-miR-5002-3p" "hsa-miR-5002-3p" 0.308986819077796 0.784939797902217 1.93074481062134 0.406547666778197 0.684340240716881 NA "NOT"
"hsa-miR-342-3p" "hsa-miR-342-3p" 8907.26230678009 -0.203780275937252 0.213403856297401 -0.954904374611028 0.33962605730599 0.505884223845477 "NOT"
"hsa-miR-211-5p" "hsa-miR-211-5p" 0.331936463883525 -1.6281706031252 2.27910800988229 -0.71438939974121 0.47498642488338 NA "NOT"
"hsa-miR-1-5p" "hsa-miR-1-5p" 0.460720862213478 2.46598737188065 2.17274829170297 1.1349622877613 0.25639111983556 NA "NOT"
"hsa-miR-3657" "hsa-miR-3657" 0.104587515426273 0.424271592374725 3.06038250977364 0.138633517548793 0.889739755874853 NA "NOT"
"hsa-miR-3654" "hsa-miR-3654" 0.104825400463706 -0.297067482851847 3.06038250977364 -0.0970687428460763 0.922671803207381 NA "NOT"
"hsa-miR-363-3p" "hsa-miR-363-3p" 659.179389769089 -1.81054451426243 0.359385317079538 -5.03789227944926 4.70686199489446e-07 3.51116721393337e-06 "DOWN"
"hsa-miR-3651" "hsa-miR-3651" 5.16787558946019 0.460394386276342 0.488964672119321 0.9415698362846 0.346412918949195 0.511872124645376 "NOT"
"hsa-miR-3659" "hsa-miR-3659" 0.047317964177145 0.0636028992816478 3.06038250977364 0.02078266330386 0.983419027432519 NA "NOT"
"hsa-miR-6870-3p" "hsa-miR-6870-3p" 0.0677776217474302 0.78494197450822 3.06038250977364 0.25648492369873 0.797576420335322 NA "NOT"
"hsa-miR-5706" "hsa-miR-5706" 0.459164693234242 -0.872522227194065 1.23433971555171 -0.706873655769938 0.479644996656352 NA "NOT"
"hsa-miR-1909-3p" "hsa-miR-1909-3p" 0.127822918415032 0.424271592374725 3.06038250977364 0.138633517548793 0.889739755874853 NA "NOT"
"hsa-miR-4742-3p" "hsa-miR-4742-3p" 4.11744603372434 -0.0746981516604741 0.459339548828696 -0.162620771172333 0.87081703166569 0.912508098023918 "NOT"
"hsa-miR-1180-3p" "hsa-miR-1180-3p" 283.962195283634 -0.173485477587692 0.214836982418067 -0.807521478076314 0.419366105377979 0.574042349840426 "NOT"
"hsa-miR-2115-5p" "hsa-miR-2115-5p" 0.279301324640054 0.0635957482014418 1.97147762195567 0.0322579102563468 0.97426637447176 NA "NOT"
"hsa-miR-6818-3p" "hsa-miR-6818-3p" 0.168945625835669 -0.657742797816994 2.56516003018794 -0.256413943019688 0.797631222692381 NA "NOT"
"hsa-miR-3622b-5p" "hsa-miR-3622b-5p" 0 NA NA NA NA NA NA
"hsa-miR-4782-5p" "hsa-miR-4782-5p" 0.140195798940185 1.1456106676013 3.06038250977364 0.374335777943663 0.708154516855711 NA "NOT"
"hsa-miR-205-3p" "hsa-miR-205-3p" 0.30616893353633 -1.5291910339615 2.29713315527852 -0.665695425817004 0.505605797836294 NA "NOT"
"hsa-miR-4802-5p" "hsa-miR-4802-5p" 1.69489697211729 1.55634593469426 0.763307930941381 2.03894898979345 0.0414551188150781 0.0973248347815919 "UP"
"hsa-miR-216b-3p" "hsa-miR-216b-3p" 0.681583252654465 3.12599605243686 1.25970493862466 2.48153036206226 0.0130819564923498 0.0372332607859187 "UP"
"hsa-miR-34b-3p" "hsa-miR-34b-3p" 134.483529553266 -4.14177906946615 0.441422231391236 -9.3828057921153 6.42400305155858e-21 3.12747516983773e-19 "DOWN"
"hsa-miR-518c-3p" "hsa-miR-518c-3p" 0.176058661243336 0.06360121024123 3.06038250977364 0.0207821113988572 0.983419467693913 NA "NOT"
"hsa-miR-409-5p" "hsa-miR-409-5p" 74.6435407451286 0.939639560655707 0.431753580196214 2.17633299121383 0.0295303703505196 0.0740259961361264 "NOT"
"hsa-miR-5580-3p" "hsa-miR-5580-3p" 0.154795488761932 -0.657742268088109 2.62282664428691 -0.250776111917581 0.801987211450791 NA "NOT"
"hsa-miR-218-5p" "hsa-miR-218-5p" 671.441214955415 0.375138943585727 0.379218364515755 0.989242554391486 0.322544482627506 0.488303840311691 "NOT"
"hsa-miR-6837-3p" "hsa-miR-6837-3p" 1.66921672536298 0.503099187006639 0.757585606068572 0.664082293771962 0.506637641996114 0.648187990141326 "NOT"
"hsa-miR-7853-5p" "hsa-miR-7853-5p" 0 NA NA NA NA NA NA
"hsa-miR-4433b-3p" "hsa-miR-4433b-3p" 0.154011635305208 1.1456106676013 3.06038250977364 0.374335777943663 0.708154516855711 NA "NOT"
"hsa-miR-4800-3p" "hsa-miR-4800-3p" 0.47538953843911 -0.853318139940991 1.4226567381496 -0.599806064989977 0.548635490852736 NA "NOT"
"hsa-miR-23a-5p" "hsa-miR-23a-5p" 1.83789158501787 -1.16806138675563 0.74570359836301 -1.56638829331089 0.117257741911903 0.224561928092154 "NOT"
"hsa-miR-3136-5p" "hsa-miR-3136-5p" 7.22182573742637 -0.824650354782679 0.457118658395774 -1.80401814635336 0.07122846226253 0.152868509496149 "NOT"
"hsa-miR-491-5p" "hsa-miR-491-5p" 15.1045406207851 1.05762768548538 0.370344626287361 2.85579325421273 0.00429294576528723 0.0142840821327003 "UP"
"hsa-miR-372-3p" "hsa-miR-372-3p" 7.82260761992176 -1.45876296465039 0.601076294936445 -2.42691814157242 0.0152276912593206 0.0424265494423842 "DOWN"
"hsa-miR-6513-3p" "hsa-miR-6513-3p" 1.19438154760893 1.39235958925854 0.960256534616815 1.4499871014303 0.147062116162691 0.271439634758003 "NOT"
"hsa-miR-3177-5p" "hsa-miR-3177-5p" 0.175332465850457 0.0635986831275131 2.54119668343117 0.0250270604956249 0.980033379211342 NA "NOT"
"hsa-miR-3125" "hsa-miR-3125" 0.554376862866955 0.684281864321763 1.33303411469828 0.513326595903846 0.607722882884702 0.722549700087853 "NOT"
"hsa-miR-376b-5p" "hsa-miR-376b-5p" 17.9228687718154 1.66566340869813 0.440822551342853 3.77853493117381 0.000157753726610327 0.000752176273786354 "UP"
"hsa-miR-3122" "hsa-miR-3122" 0.0654052091774419 0.78494197450822 3.06038250977364 0.25648492369873 0.797576420335322 NA "NOT"
"hsa-miR-5196-5p" "hsa-miR-5196-5p" 0.0572695512491278 0.78494197450822 3.06038250977364 0.25648492369873 0.797576420335322 NA "NOT"
"hsa-miR-607" "hsa-miR-607" 0.260850809890614 0.424268087159828 1.95640218260567 0.216861385113954 0.828316371666206 NA "NOT"
"hsa-miR-1224-5p" "hsa-miR-1224-5p" 1.89305240475598 -2.92350640956841 1.04699109177682 -2.79229348991597 0.00523358625027993 0.0164103975644371 "DOWN"
"hsa-miR-6875-3p" "hsa-miR-6875-3p" 0.281544327162118 0.784939393928057 2.37139626620465 0.331003048758413 0.740642182668453 NA "NOT"
"hsa-miR-874-3p" "hsa-miR-874-3p" 1024.82892495036 1.97971698759406 0.319726476562955 6.19190818625947 5.94401745960732e-10 7.43002182450915e-09 "UP"
"hsa-miR-3937" "hsa-miR-3937" 0.169972553340616 -0.657742833521868 2.56122646846709 -0.256807760508399 0.797327178928235 NA "NOT"
"hsa-miR-4670-3p" "hsa-miR-4670-3p" 4.976865227706 1.39470469098673 0.503493971289047 2.7700524147608 0.00560472725194716 0.0174168624744672 "UP"
"hsa-miR-92a-2-5p" "hsa-miR-92a-2-5p" 0.107020748637323 -0.297067482851847 3.06038250977364 -0.0970687428460763 0.922671803207381 NA "NOT"
"hsa-miR-1245b-5p" "hsa-miR-1245b-5p" 3.13324438004241 -0.146929695898341 0.57368852081331 -0.256114059402899 0.797862766127365 0.861170430184145 "NOT"
"hsa-miR-4709-3p" "hsa-miR-4709-3p" 1.77835419114657 1.00557866187205 0.86062336523879 1.16843058472279 0.242633124007606 0.391685235090812 "NOT"
"hsa-miR-758-5p" "hsa-miR-758-5p" 10.1808033427542 0.980949427157998 0.364574266127725 2.69067106018485 0.00713084666584709 0.0214854500518194 "NOT"
"hsa-miR-495-5p" "hsa-miR-495-5p" 0.107864922480821 0.78494197450822 3.06038250977364 0.25648492369873 0.797576420335322 NA "NOT"
"hsa-miR-6806-3p" "hsa-miR-6806-3p" 0.558398148719307 -0.927583172706659 1.40799789742574 -0.658795850762682 0.510026872107816 0.651622730248246 "NOT"
"hsa-miR-6792-3p" "hsa-miR-6792-3p" 0.0500474078164657 0.0636028992816477 3.06038250977364 0.02078266330386 0.983419027432519 NA "NOT"
"hsa-miR-6884-3p" "hsa-miR-6884-3p" 0.373530264380705 0.424267158111423 1.48640546778155 0.285431645205558 0.775313466080142 NA "NOT"
"hsa-miR-3944-5p" "hsa-miR-3944-5p" 0.324627647846453 0.424267395217975 1.95345936346682 0.217187725095558 0.82806205033762 NA "NOT"
"hsa-miR-7155-3p" "hsa-miR-7155-3p" 0.279488088936642 -0.650033619847 1.69577622748061 -0.383325116435171 0.701478718688347 NA "NOT"
"hsa-miR-539-5p" "hsa-miR-539-5p" 21.7241124534754 1.80607689073481 0.327524702003653 5.51432267455255 3.50125715714536e-08 3.40911881090469e-07 "UP"
"hsa-miR-487a-3p" "hsa-miR-487a-3p" 91.3298280889264 0.759691696601352 0.371491814112293 2.04497560307403 0.0408572634137423 0.0961653146506657 "NOT"
"hsa-miR-3152-3p" "hsa-miR-3152-3p" 0.295265944130218 1.14560976252711 2.82836045000315 0.405043763967863 0.685445342110817 NA "NOT"
"hsa-miR-3939" "hsa-miR-3939" 1.22187334699787 -1.65321316631161 1.13337784299952 -1.45866021338156 0.144658651870543 0.267618505960505 "NOT"
"hsa-miR-7151-5p" "hsa-miR-7151-5p" 0.241109902623286 1.14561107246139 2.39094547742099 0.479145628070578 0.63183503157055 NA "NOT"
"hsa-miR-653-3p" "hsa-miR-653-3p" 6.18761852018788 2.20461894549283 0.589120842827531 3.74221854876427 0.000182402773039744 0.000847852085737504 "UP"
"hsa-miR-609" "hsa-miR-609" 1.11931524430402 -0.970778230732917 0.926204392204166 -1.04812527224436 0.294580894004367 0.457193501600738 "NOT"
"hsa-miR-449c-3p" "hsa-miR-449c-3p" 0.520497605948595 -2.29290305587151 3.01025196766523 -0.761698050695039 0.446240239026934 0.595630910678087 "NOT"
"hsa-miR-6874-5p" "hsa-miR-6874-5p" 0.186785334720967 0.0635985070137323 2.50100063563779 0.0254292246501225 0.979712600741166 NA "NOT"
"hsa-miR-4710" "hsa-miR-4710" 0.0677776217474302 0.78494197450822 3.06038250977364 0.25648492369873 0.797576420335322 NA "NOT"
"hsa-miR-493-5p" "hsa-miR-493-5p" 1538.09212591614 1.51686180276758 0.256800475623323 5.90677178103252 3.4887652409446e-09 3.84179505699257e-08 "UP"
"hsa-miR-514b-5p" "hsa-miR-514b-5p" 7.0859635823848 6.47035876185787 1.80238353307444 3.58989007784651 0.000330817436201313 0.00144651251033587 "UP"
"hsa-miR-203a-5p" "hsa-miR-203a-5p" 5.59226013769085 -2.74822496977175 0.56212993575849 -4.88894968040356 1.01375402172939e-06 7.26916643488129e-06 "DOWN"
"hsa-miR-3942-5p" "hsa-miR-3942-5p" 3.69825658419848 -0.45846349533267 0.485552724595729 -0.9442095000381 0.345062601523541 0.510960148060542 "NOT"
"hsa-miR-29c-5p" "hsa-miR-29c-5p" 86.1110221799468 1.24074266445648 0.174365863280977 7.11574296201039 1.11311571519713e-12 2.10128987052519e-11 "UP"
"hsa-miR-4788" "hsa-miR-4788" 0.144658045125328 1.1456106676013 3.06038250977364 0.374335777943663 0.708154516855711 NA "NOT"
"hsa-miR-6802-3p" "hsa-miR-6802-3p" 1.06943510000343 0.93980238886088 0.99929057682888 0.940469579772504 0.346976746374147 0.511887544491365 "NOT"
"hsa-miR-1292-5p" "hsa-miR-1292-5p" 2.55780222323764 0.358694072142432 0.692805784051468 0.51774116267451 0.604638874534282 0.720735771835323 "NOT"
"hsa-miR-4731-3p" "hsa-miR-4731-3p" 2.46794911114655 0.657589547120529 0.822653313723754 0.799351970204725 0.424086351995646 0.577731775546351 "NOT"
"hsa-miR-34b-5p" "hsa-miR-34b-5p" 1164.49713519122 -5.14852791359959 0.39668068067631 -12.9790235935406 1.60918895476749e-38 2.48083297193321e-36 "DOWN"
"hsa-let-7b-3p" "hsa-let-7b-3p" 137.765994133759 0.790897903765075 0.291954249440521 2.70897890775932 0.00674906301868274 0.0205358003035577 "NOT"
"hsa-miR-126-5p" "hsa-miR-126-5p" 0.274267133113739 -0.65032047673608 1.70360587280207 -0.381731765027576 0.702660336060691 NA "NOT"
"hsa-miR-6733-5p" "hsa-miR-6733-5p" 0.765781931733164 -0.712300802763627 1.15803767718493 -0.615092942826489 0.538493342386638 0.6758566373238 "NOT"
"hsa-miR-6786-3p" "hsa-miR-6786-3p" 0.686271501613242 0.672979605171554 1.30933180733631 0.51398705920133 0.607261038261836 0.722549700087853 "NOT"
"hsa-miR-4714-3p" "hsa-miR-4714-3p" 1.84445589642299 -0.0717738936874061 0.689850363992263 -0.104042698871738 0.917135463622623 0.936368988797932 "NOT"
"hsa-miR-330-5p" "hsa-miR-330-5p" 203.016500685317 -0.608677782170791 0.175834377138802 -3.46165404100875 0.000536866789265133 0.00221697223245646 "NOT"
"hsa-miR-127-5p" "hsa-miR-127-5p" 829.643158455244 1.36282311712049 0.265896779682326 5.12538406350273 2.96931836902754e-07 2.30808360617687e-06 "UP"
"hsa-miR-219a-1-3p" "hsa-miR-219a-1-3p" 6.41852308310862 -0.129655378510938 0.407113441941729 -0.318474815993661 0.75012479488625 0.83436446659449 "NOT"
"hsa-miR-4715-5p" "hsa-miR-4715-5p" 0.540721952520518 2.79793167407333 1.30516925409171 2.14373091099243 0.0320544539347303 0.0784401319831364 "UP"
"hsa-miR-668-5p" "hsa-miR-668-5p" 0.361145525758025 0.784940027248437 1.62834509635078 0.482047711512466 0.629772053291402 NA "NOT"
"hsa-miR-24-3p" "hsa-miR-24-3p" 6662.73922334066 0.231640992129898 0.241847110900821 0.957799294219773 0.338163975165227 0.504518833915862 "NOT"
"hsa-miR-204-5p" "hsa-miR-204-5p" 815.932792786542 -0.177887523087654 0.323704156005632 -0.549537346948859 0.582636741984101 0.70449540697424 "NOT"
"hsa-miR-103a-2-5p" "hsa-miR-103a-2-5p" 23.2580402622053 -0.216301961158312 0.278312903355136 -0.777189841184991 0.437046774880814 0.587599224948769 "NOT"
"hsa-miR-6132" "hsa-miR-6132" 0.0798565435218868 0.78494197450822 3.06038250977364 0.25648492369873 0.797576420335322 NA "NOT"
"hsa-miR-6823-3p" "hsa-miR-6823-3p" 0.0741550917833207 0.78494197450822 3.06038250977364 0.25648492369873 0.797576420335322 NA "NOT"
"hsa-miR-194-3p" "hsa-miR-194-3p" 2.96005043957325 -0.51294192057576 0.59084787281361 -0.868145497644152 0.385314686517956 0.55093811294492 "NOT"
"hsa-miR-5010-3p" "hsa-miR-5010-3p" 0.117744435270537 -0.297067482851847 3.06038250977364 -0.0970687428460763 0.922671803207381 NA "NOT"
"hsa-miR-202-3p" "hsa-miR-202-3p" 26.0782315735408 5.91499638483284 0.742205180961401 7.96948948425685 1.59331186276792e-15 4.09392631405647e-14 "UP"
"hsa-miR-195-5p" "hsa-miR-195-5p" 10268.6511120747 -0.0571422493231257 0.450871202803201 -0.126737411854772 0.899148234200573 0.925922725933495 "NOT"
"hsa-miR-4755-3p" "hsa-miR-4755-3p" 0.423700659856609 0.756042060517363 1.36253513140359 0.554878948140249 0.578977462160618 NA "NOT"
"hsa-miR-1226-5p" "hsa-miR-1226-5p" 0.392568600079492 1.16998001821584 1.47089153852029 0.795422359552653 0.426367857691541 NA "NOT"
"hsa-miR-652-5p" "hsa-miR-652-5p" 8.31159399372238 -0.00684742197097158 0.509465622939612 -0.0134404004169349 0.98927643487589 0.992495338677005 "NOT"
"hsa-miR-3121-3p" "hsa-miR-3121-3p" 0.231363335073259 -1.05229943769117 2.01916864636577 -0.521154802787357 0.602258936638435 NA "NOT"
"hsa-miR-676-3p" "hsa-miR-676-3p" 8.02301408568785 -1.60055316727756 0.449053474207072 -3.56428189338425 0.000364853686068854 0.00156245212784116 "DOWN"
"hsa-miR-501-5p" "hsa-miR-501-5p" 38.5067063521649 -0.266220055586786 0.335990537044436 -0.792343909232113 0.428160175439424 0.580715780471359 "NOT"
"hsa-miR-28-3p" "hsa-miR-28-3p" 25708.1871006981 0.926283358625579 0.12657753070405 7.3179130093106 2.5185703327751e-13 5.29472172231128e-12 "NOT"
"hsa-miR-133b" "hsa-miR-133b" 15.9832823732982 3.31772184939253 0.488701299268082 6.78885416175774 1.13027623508989e-11 1.90091912265118e-10 "UP"
"hsa-miR-889-3p" "hsa-miR-889-3p" 932.211860181752 1.02750419131647 0.269200397984103 3.81687471122217 0.000135152755553344 0.000651126556702306 "UP"
"hsa-miR-34a-5p" "hsa-miR-34a-5p" 1846.32147867905 0.94770088423871 0.214892514357649 4.41011585290232 1.03315330647523e-05 6.12606928518968e-05 "NOT"
"hsa-miR-5585-5p" "hsa-miR-5585-5p" 0.262497424678525 0.42426863201629 2.34287342858763 0.181089010972332 0.856297709971205 NA "NOT"
"hsa-miR-4777-3p" "hsa-miR-4777-3p" 5.1374059300141 2.08606600151912 0.644927888659892 3.23457248197748 0.00121824994435326 0.00459951509602761 "UP"
"hsa-miR-466" "hsa-miR-466" 0.319303909587935 0.0635956043299446 1.9177565262726 0.0331614589540991 0.973545832505888 NA "NOT"
"hsa-miR-6764-5p" "hsa-miR-6764-5p" 0.528761031927316 1.06651233776904 1.32291480301489 0.806183690241037 0.420136941450776 0.574042349840426 "NOT"
"hsa-miR-1243" "hsa-miR-1243" 4.25821496780958 2.78378330196035 0.618729448340855 4.49919316015289 6.82118576552516e-06 4.20639788874052e-05 "UP"
"hsa-miR-4640-3p" "hsa-miR-4640-3p" 0.290806744985328 0.0635957037957159 1.95505418734071 0.0325288701497423 0.974050293157119 NA "NOT"
"hsa-miR-6735-5p" "hsa-miR-6735-5p" 1.59024969071987 0.765835031003122 0.759494325375837 1.00834858854824 0.313287144728642 0.477414512148259 "NOT"
"hsa-miR-323a-5p" "hsa-miR-323a-5p" 0.776130098411333 1.38252775705576 1.17337245260562 1.17825141879348 0.238696389152444 0.388722112616215 "NOT"
"hsa-miR-3127-5p" "hsa-miR-3127-5p" 4.19209915019857 0.294542564841059 0.534614046501237 0.550944306025408 0.581671853940742 0.704249299601029 "NOT"
"hsa-miR-6845-5p" "hsa-miR-6845-5p" 0.0792528359478857 0.78494197450822 3.06038250977364 0.25648492369873 0.797576420335322 NA "NOT"
"hsa-miR-4433a-5p" "hsa-miR-4433a-5p" 0.0494213549125197 0.0636028992816476 3.06038250977364 0.02078266330386 0.983419027432519 NA "NOT"
"hsa-miR-490-5p" "hsa-miR-490-5p" 0.489001047681883 -0.179025559438672 1.63487257119103 -0.109504289565669 0.912802519649808 0.934007002960257 "NOT"
"hsa-miR-6514-5p" "hsa-miR-6514-5p" 4.10524365953901 0.00835174017408426 0.45847358621923 0.0182164042272452 0.985466216126983 0.989746199693224 "NOT"
"hsa-miR-4284" "hsa-miR-4284" 1.59554227096266 -0.147495291536834 0.862863334314175 -0.170937025217402 0.864273283182246 0.910874610230666 "NOT"
"hsa-miR-1248" "hsa-miR-1248" 38.7845130832558 -0.222750133235228 0.44307478147134 -0.502737105676678 0.615149118037912 0.726708728205707 "NOT"
"hsa-miR-4725-5p" "hsa-miR-4725-5p" 0.0798565435218868 0.78494197450822 3.06038250977364 0.25648492369873 0.797576420335322 NA "NOT"
"hsa-miR-556-5p" "hsa-miR-556-5p" 5.8998845125629 -2.3098430456491 0.541490880964624 -4.26570996271313 1.99267512704153e-05 0.000111710575303844 "DOWN"
"hsa-miR-6821-3p" "hsa-miR-6821-3p" 0.0613907817326426 0.0636028992816479 3.06038250977364 0.0207826633038601 0.983419027432519 NA "NOT"
"hsa-miR-4442" "hsa-miR-4442" 0.248974641168758 -1.23813238893082 2.39424850253783 -0.517127769994821 0.605066969365804 NA "NOT"
"hsa-miR-4443" "hsa-miR-4443" 0.268738074419732 1.86650981059979 2.89998293327289 0.643627860420981 0.519816779477698 NA "NOT"
"hsa-miR-550a-3p" "hsa-miR-550a-3p" 59.5757368822263 -0.238939787911159 0.175798806418692 -1.35916615578201 0.174093943191131 0.309640472261634 "NOT"
"hsa-miR-6505-5p" "hsa-miR-6505-5p" 2.00962122669303 -0.152089862802663 0.681649372177414 -0.223120373920155 0.823441821921927 0.880126025956186 "NOT"
"hsa-miR-6855-5p" "hsa-miR-6855-5p" 0.177543136992073 0.0636012102412298 3.06038250977364 0.0207821113988571 0.983419467693913 NA "NOT"
"hsa-miR-6874-3p" "hsa-miR-6874-3p" 0.743458786294489 1.35882271518133 1.26617533901697 1.07317104772889 0.28319437828521 0.445198676180189 "NOT"
"hsa-miR-4449" "hsa-miR-4449" 4.1504500590217 0.523134398909909 0.582573054710793 0.897972185084339 0.369200378565699 0.535803569922582 "NOT"
"hsa-miR-217" "hsa-miR-217" 52.1375723918584 4.1659666222267 0.504217088366979 8.26224798473041 1.42954325704408e-16 4.00705306898719e-15 "UP"
"hsa-miR-518e-5p" "hsa-miR-518e-5p" 0.09463592835429 -0.297067482851847 3.06038250977364 -0.0970687428460763 0.922671803207381 NA "NOT"
"hsa-miR-6716-3p" "hsa-miR-6716-3p" 21.506308977271 -0.116688110923783 0.246502067335806 -0.473375790251775 0.635945098922803 0.74294029410358 "NOT"
"hsa-miR-6715b-3p" "hsa-miR-6715b-3p" 2.93886583795388 -4.78282623378356 1.0606778301251 -4.50921674606839 6.50674059359419e-06 4.03941949602324e-05 "DOWN"
"hsa-miR-3158-5p" "hsa-miR-3158-5p" 3.22956224398735 -1.06511820265862 0.624727865490885 -1.70493147735886 0.0882072048989658 0.1791345051808 "NOT"
"hsa-miR-6891-5p" "hsa-miR-6891-5p" 0.186675839766634 0.0635985086163662 2.50136933155966 0.0254254770832707 0.97971558990042 NA "NOT"
"hsa-miR-5094" "hsa-miR-5094" 0.97668858532944 0.541596875207794 1.19274910104635 0.454074435883181 0.649775252365746 0.753983509948167 "NOT"
"hsa-miR-5092" "hsa-miR-5092" 0.33102631167481 -0.978338412786118 1.65999142487502 -0.589363534127759 0.555617433127697 NA "NOT"
"hsa-miR-5091" "hsa-miR-5091" 4.07939624001714 -0.679494620055048 0.514951318181933 -1.3195317616703 0.186991398946982 0.322699709003653 "NOT"
"hsa-miR-4704-5p" "hsa-miR-4704-5p" 0.423144936258514 2.41899353256914 1.81199048086576 1.33499240647962 0.181878831758315 NA "NOT"
"hsa-miR-6833-3p" "hsa-miR-6833-3p" 0.119687260486717 0.424271592374725 3.06038250977364 0.138633517548793 0.889739755874853 NA "NOT"
"hsa-miR-1268b" "hsa-miR-1268b" 4.63024363936096 -0.289870808947333 0.470571849257299 -0.615996918227969 0.537896553758053 0.6758566373238 "NOT"
"hsa-miR-675-3p" "hsa-miR-675-3p" 162.512904599431 -3.12799871565442 0.347871913121489 -8.99181163430693 2.43188241491391e-19 9.37288014081401e-18 "DOWN"
"hsa-miR-6784-3p" "hsa-miR-6784-3p" 0.64187467627143 0.967729152130348 1.2262570453917 0.789173163789024 0.43001080461218 0.582371880331284 "NOT"
"hsa-miR-422a" "hsa-miR-422a" 2.27608629069125 -0.202829360358565 0.787354667551686 -0.257608633970853 0.79670896562167 0.861170430184145 "NOT"
"hsa-miR-6754-3p" "hsa-miR-6754-3p" 0.129168403480073 0.424271592374725 3.06038250977364 0.138633517548794 0.889739755874853 NA "NOT"
"hsa-miR-3065-5p" "hsa-miR-3065-5p" 4.70817922771176 -1.14852586917559 0.533154464289113 -2.15420848197715 0.031223825991114 0.0771595446894952 "DOWN"
"hsa-miR-184" "hsa-miR-184" 9.90603062802578 -2.38180382856869 0.409839433594106 -5.81155358253683 6.18957151062425e-09 6.65738796200864e-08 "DOWN"
"hsa-miR-4700-5p" "hsa-miR-4700-5p" 0.0494213549125197 0.0636028992816476 3.06038250977364 0.02078266330386 0.983419027432519 NA "NOT"
"hsa-miR-200a-3p" "hsa-miR-200a-3p" 5035.9662854027 -5.29445450725283 0.429968961359078 -12.3135737298751 7.65566424180181e-35 7.08148942366667e-33 "DOWN"
"hsa-miR-500b-3p" "hsa-miR-500b-3p" 0.61537699619464 -0.402799295092085 1.20639368182673 -0.33388710597536 0.738464749945035 0.827975628726252 "NOT"
"hsa-miR-1270" "hsa-miR-1270" 13.6753565263507 -0.214738396952273 0.320176277397957 -0.670688030660586 0.502419289455263 0.646927784898676 "NOT"
"hsa-miR-154-3p" "hsa-miR-154-3p" 65.7965299376915 0.787630136052166 0.418555920852819 1.88177994101087 0.0598659004184795 0.132796062079361 "NOT"
"hsa-miR-324-3p" "hsa-miR-324-3p" 117.506388317219 -0.131748788382905 0.181897106561696 -0.724303925847323 0.468879167337863 0.6151960706206 "NOT"
"hsa-miR-5000-5p" "hsa-miR-5000-5p" 1.55742564501701 0.207201909445058 0.808277135560598 0.25635008133856 0.797680529506615 0.861170430184145 "NOT"
"hsa-miR-659-3p" "hsa-miR-659-3p" 0.0572695512491278 0.78494197450822 3.06038250977364 0.25648492369873 0.797576420335322 NA "NOT"
"hsa-miR-4999-5p" "hsa-miR-4999-5p" 3.36494540172806 0.209360024117591 0.576315157938874 0.363273499288728 0.716400587594389 0.809121542765335 "NOT"
"hsa-miR-302a-5p" "hsa-miR-302a-5p" 0.0572695512491278 0.78494197450822 3.06038250977364 0.25648492369873 0.797576420335322 NA "NOT"
"hsa-miR-645" "hsa-miR-645" 0.114826564089962 0.424271592374725 3.06038250977364 0.138633517548793 0.889739755874853 NA "NOT"
"hsa-miR-509-3-5p" "hsa-miR-509-3-5p" 158.513196032473 6.6699319236242 1.22318098260072 5.45293952285182 4.95439224907426e-08 4.58281283039369e-07 "UP"
"hsa-miR-152-5p" "hsa-miR-152-5p" 158.229467819804 0.110134579603884 0.262506646944732 0.419549679544195 0.674814455303639 0.773486209610739 "NOT"
"hsa-miR-148a-5p" "hsa-miR-148a-5p" 742.709247255689 -0.449851519115325 0.214748383716327 -2.09478419036465 0.0361901811294065 0.0867251749862721 "NOT"
"hsa-miR-641" "hsa-miR-641" 79.8071052065342 -0.619610473404628 0.220189950821478 -2.81398161493295 0.00489320268044409 0.0155097263279117 "NOT"
"hsa-miR-2116-3p" "hsa-miR-2116-3p" 12.3132190877507 0.163248750257867 0.373031858830362 0.437626831042615 0.661656817929838 0.761814237676594 "NOT"
"hsa-miR-643" "hsa-miR-643" 6.21052225065318 -0.260793062274331 0.392633125952152 -0.664215638051163 0.506552306024596 0.648187990141326 "NOT"
"hsa-miR-135a-3p" "hsa-miR-135a-3p" 4.70390259929917 -1.27595700170879 0.784192957994392 -1.62709571502925 0.103716770961976 0.204558663411147 "NOT"
"hsa-miR-1537-5p" "hsa-miR-1537-5p" 0.0798565435218868 0.78494197450822 3.06038250977364 0.25648492369873 0.797576420335322 NA "NOT"
"hsa-miR-4699-3p" "hsa-miR-4699-3p" 1.02078433299649 -0.11999198371966 0.930013099152014 -0.129021821121734 0.897340382382203 0.925905078584799 "NOT"
"hsa-miR-6887-3p" "hsa-miR-6887-3p" 0.0494213549125197 0.0636028992816476 3.06038250977364 0.02078266330386 0.983419027432519 NA "NOT"
"hsa-miR-6895-5p" "hsa-miR-6895-5p" 0.0572695512491278 0.78494197450822 3.06038250977364 0.25648492369873 0.797576420335322 NA "NOT"
"hsa-miR-3663-3p" "hsa-miR-3663-3p" 0.0613907817326426 0.0636028992816479 3.06038250977364 0.0207826633038601 0.983419027432519 NA "NOT"
"hsa-miR-616-3p" "hsa-miR-616-3p" 1.51050691266052 0.629685617723134 0.769945225650751 0.817831706393049 0.413453290761097 0.571665611291503 "NOT"
"hsa-miR-224-5p" "hsa-miR-224-5p" 1111.56066887183 -2.19173876717494 0.36583049556054 -5.9911319416296 2.08385485373264e-09 2.43995663253505e-08 "DOWN"
"hsa-miR-6750-5p" "hsa-miR-6750-5p" 0.333781826760711 1.5072401499287 1.64002378013471 0.91903554581684 0.358076980147064 NA "NOT"
"hsa-miR-150-3p" "hsa-miR-150-3p" 7.4370246621232 1.04727476890318 0.515009809609729 2.03350450683027 0.0420015787116226 0.0981097482531589 "UP"
"hsa-miR-3646" "hsa-miR-3646" 0.0603392554182986 0.78494197450822 3.06038250977364 0.25648492369873 0.797576420335322 NA "NOT"
"hsa-miR-2114-5p" "hsa-miR-2114-5p" 57.9409003262245 1.16422299092834 0.413755434444028 2.81379504414904 0.00489604333810835 0.0155097263279117 "UP"
"hsa-miR-3934-3p" "hsa-miR-3934-3p" 0.280757165634529 -0.720002663392416 2.38427569533719 -0.30197961787745 0.762667600628426 NA "NOT"
"hsa-miR-148b-5p" "hsa-miR-148b-5p" 1210.53122851454 -0.544271409167258 0.172417436837085 -3.1567074604034 0.00159561337101374 0.00580863675386057 "NOT"
"hsa-miR-518a-5p" "hsa-miR-518a-5p" 0.829428100582759 -0.58359269825625 1.37181559436787 -0.425416288203931 0.67053323426107 0.769532557929888 "NOT"
"hsa-miR-3912-5p" "hsa-miR-3912-5p" 2.15505803284257 0.111273787154252 0.667206140983226 0.166775723901872 0.867546520662937 0.910874610230666 "NOT"
"hsa-miR-5692b" "hsa-miR-5692b" 0.107316959065593 0.424271592374725 3.06038250977364 0.138633517548793 0.889739755874853 NA "NOT"
"hsa-miR-3614-5p" "hsa-miR-3614-5p" 16.5267411654424 -1.88760509146885 0.470927214122313 -4.00827353965275 6.11642515425617e-05 0.00031607224959145 "DOWN"
"hsa-miR-7114-5p" "hsa-miR-7114-5p" 0.0798565435218868 0.78494197450822 3.06038250977364 0.25648492369873 0.797576420335322 NA "NOT"
"hsa-miR-4649-3p" "hsa-miR-4649-3p" 1.92866115928552 2.97069404800209 0.954775043300746 3.11140730881709 0.00186197918663315 0.00664992566654695 "UP"
"hsa-miR-1914-5p" "hsa-miR-1914-5p" 0.10692879119908 -0.297067482851847 3.06038250977364 -0.0970687428460763 0.922671803207381 NA "NOT"
"hsa-miR-3943" "hsa-miR-3943" 3.6087658891552 3.3327249331256 0.934911248237088 3.56475006521736 0.000364203074794404 0.00156245212784116 "UP"
"hsa-miR-4778-3p" "hsa-miR-4778-3p" 0.055326726032947 0.0636028992816476 3.06038250977364 0.02078266330386 0.983419027432519 NA "NOT"
"hsa-miR-6854-5p" "hsa-miR-6854-5p" 1.58811534935677 0.752178840643608 0.796921355498866 0.94385579637623 0.34524334328415 0.510960148060542 "NOT"
"hsa-miR-4720-5p" "hsa-miR-4720-5p" 0.624182311387477 -1.55887546049831 1.17912953090817 -1.32205616061338 0.186149450511227 0.322026968201549 "NOT"
"hsa-miR-548ay-3p" "hsa-miR-548ay-3p" 0.188186772642727 0.06360121024123 3.06038250977364 0.0207821113988572 0.983419467693913 NA "NOT"
"hsa-miR-5700" "hsa-miR-5700" 0.170779343026855 0.063598758284773 2.55815822900821 0.0248611511061339 0.980165714575064 NA "NOT"
"hsa-miR-1285-3p" "hsa-miR-1285-3p" 151.203452785675 -0.516793582874619 0.190219409675922 -2.71682886491491 0.00659106782998816 0.020187873320328 "NOT"
"hsa-miR-765" "hsa-miR-765" 0.385502207690387 1.77478088285583 1.60205467118283 1.10781542901122 0.267941535305925 NA "NOT"
"hsa-miR-1179" "hsa-miR-1179" 5.08604747555966 0.43756161105223 0.512911050768719 0.853094528566777 0.393606885371803 0.557768463497465 "NOT"
"hsa-miR-4677-3p" "hsa-miR-4677-3p" 49.4995586486009 0.453898832793928 0.277775539943072 1.63404896229147 0.102248570176729 0.202526611163756 "NOT"
"hsa-miR-6759-5p" "hsa-miR-6759-5p" 0.0741550917833207 0.78494197450822 3.06038250977364 0.25648492369873 0.797576420335322 NA "NOT"
"hsa-miR-484" "hsa-miR-484" 3033.15755082899 -0.482889374088166 0.177898536251268 -2.71440892243275 0.00663941541468619 0.0202688424375734 "NOT"
"hsa-miR-7152-3p" "hsa-miR-7152-3p" 0.12267476042657 1.1456106676013 3.06038250977364 0.374335777943663 0.708154516855711 NA "NOT"
"hsa-miR-219b-3p" "hsa-miR-219b-3p" 4.16398322607699 -0.202401367397244 0.454010619018118 -0.44580756246401 0.655736258608419 0.756307800393488 "NOT"
"hsa-miR-6508-3p" "hsa-miR-6508-3p" 1.58233489028874 -0.0238537780876957 0.791728085248704 -0.0301287506811162 0.97596437140699 0.982729829523937 "NOT"
"hsa-miR-3913-3p" "hsa-miR-3913-3p" 1.71371974667292 -0.384822213853887 0.780569362573746 -0.49300194486884 0.622011213131991 0.73108052369389 "NOT"
"hsa-miR-93-3p" "hsa-miR-93-3p" 230.147523921677 -0.811560913776213 0.221921538530552 -3.65697227565177 0.000255211971832229 0.00115156621436493 "NOT"
"hsa-miR-3150a-3p" "hsa-miR-3150a-3p" 0.0572695512491278 0.78494197450822 3.06038250977364 0.25648492369873 0.797576420335322 NA "NOT"
"hsa-let-7g-5p" "hsa-let-7g-5p" 68136.9465831164 -0.245751371263872 0.145356465329335 -1.6906807048938 0.0908978014325184 0.183181843845489 "NOT"
"hsa-miR-6751-5p" "hsa-miR-6751-5p" 0.0741550917833207 0.78494197450822 3.06038250977364 0.25648492369873 0.797576420335322 NA "NOT"
"hsa-miR-543" "hsa-miR-543" 134.790125501002 0.175653637742731 0.394015968724614 0.44580334728895 0.655739303692517 0.756307800393488 "NOT"
"hsa-miR-802" "hsa-miR-802" 0.767988345012829 3.29958420414208 2.00327731443105 1.64709308110904 0.0995389150501877 0.19843425952893 "NOT"
"hsa-miR-1197" "hsa-miR-1197" 55.712489970435 -0.0961968103880148 0.332394297945572 -0.289405717795335 0.772270919959495 0.845385326582879 "NOT"
"hsa-miR-1193" "hsa-miR-1193" 0.473959215432895 2.10692046705723 1.80368653273339 1.16811897678489 0.242758776670343 NA "NOT"
"hsa-miR-33a-3p" "hsa-miR-33a-3p" 17.1199928769999 -0.0901781627632408 0.281918716033117 -0.319872919514318 0.749064667278594 0.83436446659449 "NOT"
"hsa-miR-4530" "hsa-miR-4530" 0.047317964177145 0.0636028992816478 3.06038250977364 0.02078266330386 0.983419027432519 NA "NOT"
"hsa-miR-4531" "hsa-miR-4531" 0.191980121347217 0.784940390179848 2.48383079504631 0.316020073406495 0.751987271945915 NA "NOT"
"hsa-miR-1286" "hsa-miR-1286" 2.92119000514595 -1.40525359256361 0.652549801348507 -2.15348099050774 0.0312808964957413 0.0771595446894952 "DOWN"
"hsa-miR-4659b-5p" "hsa-miR-4659b-5p" 0.0741550917833207 0.78494197450822 3.06038250977364 0.25648492369873 0.797576420335322 NA "NOT"
"hsa-miR-1284" "hsa-miR-1284" 0.0494213549125197 0.0636028992816476 3.06038250977364 0.02078266330386 0.983419027432519 NA "NOT"
"hsa-miR-934" "hsa-miR-934" 7.38764454333756 -3.82657657414583 0.79859408325937 -4.79164152898316 1.65422267307504e-06 1.14190744223464e-05 "DOWN"
"hsa-miR-6850-3p" "hsa-miR-6850-3p" 0.290917853008343 -0.719251027355992 1.96775509316617 -0.365518569792492 0.714724347651666 NA "NOT"
"hsa-miR-1289" "hsa-miR-1289" 0 NA NA NA NA NA NA
"hsa-miR-2682-5p" "hsa-miR-2682-5p" 1.2683761365551 2.71559781396452 1.13802106989022 2.38624563798847 0.0170213776707428 0.0463081598395208 "UP"
"hsa-miR-3127-3p" "hsa-miR-3127-3p" 0.258095915018836 0.424268092903763 1.96087371406778 0.216366862312428 0.828701794522118 NA "NOT"
"hsa-miR-100-5p" "hsa-miR-100-5p" 36499.3879210013 1.8117577828577 0.262424295794879 6.90392548208965 5.05848421334199e-12 8.82848659875724e-11 "UP"
"hsa-miR-4529-3p" "hsa-miR-4529-3p" 0.260593046512521 1.1456121554493 1.95681796215881 0.58544646339276 0.558247554581653 NA "NOT"
"hsa-miR-4474-3p" "hsa-miR-4474-3p" 1.4260344591998 -0.64158078929858 0.835347538443335 -0.768040557699089 0.442463089837733 0.592298636902899 "NOT"
"hsa-miR-374c-5p" "hsa-miR-374c-5p" 1.70495350539855 0.527486593767202 0.710835971377749 0.742065138803855 0.458047870248208 0.607913848394836 "NOT"
"hsa-miR-181d-3p" "hsa-miR-181d-3p" 0.998912224960666 -0.230444515334722 1.05704265049609 -0.218008720108475 0.827422317170914 0.882774675182348 "NOT"
"hsa-miR-30a-3p" "hsa-miR-30a-3p" 2046.06029687837 -0.897864339523482 0.168860444427298 -5.31719753888277 1.05377647376275e-07 8.94259851587652e-07 "NOT"
"hsa-miR-4684-5p" "hsa-miR-4684-5p" 0.114826564089962 0.424271592374725 3.06038250977364 0.138633517548793 0.889739755874853 NA "NOT"
"hsa-miR-6762-3p" "hsa-miR-6762-3p" 0.657123192911895 2.59420917425162 1.30808621621669 1.9832096249395 0.0473440192359219 0.108131401958587 "UP"
"hsa-miR-519c-5p" "hsa-miR-519c-5p" 0.09463592835429 -0.297067482851847 3.06038250977364 -0.0970687428460763 0.922671803207381 NA "NOT"
"hsa-miR-15a-5p" "hsa-miR-15a-5p" 8235.13501648183 -0.163640397992285 0.218548747788673 -0.748759256907378 0.454002320735527 0.60424769306527 "NOT"
"hsa-miR-181b-2-3p" "hsa-miR-181b-2-3p" 13.2316268166855 -0.599187955256339 0.328158780133965 -1.82590865011057 0.0678640230157787 0.14666874133083 "NOT"
"hsa-miR-450a-5p" "hsa-miR-450a-5p" 4.78640133981066 0.0205846866018923 0.694525411916816 0.0296384930611549 0.976355365764863 0.982729829523937 "NOT"
"hsa-miR-6739-5p" "hsa-miR-6739-5p" 0.047317964177145 0.0636028992816478 3.06038250977364 0.02078266330386 0.983419027432519 NA "NOT"
"hsa-miR-4776-5p" "hsa-miR-4776-5p" 0.359171017015653 -1.7577958642456 2.25193610542188 -0.780570931836584 0.435054893783691 NA "NOT"
"hsa-miR-7848-3p" "hsa-miR-7848-3p" 0.20333286524229 1.50627936069437 3.06038250977364 0.492186632188597 0.622587413669923 NA "NOT"
"hsa-miR-589-5p" "hsa-miR-589-5p" 147.837188486946 -0.124561481238324 0.250979588918986 -0.496301240171888 0.619681891437566 0.729269401500953 "NOT"
"hsa-miR-6511a-3p" "hsa-miR-6511a-3p" 7.07907134466727 -0.0187709089072212 0.458481431809827 -0.0409414811699663 0.967342547962931 0.977914597667443 "NOT"
"hsa-miR-4748" "hsa-miR-4748" 0.184967228428483 0.0635985338182263 2.50716004807335 0.0253667626313283 0.979762422150147 NA "NOT"
"hsa-miR-1271-5p" "hsa-miR-1271-5p" 28.9493050110606 0.39865057447939 0.451703219607947 0.882549774219888 0.377479575607801 0.543709546030879 "NOT"
"hsa-miR-4744" "hsa-miR-4744" 0.213239056330234 0.0635981584927397 2.41948687785312 0.0262858042648994 0.979029377555787 NA "NOT"
"hsa-miR-4687-5p" "hsa-miR-4687-5p" 1.17205102557715 -0.831071980749277 0.901730251122888 -0.92164145509633 0.356715627508998 0.524581805160291 "NOT"
"hsa-miR-4749-5p" "hsa-miR-4749-5p" 0.0994687627289854 -0.297067482851847 3.06038250977364 -0.0970687428460763 0.922671803207381 NA "NOT"
"hsa-miR-4733-3p" "hsa-miR-4733-3p" 0.117744435270537 -0.297067482851847 3.06038250977364 -0.0970687428460763 0.922671803207381 NA "NOT"
"hsa-miR-6816-3p" "hsa-miR-6816-3p" 0.975003383833964 -0.722246478914291 0.94646895455296 -0.76309579457408 0.445406267901321 0.595376875446131 "NOT"
"hsa-miR-5193" "hsa-miR-5193" 0.368122849022144 -0.378143964557692 1.94784255576372 -0.194134768972345 0.846070357781487 NA "NOT"
"hsa-miR-5581-5p" "hsa-miR-5581-5p" 0.0741550917833207 0.78494197450822 3.06038250977364 0.25648492369873 0.797576420335322 NA "NOT"
"hsa-miR-3192-5p" "hsa-miR-3192-5p" 0.360884342076365 1.09035643433435 1.65432093176519 0.659096075856886 0.509834075408698 NA "NOT"
"hsa-miR-29c-3p" "hsa-miR-29c-3p" 7462.79793007601 1.52512311389971 0.13976246476728 10.9122511286504 1.00730575771635e-27 5.82348641179767e-26 "UP"
"hsa-miR-223-5p" "hsa-miR-223-5p" 43.8452156344546 2.31651788327105 0.354813442338716 6.52883348500542 6.62838908433818e-11 9.52306059850589e-10 "UP"
"hsa-miR-5586-3p" "hsa-miR-5586-3p" 0.0516940226043762 0.0636028992816478 3.06038250977364 0.02078266330386 0.983419027432519 NA "NOT"
"hsa-miR-5682" "hsa-miR-5682" 0.416956453014897 1.31758405047818 1.86733586287618 0.705595643864924 0.480439634027112 NA "NOT"
"hsa-miR-5680" "hsa-miR-5680" 4.77302574687051 -0.662525766283794 0.457625466058171 -1.44774671739876 0.147687899240173 0.271593055262744 "NOT"
"hsa-miR-5685" "hsa-miR-5685" 0.0677776217474302 0.78494197450822 3.06038250977364 0.25648492369873 0.797576420335322 NA "NOT"
"hsa-miR-4661-5p" "hsa-miR-4661-5p" 2.02687076595236 -0.548317340023643 0.764613329578222 -0.717117160808728 0.473301807833341 0.616625594712451 "NOT"
"hsa-miR-299-3p" "hsa-miR-299-3p" 377.260198430157 0.918791477744551 0.371528713270001 2.47300261037116 0.01339831643351 0.0376700386048533 "NOT"
"hsa-miR-4747-5p" "hsa-miR-4747-5p" 0 NA NA NA NA NA NA
"hsa-miR-497-5p" "hsa-miR-497-5p" 20341.7229508952 -0.420269274566635 0.2938816733329 -1.43006288823791 0.152698970388433 0.279143374721938 "NOT"
"hsa-miR-3928-5p" "hsa-miR-3928-5p" 0.0613907817326426 0.0636028992816479 3.06038250977364 0.0207826633038601 0.983419027432519 NA "NOT"
"hsa-miR-3919" "hsa-miR-3919" 0.0516940226043762 0.0636028992816478 3.06038250977364 0.02078266330386 0.983419027432519 NA "NOT"
"hsa-miR-3918" "hsa-miR-3918" 0.369534104567945 -0.318935071491772 1.48856174887679 -0.214257199429199 0.83034649288098 NA "NOT"
"hsa-miR-3917" "hsa-miR-3917" 0.686202510075071 1.12573892322706 1.27681585734517 0.881676803080875 0.377951608754438 0.543709546030879 "NOT"
"hsa-miR-6858-3p" "hsa-miR-6858-3p" 0.125285058033991 0.424271592374725 3.06038250977364 0.138633517548794 0.889739755874853 NA "NOT"
"hsa-miR-502-5p" "hsa-miR-502-5p" 82.6677722617089 0.146655756443079 0.245156035684836 0.598213933560315 0.549697195453426 0.685269414817277 "NOT"
"hsa-miR-3609" "hsa-miR-3609" 7.88678622797907 0.518139245532513 0.510526784617035 1.01491099222382 0.310148257903628 0.473411119737386 "NOT"
"hsa-miR-610" "hsa-miR-610" 0.162506159249538 -0.657742565825229 2.59057279361132 -0.253898507483482 0.799573967874593 NA "NOT"
"hsa-miR-3157-3p" "hsa-miR-3157-3p" 2.24167753184735 -0.147581029434606 0.687339074517668 -0.214713574283797 0.829990638654839 0.884494632207057 "NOT"
"hsa-miR-3927-3p" "hsa-miR-3927-3p" 1.88247156901791 -4.13282015297492 1.15088196833351 -3.59100261077101 0.000329408335932342 0.00144651251033587 "DOWN"
"hsa-miR-618" "hsa-miR-618" 25.1472160975095 -0.423110511148583 0.357373607555698 -1.18394448331678 0.236435039832198 0.387770233767345 "NOT"
"hsa-miR-6804-5p" "hsa-miR-6804-5p" 0 NA NA NA NA NA NA
"hsa-miR-3180-5p" "hsa-miR-3180-5p" 0.803179913892758 0.127569207331275 1.17940087903813 0.108164416017152 0.913865271211775 0.934061188807615 "NOT"
"hsa-miR-31-5p" "hsa-miR-31-5p" 7310.83331079283 -0.1017546288264 0.57249518907963 -0.177738836530637 0.858928083687031 0.906973147728885 "NOT"
"hsa-miR-431-5p" "hsa-miR-431-5p" 144.560687669623 -0.728748208618858 0.338892908959338 -2.15037904114511 0.0315252448102928 0.0773497385928935 "NOT"
"hsa-miR-3120-3p" "hsa-miR-3120-3p" 0.878873932456021 0.794049838550276 1.01453050732254 0.782677142598564 0.433816728104661 0.585810910214323 "NOT"
"hsa-miR-585-3p" "hsa-miR-585-3p" 13.701725124982 0.176301403506086 0.704892023770518 0.250111219251762 0.802501339952801 0.865167528503894 "NOT"
"hsa-miR-1915-5p" "hsa-miR-1915-5p" 0.0603392554182986 0.78494197450822 3.06038250977364 0.25648492369873 0.797576420335322 NA "NOT"
"hsa-let-7i-3p" "hsa-let-7i-3p" 748.781497847119 0.0869391155672522 0.194580164902464 0.446803586639119 0.655016881427756 0.756307800393488 "NOT"
"hsa-miR-218-1-3p" "hsa-miR-218-1-3p" 2.17693453044291 1.63784541600239 0.794184424835 2.06229858554915 0.0391793176178481 0.0931641871375564 "UP"
"hsa-miR-6817-3p" "hsa-miR-6817-3p" 0.214436105502719 0.784940401048389 2.41611780093688 0.324876709547862 0.745274384667035 NA "NOT"
"hsa-miR-548g-3p" "hsa-miR-548g-3p" 0.0798565435218868 0.78494197450822 3.06038250977364 0.25648492369873 0.797576420335322 NA "NOT"
"hsa-miR-6769b-3p" "hsa-miR-6769b-3p" 0.176595862611552 0.063598662817623 2.53659366640877 0.0250724677191455 0.979997160853872 NA "NOT"
"hsa-miR-183-5p" "hsa-miR-183-5p" 592.936530061761 -2.82211586589778 0.39022195444398 -7.23207865103069 4.75656571641893e-13 9.77738508375003e-12 "DOWN"
"hsa-miR-30e-3p" "hsa-miR-30e-3p" 1751.63277961375 0.337171398639613 0.200978794030224 1.67764664061477 0.0934161019284542 0.187034403211732 "NOT"
"hsa-miR-3187-5p" "hsa-miR-3187-5p" 0.107554844103026 -0.297067482851847 3.06038250977364 -0.0970687428460763 0.922671803207381 NA "NOT"
"hsa-miR-6740-5p" "hsa-miR-6740-5p" 0.199328187873693 0.784940393947678 2.4605675940027 0.319007856504679 0.749720555176106 NA "NOT"
"hsa-miR-382-3p" "hsa-miR-382-3p" 120.026462358207 1.14715497089302 0.258190105472234 4.44306325680007 8.86870775397159e-06 5.39707544238403e-05 "UP"
"hsa-miR-339-3p" "hsa-miR-339-3p" 534.591401496099 -0.566636049544085 0.200815082790377 -2.82168073070275 0.00477727108817569 0.0153726616942598 "NOT"
"hsa-miR-30d-5p" "hsa-miR-30d-5p" 116224.530920855 -1.82470063659866 0.304295956670562 -5.99646691518192 2.01656671098666e-09 2.39144129187521e-08 "DOWN"
"hsa-miR-21-5p" "hsa-miR-21-5p" 793490.707845278 1.16664876659291 0.196667303785648 5.93209315496828 2.99096834044529e-09 3.41561199371839e-08 "UP"
"hsa-miR-3186-5p" "hsa-miR-3186-5p" 0.0516940226043762 0.0636028992816478 3.06038250977364 0.02078266330386 0.983419027432519 NA "NOT"
"hsa-miR-3144-5p" "hsa-miR-3144-5p" 0.127174507699032 0.424271592374725 3.06038250977364 0.138633517548793 0.889739755874853 NA "NOT"
"hsa-miR-708-3p" "hsa-miR-708-3p" 1009.56784192434 2.28941431877046 0.271709937197153 8.42594990226383 3.57835270185913e-17 1.10332541640656e-15 "UP"
"hsa-miR-3129-3p" "hsa-miR-3129-3p" 9.47396298131355 1.24335208145412 0.46083020430103 2.69806985273457 0.00697428046273572 0.0210823837517338 "UP"
"hsa-miR-3619-3p" "hsa-miR-3619-3p" 0.372427929737199 0.424267591977412 2.26918884206452 0.186968834022386 0.851685068863293 NA "NOT"
"hsa-miR-4642" "hsa-miR-4642" 0.69489695034608 -1.10866948971735 1.12927526294958 -0.981753099613279 0.326221498790922 0.490658351840004 "NOT"
"hsa-miR-4257" "hsa-miR-4257" 0.107864922480821 0.78494197450822 3.06038250977364 0.25648492369873 0.797576420335322 NA "NOT"
"hsa-miR-218-2-3p" "hsa-miR-218-2-3p" 1.21222258423929 0.00161134090730049 0.932681652732904 0.00172764297719271 0.998621541027644 0.998621541027644 "NOT"
"hsa-miR-4254" "hsa-miR-4254" 0.400882429477888 1.78319001807712 1.59281466674171 1.11952134501929 0.262917789978488 NA "NOT"
"hsa-miR-200c-3p" "hsa-miR-200c-3p" 6715.33089214413 -4.8971020842458 0.376926210133267 -12.9922036531086 1.35469435171096e-38 2.48083297193321e-36 "DOWN"
"hsa-miR-3664-3p" "hsa-miR-3664-3p" 5.83476023272543 -3.67452527087828 0.697951252021907 -5.26473053846309 1.4039512392875e-07 1.15951330030441e-06 "DOWN"
"hsa-miR-4446-5p" "hsa-miR-4446-5p" 0.170341598606069 -0.657737864985342 3.06038250977364 -0.214920148996013 0.829829575322999 NA "NOT"
"hsa-miR-6860" "hsa-miR-6860" 0.107864922480821 0.78494197450822 3.06038250977364 0.25648492369873 0.797576420335322 NA "NOT"
"hsa-miR-132-3p" "hsa-miR-132-3p" 484.660206044067 0.217882907172315 0.256530148984576 0.849346199792738 0.395688680392583 0.557768463497465 "NOT"
"hsa-miR-1245a" "hsa-miR-1245a" 5.62659914183605 0.137578934854674 0.406263766230685 0.338644364303347 0.734877657360051 0.825956054748538 "NOT"
"hsa-miR-3667-3p" "hsa-miR-3667-3p" 0.231757343702813 -0.297073524218909 2.4137896669909 -0.123073492393084 0.902048901681486 NA "NOT"
"hsa-miR-5588-5p" "hsa-miR-5588-5p" 0.515119875987768 -0.471400199534089 1.31512405269541 -0.358445424648672 0.72001000288501 0.812206405693456 "NOT"
"hsa-miR-6723-5p" "hsa-miR-6723-5p" 3.33317107362073 -1.39427744607858 0.706492751583934 -1.97351981736919 0.048436369007026 0.109812846400733 "DOWN"
"hsa-miR-518f-5p" "hsa-miR-518f-5p" 0.055326726032947 0.0636028992816476 3.06038250977364 0.02078266330386 0.983419027432519 NA "NOT"
"hsa-miR-1287-3p" "hsa-miR-1287-3p" 4.44932002753504 0.511587848366134 0.508635314403696 1.00580481511768 0.314509470593874 0.478488914966008 "NOT"
"hsa-miR-381-3p" "hsa-miR-381-3p" 9266.14145058858 1.37400891813501 0.292899751856147 4.69105524817867 2.71799558395808e-06 1.80873806846131e-05 "UP"
"hsa-miR-629-5p" "hsa-miR-629-5p" 29.1588097759111 0.712503354367554 0.301553955163122 2.36277237346177 0.0181388068964903 0.049059638535829 "NOT"
"hsa-miR-514a-3p" "hsa-miR-514a-3p" 250.333981612068 6.07182885930002 0.795972581820136 7.62818845520492 2.38075367464581e-14 5.37121255865214e-13 "UP"
"hsa-miR-369-3p" "hsa-miR-369-3p" 1613.69215353452 1.09755301804387 0.267921672693558 4.09654436316999 4.19363152739245e-05 0.000221663380733601 "UP"
"hsa-miR-134-5p" "hsa-miR-134-5p" 558.669063377357 1.50534081615415 0.281034542955114 5.3564262966584 8.48841024702065e-08 7.40733913065482e-07 "UP"
"hsa-miR-597-3p" "hsa-miR-597-3p" 1.70431252591542 -0.408743507445445 0.721639586274119 -0.56640948642496 0.571115447447053 0.698728300458768 "NOT"
"hsa-miR-190a-5p" "hsa-miR-190a-5p" 508.535930277081 0.0060135732897247 0.201526829559706 0.0298400629973841 0.976194607330178 0.982729829523937 "NOT"
"hsa-miR-361-3p" "hsa-miR-361-3p" 1762.30970440172 0.0271605070370924 0.176130933469409 0.154206342418606 0.877447041482394 0.916070556852386 "NOT"
"hsa-miR-513c-3p" "hsa-miR-513c-3p" 4.12351898088136 3.85314059188983 1.37852413710433 2.7951201492805 0.00518804297984279 0.0163229243413421 "UP"
"hsa-miR-943" "hsa-miR-943" 0.306223013417202 0.784939994621601 1.67469939931598 0.468705007562673 0.639280507115046 NA "NOT"
"hsa-miR-33b-5p" "hsa-miR-33b-5p" 415.814942417679 -1.73600866765876 0.402923769487312 -4.3085288064978 1.64344074227387e-05 9.383843744465e-05 "DOWN"
"hsa-miR-885-3p" "hsa-miR-885-3p" 1.57225767587706 -3.44998604412503 1.21141431366588 -2.84789935631928 0.00440088396240638 0.0144355236355528 "DOWN"
"hsa-miR-5188" "hsa-miR-5188" 1.73499486741818 0.405629506496987 0.688289072554372 0.589330155993351 0.555639819330495 0.68880485370555 "NOT"
"hsa-miR-6815-3p" "hsa-miR-6815-3p" 0.134579561980833 0.424271592374725 3.06038250977364 0.138633517548793 0.889739755874853 NA "NOT"
"hsa-miR-136-3p" "hsa-miR-136-3p" 8746.296499452 1.27680834069129 0.273501936393386 4.66837038716543 3.03598211889029e-06 2.00591675712394e-05 "UP"
"hsa-miR-518e-3p" "hsa-miR-518e-3p" 0.055326726032947 0.0636028992816476 3.06038250977364 0.02078266330386 0.983419027432519 NA "NOT"
"hsa-miR-7109-5p" "hsa-miR-7109-5p" 0.0654052091774419 0.78494197450822 3.06038250977364 0.25648492369873 0.797576420335322 NA "NOT"
"hsa-miR-3176" "hsa-miR-3176" 12.3476221718778 -1.63476478735774 0.421846312046185 -3.87526153643073 0.000106510240314608 0.000532551201573042 "DOWN"
"hsa-miR-3175" "hsa-miR-3175" 0.37084588668421 -0.53723112526211 1.46978387909882 -0.365517089214169 0.714725452645523 NA "NOT"
"hsa-miR-3174" "hsa-miR-3174" 1.93846043068004 0.163321556171033 0.787319425767797 0.207440018403917 0.835666232062352 0.888495706503075 "NOT"
"hsa-miR-3675-5p" "hsa-miR-3675-5p" 0.131550566126263 0.424271592374725 3.06038250977364 0.138633517548793 0.889739755874853 NA "NOT"
"hsa-miR-146b-5p" "hsa-miR-146b-5p" 37729.4323150692 0.871258034143824 0.312340425371639 2.78945011074745 0.00527976301314666 0.0164992594160833 "NOT"
"hsa-miR-499b-5p" "hsa-miR-499b-5p" 0.163533086754485 -0.657742603790525 2.58643109998088 -0.254305093917015 0.799259864762848 NA "NOT"
"hsa-miR-6508-5p" "hsa-miR-6508-5p" 0.340996172763999 -0.998134576988255 1.91228560441552 -0.521958945192881 0.601698915675897 NA "NOT"
"hsa-miR-6815-5p" "hsa-miR-6815-5p" 0.47530107615885 0.427115830900472 1.6768223898123 0.254717394934285 0.7989413800868 NA "NOT"
"hsa-miR-6738-3p" "hsa-miR-6738-3p" 0.316711631389265 0.0635956128201795 1.92096846325389 0.0331060160729844 0.973590045248709 NA "NOT"
"hsa-miR-5708" "hsa-miR-5708" 0.162255517232027 -0.657742556501232 2.59158895069194 -0.25379895076556 0.799650884078587 NA "NOT"
"hsa-miR-6729-5p" "hsa-miR-6729-5p" 0.125047172996558 1.1456106676013 3.06038250977364 0.374335777943663 0.708154516855711 NA "NOT"
"hsa-miR-191-3p" "hsa-miR-191-3p" 18.886818737593 -1.16166700618969 0.304758513465489 -3.81176228017412 0.000137979543095373 0.000661300918980413 "DOWN"
"hsa-miR-106b-3p" "hsa-miR-106b-3p" 2206.18808727963 -0.644301598915218 0.14824394163046 -4.34622549716953 1.38500187218913e-05 8.10839703655028e-05 "NOT"
"hsa-miR-4769-3p" "hsa-miR-4769-3p" 0.513829216647005 2.13541352531722 1.39602087530156 1.52964297532868 0.126105125805679 0.23805559463317 "NOT"
"hsa-miR-6731-3p" "hsa-miR-6731-3p" 0 NA NA NA NA NA NA
"hsa-miR-5702" "hsa-miR-5702" 0.130946858552262 0.424271592374725 3.06038250977364 0.138633517548793 0.889739755874853 NA "NOT"
"hsa-miR-379-5p" "hsa-miR-379-5p" 93.2028866077346 1.08825286779933 0.468404105104685 2.32332051734712 0.0201619404135781 0.0535913646050568 "UP"
"hsa-miR-10b-3p" "hsa-miR-10b-3p" 323.294548877282 0.18815649227858 0.241659129219197 0.778602872924831 0.436213686206293 0.587599224948769 "NOT"
"hsa-miR-4708-3p" "hsa-miR-4708-3p" 0.107316959065593 0.424271592374725 3.06038250977364 0.138633517548793 0.889739755874853 NA "NOT"
"hsa-miR-4709-5p" "hsa-miR-4709-5p" 1.14639244708369 0.562722249339606 1.04464539863192 0.538672979440251 0.590112521293725 0.706295855088993 "NOT"
"hsa-miR-4680-3p" "hsa-miR-4680-3p" 1.22582549039595 1.20414194369732 0.944609690639351 1.27475078397968 0.202397465642988 0.343518634348191 "NOT"
"hsa-miR-4753-3p" "hsa-miR-4753-3p" 0.378265402685475 0.424267156921209 1.4836901568444 0.285954014700459 0.774913342430883 NA "NOT"
"hsa-miR-4792" "hsa-miR-4792" 426.95819107589 1.34866256904623 0.295965981518095 4.55681616558953 5.19348407790575e-06 3.29039230963206e-05 "UP"
"hsa-miR-6795-3p" "hsa-miR-6795-3p" 0.047317964177145 0.0636028992816478 3.06038250977364 0.02078266330386 0.983419027432519 NA "NOT"
"hsa-miR-5703" "hsa-miR-5703" 0.0613907817326426 0.0636028992816479 3.06038250977364 0.0207826633038601 0.983419027432519 NA "NOT"
"hsa-miR-6799-3p" "hsa-miR-6799-3p" 0.055326726032947 0.0636028992816476 3.06038250977364 0.02078266330386 0.983419027432519 NA "NOT"
"hsa-miR-3678-5p" "hsa-miR-3678-5p" 0.0654052091774419 0.78494197450822 3.06038250977364 0.25648492369873 0.797576420335322 NA "NOT"
"hsa-miR-6862-3p" "hsa-miR-6862-3p" 0.0613907817326426 0.0636028992816479 3.06038250977364 0.0207826633038601 0.983419027432519 NA "NOT"
"hsa-miR-16-1-3p" "hsa-miR-16-1-3p" 10.2509594712943 -0.612236127147831 0.344770769802706 -1.77577735925288 0.0757696208552339 0.16038192057458 "NOT"
"hsa-miR-4658" "hsa-miR-4658" 0.137126094771015 1.1456106676013 3.06038250977364 0.374335777943663 0.708154516855711 NA "NOT"
"hsa-miR-6776-3p" "hsa-miR-6776-3p" 0.131424643032448 1.1456106676013 3.06038250977364 0.374335777943663 0.708154516855711 NA "NOT"
"hsa-miR-3130-3p" "hsa-miR-3130-3p" 2.34924992281474 0.501147730167416 0.66319979198238 0.755651217364573 0.449858339363375 0.599595048863288 "NOT"
"hsa-miR-5189-3p" "hsa-miR-5189-3p" 0.164198342448208 0.0635988727033057 2.58376650204681 0.0246147911016432 0.980362221281519 NA "NOT"
"hsa-let-7d-5p" "hsa-let-7d-5p" 6653.69474526636 0.0936080704172085 0.197846816203491 0.47313407520761 0.63611752749193 0.74294029410358 "NOT"
"hsa-miR-499a-5p" "hsa-miR-499a-5p" 57.5665780477644 -0.103094207625292 0.217017022559058 -0.475051249020046 0.634750445232026 0.74294029410358 "NOT"
"hsa-miR-504-5p" "hsa-miR-504-5p" 31.2043770469246 -0.726976935659857 0.461975587709511 -1.57362630190965 0.115573868905772 0.222257440203408 "NOT"
"hsa-miR-6779-5p" "hsa-miR-6779-5p" 0.194871416095008 0.0636012102412299 3.06038250977364 0.0207821113988572 0.983419467693913 NA "NOT"
"hsa-miR-2277-5p" "hsa-miR-2277-5p" 17.2438144640395 -0.69568388862124 0.314705010712375 -2.2105904416535 0.0270642112594941 0.069155788439315 "NOT"
"hsa-let-7c-5p" "hsa-let-7c-5p" 26294.6661171204 0.651541748854507 0.292264118913651 2.22929092793291 0.0257945538739596 0.0668346283849094 "NOT"
"hsa-miR-5698" "hsa-miR-5698" 0 NA NA NA NA NA NA
"hsa-miR-6803-5p" "hsa-miR-6803-5p" 0.173270131658263 1.1456106676013 3.06038250977364 0.374335777943663 0.708154516855711 NA "NOT"
"hsa-miR-4708-5p" "hsa-miR-4708-5p" 0.10692879119908 -0.297067482851847 3.06038250977364 -0.0970687428460763 0.922671803207381 NA "NOT"
"hsa-miR-4802-3p" "hsa-miR-4802-3p" 2.87158130336811 0.942032041644085 0.581063458316966 1.62122058814825 0.104970338866218 0.206590560534578 "NOT"
"hsa-miR-6818-5p" "hsa-miR-6818-5p" 1.60370888032965 -1.19312035152843 0.743943958173547 -1.60377719103688 0.108763173967014 0.211801970356816 "NOT"
"hsa-miR-6842-3p" "hsa-miR-6842-3p" 8.41800458966443 0.607708911902354 0.411866705148167 1.47549900078409 0.140078436718333 0.261055298572677 "NOT"
"hsa-miR-539-3p" "hsa-miR-539-3p" 484.430818225538 1.47524635659143 0.257013835319346 5.73994919284561 9.47049595456865e-09 9.84293118873708e-08 "UP"
"hsa-miR-646" "hsa-miR-646" 0.047317964177145 0.0636028992816478 3.06038250977364 0.02078266330386 0.983419027432519 NA "NOT"
"hsa-miR-4756-5p" "hsa-miR-4756-5p" 0.390513590039142 -1.25769888081889 1.61949577873443 -0.776599048502447 0.437395363092824 NA "NOT"
"hsa-miR-487b-5p" "hsa-miR-487b-5p" 1.96434532591216 1.29905997019734 0.750415635295896 1.73112060716207 0.0834302556603503 0.172261130548714 "NOT"
"hsa-miR-374b-3p" "hsa-miR-374b-3p" 184.419744426138 -0.110163872347637 0.176908126541037 -0.622717986457692 0.533469860931626 0.672864342955297 "NOT"
"hsa-miR-4776-3p" "hsa-miR-4776-3p" 0.0494213549125197 0.0636028992816476 3.06038250977364 0.02078266330386 0.983419027432519 NA "NOT"
"hsa-miR-6801-5p" "hsa-miR-6801-5p" 0.0741550917833207 0.78494197450822 3.06038250977364 0.25648492369873 0.797576420335322 NA "NOT"
"hsa-miR-4800-5p" "hsa-miR-4800-5p" 0.206427343646918 0.784940397385945 2.43914553259799 0.321809579172541 0.747596956905937 NA "NOT"
"hsa-miR-6781-5p" "hsa-miR-6781-5p" 0.105374133849413 -0.297067482851847 3.06038250977364 -0.0970687428460763 0.922671803207381 NA "NOT"
"hsa-miR-455-5p" "hsa-miR-455-5p" 1746.38174931865 -1.299929314272 0.280909578133853 -4.62757205684382 3.6997752447634e-06 2.39321125972458e-05 "DOWN"
"hsa-miR-6746-5p" "hsa-miR-6746-5p" 0.129277898434407 0.424271592374725 3.06038250977364 0.138633517548793 0.889739755874853 NA "NOT"
"hsa-miR-203b-3p" "hsa-miR-203b-3p" 11.7782798200459 -4.52726861702728 0.663164666116679 -6.82676392205543 8.6851441097088e-12 1.48773301879271e-10 "DOWN"
"hsa-miR-579-5p" "hsa-miR-579-5p" 2.54312075114582 -0.676304608439381 0.624948021163573 -1.08217737401614 0.279173720201718 0.441428531942888 "NOT"
"hsa-miR-3152-5p" "hsa-miR-3152-5p" 6.65822118736265 0.987400282652231 0.56493170018532 1.74782240459922 0.0804947844859937 0.166571981318891 "NOT"
"hsa-miR-1306-5p" "hsa-miR-1306-5p" 17.4756965734396 0.12138403436457 0.385396719787362 0.31495865982342 0.752793042236405 0.83436446659449 "NOT"
"hsa-miR-664b-5p" "hsa-miR-664b-5p" 1.3758424232629 2.37116556063371 0.981535424297311 2.41577176119878 0.0157019002951344 0.0436163897087067 "UP"
"hsa-miR-6811-5p" "hsa-miR-6811-5p" 0.346457315257083 -1.71328975253967 2.25051571652868 -0.761287619524978 0.446485293669574 NA "NOT"
"hsa-miR-1537-3p" "hsa-miR-1537-3p" 0.355845116392566 -1.15578294665 1.64683742060588 -0.701819701318656 0.482791610756229 NA "NOT"
"hsa-miR-6847-5p" "hsa-miR-6847-5p" 0.154246755376225 -0.657742246002014 2.6252034415114 -0.25054905673266 0.802162772330041 NA "NOT"
"hsa-miR-6734-3p" "hsa-miR-6734-3p" 0.172603022211136 0.0635987278053581 2.55129320486215 0.0249280355876597 0.980112365013918 NA "NOT"
"hsa-miR-4757-5p" "hsa-miR-4757-5p" 0.194705452941793 0.784940391603404 2.47506723203991 0.317139018060721 0.751138119658358 NA "NOT"
"hsa-miR-1224-3p" "hsa-miR-1224-3p" 0.236674482625289 -1.05654220537166 3.00888714966416 -0.351140522332183 0.725482928658622 NA "NOT"
"hsa-miR-6787-5p" "hsa-miR-6787-5p" 0.0575074362865608 0.0636028992816477 3.06038250977364 0.02078266330386 0.983419027432519 NA "NOT"
"hsa-miR-767-5p" "hsa-miR-767-5p" 117.51070083373 -6.67577648203731 0.560801870294113 -11.9039839837485 1.1282915626878e-32 8.02822842681701e-31 "DOWN"
"hsa-miR-506-3p" "hsa-miR-506-3p" 24.2030016223857 4.29284679757774 0.84111013883461 5.10378676866937 3.32923387038853e-07 2.50369213830032e-06 "UP"
"hsa-miR-4784" "hsa-miR-4784" 0.0500474078164657 0.0636028992816477 3.06038250977364 0.02078266330386 0.983419027432519 NA "NOT"
"hsa-miR-4685-3p" "hsa-miR-4685-3p" 1.12984704898603 -0.602064876881898 1.0085063889263 -0.596986676031755 0.550516276348763 0.685366831255189 "NOT"
"hsa-miR-6783-3p" "hsa-miR-6783-3p" 0.198480749510507 -0.984913840762007 2.07052716065964 -0.47568264714201 0.63430048537663 NA "NOT"
"hsa-miR-27a-5p" "hsa-miR-27a-5p" 211.960719382716 -2.12108826282441 0.389268744273637 -5.44890462958257 5.06809788614304e-08 4.62077877831785e-07 "DOWN"
"hsa-miR-487a-5p" "hsa-miR-487a-5p" 8.66805136535862 1.74603659579541 0.454784773294014 3.83925913602788 0.000123406128061123 0.000600792991876518 "UP"
"hsa-miR-551a" "hsa-miR-551a" 3.49852261333125 0.295141307602278 0.542279644114836 0.544260347599877 0.586262329289959 0.706110227334912 "NOT"
"hsa-miR-6737-3p" "hsa-miR-6737-3p" 0.252548258651577 -0.297073813381383 2.3645752642579 -0.1256351691874 0.900020722531227 NA "NOT"
"hsa-miR-3162-3p" "hsa-miR-3162-3p" 0.0798565435218868 0.78494197450822 3.06038250977364 0.25648492369873 0.797576420335322 NA "NOT"
"hsa-miR-4635" "hsa-miR-4635" 0.487640713968038 -1.06341876383235 1.31283294001087 -0.810018343859919 0.417929632911946 0.574042349840426 "NOT"
"hsa-miR-4637" "hsa-miR-4637" 0.249112247735351 0.784940414727789 2.32809453985958 0.337160025629858 0.735996269722094 NA "NOT"
"hsa-miR-4636" "hsa-miR-4636" 2.3532291405026 -3.61815555125136 0.835625987625769 -4.32987437541463 1.4919442837802e-05 8.57172958072476e-05 "DOWN"
"hsa-miR-4730" "hsa-miR-4730" 0.222573110509363 -0.297075647582793 2.02472965022099 -0.146723611989566 0.88335018063111 NA "NOT"
"hsa-miR-203a-3p" "hsa-miR-203a-3p" 1936.05039396774 -3.40336000334209 0.503021853392089 -6.76582931813359 1.32547732004299e-11 2.18940450185673e-10 "DOWN"
"hsa-let-7a-5p" "hsa-let-7a-5p" 138350.84071527 0.069427401363289 0.13622351307617 0.509657986315976 0.6102910919205 0.723742641059567 "NOT"
"hsa-miR-4716-3p" "hsa-miR-4716-3p" 0.0677776217474302 0.78494197450822 3.06038250977364 0.25648492369873 0.797576420335322 NA "NOT"
"hsa-miR-4736" "hsa-miR-4736" 0.0677776217474302 0.78494197450822 3.06038250977364 0.25648492369873 0.797576420335322 NA "NOT"
"hsa-miR-502-3p" "hsa-miR-502-3p" 1003.62548357428 0.374516686368103 0.189153151774511 1.97996535005964 0.0477074223016122 0.108693018790619 "NOT"
"hsa-miR-16-2-3p" "hsa-miR-16-2-3p" 396.343577763922 -0.194399542177796 0.265642677985028 -0.73180839634794 0.464285523528003 0.613520156090575 "NOT"
"hsa-miR-125a-5p" "hsa-miR-125a-5p" 105780.188650618 0.379471876235522 0.28358210834586 1.33813758014915 0.180851592275766 0.31563721293412 "NOT"
"hsa-miR-4755-5p" "hsa-miR-4755-5p" 0.559608347305074 -1.85314884224903 1.53428084517929 -1.20782896304261 0.227113058383947 0.375813200366997 "NOT"
"hsa-miR-4643" "hsa-miR-4643" 0.154008870338792 0.0635990649767455 2.62623733092333 0.0242168002974755 0.98067967736059 NA "NOT"
"hsa-miR-4753-5p" "hsa-miR-4753-5p" 0.538846576176391 0.190943436431406 1.47758254300795 0.129226916854809 0.897178098208843 0.925905078584799 "NOT"
"hsa-miR-301b-5p" "hsa-miR-301b-5p" 0.661112250319249 -1.44922998418695 1.16851883334901 -1.24022817846539 0.21489100867861 0.359446985583571 "NOT"
"hsa-miR-4648" "hsa-miR-4648" 0 NA NA NA NA NA NA
"hsa-miR-1908-5p" "hsa-miR-1908-5p" 3.04415894823684 0.478158002058721 0.665883164055836 0.718080930513849 0.472707387438544 0.616625594712451 "NOT"
"hsa-miR-92a-1-5p" "hsa-miR-92a-1-5p" 28.3830669884177 -1.29584784962379 0.308520761906393 -4.20019658196281 2.66683333082815e-05 0.000145965729645919 "DOWN"
"hsa-miR-1468-5p" "hsa-miR-1468-5p" 68.6459664355345 0.124542182189314 0.407017881725125 0.305987003965152 0.759614540850212 0.837224170544217 "NOT"
"hsa-miR-4714-5p" "hsa-miR-4714-5p" 0.496142459222195 -1.06632106883936 1.46539521557237 -0.727667906587824 0.466816900744439 0.6151960706206 "NOT"
"hsa-miR-222-3p" "hsa-miR-222-3p" 13720.3827008583 -0.477119032784804 0.332973701622734 -1.43290305047991 0.151885545402262 0.278206197023945 "NOT"
"hsa-miR-126-3p" "hsa-miR-126-3p" 39035.0112855158 0.634601969187987 0.211759707149519 2.99680226106427 0.00272827619289861 0.00941715562658702 "NOT"
"hsa-miR-193a-5p" "hsa-miR-193a-5p" 43.0991384677678 1.06771037589134 0.306423114540569 3.48443157590182 0.000493183544927524 0.00204571649801776 "UP"
"hsa-miR-519d-3p" "hsa-miR-519d-3p" 0.115665981451246 0.424271592374725 3.06038250977364 0.138633517548793 0.889739755874853 NA "NOT"
"hsa-miR-6880-5p" "hsa-miR-6880-5p" 0.0603392554182986 0.78494197450822 3.06038250977364 0.25648492369873 0.797576420335322 NA "NOT"
"hsa-miR-1913" "hsa-miR-1913" 0.229660818938885 -1.03677982993284 2.42753701048888 -0.427091255644352 0.669312861762069 NA "NOT"
"hsa-miR-1912" "hsa-miR-1912" 0 NA NA NA NA NA NA
"hsa-miR-541-5p" "hsa-miR-541-5p" 3.65131940191164 0.528888212235936 0.62062928196383 0.85218056512319 0.394113881729374 0.557768463497465 "NOT"
"hsa-miR-4638-5p" "hsa-miR-4638-5p" 0.414311952985932 0.0587700606917281 1.66040802187583 0.0353949510707213 0.971764810652946 NA "NOT"
"hsa-miR-216a-5p" "hsa-miR-216a-5p" 33.1723780614574 4.37626893872017 0.478694544361132 9.14209069284624 6.12564339764226e-20 2.83311007140954e-18 "UP"
"hsa-miR-29b-3p" "hsa-miR-29b-3p" 3146.73543222692 0.905710044317865 0.278536281147387 3.25167709063585 0.0011472628069578 0.00436715266023029 "NOT"
"hsa-miR-4789-5p" "hsa-miR-4789-5p" 0.107020748637323 -0.297067482851847 3.06038250977364 -0.0970687428460763 0.922671803207381 NA "NOT"
"hsa-miR-4659a-3p" "hsa-miR-4659a-3p" 1.8064163408749 -1.31840686695778 0.937712343738597 -1.4059822031364 0.159729409522013 0.289138363616168 "NOT"
"hsa-miR-219a-2-3p" "hsa-miR-219a-2-3p" 0.11671750776559 -0.297067482851847 3.06038250977364 -0.0970687428460762 0.922671803207381 NA "NOT"
"hsa-miR-6867-5p" "hsa-miR-6867-5p" 0.178264822729407 0.0635986363374603 2.53057964874782 0.0251320429170962 0.979949641697049 NA "NOT"
"hsa-miR-2355-3p" "hsa-miR-2355-3p" 35.7394381265951 0.914973324818395 0.246217327822079 3.71612076579587 0.00020230491506981 0.000935660232197874 "NOT"
"hsa-miR-6741-3p" "hsa-miR-6741-3p" 1.05963660543455 -0.132667160445692 0.993023604251536 -0.13359920134596 0.893719515761261 0.924709789797725 "NOT"
"hsa-miR-4712-5p" "hsa-miR-4712-5p" 0.129903951338353 0.424271592374725 3.06038250977364 0.138633517548793 0.889739755874853 NA "NOT"
"hsa-miR-675-5p" "hsa-miR-675-5p" 11.3120191771277 -3.25315611696412 0.536126473115979 -6.06788935091511 1.29602141005954e-09 1.57739447934878e-08 "DOWN"
"hsa-miR-34c-5p" "hsa-miR-34c-5p" 8806.22898661958 -4.67436152077353 0.403384422964174 -11.5878582678654 4.74858018468532e-31 3.13745476488137e-29 "DOWN"
"hsa-miR-6500-5p" "hsa-miR-6500-5p" 0.453080733906031 0.0833476011089304 1.63138460616917 0.0510900990445459 0.959253725508606 NA "NOT"
"hsa-miR-122-3p" "hsa-miR-122-3p" 0.112033278022675 0.424271592374725 3.06038250977364 0.138633517548793 0.889739755874853 NA "NOT"
"hsa-miR-409-3p" "hsa-miR-409-3p" 3669.00050840815 0.675324700077373 0.250239633212311 2.69871199621048 0.00696083873705009 0.0210823837517338 "NOT"
"hsa-miR-4704-3p" "hsa-miR-4704-3p" 0.210063254302769 1.50627955089271 3.02694624492271 0.497623488827822 0.618749444832328 NA "NOT"
"hsa-miR-623" "hsa-miR-623" 0.0792528359478857 0.78494197450822 3.06038250977364 0.25648492369873 0.797576420335322 NA "NOT"
"hsa-miR-501-3p" "hsa-miR-501-3p" 559.355339140335 0.0215636030555095 0.249389575953898 0.0864655347884138 0.931096352688081 0.946444094765357 "NOT"
"hsa-miR-5692c" "hsa-miR-5692c" 1.38143324214651 0.673599113004765 0.783556396808598 0.859668960330506 0.389971549625291 0.555814612331887 "NOT"
"hsa-miR-580-3p" "hsa-miR-580-3p" 14.6227017603168 0.0659326278061664 0.322775035989495 0.204268051908179 0.838144034479485 0.889086275107251 "NOT"
"hsa-miR-4750-5p" "hsa-miR-4750-5p" 0.186437954729201 0.784940387184318 2.50217133685669 0.313703692318043 0.753746096177291 NA "NOT"
"hsa-miR-374c-3p" "hsa-miR-374c-3p" 0.32743293009411 -0.280665652525808 1.50638513067459 -0.186317328026279 0.852195919581275 NA "NOT"
"hsa-miR-877-3p" "hsa-miR-877-3p" 0.698977050070193 -0.450956581928575 1.22544488607606 -0.367994176688405 0.712877576327688 0.808102644734205 "NOT"
"hsa-miR-448" "hsa-miR-448" 0.0613907817326426 0.0636028992816479 3.06038250977364 0.0207826633038601 0.983419027432519 NA "NOT"
"hsa-miR-3617-3p" "hsa-miR-3617-3p" 0.271056570994589 0.78494033068448 2.82588698784185 0.27776777134458 0.781190632698656 NA "NOT"
"hsa-miR-500a-5p" "hsa-miR-500a-5p" 115.381669785997 0.0466543857094829 0.226657207891497 0.205836761793239 0.836918424262051 0.888805444824796 "NOT"
"hsa-miR-4659b-3p" "hsa-miR-4659b-3p" 0.479821587165012 -1.6142689246171 1.36919690782208 -1.17898960726171 0.238402314202001 0.388722112616215 "NOT"
"hsa-miR-23c" "hsa-miR-23c" 3.79840608963264 0.172873201646454 0.563700415231586 0.306675668449582 0.759090251683018 0.837224170544217 "NOT"
"hsa-miR-521" "hsa-miR-521" 0.176799781993413 0.0635986595610092 2.5358548127913 0.0250797716179201 0.979991335017772 NA "NOT"
"hsa-miR-449b-3p" "hsa-miR-449b-3p" 16.2896005094883 -6.14933528244074 0.986421090026735 -6.23398601734485 4.54713687501743e-10 5.92408677379031e-09 "DOWN"
"hsa-miR-5571-3p" "hsa-miR-5571-3p" 1.21544134320474 3.93671599487639 1.19708279962702 3.28859122869612 0.00100690146324133 0.00392988967720773 "UP"
"hsa-miR-377-3p" "hsa-miR-377-3p" 0.333665720422784 1.58923867690567 2.82018888376452 0.563522069764449 0.573079436152086 NA "NOT"
"hsa-miR-4301" "hsa-miR-4301" 0.520325669029702 1.11173226142431 1.44655044006588 0.768540266991085 0.442166277500606 0.592298636902899 "NOT"
"hsa-miR-4469" "hsa-miR-4469" 0.164198342448208 0.0635988727033057 2.58376650204681 0.0246147911016432 0.980362221281519 NA "NOT"
"hsa-miR-4303" "hsa-miR-4303" 0.137363979808448 0.424271592374725 3.06038250977364 0.138633517548793 0.889739755874853 NA "NOT"
"hsa-miR-4712-3p" "hsa-miR-4712-3p" 0.694339030234858 -1.13752925332038 1.31041978605717 -0.868064772390999 0.385358874676069 0.55093811294492 "NOT"
"hsa-miR-4464" "hsa-miR-4464" 0 NA NA NA NA NA NA
"hsa-miR-4467" "hsa-miR-4467" 1.86538627488107 -0.923514099312336 0.937033736251702 -0.985571878133815 0.32434324352834 0.489424959647168 "NOT"
"hsa-miR-4460" "hsa-miR-4460" 0.055326726032947 0.0636028992816476 3.06038250977364 0.02078266330386 0.983419027432519 NA "NOT"
"hsa-miR-3192-3p" "hsa-miR-3192-3p" 0.117744435270537 -0.297067482851847 3.06038250977364 -0.0970687428460763 0.922671803207381 NA "NOT"
"hsa-miR-612" "hsa-miR-612" 0.271840511433399 -0.617432078248122 2.95376979578035 -0.209031888378764 0.834423345123382 NA "NOT"
"hsa-miR-4659a-5p" "hsa-miR-4659a-5p" 0.165134473729949 1.1456106676013 3.06038250977364 0.374335777943663 0.708154516855711 NA "NOT"
"hsa-miR-199a-3p" "hsa-miR-199a-3p" 545656.597246462 0.88143813713603 0.0981826096431814 8.97753828645808 2.76892322141983e-19 9.85097684543592e-18 "NOT"
"hsa-miR-876-3p" "hsa-miR-876-3p" 2.54616928977372 -3.75811082904388 0.951310667369442 -3.95045588991005 7.80024732467512e-05 0.000398631424051076 "DOWN"
"hsa-miR-4766-5p" "hsa-miR-4766-5p" 0.2809408135779 0.0635957417074604 1.96908437793447 0.0322971135316055 0.974235111073637 NA "NOT"
"hsa-miR-4536-3p" "hsa-miR-4536-3p" 0.948145032545325 -0.168206040523764 1.00135153307876 -0.16797901133341 0.866599790973599 0.910874610230666 "NOT"
"hsa-miR-4480" "hsa-miR-4480" 0.130810418354884 1.1456106676013 3.06038250977364 0.374335777943663 0.708154516855711 NA "NOT"
"hsa-miR-4487" "hsa-miR-4487" 0 NA NA NA NA NA NA
"hsa-miR-4484" "hsa-miR-4484" 0.0575074362865608 0.0636028992816477 3.06038250977364 0.02078266330386 0.983419027432519 NA "NOT"
"hsa-miR-4787-5p" "hsa-miR-4787-5p" 5.22209009004233 1.02550650655707 0.726017329534852 1.41250968102111 0.1577999421945 0.286768067838727 "NOT"
"hsa-miR-4489" "hsa-miR-4489" 0.0654052091774419 0.78494197450822 3.06038250977364 0.25648492369873 0.797576420335322 NA "NOT"
"hsa-miR-4521" "hsa-miR-4521" 20.9799739304933 -2.08212012804124 0.438424965256115 -4.74909116278295 2.04332825203116e-06 1.38976370083002e-05 "DOWN"
"hsa-miR-4523" "hsa-miR-4523" 0.629983128276613 -0.883328324067352 1.40004588570219 -0.63092812391954 0.528087521934287 0.669151996971528 "NOT"
"hsa-miR-4522" "hsa-miR-4522" 0.339402356914233 -0.296780836724314 1.67924971529041 -0.176734189097652 0.859717184560052 NA "NOT"
"hsa-miR-4799-3p" "hsa-miR-4799-3p" 0 NA NA NA NA NA NA
"hsa-miR-19a-3p" "hsa-miR-19a-3p" 1.47780106008951 -3.35613627355784 1.11991223404669 -2.99678507969396 0.00272842995451386 0.00941715562658702 "DOWN"
"hsa-miR-744-5p" "hsa-miR-744-5p" 429.458408269864 -0.636071141278254 0.189212017511552 -3.36168468389922 0.000774685316045516 0.00310209488026884 "NOT"
"hsa-miR-98-3p" "hsa-miR-98-3p" 15.5333199212775 0.526331537527972 0.338687423807907 1.55403330779265 0.12017647184046 0.228261265816069 "NOT"
"hsa-miR-3941" "hsa-miR-3941" 0.0624177092375897 0.0636028992816478 3.06038250977364 0.02078266330386 0.983419027432519 NA "NOT"
"hsa-miR-20a-3p" "hsa-miR-20a-3p" 123.749854212664 -0.813635081773067 0.253700484131828 -3.20706948809086 0.00134094601029321 0.0049814259418523 "NOT"
"hsa-miR-101-5p" "hsa-miR-101-5p" 343.034149609759 0.64558160512146 0.154627466186443 4.17507717770558 2.97885047121217e-05 0.000160199807318096 "NOT"
"hsa-miR-4700-3p" "hsa-miR-4700-3p" 0.233009949861169 -1.06412042158363 2.01860631786652 -0.527155994789666 0.598085264593906 NA "NOT"
"hsa-miR-4781-3p" "hsa-miR-4781-3p" 6.04699210037753 -0.415702029000104 0.454667939208907 -0.914298091313406 0.360560233252655 0.528555017050248 "NOT"
"hsa-let-7f-2-3p" "hsa-let-7f-2-3p" 39.6096839461106 0.145751386436409 0.25046496699659 0.581923245331125 0.560618382189385 0.692352474666463 "NOT"
"hsa-miR-20b-3p" "hsa-miR-20b-3p" 1.2731846738164 -3.11858739891905 1.10641295930111 -2.81864684673341 0.00482265457589202 0.0154358321200696 "DOWN"
"hsa-miR-4727-3p" "hsa-miR-4727-3p" 0.262341864426048 0.424268632524845 2.34320437518926 0.181063434763593 0.856317785004559 NA "NOT"
"hsa-miR-510-3p" "hsa-miR-510-3p" 1.35081576502239 4.09157796276384 2.99314077667004 1.3669848056114 0.171630068143378 0.306482264541746 "NOT"
"hsa-miR-4783-3p" "hsa-miR-4783-3p" 0.0613907817326426 0.0636028992816479 3.06038250977364 0.0207826633038601 0.983419027432519 NA "NOT"
"hsa-miR-585-5p" "hsa-miR-585-5p" 2.84682912157005 0.11755996518064 0.701855096558037 0.167498912178831 0.866977503393812 0.910874610230666 "NOT"
"hsa-miR-1915-3p" "hsa-miR-1915-3p" 0 NA NA NA NA NA NA
"hsa-miR-4661-3p" "hsa-miR-4661-3p" 0.104748080945467 -0.297067482851847 3.06038250977364 -0.0970687428460763 0.922671803207381 NA "NOT"
"hsa-miR-1251-5p" "hsa-miR-1251-5p" 0.387295830271623 -1.86965974733951 2.73968147325192 -0.682436905747399 0.494962726035005 NA "NOT"
"hsa-miR-1247-5p" "hsa-miR-1247-5p" 82.7134472069146 -0.311994444881342 0.464405696951416 -0.671814422022436 0.501701846219603 0.646927784898676 "NOT"
"hsa-miR-152-3p" "hsa-miR-152-3p" 1493.07275075345 0.72517972165599 0.262066986304074 2.76715404669313 0.00565480276754479 0.0174939550500967 "NOT"
"hsa-miR-148a-3p" "hsa-miR-148a-3p" 183696.223735038 -0.0758917940138587 0.177880439659352 -0.426644965344107 0.669637941365632 0.769459746289702 "NOT"
"hsa-miR-4999-3p" "hsa-miR-4999-3p" 0.385352879506432 2.2329268366936 2.20026272837557 1.01484554907774 0.310179457384696 NA "NOT"
"hsa-miR-30d-3p" "hsa-miR-30d-3p" 690.901044544874 -2.1205931350509 0.29387410988582 -7.21599169071007 5.35423267980238e-13 1.0766663540907e-11 "DOWN"
"hsa-miR-5090" "hsa-miR-5090" 0.237770346351145 1.14561206681612 1.99589857973535 0.573983106380096 0.565979233217643 NA "NOT"
"hsa-miR-4699-5p" "hsa-miR-4699-5p" 0.901479986081336 0.588952497007662 1.00092028043442 0.588410993882593 0.556256460235725 0.68880485370555 "NOT"
"hsa-miR-517a-3p" "hsa-miR-517a-3p" 0.548644552007629 1.17689186286112 1.63802798149946 0.718480927159613 0.472460803844663 0.616625594712451 "NOT"
"hsa-miR-3622a-3p" "hsa-miR-3622a-3p" 0.997167781277912 -0.135532969015373 1.19015855307057 -0.113878078400313 0.909334443406052 0.931488770930895 "NOT"
"hsa-miR-6800-3p" "hsa-miR-6800-3p" 0.114539102498256 1.1456106676013 3.06038250977364 0.374335777943663 0.708154516855711 NA "NOT"
"hsa-miR-3679-3p" "hsa-miR-3679-3p" 0.154011635305208 1.1456106676013 3.06038250977364 0.374335777943663 0.708154516855711 NA "NOT"
"hsa-miR-150-5p" "hsa-miR-150-5p" 4318.68497315821 1.5888964103428 0.435422757724504 3.64908903394551 0.000263171889145626 0.00118171843427041 "UP"
"hsa-miR-19b-3p" "hsa-miR-19b-3p" 1.56221666702527 -2.56056750679162 0.985379549314806 -2.59855961956196 0.00936157868114481 0.0274903500954252 "DOWN"
"hsa-miR-4653-3p" "hsa-miR-4653-3p" 0.148310183566641 1.1456106676013 3.06038250977364 0.374335777943663 0.708154516855711 NA "NOT"
"hsa-miR-3661" "hsa-miR-3661" 1.53806441091139 -0.524078241529506 0.8852869052805 -0.59198688967782 0.553859367551266 0.687677738234794 "NOT"
"hsa-miR-320a" "hsa-miR-320a" 137.237980836163 -0.305329446437675 0.183578951478976 -1.66320508956955 0.0962713892049864 0.192334848843655 "NOT"
"hsa-miR-4703-3p" "hsa-miR-4703-3p" 0.224514588647214 1.50628278085299 2.3887022582345 0.630586242241127 0.528311096735716 NA "NOT"
"hsa-miR-4697-3p" "hsa-miR-4697-3p" 0.369743960536407 -0.940539927328037 1.89371204435869 -0.496664701547354 0.619425518285857 NA "NOT"
"hsa-miR-6512-5p" "hsa-miR-6512-5p" 0.114539102498256 1.1456106676013 3.06038250977364 0.374335777943663 0.708154516855711 NA "NOT"
"hsa-miR-212-3p" "hsa-miR-212-3p" 68.2232603960115 0.704479334378334 0.292913968612584 2.4050725122983 0.0161692570865776 0.0445135797770364 "NOT"
"hsa-miR-302d-3p" "hsa-miR-302d-3p" 0.0798565435218868 0.78494197450822 3.06038250977364 0.25648492369873 0.797576420335322 NA "NOT"
"hsa-miR-760" "hsa-miR-760" 1.71141276633556 0.197743173434353 0.693214419113061 0.285255424558764 0.77544846071887 0.846859298896051 "NOT"
"hsa-miR-346" "hsa-miR-346" 2.48428529538086 -0.102685139538231 0.719986938961382 -0.142620836547896 0.886589640523786 0.920497385492335 "NOT"
"hsa-miR-3683" "hsa-miR-3683" 0.0603392554182986 0.78494197450822 3.06038250977364 0.25648492369873 0.797576420335322 NA "NOT"
"hsa-miR-1298-5p" "hsa-miR-1298-5p" 7.98404813860685 -4.3386797625656 1.15046452904811 -3.77124166197057 0.000162437267208483 0.000766604449835954 "DOWN"
"hsa-miR-3685" "hsa-miR-3685" 0.291842340047575 -0.667688070923818 2.35290458570866 -0.283771843099503 0.776585233812019 NA "NOT"
"hsa-miR-3684" "hsa-miR-3684" 3.04010926237845 -1.3129627668293 0.659697825701963 -1.9902487406749 0.0465635415544869 0.107142477457464 "DOWN"
"hsa-miR-3687" "hsa-miR-3687" 107.369429201919 0.46338384490929 0.429420569205571 1.07909093820669 0.280547190483834 0.44284326142926 "NOT"
"hsa-miR-3686" "hsa-miR-3686" 0.229642084690101 1.14561099164869 2.42021985077877 0.473349969127829 0.635963517602562 NA "NOT"
"hsa-miR-6732-3p" "hsa-miR-6732-3p" 0.180611784066938 0.0635985997556556 2.52224781741661 0.0252150479887404 0.979883434213344 NA "NOT"
"hsa-miR-363-5p" "hsa-miR-363-5p" 0.322155900557942 -1.59297266486717 1.8931516805181 -0.841439532426275 0.400101746582873 NA "NOT"
"hsa-miR-665" "hsa-miR-665" 53.0895543724283 0.637317861316279 0.35313559853833 1.80473977688518 0.0711154122559576 0.152868509496149 "NOT"
"hsa-miR-4804-5p" "hsa-miR-4804-5p" 0.0792528359478857 0.78494197450822 3.06038250977364 0.25648492369873 0.797576420335322 NA "NOT"
"hsa-miR-599" "hsa-miR-599" 4.42527771271481 -4.98247987500897 1.06053423914978 -4.69808488126076 2.62612296979494e-06 1.76026358482632e-05 "DOWN"
"hsa-miR-3135a" "hsa-miR-3135a" 0.410736880484638 -0.637783979435519 1.90871447129541 -0.334143209488355 0.73827149557656 NA "NOT"
"hsa-miR-3607-5p" "hsa-miR-3607-5p" 0.810695629334432 1.93346624380122 1.05823090280788 1.82707407114178 0.0676886331789864 0.146632284989608 "NOT"
"hsa-miR-369-5p" "hsa-miR-369-5p" 278.651547179957 1.16620875334569 0.333407032093111 3.49785289777571 0.000469019749306774 0.0019630917108994 "UP"
"hsa-miR-3202" "hsa-miR-3202" 2.13481805845147 1.53621636575896 0.850709082013433 1.80580694180799 0.0709485007763325 0.152868509496149 "NOT"
"hsa-miR-3129-5p" "hsa-miR-3129-5p" 8.07890558096338 1.18403661789177 0.462394198454239 2.56066495178777 0.0104472055277767 0.0305812187126374 "UP"
"hsa-miR-6830-5p" "hsa-miR-6830-5p" 0.055326726032947 0.0636028992816476 3.06038250977364 0.02078266330386 0.983419027432519 NA "NOT"
"hsa-miR-4707-3p" "hsa-miR-4707-3p" 0.810695249910996 0.668023758475743 1.62528047381857 0.411020601820333 0.681057428228567 0.77967380317107 "NOT"
"hsa-miR-7845-5p" "hsa-miR-7845-5p" 0.120731935210389 0.424271592374725 3.06038250977364 0.138633517548793 0.889739755874853 NA "NOT"
"hsa-miR-185-5p" "hsa-miR-185-5p" 136.293244268981 0.470511845930344 0.295822706813251 1.59051971026475 0.111717706366419 0.216190122152588 "NOT"
"hsa-miR-5001-5p" "hsa-miR-5001-5p" 0.720143230078433 -0.681837288401782 1.30628102854095 -0.521968300468515 0.601692401855995 0.718148995763607 "NOT"
"hsa-miR-3913-5p" "hsa-miR-3913-5p" 69.2790370629627 0.0207408436562652 0.20421473350437 0.101563894535657 0.919102839192406 0.93734302784231 "NOT"
"hsa-miR-4742-5p" "hsa-miR-4742-5p" 1.48135765467016 -0.676311901751326 0.858257252177646 -0.788006043683672 0.43069317076133 0.582443249933085 "NOT"
"hsa-miR-3607-3p" "hsa-miR-3607-3p" 5.45059436824442 1.14473988327991 0.480762986325574 2.38108988387199 0.017261499522398 0.0468237157132496 "UP"
"hsa-miR-26b-5p" "hsa-miR-26b-5p" 60710.6426018082 0.205530831248711 0.139361124980412 1.47480749224434 0.140264306368238 0.261055298572677 "NOT"
"hsa-miR-1229-3p" "hsa-miR-1229-3p" 1.14760033913807 2.09539375152058 1.00287068192045 2.08939576088515 0.0366721125120793 0.0876529821025152 "UP"
"hsa-miR-6504-5p" "hsa-miR-6504-5p" 4.47676176308582 2.08748094912006 0.636806737064617 3.27804469962485 0.00104528841612972 0.00406257052487391 "UP"
"hsa-miR-6775-3p" "hsa-miR-6775-3p" 0 NA NA NA NA NA NA
"hsa-miR-138-1-3p" "hsa-miR-138-1-3p" 0.39991340208628 0.424267153593618 1.47607220754897 0.287429809614881 0.773783238946678 NA "NOT"
"hsa-miR-187-3p" "hsa-miR-187-3p" 189.128151990405 -4.31384378235974 0.60040713419074 -7.18486429741406 6.72739722600514e-13 1.29642550709474e-11 "DOWN"
"hsa-miR-4777-5p" "hsa-miR-4777-5p" 0.108963573853504 0.424271592374725 3.06038250977364 0.138633517548793 0.889739755874853 NA "NOT"
"hsa-miR-6886-5p" "hsa-miR-6886-5p" 1.05474964251253 -0.606922817029382 0.934023087261311 -0.649794234539711 0.515825143612085 0.658121734953349 "NOT"
"hsa-miR-5002-5p" "hsa-miR-5002-5p" 5.67816503942989 -0.161968447522985 0.412078218754686 -0.39305267823293 0.694280574310499 0.78998013675993 "NOT"
"hsa-miR-186-5p" "hsa-miR-186-5p" 0.713498800093175 0.676261739233714 1.22443689702176 0.552304280341935 0.580739898496467 0.704249299601029 "NOT"
"hsa-miR-382-5p" "hsa-miR-382-5p" 243.501082838853 1.6207271779416 0.280873534050455 5.77030934374351 7.91261432198476e-09 8.41135819275285e-08 "UP"
"hsa-miR-6739-3p" "hsa-miR-6739-3p" 0.055326726032947 0.0636028992816476 3.06038250977364 0.02078266330386 0.983419027432519 NA "NOT"
"hsa-let-7f-1-3p" "hsa-let-7f-1-3p" 58.0602479757261 0.640827798413755 0.267262571602223 2.39774613621365 0.0164962937268711 0.0450120109066543 "NOT"
"hsa-miR-7156-5p" "hsa-miR-7156-5p" 0.478354657106826 2.61768045107293 1.34421961089439 1.9473607064334 0.051491505417396 0.115605928424979 "NOT"
"hsa-miR-3136-3p" "hsa-miR-3136-3p" 0.0603392554182986 0.78494197450822 3.06038250977364 0.25648492369873 0.797576420335322 NA "NOT"
"hsa-miR-6802-5p" "hsa-miR-6802-5p" 0.246520228957024 1.14561210226193 1.98036216434212 0.578486159193264 0.562935939232086 NA "NOT"
"hsa-miR-6501-3p" "hsa-miR-6501-3p" 0.301055268305234 0.784939453794606 2.31140284698138 0.339594396026513 0.734161998920136 NA "NOT"
"hsa-miR-6876-5p" "hsa-miR-6876-5p" 0.29491300152776 1.41171619462948 2.33419086972669 0.604798953221327 0.545312589258441 NA "NOT"
"hsa-miR-4758-3p" "hsa-miR-4758-3p" 0.110386663234764 0.424271592374725 3.06038250977364 0.138633517548793 0.889739755874853 NA "NOT"
"hsa-miR-361-5p" "hsa-miR-361-5p" 2888.10487058896 0.138635523846317 0.111361119668082 1.24491855200026 0.213161690721626 0.357848573353002 "NOT"
"hsa-miR-6720-5p" "hsa-miR-6720-5p" 0.207337922708193 1.50628256548054 2.43646832299753 0.618223742645418 0.536427861356776 NA "NOT"
"hsa-miR-671-5p" "hsa-miR-671-5p" 189.004361568722 0.281074702920251 0.260859277179275 1.07749552156845 0.281258950441252 0.44321044149601 "NOT"
"hsa-miR-561-5p" "hsa-miR-561-5p" 103.961388576755 -1.79171266156308 0.212131425142197 -8.44623874261933 3.00838158460392e-17 9.59569988192629e-16 "DOWN"
"hsa-miR-7847-3p" "hsa-miR-7847-3p" 0.0798565435218868 0.78494197450822 3.06038250977364 0.25648492369873 0.797576420335322 NA "NOT"
"hsa-miR-6726-5p" "hsa-miR-6726-5p" 0 NA NA NA NA NA NA
"hsa-miR-625-5p" "hsa-miR-625-5p" 138.514276086695 -0.121058395791781 0.2384680742529 -0.507650326657127 0.611698589965812 0.724482965068344 "NOT"
"hsa-miR-769-5p" "hsa-miR-769-5p" 1997.58651479963 0.345796292147416 0.174925830601752 1.97681663684467 0.0480623604466011 0.109232637378639 "NOT"
"hsa-miR-508-3p" "hsa-miR-508-3p" 0.0572695512491278 0.78494197450822 3.06038250977364 0.25648492369873 0.797576420335322 NA "NOT"
"hsa-miR-19b-1-5p" "hsa-miR-19b-1-5p" 0.248010990570019 -0.297075878616137 1.97778644395321 -0.150206246748431 0.880601897619034 NA "NOT"
"hsa-miR-499b-3p" "hsa-miR-499b-3p" 0.11719897665995 0.424271592374725 3.06038250977364 0.138633517548794 0.889739755874853 NA "NOT"
"hsa-miR-6885-5p" "hsa-miR-6885-5p" 0.0516940226043762 0.0636028992816478 3.06038250977364 0.02078266330386 0.983419027432519 NA "NOT"
"hsa-miR-518c-5p" "hsa-miR-518c-5p" 0.0575074362865608 0.0636028992816477 3.06038250977364 0.02078266330386 0.983419027432519 NA "NOT"
"hsa-miR-6507-5p" "hsa-miR-6507-5p" 10.3358818777276 -6.59411696473496 0.9936965604937 -6.63594625049199 3.22427327087557e-11 4.88926684518016e-10 "DOWN"
"hsa-miR-1234-3p" "hsa-miR-1234-3p" 0.675873619938675 2.13183252773164 1.25909136696129 1.69315157237289 0.0904266198311922 0.182630181973478 "NOT"
"hsa-miR-3922-5p" "hsa-miR-3922-5p" 0.0603392554182986 0.78494197450822 3.06038250977364 0.25648492369873 0.797576420335322 NA "NOT"
"hsa-miR-7114-3p" "hsa-miR-7114-3p" 0.134579561980833 0.424271592374725 3.06038250977364 0.138633517548793 0.889739755874853 NA "NOT"
"hsa-miR-199b-5p" "hsa-miR-199b-5p" 46925.5705252083 -0.981939681265047 0.375543575761558 -2.61471569384136 0.00893017550183796 0.0263070456662424 "NOT"
"hsa-miR-545-5p" "hsa-miR-545-5p" 44.3079547895801 0.477852677802642 0.217272230750885 2.19932697405095 0.0278546810350416 0.070590630020311 "NOT"
"hsa-miR-139-3p" "hsa-miR-139-3p" 2.6598325238936 1.91101874930242 0.814469228002524 2.34633634224484 0.0189589902438398 0.0511284722319294 "UP"
"hsa-miR-933" "hsa-miR-933" 0.212380244566732 -1.00949960805599 2.46003768079168 -0.41035940869455 0.681542317937744 NA "NOT"
"hsa-miR-6864-5p" "hsa-miR-6864-5p" 0.100094815632931 -0.297067482851847 3.06038250977364 -0.0970687428460763 0.922671803207381 NA "NOT"
"hsa-miR-199b-3p" "hsa-miR-199b-3p" 545548.17805485 0.881533199624686 0.0981851428238393 8.97827486187299 2.75045262039018e-19 9.85097684543592e-18 "NOT"
"hsa-miR-6856-3p" "hsa-miR-6856-3p" 0.047317964177145 0.0636028992816478 3.06038250977364 0.02078266330386 0.983419027432519 NA "NOT"
"hsa-miR-4687-3p" "hsa-miR-4687-3p" 0.641179371365543 -0.793818951459803 1.59479286696136 -0.497756773249372 0.618655486983376 0.728988949630093 "NOT"
"hsa-miR-3149" "hsa-miR-3149" 0.246072725718235 -0.297075862294599 1.98113930079719 -0.149952031225194 0.880802460776035 NA "NOT"
"hsa-miR-6509-3p" "hsa-miR-6509-3p" 1.31719122865968 0.614293332273806 0.831544933392008 0.738737388210644 0.460066477918435 0.609380855315641 "NOT"
"hsa-miR-3143" "hsa-miR-3143" 5.98257244550737 -0.493648715601829 0.400134601754424 -1.23370664130866 0.217312238274355 0.362840831053752 "NOT"
"hsa-miR-3146" "hsa-miR-3146" 0.627860751660203 -0.936194388795796 1.15203437057521 -0.812644494563434 0.416421913212686 0.573309264588099 "NOT"
"hsa-miR-192-5p" "hsa-miR-192-5p" 4516.06153833331 -0.566202602031566 0.179423901659179 -3.1556698789612 0.00160129986187508 0.00580863675386057 "NOT"
"hsa-miR-412-3p" "hsa-miR-412-3p" 0.0654052091774419 0.78494197450822 3.06038250977364 0.25648492369873 0.797576420335322 NA "NOT"
"hsa-let-7i-5p" "hsa-let-7i-5p" 59090.0099104634 -0.233205825424519 0.189980794522009 -1.2275231610188 0.219626022127436 0.36538501882712 "NOT"
"hsa-miR-556-3p" "hsa-miR-556-3p" 2.94730831882211 -1.52284128584551 0.658478216886324 -2.31266767342192 0.020740917662329 0.0545038319251544 "DOWN"
"hsa-miR-3200-3p" "hsa-miR-3200-3p" 21.3988309786346 -0.889046139829666 0.290038345612165 -3.06527103494959 0.00217472820728771 0.00764875890395868 "NOT"
"hsa-miR-3139" "hsa-miR-3139" 1.01541046835549 -0.151249593491327 1.05632914163934 -0.14318415305347 0.886144744891739 0.920497385492335 "NOT"
"hsa-let-7d-3p" "hsa-let-7d-3p" 609.627943111583 0.913305889918418 0.412853615602414 2.21217849475721 0.0269543341554895 0.069155788439315 "NOT"
"hsa-miR-497-3p" "hsa-miR-497-3p" 45.7918042429733 -1.0140738046401 0.387133120824798 -2.61944470801047 0.00880730490449508 0.0260279777529008 "DOWN"
"hsa-miR-3928-3p" "hsa-miR-3928-3p" 6.62922148679668 -0.0547963342298485 0.446704443718387 -0.122667985511229 0.902370016219606 0.926406509437442 "NOT"
"hsa-miR-6750-3p" "hsa-miR-6750-3p" 0.0967393190896647 -0.297067482851847 3.06038250977364 -0.0970687428460763 0.922671803207381 NA "NOT"
"hsa-let-7e-5p" "hsa-let-7e-5p" 6234.811615457 0.203866843046848 0.154841115268666 1.31661957286421 0.187966174673108 0.323777861401536 "NOT"
"hsa-miR-2116-5p" "hsa-miR-2116-5p" 4.57715184309522 0.410867334689744 0.574257754616273 0.715475466176841 0.474315295389529 0.617076861090456 "NOT"
"hsa-miR-6895-3p" "hsa-miR-6895-3p" 0.530635373892665 -1.15501845932783 1.60607585114173 -0.719155610556466 0.472045046274854 0.616625594712451 "NOT"
"hsa-miR-10a-5p" "hsa-miR-10a-5p" 233418.553339539 -3.43782261240203 0.37906940507616 -9.06911126660652 1.19991707521539e-19 5.04510588442832e-18 "DOWN"
"hsa-miR-635" "hsa-miR-635" 0.0575074362865608 0.0636028992816477 3.06038250977364 0.02078266330386 0.983419027432519 NA "NOT"
"hsa-miR-500b-5p" "hsa-miR-500b-5p" 94.345527949873 0.129460978638331 0.2366290453614 0.547105189223951 0.584306467388591 0.705592013491444 "NOT"
"hsa-miR-525-3p" "hsa-miR-525-3p" 0.0494213549125197 0.0636028992816476 3.06038250977364 0.02078266330386 0.983419027432519 NA "NOT"
"hsa-miR-2114-3p" "hsa-miR-2114-3p" 13.4964555948605 0.444742321224564 0.522344874170279 0.851434259656546 0.394528167372929 0.557768463497465 "NOT"
"hsa-miR-431-3p" "hsa-miR-431-3p" 33.4820652950685 0.420830305258242 0.359760508667844 1.16975125151044 0.24210108653888 0.391509624210601 "NOT"
"hsa-miR-3155b" "hsa-miR-3155b" 0.0677776217474302 0.78494197450822 3.06038250977364 0.25648492369873 0.797576420335322 NA "NOT"
"hsa-miR-3155a" "hsa-miR-3155a" 0.542460829566763 1.17063910789837 1.47463190222327 0.793851744380016 0.42728174497226 0.580375351100354 "NOT"
"hsa-miR-2276-3p" "hsa-miR-2276-3p" 2.15851352429046 -0.557025116676255 0.662694912781811 -0.840545333806798 0.400602694641972 0.559754520458948 "NOT"
"hsa-miR-155-5p" "hsa-miR-155-5p" 2393.9555491504 0.713172681373946 0.330074696390299 2.16064027074238 0.0307231380947265 0.0761900877684236 "NOT"
"hsa-miR-6839-5p" "hsa-miR-6839-5p" 0.329213093038408 0.784940009985127 1.6530337427309 0.47484814719412 0.634895212513389 NA "NOT"
"hsa-miR-219a-5p" "hsa-miR-219a-5p" 3.52578671571132 -0.67724552128734 0.602309920913468 -1.1244136909786 0.260837566593723 0.416709411224859 "NOT"
"hsa-miR-576-5p" "hsa-miR-576-5p" 111.526172127057 -0.51778787711843 0.182987393445195 -2.82963688027781 0.00466008611354761 0.0151780973768716 "NOT"
"hsa-miR-30e-5p" "hsa-miR-30e-5p" 62396.8094054768 -0.419186096913532 0.190154608453651 -2.20444879207703 0.0274927974878804 0.0698649386711247 "NOT"
"hsa-miR-1273g-5p" "hsa-miR-1273g-5p" 0.055326726032947 0.0636028992816476 3.06038250977364 0.02078266330386 0.983419027432519 NA "NOT"
"hsa-miR-23b-3p" "hsa-miR-23b-3p" 15703.905830188 -0.246385667696833 0.184499450891173 -1.3354276476528 0.181736420929106 0.316403139000623 "NOT"
"hsa-miR-6843-3p" "hsa-miR-6843-3p" 0.055326726032947 0.0636028992816476 3.06038250977364 0.02078266330386 0.983419027432519 NA "NOT"
"hsa-miR-3616-3p" "hsa-miR-3616-3p" 1.81656773191139 -3.66579133648701 0.974517178719686 -3.76164875954583 0.000168796979994226 0.000788571749973024 "DOWN"
"hsa-miR-3187-3p" "hsa-miR-3187-3p" 1.29679054463385 -0.532312938973473 0.855777366839938 -0.622022689077539 0.533926948896419 0.672864342955297 "NOT"
"hsa-miR-582-3p" "hsa-miR-582-3p" 138.383473009243 0.169873927777843 0.446355504120901 0.380579888025377 0.703515007218911 0.799448871839672 "NOT"
"hsa-miR-151a-5p" "hsa-miR-151a-5p" 20562.300705601 -0.0323562464120876 0.14167548790774 -0.228382812651106 0.819348649929649 0.880126025956186 "NOT"
"hsa-miR-21-3p" "hsa-miR-21-3p" 17640.812834549 0.708803251258616 0.295085958946838 2.40202296913189 0.0163046846221347 0.0447532144672837 "NOT"
"hsa-miR-548j-5p" "hsa-miR-548j-5p" 0.0500474078164657 0.0636028992816477 3.06038250977364 0.02078266330386 0.983419027432519 NA "NOT"
"hsa-miR-1301-3p" "hsa-miR-1301-3p" 75.1525661733292 0.468774630491201 0.194188606963175 2.41401716517847 0.0157777190399016 0.0436957787781705 "NOT"
"hsa-miR-3936" "hsa-miR-3936" 0.055326726032947 0.0636028992816476 3.06038250977364 0.02078266330386 0.983419027432519 NA "NOT"
"hsa-miR-190a-3p" "hsa-miR-190a-3p" 66.2460549713177 0.533594781817114 0.338505056018835 1.57632736152521 0.114950379039252 0.221518959606893 "NOT"
"hsa-miR-7855-5p" "hsa-miR-7855-5p" 0.0500474078164657 0.0636028992816477 3.06038250977364 0.02078266330386 0.983419027432519 NA "NOT"
"hsa-miR-365a-5p" "hsa-miR-365a-5p" 0.232194817706393 0.424268151856227 2.00619095558807 0.211479445999128 0.832513169239396 NA "NOT"
"hsa-miR-3938" "hsa-miR-3938" 0.567283221142411 -1.32381404023859 1.1924315535283 -1.11018031711887 0.266921332671528 0.424960813633672 "NOT"
"hsa-miR-509-3p" "hsa-miR-509-3p" 1752.8827225831 6.50239105812714 0.92690790353648 7.01514253284305 2.2971465485383e-12 4.24972111479585e-11 "UP"
"hsa-miR-944" "hsa-miR-944" 1.33360673654724 0.847693587455542 1.01814153064007 0.832589145953633 0.405076482540995 0.563452250151008 "NOT"
"hsa-miR-3619-5p" "hsa-miR-3619-5p" 1.92292722608378 -1.05584564029004 0.806544485157117 -1.30909783616505 0.190501212146784 0.326321520806992 "NOT"
"hsa-miR-518b" "hsa-miR-518b" 0.190064972593048 0.0635984596875026 2.49008832916095 0.0255406440577682 0.979623729780803 NA "NOT"
"hsa-miR-200c-5p" "hsa-miR-200c-5p" 21.1018341367935 -5.62373872916978 0.707863738060669 -7.94466283098087 1.94719691818879e-15 4.86799229547198e-14 "DOWN"
"hsa-miR-3074-5p" "hsa-miR-3074-5p" 2.21742856369946 0.183088350417974 0.677562803558924 0.270216058874979 0.78699403888971 0.8549308810555 "NOT"
"hsa-miR-337-3p" "hsa-miR-337-3p" 325.663588768656 0.702941008658307 0.317583725786802 2.21340374704905 0.0268698225664791 0.069155788439315 "NOT"
"hsa-miR-3115" "hsa-miR-3115" 0.140643617680528 0.424271592374725 3.06038250977364 0.138633517548794 0.889739755874853 NA "NOT"
"hsa-miR-624-3p" "hsa-miR-624-3p" 7.1402151228525 -0.0985440036005112 0.404637846491499 -0.243536299075725 0.807589968783184 0.868628745493541 "NOT"
"hsa-miR-5583-5p" "hsa-miR-5583-5p" 0.302899134912556 -0.681605036018096 1.68033754715643 -0.405635782626859 0.685010233090022 NA "NOT"
"hsa-miR-3116" "hsa-miR-3116" 3.8651749332345 -2.34757828514817 0.726764839599536 -3.23017592106098 0.00123714069979033 0.00465185019230104 "DOWN"
"hsa-miR-1911-5p" "hsa-miR-1911-5p" 0.240513255010515 -0.297073650817718 2.3923676095739 -0.124175586406066 0.901176251836479 NA "NOT"
"hsa-miR-32-3p" "hsa-miR-32-3p" 109.200893386137 -0.151299428126809 0.215279359961805 -0.702805081516654 0.48217723001616 0.62642406989459 "NOT"
"hsa-miR-4695-3p" "hsa-miR-4695-3p" 0.19875476154109 0.0635983402844698 2.46234190439328 0.0258283953869276 0.979394213156628 NA "NOT"
"hsa-miR-6807-5p" "hsa-miR-6807-5p" 0.0741550917833207 0.78494197450822 3.06038250977364 0.25648492369873 0.797576420335322 NA "NOT"
"hsa-miR-15a-3p" "hsa-miR-15a-3p" 9.28828582561428 -0.473919117502134 0.370589839238254 -1.27882382980676 0.20095910035873 0.341704352632032 "NOT"
"hsa-miR-134-3p" "hsa-miR-134-3p" 32.8605560490543 2.42828221752304 0.363726281179888 6.67612527103063 2.45342277284697e-11 3.78236010813907e-10 "UP"
"hsa-miR-942-3p" "hsa-miR-942-3p" 1.17644329975259 -0.840185990755345 1.01616676638825 -0.826819001118892 0.40833965859832 0.567138414719889 "NOT"
"hsa-miR-6769a-5p" "hsa-miR-6769a-5p" 0.121473055960466 0.424271592374725 3.06038250977364 0.138633517548793 0.889739755874853 NA "NOT"
"hsa-miR-135b-5p" "hsa-miR-135b-5p" 0.0494213549125197 0.0636028992816476 3.06038250977364 0.02078266330386 0.983419027432519 NA "NOT"
"hsa-miR-513c-5p" "hsa-miR-513c-5p" 103.668006992186 6.52579229062356 1.0424503897581 6.26005069856403 3.84852334881046e-10 5.08554871092811e-09 "UP"
"hsa-miR-10b-5p" "hsa-miR-10b-5p" 671043.300398757 0.334198312703176 0.304368466878448 1.09800570384527 0.272201998621024 0.431881387177439 "NOT"
"hsa-miR-6822-3p" "hsa-miR-6822-3p" 0.0798565435218868 0.78494197450822 3.06038250977364 0.25648492369873 0.797576420335322 NA "NOT"
"hsa-miR-33b-3p" "hsa-miR-33b-3p" 7.9748143682661 -2.02769858670085 0.411120692766822 -4.93212485378572 8.13398953137749e-07 5.87807837228451e-06 "DOWN"
"hsa-miR-4645-3p" "hsa-miR-4645-3p" 7.82690921970633 1.76219717458375 0.388302247107402 4.53821008688714 5.67337247828386e-06 3.54585779892741e-05 "UP"
"hsa-miR-483-5p" "hsa-miR-483-5p" 15.7429702249705 -2.23103764985074 0.459094080380678 -4.85965240065996 1.17592031841938e-06 8.24035071619638e-06 "DOWN"
"hsa-miR-145-5p" "hsa-miR-145-5p" 3.56310201397043 -0.515839093955981 0.522398049570327 -0.987444525070986 0.32342476584183 0.488836451640021 "NOT"
"hsa-miR-1252-5p" "hsa-miR-1252-5p" 7.92985489638604 -1.60237900974239 0.481586779201944 -3.32729028067954 0.000876949703501883 0.00348145268557615 "DOWN"
"hsa-miR-224-3p" "hsa-miR-224-3p" 17.6469924245088 -0.782729704906753 0.454189319695589 -1.7233555941636 0.084824239936365 0.174360937646973 "NOT"
"hsa-miR-5008-3p" "hsa-miR-5008-3p" 0.208747660196256 -0.985944830489456 2.46575075074333 -0.399855837088251 0.689262701632011 NA "NOT"
"hsa-miR-6824-3p" "hsa-miR-6824-3p" 0.432633866123356 1.15744706643353 1.60968263627535 0.719052961341342 0.472108288402604 NA "NOT"
"hsa-miR-6761-5p" "hsa-miR-6761-5p" 2.08782207053254 0.0027932276913706 0.877268448305957 0.00318400564475384 0.997459535347035 0.998539037008666 "NOT"
"hsa-miR-92b-3p" "hsa-miR-92b-3p" 4308.51085327026 -0.443859656103111 0.119805067847008 -3.70484875205717 0.000211516905459351 0.000973398694278107 "NOT"
"hsa-miR-6772-5p" "hsa-miR-6772-5p" 0.0575074362865608 0.0636028992816477 3.06038250977364 0.02078266330386 0.983419027432519 NA "NOT"
"hsa-miR-628-5p" "hsa-miR-628-5p" 178.149265930177 0.792196401764512 0.198569830434246 3.98951039053657 6.62098190475772e-05 0.000340244903438938 "NOT"
"hsa-miR-506-5p" "hsa-miR-506-5p" 3.63654860650057 5.50471253247024 1.9512817816096 2.82107514370858 0.00478629899237496 0.0153726616942598 "UP"
"hsa-miR-6738-5p" "hsa-miR-6738-5p" 0 NA NA NA NA NA NA
"hsa-miR-6806-5p" "hsa-miR-6806-5p" 0.0575074362865608 0.0636028992816477 3.06038250977364 0.02078266330386 0.983419027432519 NA "NOT"
"hsa-miR-4473" "hsa-miR-4473" 4.1014912733573 -1.1505841765196 0.576213299830761 -1.99680253277309 0.0458466383395536 0.106020351160218 "DOWN"
"hsa-miR-6853-3p" "hsa-miR-6853-3p" 0.341029014300567 0.0635955370157997 1.89209796742543 0.0336111227381815 0.97318725261827 NA "NOT"
"hsa-miR-5579-5p" "hsa-miR-5579-5p" 1.7619481524513 1.46155438136347 0.850036430050787 1.71940205112873 0.0855411890214764 0.175444789013006 "NOT"
"hsa-miR-6865-5p" "hsa-miR-6865-5p" 0.280468714662436 0.0635957435715922 1.96977166912581 0.0322858453943629 0.974244097060128 NA "NOT"
"hsa-miR-191-5p" "hsa-miR-191-5p" 26.7025416849772 -1.4474487867396 0.490911312132139 -2.94849344671444 0.00319326909826046 0.0108594629260696 "DOWN"
"hsa-miR-6840-3p" "hsa-miR-6840-3p" 0.22645306212223 -1.05780101177852 2.43669996781068 -0.434112129417774 0.664207017869845 NA "NOT"
"hsa-miR-3188" "hsa-miR-3188" 0.828154999017148 0.618007988340531 1.10633028045985 0.558610750565061 0.576427401431919 0.703423939742117 "NOT"
"hsa-miR-654-5p" "hsa-miR-654-5p" 37.0845192163756 0.555972352746212 0.31216094040151 1.78104394493144 0.0749052719819322 0.158916001337815 "NOT"
"hsa-miR-6744-5p" "hsa-miR-6744-5p" 0.0613907817326426 0.0636028992816479 3.06038250977364 0.0207826633038601 0.983419027432519 NA "NOT"
"hsa-miR-3182" "hsa-miR-3182" 3.69048155223411 1.14457301182506 0.539926978986034 2.11986630854145 0.0340173213898073 0.0821567161503179 "UP"
"hsa-miR-3183" "hsa-miR-3183" 0.11719897665995 0.424271592374725 3.06038250977364 0.138633517548794 0.889739755874853 NA "NOT"
"hsa-miR-383-5p" "hsa-miR-383-5p" 9.62426452256041 2.71393000358614 1.16342939056109 2.33269850805238 0.0196639745609618 0.0526083655076476 "UP"
"hsa-miR-3181" "hsa-miR-3181" 0.781977947076549 -0.272140644511827 1.11344215113266 -0.244413815513442 0.80691034295742 0.868628745493541 "NOT"
"hsa-miR-25-3p" "hsa-miR-25-3p" 15534.9814693306 -0.54979324682233 0.103572278910802 -5.30830500790489 1.10649372038889e-07 9.30460628508843e-07 "NOT"
"hsa-miR-3620-5p" "hsa-miR-3620-5p" 0.872906175268178 1.19437133551433 1.17100206971464 1.01995663919312 0.307749025665786 0.472085984644862 "NOT"
"hsa-miR-4796-5p" "hsa-miR-4796-5p" 0.922923294379124 -1.62777076878164 1.0716522503267 -1.51893561394138 0.128778703477855 0.242114432351658 "NOT"
"hsa-miR-505-5p" "hsa-miR-505-5p" 9.61824669556892 0.504089835092859 0.339754711012749 1.48368755091064 0.137891830453157 0.258198265524637 "NOT"
"hsa-miR-130b-5p" "hsa-miR-130b-5p" 240.745817958577 -1.39359021907492 0.253678471111792 -5.49352971486801 3.93978780406805e-08 3.75701414305458e-07 "DOWN"
"hsa-miR-664a-3p" "hsa-miR-664a-3p" 394.056207677394 1.66403443200797 0.209748248437084 7.93348428131026 2.13081542120618e-15 5.1868533279361e-14 "UP"
"hsa-miR-378h" "hsa-miR-378h" 2.12197318710948 -1.33493793120523 0.790112791677764 -1.68955362483192 0.0911133844961743 0.183217131867307 "NOT"
"hsa-miR-4743-5p" "hsa-miR-4743-5p" 0.135545873515963 0.424271592374725 3.06038250977364 0.138633517548794 0.889739755874853 NA "NOT"
"hsa-miR-6746-3p" "hsa-miR-6746-3p" 0.047317964177145 0.0636028992816478 3.06038250977364 0.02078266330386 0.983419027432519 NA "NOT"
"hsa-miR-378i" "hsa-miR-378i" 1.94834181905216 -1.07044287104828 0.847886102099874 -1.26248427518415 0.206774581100835 0.349664511002326 "NOT"
"hsa-miR-766-3p" "hsa-miR-766-3p" 20.8166573575341 1.05644538830912 0.440339508599494 2.39916102842817 0.0164326864497337 0.0449711093668748 "UP"
"hsa-miR-4482-3p" "hsa-miR-4482-3p" 1.0411614215503 1.52287861906732 1.63566923768001 0.931043137564495 0.351831250436104 0.518222781295217 "NOT"
"hsa-miR-6826-3p" "hsa-miR-6826-3p" 0.331126247593831 -0.296612835037017 1.94178853561403 -0.152752387603948 0.878593546162808 NA "NOT"
"hsa-miR-99a-3p" "hsa-miR-99a-3p" 1659.7777708358 0.440295372302509 0.273682841248182 1.60877960157991 0.107664542750266 0.210104856632903 "NOT"
"hsa-miR-660-5p" "hsa-miR-660-5p" 863.056794952874 -0.226228751615168 0.213457236904338 -1.05983172506142 0.289221161032327 0.451908064113011 "NOT"
"hsa-miR-517-5p" "hsa-miR-517-5p" 0.16234747467027 -0.657737864985342 3.06038250977364 -0.214920148996012 0.829829575322999 NA "NOT"
"hsa-miR-296-3p" "hsa-miR-296-3p" 6.7273102295775 0.327830926792334 0.375678541095046 0.872636818266905 0.382861065638459 0.549064318938875 "NOT"
"hsa-miR-340-5p" "hsa-miR-340-5p" 10334.6099483458 0.294235807233964 0.188989956722671 1.55688594429244 0.119497567158418 0.227438785229499 "NOT"
"hsa-miR-520d-3p" "hsa-miR-520d-3p" 0.0613907817326426 0.0636028992816479 3.06038250977364 0.0207826633038601 0.983419027432519 NA "NOT"
"hsa-miR-4803" "hsa-miR-4803" 0.887068218635906 -0.44177928553697 1.12415519980959 -0.39298780596469 0.694328487768457 0.78998013675993 "NOT"
"hsa-miR-499a-3p" "hsa-miR-499a-3p" 1.84332053606018 0.734669876445052 0.760081941740275 0.966566676696673 0.333760699825123 0.498983910326091 "NOT"
"hsa-miR-7113-5p" "hsa-miR-7113-5p" 0.484721972453866 0.804527943208882 1.35331906520391 0.59448504339785 0.552187742947976 0.686523739552255 "NOT"
"hsa-let-7c-3p" "hsa-let-7c-3p" 39.1758378265631 0.0827527027043373 0.252950427966177 0.32714988217139 0.743554525156408 0.832673045726002 "NOT"
"hsa-miR-3681-5p" "hsa-miR-3681-5p" 0.497350441865731 2.0892601841408 1.54921988832435 1.34858853793864 0.177469164313593 0.312256785992054 "NOT"
"hsa-miR-6755-5p" "hsa-miR-6755-5p" 0.384617893898337 -0.563867242594911 1.46664155999222 -0.384461519417126 0.700636411452627 NA "NOT"
"hsa-miR-940" "hsa-miR-940" 17.2139455009135 0.0409697818379894 0.288169498523276 0.142172513218571 0.886943742493604 0.920497385492335 "NOT"
"hsa-miR-4526" "hsa-miR-4526" 1.15163207691076 -0.858938184401528 1.04821908507865 -0.819426202621641 0.412543290350223 0.571261292775384 "NOT"
"hsa-miR-18b-3p" "hsa-miR-18b-3p" 0.227196536178985 -1.04435578452581 2.43107410766373 -0.429586157506912 0.667496708255609 NA "NOT"
"hsa-miR-4757-3p" "hsa-miR-4757-3p" 1.34637300962651 0.277333334864512 0.854505702532934 0.324554106593365 0.745518565951707 0.833670330426717 "NOT"
"hsa-miR-520g-3p" "hsa-miR-520g-3p" 0.301762055712312 -0.672894944626671 1.94555912627661 -0.345861986684748 0.729446437820901 NA "NOT"
"hsa-miR-374b-5p" "hsa-miR-374b-5p" 2499.26557630095 0.307025614734481 0.170933364040663 1.79617137039111 0.0724672664722545 0.154808825604701 "NOT"
"hsa-miR-16-5p" "hsa-miR-16-5p" 93288.9399218255 -0.286522954964711 0.242879789283049 -1.17969039667933 0.238123374768421 0.388722112616215 "NOT"
"hsa-miR-6742-5p" "hsa-miR-6742-5p" 0.0603392554182986 0.78494197450822 3.06038250977364 0.25648492369873 0.797576420335322 NA "NOT"
"hsa-miR-3158-3p" "hsa-miR-3158-3p" 46.8066213293722 -1.14570128593417 0.219866135654276 -5.21090381892966 1.87922863493982e-07 1.48571494642678e-06 "DOWN"
"hsa-miR-6824-5p" "hsa-miR-6824-5p" 0 NA NA NA NA NA NA
"hsa-miR-1287-5p" "hsa-miR-1287-5p" 106.57187186695 -0.0783873233976883 0.198726000050994 -0.394449258665568 0.693249382359928 0.78998013675993 "NOT"
"hsa-miR-454-3p" "hsa-miR-454-3p" 2442.93239879011 -0.479866863140529 0.182029907138976 -2.63619792309272 0.00838408126498939 0.0249365761096951 "NOT"
"hsa-miR-1306-3p" "hsa-miR-1306-3p" 5.70753990469772 -0.115850424643783 0.41416262825144 -0.279722062642141 0.779690750221789 0.850488141456551 "NOT"
"hsa-miR-203b-5p" "hsa-miR-203b-5p" 0.0624177092375897 0.0636028992816478 3.06038250977364 0.02078266330386 0.983419027432519 NA "NOT"
"hsa-miR-579-3p" "hsa-miR-579-3p" 3.68655909000426 -0.0712639674219675 0.509462057724087 -0.139880814167642 0.888754160314734 0.920602013763862 "NOT"
"hsa-miR-5586-5p" "hsa-miR-5586-5p" 0.205601008117627 1.50628254214067 2.44158859923891 0.616927250811298 0.53728271148377 NA "NOT"
"hsa-miR-4732-5p" "hsa-miR-4732-5p" 1.64761243146055 1.26688567115112 1.02142623081113 1.24031049226636 0.214860573065093 0.359446985583571 "NOT"
"hsa-miR-146a-3p" "hsa-miR-146a-3p" 6.81690346659008 1.18590576468502 0.866653922188374 1.36837292755857 0.171195373866772 0.306297332353509 "NOT"
"hsa-miR-6846-5p" "hsa-miR-6846-5p" 0.055326726032947 0.0636028992816476 3.06038250977364 0.02078266330386 0.983419027432519 NA "NOT"
"hsa-miR-624-5p" "hsa-miR-624-5p" 13.9726548547635 -0.463450414256931 0.35242039109309 -1.3150499402701 0.188493119064404 0.324082035566123 "NOT"
"hsa-miR-2467-5p" "hsa-miR-2467-5p" 5.29262687875493 -0.751346128742682 0.601665253123934 -1.24877766306361 0.211746405964862 0.357382410331427 "NOT"
"hsa-miR-4650-3p" "hsa-miR-4650-3p" 0.0575074362865608 0.0636028992816477 3.06038250977364 0.02078266330386 0.983419027432519 NA "NOT"
"hsa-miR-4676-3p" "hsa-miR-4676-3p" 1.36373319627834 0.116999563654111 0.939119222542656 0.124584356113312 0.900852613907953 0.925922725933495 "NOT"
"hsa-miR-1252-3p" "hsa-miR-1252-3p" 0.114826564089962 0.424271592374725 3.06038250977364 0.138633517548793 0.889739755874853 NA "NOT"
"hsa-miR-1185-1-3p" "hsa-miR-1185-1-3p" 107.452411704612 0.0420224827256312 0.297465838017248 0.141268264637483 0.887658019307203 0.920497385492335 "NOT"
"hsa-miR-6822-5p" "hsa-miR-6822-5p" 0.92838471624233 0.587549269447086 1.00543203130199 0.58437492655395 0.558968092145766 0.691237279725713 "NOT"
"hsa-miR-6810-3p" "hsa-miR-6810-3p" 0.548515710720715 0.668777070105093 1.47579206916491 0.453164835398205 0.65043005162135 0.753983509948167 "NOT"
"hsa-miR-410-3p" "hsa-miR-410-3p" 2074.99131487803 0.66359595247402 0.356710643388707 1.86032002345077 0.0628402622654316 0.137416649161996 "NOT"
"hsa-miR-3126-3p" "hsa-miR-3126-3p" 3.89758266653411 1.0705018757639 0.548510678064338 1.95165184302636 0.0509795536811833 0.114735005243539 "NOT"
"hsa-miR-18a-3p" "hsa-miR-18a-3p" 31.2399818929563 -1.36021015521624 0.207400912535416 -6.55836147771997 5.44022084751387e-11 7.9876258475402e-10 "DOWN"
"hsa-miR-5580-5p" "hsa-miR-5580-5p" 0.162017632194594 0.0635989122347222 2.59255532393192 0.0245313616444901 0.98042876826251 NA "NOT"
"hsa-miR-4680-5p" "hsa-miR-4680-5p" 0.228673103242743 -0.297073479787901 2.42126300207365 -0.122693602278429 0.902349730230324 NA "NOT"
"hsa-miR-145-3p" "hsa-miR-145-3p" 3962.06463803002 1.7950772515104 0.265421830538625 6.76311081069564 1.35059856297098e-11 2.19176082587395e-10 "UP"
"hsa-miR-331-3p" "hsa-miR-331-3p" 310.426662191957 0.4984121336756 0.188414693736106 2.64529333563377 0.00816201275293407 0.0243543928918194 "NOT"
"hsa-miR-33a-5p" "hsa-miR-33a-5p" 173.1028430652 -1.06213262162194 0.253387951277962 -4.19172504558752 2.76841388041309e-05 0.000150634284669536 "DOWN"
"hsa-miR-3194-5p" "hsa-miR-3194-5p" 7.00807173995898 0.145406628636042 0.484453628928993 0.300145607243155 0.764066092391482 0.839383771332686 "NOT"
"hsa-miR-4664-5p" "hsa-miR-4664-5p" 0.171381283091094 0.0635987481677311 2.55588156382839 0.0248832923511793 0.980148053881025 NA "NOT"
"hsa-miR-3605-5p" "hsa-miR-3605-5p" 14.7476779568214 0.841141603404724 0.330319150619477 2.54645121794258 0.0108824420536238 0.0315556705316679 "NOT"
"hsa-miR-5583-3p" "hsa-miR-5583-3p" 0.0516940226043762 0.0636028992816478 3.06038250977364 0.02078266330386 0.983419027432519 NA "NOT"
"hsa-miR-4754" "hsa-miR-4754" 0.120678510836597 1.1456106676013 3.06038250977364 0.374335777943663 0.708154516855711 NA "NOT"
"hsa-miR-6087" "hsa-miR-6087" 52.1575077954975 1.69597962259375 0.449210844943707 3.77546455452625 0.000159709734976811 0.000757597460787436 "UP"
"hsa-miR-3157-5p" "hsa-miR-3157-5p" 1.68628031900914 -0.454247164023569 0.751678736776601 -0.604310248247147 0.545637394092389 0.681760951726756 "NOT"
"hsa-miR-4751" "hsa-miR-4751" 0.0677776217474302 0.78494197450822 3.06038250977364 0.25648492369873 0.797576420335322 NA "NOT"
"hsa-miR-4503" "hsa-miR-4503" 0.178699253346926 0.0636012102412297 3.06038250977364 0.0207821113988571 0.983419467693913 NA "NOT"
"hsa-miR-4502" "hsa-miR-4502" 0 NA NA NA NA NA NA
"hsa-miR-4474-5p" "hsa-miR-4474-5p" 0.186226200207822 -0.657737864985342 3.06038250977364 -0.214920148996012 0.829829575322999 NA "NOT"
"hsa-miR-329-3p" "hsa-miR-329-3p" 44.3530253975745 1.06801786968337 0.337715814034466 3.16247515011058 0.00156434086302914 0.00571942805652945 "UP"
"hsa-miR-4506" "hsa-miR-4506" 0 NA NA NA NA NA NA
"hsa-miR-4504" "hsa-miR-4504" 1.68582849101375 -0.673670334873994 0.751477739076833 -0.896460799626051 0.370006707642381 0.535803569922582 "NOT"
"hsa-miR-15b-5p" "hsa-miR-15b-5p" 1644.22128572519 -0.311036872390418 0.176010012482977 -1.76715442492512 0.0772023698946114 0.162300436710263 "NOT"
"hsa-miR-125a-3p" "hsa-miR-125a-3p" 70.9175675605025 -0.506830993353715 0.185129965399685 -2.73770371133326 0.00618697888149385 0.0190131410810027 "NOT"
"hsa-miR-371a-5p" "hsa-miR-371a-5p" 7.70914069647003 -1.1604790087797 0.596540216433616 -1.9453491597223 0.0517329692179896 0.115866819677095 "NOT"
"hsa-let-7g-3p" "hsa-let-7g-3p" 111.693257873246 -0.592961266082253 0.168945573479303 -3.50977686997461 0.000448482871145636 0.00189427696716764 "NOT"
"hsa-miR-6747-3p" "hsa-miR-6747-3p" 0.710841299858592 -2.2465444788702 1.22416438498171 -1.83516569051612 0.066481143041898 0.144354594633229 "NOT"
"hsa-miR-4524a-3p" "hsa-miR-4524a-3p" 1.59461490471762 1.64710231609746 0.929566899966793 1.77190293259829 0.0764106715424459 0.161369568896718 "NOT"
"hsa-miR-519a-5p" "hsa-miR-519a-5p" 0.09463592835429 -0.297067482851847 3.06038250977364 -0.0970687428460763 0.922671803207381 NA "NOT"
"hsa-miR-5695" "hsa-miR-5695" 5.05792058269632 -1.4969899041627 0.51957571247745 -2.88117759974715 0.0039619232738387 0.0133264691938211 "DOWN"
"hsa-miR-5696" "hsa-miR-5696" 2.96036696834861 -0.293545238411626 0.583263161050388 -0.503280951059871 0.614766757270121 0.726708728205707 "NOT"
"hsa-miR-5697" "hsa-miR-5697" 2.13445701928593 0.214620601189444 0.682537739999913 0.31444503155162 0.753183059033945 0.83436446659449 "NOT"
"hsa-miR-5690" "hsa-miR-5690" 1.07255813148429 0.315936288524808 1.03570568381195 0.305044467229333 0.760332285293415 0.837224170544217 "NOT"
"hsa-miR-5691" "hsa-miR-5691" 0.79624467859895 0.550277610903681 1.19955317596062 0.458735487455992 0.646424126836604 0.7521287010363 "NOT"
"hsa-miR-7111-3p" "hsa-miR-7111-3p" 0.0798565435218868 0.78494197450822 3.06038250977364 0.25648492369873 0.797576420335322 NA "NOT"
"hsa-miR-101-3p" "hsa-miR-101-3p" 52560.5873538446 0.809642022168841 0.14837018652999 5.45690506364085 4.84505229680748e-08 4.52694280257265e-07 "NOT"
"hsa-miR-1976" "hsa-miR-1976" 0.0516940226043762 0.0636028992816478 3.06038250977364 0.02078266330386 0.983419027432519 NA "NOT"
"hsa-miR-4501" "hsa-miR-4501" 0.490080964509647 -2.19265041926037 1.36173794589924 -1.61018529729847 0.10735741016342 0.209948423681107 "NOT"
"hsa-miR-5190" "hsa-miR-5190" 0.047317964177145 0.0636028992816478 3.06038250977364 0.02078266330386 0.983419027432519 NA "NOT"
"hsa-miR-6795-5p" "hsa-miR-6795-5p" 0.192579716876474 0.784940390495763 2.48188865879186 0.316267366674643 0.751799578472438 NA "NOT"
"hsa-miR-615-5p" "hsa-miR-615-5p" 0.187721466002708 1.1456106676013 3.06038250977364 0.374335777943663 0.708154516855711 NA "NOT"
"hsa-miR-6791-3p" "hsa-miR-6791-3p" 0.376774745511033 1.11352042457409 1.64037294968681 0.678821498968687 0.497250969949882 NA "NOT"
"hsa-miR-6741-5p" "hsa-miR-6741-5p" 0.104825400463706 -0.297067482851847 3.06038250977364 -0.0970687428460763 0.922671803207381 NA "NOT"
"hsa-miR-34c-3p" "hsa-miR-34c-3p" 107.990682577224 -4.91137582919288 0.375751201193046 -13.0708187055658 4.83424204638871e-39 1.11791847322739e-36 "DOWN"
"hsa-miR-6513-5p" "hsa-miR-6513-5p" 4.56602673653259 1.0596564856929 0.468637636383312 2.26114251913428 0.0237504331681111 0.061884931494374 "UP"
"hsa-miR-598-3p" "hsa-miR-598-3p" 242.646233393307 -0.632069615438574 0.145850789719791 -4.33367290401997 1.46642008071226e-05 8.47774109161775e-05 "NOT"
"hsa-miR-5194" "hsa-miR-5194" 0.0654052091774419 0.78494197450822 3.06038250977364 0.25648492369873 0.797576420335322 NA "NOT"
"hsa-miR-30b-5p" "hsa-miR-30b-5p" 12472.0224378264 -1.33443087635773 0.248830319208934 -5.36281463046812 8.19350790289626e-08 7.21809029540861e-07 "DOWN"
"hsa-miR-3160-5p" "hsa-miR-3160-5p" 0.164586510314721 0.784940285467801 3.06038250977364 0.256484371793727 0.797576846443135 NA "NOT"
"hsa-miR-29a-5p" "hsa-miR-29a-5p" 6.2570047402284 -1.00074678121186 0.470253161772135 -2.12810218530074 0.033328612180225 0.0809159219598638 "DOWN"
"hsa-miR-532-3p" "hsa-miR-532-3p" 297.685593331441 -0.030676519488669 0.246343732013469 -0.124527298656788 0.900897787394752 0.925922725933495 "NOT"
"hsa-miR-2278" "hsa-miR-2278" 0.713533616116274 -2.21587376512159 1.35973525082808 -1.62963618378808 0.10317841221569 0.203931690810927 "NOT"
"hsa-miR-4726-5p" "hsa-miR-4726-5p" 0.80995737000464 -1.40417776701937 1.06236748099114 -1.32174392773143 0.186253435662517 0.322026968201549 "NOT"
"hsa-miR-30c-5p" "hsa-miR-30c-5p" 10156.7851706264 -0.320337876136926 0.152107979340174 -2.10598995218076 0.0352052251539278 0.0845839825126837 "NOT"
"hsa-miR-615-3p" "hsa-miR-615-3p" 117.139789719365 3.89790473131115 0.5579130895284 6.98658053462416 2.81666750149334e-12 5.10866164486537e-11 "UP"
"hsa-miR-147a" "hsa-miR-147a" 0.0677776217474302 0.78494197450822 3.06038250977364 0.25648492369873 0.797576420335322 NA "NOT"
"hsa-miR-147b" "hsa-miR-147b" 42.7199024350781 0.395509334438862 0.465988712187063 0.848753036490059 0.396018727621207 0.557768463497465 "NOT"
"hsa-miR-7849-3p" "hsa-miR-7849-3p" 0.0677776217474302 0.78494197450822 3.06038250977364 0.25648492369873 0.797576420335322 NA "NOT"
"hsa-miR-542-3p" "hsa-miR-542-3p" 1282.55048751814 -0.797402152971359 0.391487430291471 -2.03685250476031 0.0416648248936599 0.0975695266497098 "NOT"
"hsa-miR-429" "hsa-miR-429" 0.340989859634206 -1.65906401781545 1.88881890018879 -0.878360555185901 0.379748083190998 NA "NOT"
"hsa-miR-6516-3p" "hsa-miR-6516-3p" 9.92632213359541 0.018394851916215 0.350398256156206 0.0524969847681394 0.958132697830269 0.969663835331508 "NOT"
"hsa-miR-9-5p" "hsa-miR-9-5p" 1894.33945159545 -1.44361061086357 0.394284172588961 -3.66134557566561 0.000250894069755318 0.00113763242413563 "DOWN"
"hsa-miR-421" "hsa-miR-421" 752.339631073222 -0.136680794442322 0.175820847193656 -0.777386735554607 0.436930635910363 0.587599224948769 "NOT"
"hsa-miR-5581-3p" "hsa-miR-5581-3p" 2.20653559553643 -0.860816202300129 0.704500708871873 -1.22188124363788 0.221752539355032 0.367600535669184 "NOT"
"hsa-miR-500a-3p" "hsa-miR-500a-3p" 2173.3037075701 0.177150688902174 0.230207878318701 0.769524875499373 0.441581783105483 0.592298636902899 "NOT"
"hsa-miR-137" "hsa-miR-137" 20.6638831549339 3.52772884894449 0.83365088547594 4.23166209069696 2.31970731687495e-05 0.000128486782521517 "UP"
"hsa-miR-656-5p" "hsa-miR-656-5p" 1.96467318436065 0.928791132111307 0.779735407231746 1.19116192941494 0.233590021835753 0.384467562630021 "NOT"
"hsa-miR-6866-5p" "hsa-miR-6866-5p" 9.72710415845601 0.0920643563557734 0.31337689020137 0.293781574948346 0.768924815198625 0.843719399832417 "NOT"
"hsa-miR-5006-3p" "hsa-miR-5006-3p" 0 NA NA NA NA NA NA
"hsa-miR-182-3p" "hsa-miR-182-3p" 3.71936493380626 -3.94114980731222 0.807805532900714 -4.87883487645859 1.06714356000173e-06 7.59313686924308e-06 "DOWN"
"hsa-miR-1277-5p" "hsa-miR-1277-5p" 2.99970957704679 0.653829530948765 0.667676295624629 0.979261260633927 0.327450906426195 0.491707935786089 "NOT"
"hsa-miR-6821-5p" "hsa-miR-6821-5p" 0.0500474078164657 0.0636028992816477 3.06038250977364 0.02078266330386 0.983419027432519 NA "NOT"
"hsa-miR-6798-3p" "hsa-miR-6798-3p" 0.0613907817326426 0.0636028992816479 3.06038250977364 0.0207826633038601 0.983419027432519 NA "NOT"
"hsa-miR-5088-5p" "hsa-miR-5088-5p" 0.129168403480073 0.424271592374725 3.06038250977364 0.138633517548794 0.889739755874853 NA "NOT"
"hsa-miR-1295a" "hsa-miR-1295a" 9.464604344147 3.54055262120997 0.529676733799922 6.68436500091274 2.31928088524925e-11 3.63616070992467e-10 "UP"
"hsa-miR-6826-5p" "hsa-miR-6826-5p" 0.167872437380362 0.0636012102412305 3.06038250977364 0.0207821113988574 0.983419467693913 NA "NOT"
"hsa-miR-6500-3p" "hsa-miR-6500-3p" 30.3198817885224 -1.60276714452084 0.28091415677693 -5.705540663775 1.1597436511756e-08 1.19195875259714e-07 "DOWN"
"hsa-miR-1295b-5p" "hsa-miR-1295b-5p" 0 NA NA NA NA NA NA
"hsa-miR-4741" "hsa-miR-4741" 0.981750924360888 0.241085579263047 1.07230988778833 0.224828272133435 0.822112871090047 0.880126025956186 "NOT"
"hsa-miR-6885-3p" "hsa-miR-6885-3p" 0.0494213549125197 0.0636028992816476 3.06038250977364 0.02078266330386 0.983419027432519 NA "NOT"
"hsa-miR-6736-5p" "hsa-miR-6736-5p" 0.322754428167877 0.0635949669741758 1.65897694076143 0.0383338462468244 0.969421505207108 NA "NOT"
"hsa-miR-551b-5p" "hsa-miR-551b-5p" 0.108708745909788 -0.297067482851847 3.06038250977364 -0.0970687428460762 0.922671803207381 NA "NOT"
"hsa-miR-200b-3p" "hsa-miR-200b-3p" 6496.31747614826 -4.06437786276561 0.502322640026346 -8.09116997504323 5.90943200655827e-16 1.60771311943129e-14 "DOWN"
"hsa-miR-1200" "hsa-miR-1200" 0.0792528359478857 0.78494197450822 3.06038250977364 0.25648492369873 0.797576420335322 NA "NOT"
"hsa-miR-339-5p" "hsa-miR-339-5p" 821.579130945594 -0.266100494202093 0.142961931627668 -1.86133812807685 0.062696442009522 0.137416649161996 "NOT"
"hsa-miR-6763-3p" "hsa-miR-6763-3p" 0.0654052091774419 0.78494197450822 3.06038250977364 0.25648492369873 0.797576420335322 NA "NOT"
"hsa-miR-210-5p" "hsa-miR-210-5p" 12.3960348941968 -0.807529271788622 0.47320554867957 -1.70650845925612 0.0879134526716605 0.179118818769352 "NOT"
"hsa-miR-140-5p" "hsa-miR-140-5p" 0.047317964177145 0.0636028992816478 3.06038250977364 0.02078266330386 0.983419027432519 NA "NOT"
"hsa-miR-559" "hsa-miR-559" 0.047317964177145 0.0636028992816478 3.06038250977364 0.02078266330386 0.983419027432519 NA "NOT"
"hsa-miR-199a-5p" "hsa-miR-199a-5p" 134354.064076616 0.993473641830212 0.232044328679435 4.28139591897838 1.85724585518386e-05 0.000104753196100309 "NOT"
"hsa-miR-4796-3p" "hsa-miR-4796-3p" 2.54422486735832 -0.864038092248844 0.665771830188647 -1.29779911535761 0.194356373714203 0.331857406523566 "NOT"
"hsa-miR-1255a" "hsa-miR-1255a" 5.36978747834409 -0.553084827674832 0.826661676913165 -0.669058265456437 0.50345831108216 0.646927784898676 "NOT"
"hsa-miR-6797-5p" "hsa-miR-6797-5p" 0 NA NA NA NA NA NA
"hsa-miR-4662a-5p" "hsa-miR-4662a-5p" 24.8964057587015 1.90449042911116 0.344068207572123 5.53521187717393 3.10852345603408e-08 3.05891935833141e-07 "UP"
"hsa-miR-1294" "hsa-miR-1294" 3.99605198799489 1.00932926560827 0.5217985015074 1.9343276431275 0.0530728565585519 0.11836850157455 "NOT"
"hsa-miR-3664-5p" "hsa-miR-3664-5p" 1.00691322667452 -3.23912605862131 1.27127250101505 -2.54794000187609 0.0108361105881407 0.0315201330000948 "DOWN"
"hsa-miR-1291" "hsa-miR-1291" 5.48476563455306 1.38461942287995 0.491477542312675 2.8172587833099 0.00484354822003902 0.0154492486328831 "UP"
"hsa-miR-1293" "hsa-miR-1293" 0.324962255975114 -0.957139673498041 1.66032222694774 -0.576478263052348 0.56429195817775 NA "NOT"
"hsa-miR-132-5p" "hsa-miR-132-5p" 222.583871982069 -0.127344203106016 0.284907721435054 -0.446966486076946 0.654899257957426 0.756307800393488 "NOT"
"hsa-let-7e-3p" "hsa-let-7e-3p" 145.476789601394 0.187766328563396 0.167714718342103 1.11955784453212 0.262902228117559 0.419283725877141 "NOT"
"hsa-miR-4799-5p" "hsa-miR-4799-5p" 0.104587515426273 0.424271592374725 3.06038250977364 0.138633517548793 0.889739755874853 NA "NOT"
"hsa-miR-214-5p" "hsa-miR-214-5p" 1883.9194654138 0.802636154283933 0.166437000478547 4.82246226485791 1.41796860900074e-06 9.86181175432844e-06 "NOT"
"hsa-miR-1275" "hsa-miR-1275" 10.7927397445098 -0.302606966225571 0.476719879084989 -0.634768927208136 0.525579131753433 0.668721728847215 "NOT"
"hsa-miR-338-3p" "hsa-miR-338-3p" 0.120678510836597 1.1456106676013 3.06038250977364 0.374335777943663 0.708154516855711 NA "NOT"
"hsa-miR-5100" "hsa-miR-5100" 16.7691118332705 0.765384574384655 0.466154945910542 1.64191022984777 0.1006086095023 0.200135405999199 "NOT"
"hsa-miR-4724-5p" "hsa-miR-4724-5p" 1.91097166809669 -2.94407937469978 0.993414091324409 -2.96359735623919 0.00304065860341627 0.0104170711413335 "DOWN"
"hsa-miR-20a-5p" "hsa-miR-20a-5p" 3170.3813863193 -1.07544850476725 0.203021919226847 -5.29720391208395 1.1758935865383e-07 9.7991132211525e-07 "DOWN"
"hsa-miR-5699-5p" "hsa-miR-5699-5p" 15.8425135372371 -0.0592842592926968 0.264383424336097 -0.224235915854285 0.822573738127602 0.880126025956186 "NOT"
"hsa-miR-188-3p" "hsa-miR-188-3p" 71.555205934054 -0.356759016740044 0.351334756605588 -1.01543900804709 0.309896606513107 0.473411119737386 "NOT"
"hsa-miR-2276-5p" "hsa-miR-2276-5p" 0.0613907817326426 0.0636028992816479 3.06038250977364 0.0207826633038601 0.983419027432519 NA "NOT"
"hsa-miR-6873-5p" "hsa-miR-6873-5p" 0.110653452065894 -0.297067482851847 3.06038250977364 -0.0970687428460762 0.922671803207381 NA "NOT"
"hsa-miR-3184-3p" "hsa-miR-3184-3p" 0.0494213549125197 0.0636028992816476 3.06038250977364 0.02078266330386 0.983419027432519 NA "NOT"
"hsa-miR-510-5p" "hsa-miR-510-5p" 18.0053875146942 7.08881433325863 1.61825062680352 4.38054168856462 1.18384639486159e-05 6.97489117991701e-05 "UP"
"hsa-miR-653-5p" "hsa-miR-653-5p" 18.5955223117568 2.60210006008508 0.671878732322487 3.87287159855527 0.000107560501359663 0.00053447111678285 "UP"
"hsa-miR-99b-3p" "hsa-miR-99b-3p" 211.279634340372 -0.0962608083823562 0.17444377758853 -0.551815660684737 0.581074656510491 0.704249299601029 "NOT"
"hsa-miR-3200-5p" "hsa-miR-3200-5p" 3.37231829717632 -1.0101954848238 0.63874653836877 -1.58152792092406 0.113757380071058 0.219677612872085 "NOT"
"hsa-miR-1273a" "hsa-miR-1273a" 2.18771191676623 -0.257005732560092 0.845659228049027 -0.303911698750117 0.761195164786688 0.837224170544217 "NOT"
"hsa-miR-1273c" "hsa-miR-1273c" 0 NA NA NA NA NA NA
"hsa-miR-5587-5p" "hsa-miR-5587-5p" 0.105374133849413 -0.297067482851847 3.06038250977364 -0.0970687428460763 0.922671803207381 NA "NOT"
"hsa-miR-23b-5p" "hsa-miR-23b-5p" 12.8886213330316 -0.426874683504964 0.280854747879282 -1.51991264783049 0.128532931252702 0.242114432351658 "NOT"
"hsa-miR-149-5p" "hsa-miR-149-5p" 1205.11685999127 -0.68244691343868 0.193823511123217 -3.52097075057543 0.000429970041887061 0.00182441416855748 "NOT"
"hsa-miR-3199" "hsa-miR-3199" 1.99281600484995 0.20217668703833 0.741809662958503 0.272545232468399 0.785202816592782 0.8549308810555 "NOT"
"hsa-miR-597-5p" "hsa-miR-597-5p" 6.56772186377984 -0.389981544796625 0.383983992513038 -1.01561927684624 0.309810721616053 0.473411119737386 "NOT"
"hsa-miR-17-3p" "hsa-miR-17-3p" 281.848850791936 -0.859803382853069 0.189227146755944 -4.54376339543924 5.5258680775392e-06 3.47716188552637e-05 "NOT"
"hsa-miR-3197" "hsa-miR-3197" 0.0500474078164657 0.0636028992816477 3.06038250977364 0.02078266330386 0.983419027432519 NA "NOT"
"hsa-miR-3196" "hsa-miR-3196" 27.8538413503789 0.751872016557858 0.488175485167431 1.5401675000128 0.123519529711254 0.23365146213274 "NOT"
"hsa-miR-5689" "hsa-miR-5689" 1.81667171692027 -1.39602367030981 1.03536216798123 -1.34834332708119 0.177547982751013 0.312256785992054 "NOT"
"hsa-miR-3193" "hsa-miR-3193" 0.0994687627289854 -0.297067482851847 3.06038250977364 -0.0970687428460763 0.922671803207381 NA "NOT"
"hsa-miR-151a-3p" "hsa-miR-151a-3p" 16977.6129825188 -0.10121159204904 0.127021307247091 -0.796807986333787 0.425562556144743 0.57889024181454 "NOT"
"hsa-miR-197-3p" "hsa-miR-197-3p" 434.244627605534 1.28014924871897 0.224735652710481 5.69624460240024 1.22475131748968e-08 1.24493952601973e-07 "UP"
"hsa-miR-299-5p" "hsa-miR-299-5p" 67.8799704048423 1.29096139491623 0.403522345226016 3.19923149285116 0.00137794476257942 0.00509839562154387 "UP"
"hsa-miR-7977" "hsa-miR-7977" 0.241874175716481 0.424268128709446 1.98852098290914 0.213358638081232 0.831047239723578 NA "NOT"
"hsa-miR-381-5p" "hsa-miR-381-5p" 19.109041206782 1.10115186133479 0.434282824708384 2.53556391983542 0.0112266437946749 0.0324520172189822 "UP"
"hsa-miR-887-3p" "hsa-miR-887-3p" 518.072766142955 0.920044191743693 0.237629104674445 3.87176559455612 0.000108049836582047 0.00053447111678285 "NOT"
"hsa-miR-24-2-5p" "hsa-miR-24-2-5p" 613.307719412996 0.138983972765544 0.250404369817452 0.555038128395541 0.578868581067473 0.703618183294891 "NOT"
"hsa-miR-144-5p" "hsa-miR-144-5p" 3203.57843470788 -0.185886202135244 0.453520528653421 -0.409873843389563 0.681898493800427 0.77967380317107 "NOT"
"hsa-miR-4769-5p" "hsa-miR-4769-5p" 0.0654052091774419 0.78494197450822 3.06038250977364 0.25648492369873 0.797576420335322 NA "NOT"
"hsa-miR-6881-3p" "hsa-miR-6881-3p" 0.214808079442746 1.50627965446512 3.00858226856341 0.50066094924649 0.616609759753056 NA "NOT"
"hsa-miR-6883-3p" "hsa-miR-6883-3p" 0.2371241221841 -0.297075784340595 1.99707537808757 -0.148755418849077 0.881746629747262 NA "NOT"
"hsa-miR-548ag" "hsa-miR-548ag" 4.05251429545494 0.796082276805801 0.726074101960465 1.09642015140921 0.272894949233318 0.432239431576746 "NOT"
"hsa-miR-212-5p" "hsa-miR-212-5p" 71.0048253604914 0.249580942374254 0.291120876570926 0.857310356144961 0.391273386616267 0.556812127107765 "NOT"
"hsa-miR-1245b-3p" "hsa-miR-1245b-3p" 1.82619583202978 -1.20127953151774 0.857424140959066 -1.40103301753792 0.161204199908023 0.291238056474456 "NOT"
"hsa-miR-5683" "hsa-miR-5683" 7.01907714481956 -0.971894568498444 0.552427956472252 -1.7593145986037 0.0785240883603241 0.163961132580812 "NOT"
"hsa-miR-326" "hsa-miR-326" 19.1398000437742 0.480382084564651 0.332146690391699 1.44629496081427 0.148094488557961 0.27180040062721 "NOT"
"hsa-miR-1298-3p" "hsa-miR-1298-3p" 0.42453935637331 -1.9922951198266 2.21491379472845 -0.899491043203717 0.368391164517285 NA "NOT"
"hsa-miR-3908" "hsa-miR-3908" 0.0603392554182986 0.78494197450822 3.06038250977364 0.25648492369873 0.797576420335322 NA "NOT"
"hsa-miR-3909" "hsa-miR-3909" 61.7028405328041 0.350403547194496 0.284967513388777 1.22962629328363 0.218837079282558 0.36472846547093 "NOT"
"hsa-miR-3907" "hsa-miR-3907" 0.350883594786098 1.63074913463519 2.23641715393542 0.729179317805519 0.465891980790128 NA "NOT"
"hsa-miR-5699-3p" "hsa-miR-5699-3p" 6.41780238199453 0.106538656661805 0.477776596616042 0.222988437308123 0.823544505644361 0.880126025956186 "NOT"
"hsa-miR-600" "hsa-miR-600" 1.85289256435204 -4.11939767216546 1.14456540924893 -3.59909327931606 0.000319328641461834 0.00141329661891003 "DOWN"
"hsa-miR-602" "hsa-miR-602" 0 NA NA NA NA NA NA
"hsa-miR-95-3p" "hsa-miR-95-3p" 126.343000681333 0.937905192277262 0.292204427647015 3.20975694937196 0.00132847251497671 0.00495498821110265 "NOT"
"hsa-miR-550a-3-5p" "hsa-miR-550a-3-5p" 2.82117438144554 0.473005501361656 0.584705605863617 0.808963513635244 0.418536133657705 0.574042349840426 "NOT"
"hsa-miR-4746-5p" "hsa-miR-4746-5p" 6.7452794090069 -2.1293517284495 0.52160630609599 -4.08229675056429 4.45928061224847e-05 0.00023436560035965 "DOWN"
"hsa-miR-3610" "hsa-miR-3610" 0.0572695512491278 0.78494197450822 3.06038250977364 0.25648492369873 0.797576420335322 NA "NOT"
"hsa-miR-3611" "hsa-miR-3611" 20.9676295916385 0.39587823039314 0.233449094279887 1.69577967999531 0.0899276120757052 0.182019783741854 "NOT"
"hsa-miR-425-3p" "hsa-miR-425-3p" 563.071281922065 -0.324075779670838 0.183591428620802 -1.76520103419533 0.0775299848739598 0.16253393686807 "NOT"
"hsa-miR-3615" "hsa-miR-3615" 104.461345011823 -0.163477447007601 0.254188303668145 -0.643135205863085 0.520136372051387 0.662708187531037 "NOT"
"hsa-miR-146b-3p" "hsa-miR-146b-3p" 636.288061141257 1.10259658693833 0.265179090710356 4.15793184894298 3.21141792668097e-05 0.000170721930010339 "UP"
"hsa-miR-6871-3p" "hsa-miR-6871-3p" 0.333650666532692 0.784940012751896 1.64910179704847 0.475980327082758 0.634088393464727 NA "NOT"
"hsa-miR-6727-5p" "hsa-miR-6727-5p" 0.047317964177145 0.0636028992816478 3.06038250977364 0.02078266330386 0.983419027432519 NA "NOT"
"hsa-miR-185-3p" "hsa-miR-185-3p" 25.1940668056788 0.314404459369891 0.315227820806872 0.997388043241633 0.318576192800761 0.483880095797543 "NOT"
"hsa-miR-5001-3p" "hsa-miR-5001-3p" 2.24175107062793 0.351014168087642 0.649432056038914 0.540494059114645 0.588856356939003 0.706295855088993 "NOT"
"hsa-miR-29b-2-5p" "hsa-miR-29b-2-5p" 42.6120439911496 1.31988711368281 0.239725196565658 5.5058338989465 3.67424839686115e-08 3.54029142405892e-07 "UP"
"hsa-miR-6840-5p" "hsa-miR-6840-5p" 0.176618207941496 0.0635986624604763 2.53651264812578 0.0250732684134137 0.979996522193056 NA "NOT"
"hsa-miR-3653-5p" "hsa-miR-3653-5p" 4.40398742898737 1.21502006504201 0.556973338968639 2.18146898609527 0.0291487459592568 0.0732679076421536 "UP"
"hsa-miR-483-3p" "hsa-miR-483-3p" 89.5338022755369 -2.78593640522764 0.482964113546611 -5.76841286357556 8.00215698337568e-09 8.41135819275285e-08 "DOWN"
"hsa-miR-6809-3p" "hsa-miR-6809-3p" 0.114539102498256 1.1456106676013 3.06038250977364 0.374335777943663 0.708154516855711 NA "NOT"
"hsa-miR-1247-3p" "hsa-miR-1247-3p" 69.7254497747772 -0.477183460326783 0.452335896385988 -1.05493166502884 0.291456578948176 0.453867568227379 "NOT"
"hsa-miR-5008-5p" "hsa-miR-5008-5p" 0.448319525434287 -2.05526573243328 1.54214238810698 -1.33273409010965 0.182619081838983 NA "NOT"
"hsa-miR-6842-5p" "hsa-miR-6842-5p" 0.0516940226043762 0.0636028992816478 3.06038250977364 0.02078266330386 0.983419027432519 NA "NOT"
"hsa-miR-4774-5p" "hsa-miR-4774-5p" 0.178903172728787 0.0635986263125512 2.52829911782955 0.0251547081055616 0.979931563208522 NA "NOT"
"hsa-miR-196a-3p" "hsa-miR-196a-3p" 3.17411593750208 3.77165343928904 1.19855133208974 3.14684347537534 0.00165043287769276 0.00594027397613154 "UP"
"hsa-miR-2113" "hsa-miR-2113" 0.055326726032947 0.0636028992816476 3.06038250977364 0.02078266330386 0.983419027432519 NA "NOT"
"hsa-miR-2110" "hsa-miR-2110" 29.4205282000325 0.0159235510933042 0.261596991973712 0.0608705435531321 0.951462308769382 0.965024819749647 "NOT"
"hsa-miR-187-5p" "hsa-miR-187-5p" 0.115095585924575 0.424271592374725 3.06038250977364 0.138633517548794 0.889739755874853 NA "NOT"
"hsa-miR-5003-5p" "hsa-miR-5003-5p" 0.713024797222203 0.749058783524149 1.22183464602545 0.613060683751919 0.539836215445868 0.676623982774292 "NOT"
"hsa-miR-2681-3p" "hsa-miR-2681-3p" 0.617281603609596 1.39181568083018 1.63201756512161 0.85281905696062 0.39375965415565 0.557768463497465 "NOT"
"hsa-miR-32-5p" "hsa-miR-32-5p" 1624.86447434739 -0.39869360164812 0.227279608529509 -1.7541987344472 0.0793964600121483 0.165197543966574 "NOT"
"hsa-miR-6774-3p" "hsa-miR-6774-3p" 0.455871142365243 1.9941243389296 1.57526411225745 1.26589841247122 0.205549454853782 NA "NOT"
"hsa-miR-4701-5p" "hsa-miR-4701-5p" 0.0741550917833207 0.78494197450822 3.06038250977364 0.25648492369873 0.797576420335322 NA "NOT"
"hsa-miR-6887-5p" "hsa-miR-6887-5p" 0.0494213549125197 0.0636028992816476 3.06038250977364 0.02078266330386 0.983419027432519 NA "NOT"
"hsa-miR-196b-3p" "hsa-miR-196b-3p" 43.3557742698411 -3.92764666055429 0.355598527174181 -11.0451713390546 2.31325933911295e-28 1.42650992578632e-26 "DOWN"
"hsa-miR-138-5p" "hsa-miR-138-5p" 63.1293623477011 2.84894534001943 0.544490330516968 5.23231576456922 1.67399468554644e-07 1.35828516151794e-06 "UP"
"hsa-miR-873-3p" "hsa-miR-873-3p" 21.6346694787621 -5.14036772629445 0.794920140990171 -6.46652092610396 1.00284945343215e-10 1.38453096182797e-09 "DOWN"
"hsa-miR-6721-5p" "hsa-miR-6721-5p" 0.137126094771015 1.1456106676013 3.06038250977364 0.374335777943663 0.708154516855711 NA "NOT"
"hsa-miR-6827-5p" "hsa-miR-6827-5p" 0 NA NA NA NA NA NA
"hsa-miR-125b-2-3p" "hsa-miR-125b-2-3p" 1174.74266791247 0.171859392146515 0.250385847255585 0.686378219976174 0.492474635219724 0.638009856552164 "NOT"
"hsa-miR-6838-5p" "hsa-miR-6838-5p" 0.314654881773786 1.48659004496262 1.65590895791609 0.89774865813483 0.369319562023105 NA "NOT"
"hsa-miR-29b-1-5p" "hsa-miR-29b-1-5p" 14.374866973999 -0.849809463998801 0.367140451704335 -2.31467129283582 0.0206309279686186 0.0543692546181545 "NOT"
"hsa-miR-574-3p" "hsa-miR-574-3p" 5072.49650423189 1.26742224414686 0.247845090328193 5.11376780741773 3.1579550153415e-07 2.41413916462057e-06 "UP"
"hsa-miR-337-5p" "hsa-miR-337-5p" 62.7339443817622 1.33480656254411 0.31145322238703 4.28573688309893 1.82134455006774e-05 0.000103358509743108 "UP"
"hsa-miR-6772-3p" "hsa-miR-6772-3p" 0.963590253887476 3.1328186850093 1.46467009497452 2.13892445524656 0.0324417871002772 0.0791785041365604 "UP"
"hsa-miR-3620-3p" "hsa-miR-3620-3p" 1.02887203980236 -0.237798232912695 1.12936616192458 -0.210559020563762 0.83323139219798 0.886926395607747 "NOT"
"hsa-miR-3161" "hsa-miR-3161" 1.25328681067242 0.248172606360487 1.69056444920615 0.146798666254353 0.88329093745433 0.920094726514928 "NOT"
"hsa-miR-25-5p" "hsa-miR-25-5p" 61.846301462229 -0.970079919679472 0.180746038988179 -5.3670881260248 8.00179652309985e-08 7.18607940181297e-07 "NOT"
"hsa-miR-3164" "hsa-miR-3164" 0.047317964177145 0.0636028992816478 3.06038250977364 0.02078266330386 0.983419027432519 NA "NOT"
"hsa-miR-3165" "hsa-miR-3165" 0.221755355289042 -0.297073370124916 2.43961042901159 -0.121770823157726 0.903080521702673 NA "NOT"
"hsa-miR-3166" "hsa-miR-3166" 0.0575074362865608 0.0636028992816477 3.06038250977364 0.02078266330386 0.983419027432519 NA "NOT"
"hsa-miR-4666a-3p" "hsa-miR-4666a-3p" 0.0516940226043762 0.0636028992816478 3.06038250977364 0.02078266330386 0.983419027432519 NA "NOT"
"hsa-miR-769-3p" "hsa-miR-769-3p" 34.2233538468661 -0.391951818098749 0.245276383534417 -1.59800064095348 0.110042834446934 0.213843743410533 "NOT"
"hsa-miR-6753-5p" "hsa-miR-6753-5p" 0.0988427098250393 -0.297067482851847 3.06038250977364 -0.0970687428460763 0.922671803207381 NA "NOT"
"hsa-miR-3662" "hsa-miR-3662" 0.100094815632931 -0.297067482851847 3.06038250977364 -0.0970687428460763 0.922671803207381 NA "NOT"
"hsa-miR-4652-5p" "hsa-miR-4652-5p" 0.113084804337019 -0.297067482851847 3.06038250977364 -0.0970687428460762 0.922671803207381 NA "NOT"
"hsa-miR-487b-3p" "hsa-miR-487b-3p" 567.229933195482 1.20553819480236 0.299848242839844 4.02049444540605 5.80761187403832e-05 0.000301800055251991 "UP"
"hsa-miR-125b-1-3p" "hsa-miR-125b-1-3p" 478.422500042402 0.773125631805583 0.205326120638253 3.76535449752975 0.000166312951514145 0.000780911066754235 "NOT"
"hsa-miR-139-5p" "hsa-miR-139-5p" 152.645572152646 1.11577891111844 0.310859673975413 3.58933308025889 0.000331525029395897 0.00144651251033587 "UP"
"hsa-miR-6734-5p" "hsa-miR-6734-5p" 0.459073796023028 -0.228872626747305 1.26636400356291 -0.180732100804645 0.856577860888019 NA "NOT"
"hsa-miR-340-3p" "hsa-miR-340-3p" 140.719240540323 -0.283596808246297 0.203326700454829 -1.39478390005793 0.163081015339056 0.293482371962309 "NOT"
"hsa-miR-6882-3p" "hsa-miR-6882-3p" 0.047317964177145 0.0636028992816478 3.06038250977364 0.02078266330386 0.983419027432519 NA "NOT"
"hsa-miR-6892-5p" "hsa-miR-6892-5p" 2.20070593065595 -1.60997712342981 0.748372617974644 -2.15130415619289 0.031452200438363 0.0773497385928935 "DOWN"
"hsa-miR-6812-5p" "hsa-miR-6812-5p" 0.0613907817326426 0.0636028992816479 3.06038250977364 0.0207826633038601 0.983419027432519 NA "NOT"
"hsa-miR-188-5p" "hsa-miR-188-5p" 282.624539926542 -0.31631335681484 0.305595609746868 -1.03507166571159 0.300635443809151 0.465029741678035 "NOT"
"hsa-miR-1266-5p" "hsa-miR-1266-5p" 8.40692793148363 -2.76398022546539 0.515357389407318 -5.36323002692185 8.17467955808165e-08 7.21809029540861e-07 "DOWN"
"hsa-miR-3150b-3p" "hsa-miR-3150b-3p" 0.175332465850457 0.0635986831275131 2.54119668343117 0.0250270604956249 0.980033379211342 NA "NOT"
"hsa-miR-519b-5p" "hsa-miR-519b-5p" 0.691841644945387 -2.6971170848511 1.46402298753621 -1.84226416375473 0.0654365189725098 0.142756556720688 "NOT"
"hsa-miR-6780a-5p" "hsa-miR-6780a-5p" 0.287352266782858 0.0635957168478823 1.95989580575583 0.0324485192840937 0.974114370046257 NA "NOT"
"hsa-miR-6785-5p" "hsa-miR-6785-5p" 0.047317964177145 0.0636028992816478 3.06038250977364 0.02078266330386 0.983419027432519 NA "NOT"
"hsa-miR-1910-5p" "hsa-miR-1910-5p" 0.108708745909788 -0.297067482851847 3.06038250977364 -0.0970687428460762 0.922671803207381 NA "NOT"
"hsa-let-7a-2-3p" "hsa-let-7a-2-3p" 17.3562755479378 2.21066097413422 0.445611637904605 4.96095879481377 7.0146072255486e-07 5.10906431782083e-06 "UP"
"hsa-miR-4728-3p" "hsa-miR-4728-3p" 3.13594010990887 0.0598754807950085 0.690320679964658 0.0867357483743265 0.930881560388233 0.946444094765357 "NOT"
"hsa-miR-552-3p" "hsa-miR-552-3p" 0.178083690688835 0.0635986391923681 2.53122872577151 0.0251255994943655 0.979954781181624 NA "NOT"
"hsa-miR-6130" "hsa-miR-6130" 0.0603392554182986 0.78494197450822 3.06038250977364 0.25648492369873 0.797576420335322 NA "NOT"
"hsa-miR-4768-5p" "hsa-miR-4768-5p" 7.42079966402431 -1.06034755936343 0.414281606310726 -2.55948500539541 0.0104827377981357 0.030588430483519 "DOWN"
"hsa-miR-4482-5p" "hsa-miR-4482-5p" 0.315755402401476 0.0635956159783353 1.92216185378853 0.0330854635643664 0.973606434799595 NA "NOT"
"hsa-miR-222-5p" "hsa-miR-222-5p" 18.366086211162 -0.698582022183636 0.319525532384657 -2.18631048658314 0.0287928974486208 0.072570654332355 "NOT"
"hsa-miR-6820-3p" "hsa-miR-6820-3p" 0.0624177092375897 0.0636028992816478 3.06038250977364 0.02078266330386 0.983419027432519 NA "NOT"
"hsa-miR-1304-5p" "hsa-miR-1304-5p" 1.58394815175435 -1.87151574888092 0.831871732810511 -2.24976480755986 0.0244638791132897 0.0635648544376207 "DOWN"
"hsa-miR-4732-3p" "hsa-miR-4732-3p" 4.38051878152772 -0.38522991426885 0.560985724620216 -0.686701813187221 0.492270654137904 0.638009856552164 "NOT"
"hsa-miR-3911" "hsa-miR-3911" 0.0613907817326426 0.0636028992816479 3.06038250977364 0.0207826633038601 0.983419027432519 NA "NOT"
"hsa-miR-4762-3p" "hsa-miR-4762-3p" 0.391517459502145 1.12052573890806 1.62987603283539 0.687491389733951 0.491773124788453 NA "NOT"
"hsa-miR-3655" "hsa-miR-3655" 0.100094815632931 -0.297067482851847 3.06038250977364 -0.0970687428460763 0.922671803207381 NA "NOT"
"hsa-miR-193b-3p" "hsa-miR-193b-3p" 1742.58527194974 1.06320910310077 0.239712390332616 4.43535313975844 9.19214793771069e-06 5.5573443414264e-05 "UP"
"hsa-miR-345-5p" "hsa-miR-345-5p" 4026.18638397522 -2.2049673674219 0.317003359610818 -6.95565930319765 3.50916990667569e-12 6.24227339168271e-11 "DOWN"
"hsa-miR-6814-5p" "hsa-miR-6814-5p" 0.212928977952439 -1.02558820626428 2.46212772694452 -0.41654549235633 0.677010885687478 NA "NOT"
"hsa-miR-3162-5p" "hsa-miR-3162-5p" 0.0988427098250393 -0.297067482851847 3.06038250977364 -0.0970687428460763 0.922671803207381 NA "NOT"
"hsa-miR-181c-3p" "hsa-miR-181c-3p" 291.7726324411 -0.29890241603013 0.309339878782629 -0.966258916265259 0.333914638369568 0.498983910326091 "NOT"
"hsa-miR-335-5p" "hsa-miR-335-5p" 0.590130073289693 0.753921100648594 1.35261970414161 0.557378469602467 0.577268872627747 0.703522670857268 "NOT"
"hsa-miR-5587-3p" "hsa-miR-5587-3p" 0.0654052091774419 0.78494197450822 3.06038250977364 0.25648492369873 0.797576420335322 NA "NOT"
"hsa-miR-3064-5p" "hsa-miR-3064-5p" 4.21867367301185 -0.1737560134797 0.477181093950433 -0.364130129383853 0.715760838977078 0.809121542765335 "NOT"
"hsa-miR-193a-3p" "hsa-miR-193a-3p" 1471.35519213679 0.296907444726568 0.330990750099475 0.897026411273838 0.369704823953861 0.535803569922582 "NOT"
"hsa-miR-503-3p" "hsa-miR-503-3p" 3.87656490719188 -1.8080827743804 0.75161804981942 -2.40558721921965 0.0161464971807291 0.0445135797770364 "DOWN"
"hsa-miR-550b-3p" "hsa-miR-550b-3p" 0.107316959065593 0.424271592374725 3.06038250977364 0.138633517548793 0.889739755874853 NA "NOT"
"hsa-miR-18a-5p" "hsa-miR-18a-5p" 238.226527966945 -0.874423595021158 0.221529746271671 -3.94720623183858 7.90684449236727e-05 0.00040185885469449 "NOT"
"hsa-miR-6889-3p" "hsa-miR-6889-3p" 0.216982638292901 1.50627970049879 3.00038415406997 0.502028948011724 0.615647158358318 NA "NOT"
"hsa-miR-449b-5p" "hsa-miR-449b-5p" 1086.37348221996 -6.97688325952671 0.457908514650181 -15.2364130307922 2.02697015501029e-52 1.87494739338452e-49 "DOWN"
"hsa-miR-1908-3p" "hsa-miR-1908-3p" 0.0677776217474302 0.78494197450822 3.06038250977364 0.25648492369873 0.797576420335322 NA "NOT"
"hsa-miR-190b" "hsa-miR-190b" 77.5780794765099 -2.56630558730087 0.341152473451887 -7.52245927263603 5.37553654950309e-14 1.15636542053264e-12 "DOWN"
"hsa-miR-141-3p" "hsa-miR-141-3p" 86518.6963467719 -6.10501542181142 0.438685559048481 -13.9166090514886 5.02169544517998e-44 2.32026489158857e-41 "DOWN"
"hsa-miR-617" "hsa-miR-617" 0 NA NA NA NA NA NA
"hsa-miR-4671-3p" "hsa-miR-4671-3p" 0.611690541277385 0.745439278795023 1.19415805248452 0.624238372168651 0.532471050095692 0.672863007293053 "NOT"
"hsa-miR-4664-3p" "hsa-miR-4664-3p" 0.864434997659059 -2.51386113006649 1.16245557619536 -2.1625438266589 0.0305762827488922 0.0760297353299067 "DOWN"
"hsa-miR-7704" "hsa-miR-7704" 79.4894460237435 1.0332391663576 0.38569779106886 2.67888276853816 0.0073868250840114 0.0221844584503589 "UP"
"hsa-miR-221-5p" "hsa-miR-221-5p" 1062.2849923312 0.0843266292821107 0.293089873620461 0.287715942691729 0.773564185319907 0.845800084421885 "NOT"
"hsa-miR-6890-5p" "hsa-miR-6890-5p" 0.0575074362865608 0.0636028992816477 3.06038250977364 0.02078266330386 0.983419027432519 NA "NOT"
"hsa-miR-143-5p" "hsa-miR-143-5p" 400.800714447486 1.55982201703584 0.240656837335723 6.48151963727441 9.08033468925112e-11 1.27262266478141e-09 "UP"
"hsa-miR-3682-5p" "hsa-miR-3682-5p" 0.107864922480821 0.78494197450822 3.06038250977364 0.25648492369873 0.797576420335322 NA "NOT"
"hsa-miR-4789-3p" "hsa-miR-4789-3p" 0.930964000833272 -2.6528493877522 1.32294247313457 -2.00526435701059 0.0449347931326239 0.104172139467862 "DOWN"
"hsa-miR-99b-5p" "hsa-miR-99b-5p" 18025.7054432643 0.321797050771275 0.279397341020669 1.15175416342803 0.249422108149247 0.401943292749222 "NOT"
"hsa-miR-4804-3p" "hsa-miR-4804-3p" 0.535462540121932 1.12364483337137 1.3303322919446 0.844634712827193 0.398314821558811 0.559754520458948 "NOT"
"hsa-miR-4795-3p" "hsa-miR-4795-3p" 0.939308547032112 -0.330858860415105 1.0451724069279 -0.316559122898782 0.751578156872065 0.83436446659449 "NOT"
"hsa-miR-26b-3p" "hsa-miR-26b-3p" 141.877528385807 -0.0692573683546668 0.216434389314296 -0.319992440083514 0.748974061438539 0.83436446659449 "NOT"
"hsa-miR-3138" "hsa-miR-3138" 0.51067530378076 1.67504512488494 1.42901597244566 1.17216683171023 0.241130082153518 0.391307589459657 "NOT"
"hsa-miR-7151-3p" "hsa-miR-7151-3p" 0.226887001217203 1.50628280857644 2.38248408186751 0.632232055626469 0.527235253731753 NA "NOT"
"hsa-miR-6502-5p" "hsa-miR-6502-5p" 7.32433501714642 5.0325781428068 0.889069310167134 5.66050147638179 1.50931290178358e-08 1.50119831629012e-07 "UP"
"hsa-miR-4524a-5p" "hsa-miR-4524a-5p" 11.2677365971235 2.3747177503103 0.434964144981883 5.45957127203946 4.77285711146133e-08 4.50499268173646e-07 "UP"
"hsa-miR-3131" "hsa-miR-3131" 2.60721927802335 -4.61079419095154 1.34793376797148 -3.42063853618742 0.000624743071901386 0.00254575921369508 "DOWN"
"hsa-miR-6877-5p" "hsa-miR-6877-5p" 0.386419986038235 -1.18211653628328 1.60185735298801 -0.737966170382295 0.460535006835199 NA "NOT"
"hsa-miR-941" "hsa-miR-941" 834.930439592826 0.380751114992196 0.355003662917271 1.07252728567177 0.283483265156898 0.445198676180189 "NOT"
"hsa-miR-106a-3p" "hsa-miR-106a-3p" 12.1264591106405 -1.81674609529686 0.411791546703222 -4.41181007682557 1.02510015135843e-05 6.11753316133258e-05 "DOWN"
"hsa-miR-4647" "hsa-miR-4647" 0.794928232749943 -1.36642867712516 1.04092331236875 -1.31270830510625 0.189281258001991 0.324833327739967 "NOT"
"hsa-miR-18b-5p" "hsa-miR-18b-5p" 34.4439003080597 -1.21525174121215 0.377797984165382 -3.21667079271702 0.00129687316684792 0.0048567112523657 "DOWN"
"hsa-miR-6506-5p" "hsa-miR-6506-5p" 0.219350237088268 0.424268184931472 2.03117345216479 0.208878362642685 0.83454319569603 NA "NOT"
"hsa-miR-6789-5p" "hsa-miR-6789-5p" 0.512729241881093 -0.266327610993358 1.64103176086247 -0.162292782714568 0.871075297897427 0.912508098023918 "NOT"
"hsa-miR-3940-5p" "hsa-miR-3940-5p" 0.0516940226043762 0.0636028992816478 3.06038250977364 0.02078266330386 0.983419027432519 NA "NOT"
"hsa-miR-582-5p" "hsa-miR-582-5p" 65.0894496010602 0.529786645835784 0.424696479173569 1.24744769927623 0.212233385962354 0.357382410331427 "NOT"
"hsa-miR-4798-3p" "hsa-miR-4798-3p" 0.0654052091774419 0.78494197450822 3.06038250977364 0.25648492369873 0.797576420335322 NA "NOT"
"hsa-miR-7978" "hsa-miR-7978" 4.3783970507961 -2.86034875728506 0.99554565349162 -2.87314674847218 0.00406405290809684 0.0136204671738753 "DOWN"
"hsa-miR-183-3p" "hsa-miR-183-3p" 10.1240612727776 -3.45707265665556 0.515873093577405 -6.70140137118207 2.06430166779487e-11 3.29220524605216e-10 "DOWN"
"hsa-miR-423-5p" "hsa-miR-423-5p" 1046.41835729319 -0.718232817462212 0.261170514312275 -2.75005323381735 0.00595855837088227 0.0183722216435537 "NOT"
"hsa-miR-671-3p" "hsa-miR-671-3p" 84.7444154984979 -0.336553070529077 0.192379712768481 -1.74942079747308 0.0802183084732024 0.166372052326709 "NOT"
"hsa-miR-155-3p" "hsa-miR-155-3p" 2.78387390627645 0.0174869077309211 0.548563557845124 0.031877632921176 0.974569635916159 0.982729829523937 "NOT"
"hsa-miR-875-3p" "hsa-miR-875-3p" 0.10692879119908 -0.297067482851847 3.06038250977364 -0.0970687428460763 0.922671803207381 NA "NOT"
"hsa-miR-561-3p" "hsa-miR-561-3p" 2.0996351541746 -2.19849526908085 0.829027202769933 -2.65189762378758 0.00800408068219201 0.0239604356991185 "DOWN"
"hsa-miR-6726-3p" "hsa-miR-6726-3p" 0.3472961521125 0.784939835028921 1.88508592680789 0.416394724434711 0.677121188197528 NA "NOT"
"hsa-miR-516b-5p" "hsa-miR-516b-5p" 0.841612676936649 -1.98506480843189 1.12506585311556 -1.76439877091177 0.0776648649683103 0.16253393686807 "NOT"
"hsa-miR-6757-5p" "hsa-miR-6757-5p" 0.109201458890937 -0.297067482851847 3.06038250977364 -0.0970687428460763 0.922671803207381 NA "NOT"
"hsa-miR-628-3p" "hsa-miR-628-3p" 58.6399028179773 1.25994396140957 0.19567149091188 6.4390778418353 1.20201546392007e-10 1.63509456489127e-09 "UP"
"hsa-miR-6515-5p" "hsa-miR-6515-5p" 1.53819067045347 -0.0159539423618795 0.75622761128744 -0.0210967466986807 0.983168480076944 0.988511787033883 "NOT"
"hsa-miR-7973" "hsa-miR-7973" 0.343528664182476 2.15074144307576 2.23568731349171 0.962004583600164 0.336047301496038 NA "NOT"
"hsa-miR-4717-3p" "hsa-miR-4717-3p" 0.492693550222211 -0.859705287577079 1.4165530872352 -0.606899448615115 0.543917644070667 0.680817078166938 "NOT"
"hsa-miR-4662b" "hsa-miR-4662b" 0.524755637163876 1.71222830691435 1.2952224539739 1.32195693617032 0.186182491285288 0.322026968201549 "NOT"
"hsa-miR-676-5p" "hsa-miR-676-5p" 0.985641312488024 -0.886134836621111 0.986818146651074 -0.89797176878876 0.369200600510198 0.535803569922582 "NOT"
"hsa-miR-5579-3p" "hsa-miR-5579-3p" 0.471765432549556 1.44368757283591 1.42881016207907 1.01041244746972 0.312297726712387 NA "NOT"
"hsa-miR-584-5p" "hsa-miR-584-5p" 24.3415778279347 0.281875506587648 0.332209258181448 0.848487811961255 0.396166357316578 0.557768463497465 "NOT"
"hsa-miR-1307-5p" "hsa-miR-1307-5p" 4033.65224630993 -0.900135020074517 0.314551220970759 -2.86164846951332 0.00421444059727211 0.01407349296923 "NOT"
"hsa-miR-3922-3p" "hsa-miR-3922-3p" 0.250057470020168 -1.24394020475356 2.36832734217901 -0.525239979541451 0.599416375702916 NA "NOT"
"hsa-miR-3529-5p" "hsa-miR-3529-5p" 0.210051874506907 0.784940399070612 2.42858025693772 0.323209577623912 0.746536527961788 NA "NOT"
"hsa-miR-24-1-5p" "hsa-miR-24-1-5p" 124.445183660952 -0.51401375091189 0.169722135543715 -3.02856047188669 0.0024572189365433 0.00857708496717943 "NOT"
"hsa-miR-1180-5p" "hsa-miR-1180-5p" 0.848954509548335 -0.76078737273189 1.62202275335399 -0.469036190249952 0.639043767948265 0.745416753281394 "NOT"
"hsa-miR-6503-3p" "hsa-miR-6503-3p" 8.00995187499233 0.575695161622566 0.44368703769318 1.29752531111958 0.194450501984619 0.331857406523566 "NOT"
"hsa-miR-708-5p" "hsa-miR-708-5p" 5194.45011050519 3.20273214304327 0.258805094851148 12.3750737785333 3.56566498162958e-35 4.12280013500921e-33 "UP"
"hsa-miR-6873-3p" "hsa-miR-6873-3p" 1.12520018053424 1.30519836892397 0.920032799599126 1.4186433021656 0.156003034716141 0.284060643922108 "NOT"
"hsa-miR-452-5p" "hsa-miR-452-5p" 539.588472152646 -0.855152925548593 0.339331460959884 -2.5201109355719 0.0117317853332726 0.0338065465211126 "NOT"
"hsa-miR-4786-5p" "hsa-miR-4786-5p" 1.15115018367776 -0.152710220779088 0.971635452443481 -0.157168226411511 0.875112268703604 0.915700054921758 "NOT"
"hsa-miR-140-3p" "hsa-miR-140-3p" 10449.50388995 0.640477520654923 0.157158246794503 4.07536692294868 4.59418492895218e-05 0.0002400915852701 "NOT"
"hsa-miR-412-5p" "hsa-miR-412-5p" 53.9483391674829 -0.0535518859786276 0.282878511512335 -0.189310547811945 0.849849428843519 0.89944018498885 "NOT"
"hsa-miR-3130-5p" "hsa-miR-3130-5p" 0.42652807026651 -1.38124718131124 1.83573647858955 -0.752421274742272 0.451797756538451 NA "NOT"
"hsa-miR-504-3p" "hsa-miR-504-3p" 0 NA NA NA NA NA NA
"hsa-miR-342-5p" "hsa-miR-342-5p" 113.081589308672 0.0031687757600484 0.273380119003553 0.0115910980344815 0.990751848922992 0.992898656829651 "NOT"
"hsa-miR-7974" "hsa-miR-7974" 13.6423004586021 -3.36907440447039 0.592240227292943 -5.68869564951711 1.28013387804506e-08 1.28709112738226e-07 "DOWN"
"hsa-miR-520a-5p" "hsa-miR-520a-5p" 0.176005236869544 0.784940285467801 3.06038250977364 0.256484371793727 0.797576846443135 NA "NOT"
"hsa-miR-1827" "hsa-miR-1827" 0.108963573853504 0.424271592374725 3.06038250977364 0.138633517548793 0.889739755874853 NA "NOT"
"hsa-miR-27b-5p" "hsa-miR-27b-5p" 1465.17899476243 -1.02186201685865 0.117067578997869 -8.7288216396552 2.5733968296054e-18 8.5014002406607e-17 "DOWN"
"hsa-miR-6125" "hsa-miR-6125" 0.131424643032448 1.1456106676013 3.06038250977364 0.374335777943663 0.708154516855711 NA "NOT"
"hsa-miR-3622b-3p" "hsa-miR-3622b-3p" 0 NA NA NA NA NA NA
"hsa-miR-22-5p" "hsa-miR-22-5p" 436.196656456707 1.34899570637392 0.258626553824491 5.21599845965305 1.82829694260727e-07 1.4579091999239e-06 "UP"
"hsa-miR-542-5p" "hsa-miR-542-5p" 231.095255562733 -1.21396192790269 0.438303257428296 -2.76968493235825 0.00561105407285539 0.0174168624744672 "DOWN"
"hsa-miR-450b-5p" "hsa-miR-450b-5p" 5.09916539609213 -1.00690603763003 0.495688114376666 -2.03132979877121 0.0422215504841837 0.0983751491130225 "DOWN"
"hsa-miR-99a-5p" "hsa-miR-99a-5p" 13203.5292474418 0.957123221260418 0.419183772627129 2.28330217856929 0.0224125747871963 0.0585639312942275 "NOT"
"hsa-miR-98-5p" "hsa-miR-98-5p" 6805.67464681977 0.202899365971588 0.138377973826038 1.46626923607556 0.14257495303918 0.264822954942253 "NOT"
"hsa-miR-345-3p" "hsa-miR-345-3p" 2.92591261669267 -1.83218065189621 0.648283845915061 -2.82620130586482 0.00471036515424365 0.0152880272550013 "DOWN"
"hsa-miR-520d-5p" "hsa-miR-520d-5p" 0.999852389670607 -1.31939488817094 1.12670223915971 -1.17102357864748 0.241589299696103 0.391366203535718 "NOT"
"hsa-miR-541-3p" "hsa-miR-541-3p" 1.27449822392156 0.815295854481192 0.971680967362698 0.839057141042949 0.401437245189556 0.560074587934147 "NOT"
"hsa-miR-3124-3p" "hsa-miR-3124-3p" 0.32165466676851 -0.291829690916524 1.95374553224851 -0.149369345239483 0.881262199297367 NA "NOT"
"hsa-miR-655-5p" "hsa-miR-655-5p" 1.09997922039158 0.667453994839991 0.899501600502871 0.742026467175654 0.458071299817514 0.607913848394836 "NOT"
"hsa-miR-7-1-3p" "hsa-miR-7-1-3p" 88.8410388910227 -0.534296007466605 0.284701479083249 -1.87668855527924 0.0605607921283692 0.134016106982635 "NOT"
"hsa-miR-4676-5p" "hsa-miR-4676-5p" 0 NA NA NA NA NA NA
"hsa-miR-4670-5p" "hsa-miR-4670-5p" 1.31201330241396 0.261803878977404 0.825376809072938 0.317193160868502 0.751097039032197 0.83436446659449 "NOT"
"hsa-miR-376a-5p" "hsa-miR-376a-5p" 736.591115485389 0.550837954560305 0.320628647781659 1.71799356785927 0.0857977885045523 0.175581757448475 "NOT"
"hsa-miR-362-3p" "hsa-miR-362-3p" 195.939052970047 -0.105134530149336 0.240619917892621 -0.436931950896325 0.662160699558899 0.761814237676594 "NOT"
"hsa-miR-1296-3p" "hsa-miR-1296-3p" 2.3604863251875 -0.949193159744907 0.701896410864823 -1.35232656137304 0.176270870996775 0.31176014468837 "NOT"
"hsa-miR-4690-5p" "hsa-miR-4690-5p" 0.233724782109165 -0.2970757535499 2.00333497131681 -0.148290604318972 0.882113430048668 NA "NOT"
"hsa-miR-892a" "hsa-miR-892a" 0.176217345822604 0.0635986688783607 2.53796814088994 0.0250588917385148 0.98000798951692 NA "NOT"
"hsa-miR-6782-3p" "hsa-miR-6782-3p" 0.197055520181837 0.784940392805982 2.46763976798409 0.318093590073413 0.750413945697687 NA "NOT"
"hsa-miR-3591-5p" "hsa-miR-3591-5p" 1.31339348518897 4.03860628740042 1.15380061014071 3.50026360872515 0.00046479827671389 0.00195426548163795 "UP"
"hsa-miR-6819-5p" "hsa-miR-6819-5p" 0.0516940226043762 0.0636028992816478 3.06038250977364 0.02078266330386 0.983419027432519 NA "NOT"
"hsa-miR-454-5p" "hsa-miR-454-5p" 28.0878110198933 -0.450761037096042 0.207644121906101 -2.17083456520807 0.0299436800824272 0.0746574233861055 "NOT"
"hsa-miR-4639-3p" "hsa-miR-4639-3p" 0.09463592835429 -0.297067482851847 3.06038250977364 -0.0970687428460763 0.922671803207381 NA "NOT"
"hsa-miR-146a-5p" "hsa-miR-146a-5p" 2837.58899845043 1.65230067708771 0.529492708710897 3.12053527821072 0.00180522673419495 0.0064722276322881 "UP"
"hsa-miR-491-3p" "hsa-miR-491-3p" 3.48235128358345 -1.78103027475081 0.575031617039582 -3.09727364891697 0.00195309488301429 0.00689546857552755 "DOWN"
"hsa-miR-625-3p" "hsa-miR-625-3p" 61.9331177836889 0.239291791680302 0.267326606464673 0.895128976665944 0.370718145676165 0.535803569922582 "NOT"
"hsa-miR-6869-3p" "hsa-miR-6869-3p" 0.047317964177145 0.0636028992816478 3.06038250977364 0.02078266330386 0.983419027432519 NA "NOT"
"hsa-miR-7-5p" "hsa-miR-7-5p" 0.11992514552415 -0.297067482851847 3.06038250977364 -0.0970687428460763 0.922671803207381 NA "NOT"
"hsa-miR-1185-5p" "hsa-miR-1185-5p" 195.931285109971 1.36239314708214 0.266116607661915 5.11953447419929 3.06290778096284e-07 2.36099141449219e-06 "UP"
"hsa-miR-6807-3p" "hsa-miR-6807-3p" 0 NA NA NA NA NA NA
"hsa-miR-6718-5p" "hsa-miR-6718-5p" 10.3194537402029 -4.56927998124091 1.03462992437863 -4.41634237863853 1.00385039568239e-05 6.02962088315719e-05 "DOWN"
"hsa-miR-514b-3p" "hsa-miR-514b-3p" 13.5907659858521 7.04664863272932 1.99402604189889 3.53387994171774 0.000409507046712876 0.00174559455396042 "UP"
"hsa-miR-3616-5p" "hsa-miR-3616-5p" 2.50490273002612 -3.72987405414738 0.890972163219621 -4.18629695530452 2.83542343541952e-05 0.000153378168290237 "DOWN"
"hsa-miR-301a-5p" "hsa-miR-301a-5p" 13.5857753272148 -1.02042770623911 0.312159689857326 -3.26892849844099 0.0010795557827953 0.00414352323272057 "DOWN"
"hsa-miR-549a" "hsa-miR-549a" 24.6484543356795 2.04414000955575 0.525377469969043 3.89080256843941 9.9913204783795e-05 0.000502281056657665 "UP"
"hsa-miR-410-5p" "hsa-miR-410-5p" 0.351804063003781 0.424267163783032 1.49927692387308 0.282981187149218 0.77719125831335 NA "NOT"
"hsa-miR-374a-3p" "hsa-miR-374a-3p" 4391.11065162163 0.522444844753731 0.142511423020415 3.66598574121942 0.00024638765407691 0.00112270236463617 "NOT"
"hsa-miR-6871-5p" "hsa-miR-6871-5p" 0.12574446459574 1.1456106676013 3.06038250977364 0.374335777943663 0.708154516855711 NA "NOT"
"hsa-miR-1307-3p" "hsa-miR-1307-3p" 810.015383449021 -0.921615152231237 0.290020417526956 -3.17775955255142 0.00148417779893934 0.00546957953792386 "NOT"
"hsa-miR-605-5p" "hsa-miR-605-5p" 1.04207518622807 1.47217599181882 1.09209975392406 1.34802337106029 0.177650865813866 0.312256785992054 "NOT"
"hsa-miR-4679" "hsa-miR-4679" 1.51729334840557 1.32860282621185 0.986164187790582 1.34724302774416 0.177901974289527 0.312256785992054 "NOT"
"hsa-miR-3194-3p" "hsa-miR-3194-3p" 1.73953266596339 -0.940672140774652 0.915475784762239 -1.02752268976613 0.304174406933795 0.468935544022934 "NOT"
"hsa-miR-4675" "hsa-miR-4675" 0.0792528359478857 0.78494197450822 3.06038250977364 0.25648492369873 0.797576420335322 NA "NOT"
"hsa-miR-4673" "hsa-miR-4673" 0.0654052091774419 0.78494197450822 3.06038250977364 0.25648492369873 0.797576420335322 NA "NOT"
"hsa-miR-4672" "hsa-miR-4672" 0.216210963441471 -0.29707558344722 2.03756944699972 -0.145798997862212 0.884080067040674 NA "NOT"
"hsa-miR-6766-3p" "hsa-miR-6766-3p" 0.131424643032448 1.1456106676013 3.06038250977364 0.374335777943663 0.708154516855711 NA "NOT"
"hsa-miR-526b-5p" "hsa-miR-526b-5p" 0.174606668068379 0.0635986949001275 2.54386100581979 0.0250008529375732 0.980054283276448 NA "NOT"
"hsa-miR-6810-5p" "hsa-miR-6810-5p" 0.380908953387989 1.7455040915796 1.59821388241252 1.09215926027669 0.274763105780543 NA "NOT"
"hsa-miR-195-3p" "hsa-miR-195-3p" 274.4505289197 -0.461120294306083 0.256335465309176 -1.79889385867815 0.0720354722494086 0.154242619978479 "NOT"
"hsa-miR-6858-5p" "hsa-miR-6858-5p" 0.229795253942025 0.424268157821718 2.01071977237513 0.211003126169371 0.832884831945038 NA "NOT"
"hsa-miR-15b-3p" "hsa-miR-15b-3p" 152.501440697378 -0.365286784463979 0.264390692797545 -1.38161741095665 0.167089205111489 0.300111679083742 "NOT"
"hsa-miR-202-5p" "hsa-miR-202-5p" 2763.40814481826 9.46312727217958 0.681405358141889 13.8876619608399 7.52518343217914e-44 2.32026489158857e-41 "UP"
"hsa-miR-4681" "hsa-miR-4681" 0.0613907817326426 0.0636028992816479 3.06038250977364 0.0207826633038601 0.983419027432519 NA "NOT"
"hsa-miR-4682" "hsa-miR-4682" 0.176618207941496 0.0635986624604763 2.53651264812578 0.0250732684134137 0.979996522193056 NA "NOT"
"hsa-miR-4683" "hsa-miR-4683" 0.300202562765726 0.42426801400673 1.89853310673698 0.223471485696619 0.823168573123263 NA "NOT"
"hsa-miR-181a-3p" "hsa-miR-181a-3p" 1072.12138386144 0.587333575565467 0.331905606301512 1.76958015898025 0.0767971065092486 0.161816226699442 "NOT"
"hsa-miR-6511b-3p" "hsa-miR-6511b-3p" 5.62270430790031 0.690291475698944 0.426201600757622 1.61963604658423 0.10531048157525 0.206819947891946 "NOT"
"hsa-miR-370-3p" "hsa-miR-370-3p" 314.3718662969 0.876819240797288 0.307411346291638 2.85226700762521 0.0043408621568606 0.0142893149291675 "NOT"
"hsa-miR-4688" "hsa-miR-4688" 0.195751305871186 -0.971112613182154 2.50814969859757 -0.387182875776973 0.698620826568487 NA "NOT"
"hsa-miR-4689" "hsa-miR-4689" 0.501447670326476 0.437286061933736 1.64816298875704 0.265317244056981 0.790765081551291 0.856507845942558 "NOT"
"hsa-let-7b-5p" "hsa-let-7b-5p" 59446.573752388 0.602268113990947 0.144766667072606 4.16026787222288 3.17874548293992e-05 0.00016996182495488 "NOT"
"hsa-miR-3691-5p" "hsa-miR-3691-5p" 2.34490229173653 -1.0190456319386 0.63284264164805 -1.61026701564357 0.107339576764745 0.209948423681107 "NOT"
"hsa-miR-7703" "hsa-miR-7703" 0.108708745909788 -0.297067482851847 3.06038250977364 -0.0970687428460762 0.922671803207381 NA "NOT"
"hsa-miR-7-2-3p" "hsa-miR-7-2-3p" 2.20961105029854 1.772670090768 0.758991857079619 2.33555877343496 0.0195142493632735 0.052472908898337 "UP"
"hsa-miR-28-5p" "hsa-miR-28-5p" 4785.22988384242 0.714841554889984 0.167923147908801 4.25695661254644 2.07228552416593e-05 0.000115473741557439 "NOT"
"hsa-miR-6510-3p" "hsa-miR-6510-3p" 0 NA NA NA NA NA NA
"hsa-miR-181b-3p" "hsa-miR-181b-3p" 14.40258081997 0.537920524551158 0.512226347832642 1.05016176310968 0.293643746168052 0.456504983538568 "NOT"
"hsa-miR-3190-3p" "hsa-miR-3190-3p" 0.404028322439341 0.424267226553964 1.63497977338318 0.25949386864649 0.795254212160313 NA "NOT"
"hsa-miR-6720-3p" "hsa-miR-6720-3p" 0.300220050665402 0.0635956693790605 1.94222967714639 0.0327436400171261 0.973879022832594 NA "NOT"
"hsa-miR-153-3p" "hsa-miR-153-3p" 0 NA NA NA NA NA NA
"hsa-miR-4705" "hsa-miR-4705" 8.18512175964821 1.29313594302522 0.874529856626073 1.47866414534333 0.139230099549289 0.260177458753722 "NOT"
"hsa-miR-4735-3p" "hsa-miR-4735-3p" 0.222404024979077 1.50627981271786 2.98030462063636 0.505411360398533 0.613269941363537 NA "NOT"
"hsa-miR-605-3p" "hsa-miR-605-3p" 0.666429329452256 2.02332934068667 1.27185199663116 1.59085282410689 0.111642701608235 0.216190122152588 "NOT"
"hsa-miR-4770" "hsa-miR-4770" 1.7571501753406 2.82840333068445 0.940861307376856 3.00618519276779 0.00264547824547134 0.00919950141752253 "UP"
"hsa-miR-1305" "hsa-miR-1305" 2.59045009819835 -0.133283845645715 0.790397821406342 -0.168628812018441 0.866088616378939 0.910874610230666 "NOT"
"hsa-miR-517b-3p" "hsa-miR-517b-3p" 0.548644552007629 1.17689186286112 1.63802798149946 0.718480927159613 0.472460803844663 0.616625594712451 "NOT"
"hsa-miR-598-5p" "hsa-miR-598-5p" 0.112834162319508 -0.297067482851847 3.06038250977364 -0.0970687428460763 0.922671803207381 NA "NOT"
"hsa-miR-4326" "hsa-miR-4326" 63.1133517315315 -0.255411690211603 0.211873710872761 -1.20549023830988 0.228014104220337 0.376630440006806 "NOT"
"hsa-miR-494-5p" "hsa-miR-494-5p" 1.44034087734513 1.27948304283339 0.87678899933246 1.45928272800813 0.144487307239595 0.267618505960505 "NOT"
"hsa-miR-532-5p" "hsa-miR-532-5p" 5881.42769121598 -0.167969469586159 0.23157891824175 -0.725322800803536 0.468254021017801 0.6151960706206 "NOT"
"hsa-miR-30b-3p" "hsa-miR-30b-3p" 61.137765062153 -1.43866950225023 0.375836692465656 -3.82791124733436 0.000129235337632424 0.000625877944031373 "DOWN"
"hsa-miR-486-5p" "hsa-miR-486-5p" 10165.2847981859 0.423692598404824 0.505721653885029 0.837798016260435 0.4021441530742 0.560215875894028 "NOT"
"hsa-miR-6836-5p" "hsa-miR-6836-5p" 0.186273584585209 0.0635985145167637 2.50272628716055 0.0254116939766988 0.979726583676216 NA "NOT"
"hsa-miR-433-3p" "hsa-miR-433-3p" 121.376479362274 0.980756999370185 0.336134728285148 2.91774969035093 0.0035256724633786 0.0119459598118139 "NOT"
"hsa-miR-642a-3p" "hsa-miR-642a-3p" 2.68495679810676 -0.16563324152165 0.744692466886159 -0.222418312104358 0.823988257814116 0.880126025956186 "NOT"
"hsa-miR-9-3p" "hsa-miR-9-3p" 30.0841287238676 -0.889993961394067 0.356857095034565 -2.49397860874214 0.0126320156903631 0.0360636250419317 "NOT"
"hsa-miR-432-5p" "hsa-miR-432-5p" 593.342382700151 0.957557945921237 0.274245014844096 3.49161477544303 0.000480110140132667 0.00200045891721945 "NOT"
"hsa-miR-6819-3p" "hsa-miR-6819-3p" 0.0654052091774419 0.78494197450822 3.06038250977364 0.25648492369873 0.797576420335322 NA "NOT"
"hsa-miR-6855-3p" "hsa-miR-6855-3p" 0.682232707100994 -1.64076807962733 1.09090681914092 -1.50404053842052 0.132570929078599 0.248738558616032 "NOT"
"hsa-miR-128-3p" "hsa-miR-128-3p" 2682.15961322221 -0.975290977553383 0.182930191251087 -5.33149269064456 9.74087427395545e-08 8.42084925552223e-07 "NOT"
"hsa-miR-182-5p" "hsa-miR-182-5p" 15283.4137418215 -2.73593043845917 0.379924217865027 -7.20125306523931 5.9661697367927e-13 1.17419298011346e-11 "DOWN"
"hsa-miR-424-5p" "hsa-miR-424-5p" 9.11361042338936 -0.728666390181538 0.612871851851393 -1.18893760250262 0.234464221805606 0.385220968330703 "NOT"
"hsa-miR-3921" "hsa-miR-3921" 0.742007923089961 3.21346812493012 1.47839923032274 2.17361322910633 0.0297341940653307 0.0743354851633268 "UP"
"hsa-miR-496" "hsa-miR-496" 15.87485852209 1.13671954148052 0.488546279667035 2.32673871195015 0.0199791761336792 0.0532586107309892 "UP"
"hsa-miR-3929" "hsa-miR-3929" 0.115014872573122 -0.297067482851847 3.06038250977364 -0.0970687428460763 0.922671803207381 NA "NOT"
"hsa-miR-492" "hsa-miR-492" 0.0500474078164657 0.0636028992816477 3.06038250977364 0.02078266330386 0.983419027432519 NA "NOT"
"hsa-miR-766-5p" "hsa-miR-766-5p" 1.81407208489032 -0.204765646550119 0.699894022540925 -0.292566645742636 0.76985341155224 0.843737447495049 "NOT"
"hsa-miR-3622a-5p" "hsa-miR-3622a-5p" 3.58981581684404 -1.65101292908887 0.74878422704817 -2.20492482273222 0.0274593703200231 0.0698649386711247 "DOWN"
"hsa-miR-4738-3p" "hsa-miR-4738-3p" 0.0973653719936107 -0.297067482851847 3.06038250977364 -0.0970687428460763 0.922671803207381 NA "NOT"
"hsa-miR-518f-3p" "hsa-miR-518f-3p" 0.0613907817326426 0.0636028992816479 3.06038250977364 0.0207826633038601 0.983419027432519 NA "NOT"
"hsa-miR-4725-3p" "hsa-miR-4725-3p" 0.164516940837095 0.0635988669974667 2.58249548123393 0.0246269034968761 0.980352559917104 NA "NOT"
"hsa-miR-7851-3p" "hsa-miR-7851-3p" 0 NA NA NA NA NA NA
"hsa-miR-575" "hsa-miR-575" 0.0798565435218868 0.78494197450822 3.06038250977364 0.25648492369873 0.797576420335322 NA "NOT"
"hsa-miR-205-5p" "hsa-miR-205-5p" 720.53639249392 -1.33615371608411 0.782239621835158 -1.70811306252865 0.0876153655917017 0.178905547841775 "NOT"
"hsa-miR-573" "hsa-miR-573" 1.7910427191346 -3.63921274023704 0.929436186351042 -3.91550575895324 9.02148910833713e-05 0.000456004230885893 "DOWN"
"hsa-miR-485-5p" "hsa-miR-485-5p" 128.821182075051 1.00639969475198 0.299856287316312 3.35627344605367 0.000790004167114801 0.00314980109733272 "UP"
"hsa-miR-210-3p" "hsa-miR-210-3p" 1061.38015763364 -1.12583946057728 0.357116955742699 -3.15257912701418 0.00161834953799751 0.00584755204159257 "DOWN"
"hsa-miR-10a-3p" "hsa-miR-10a-3p" 778.102950522853 -3.59770655120762 0.407820389020923 -8.82179176927578 1.12642575602668e-18 3.8590512012025e-17 "DOWN"
"hsa-miR-196b-5p" "hsa-miR-196b-5p" 11000.6377168395 -4.02736943328807 0.445320742157659 -9.04374993577605 1.5138733388002e-19 6.08840364517472e-18 "DOWN"
"hsa-miR-4723-5p" "hsa-miR-4723-5p" 0.202165481411888 0.784940395344599 2.45188667635785 0.320137306064482 0.748864246460595 NA "NOT"
"hsa-miR-7854-3p" "hsa-miR-7854-3p" 0.716449135903289 1.11102033728018 1.23593713705875 0.898929487566138 0.368690220249333 0.535803569922582 "NOT"
"hsa-miR-1278" "hsa-miR-1278" 7.35988933103414 0.532169215936525 0.453503561170268 1.17346204418607 0.240610569142573 0.391150749484851 "NOT"
"hsa-miR-1272" "hsa-miR-1272" 0.219485865691379 -1.03330427069043 2.03128498616491 -0.508694879215999 0.610966112325083 NA "NOT"
"hsa-miR-4787-3p" "hsa-miR-4787-3p" 0.703785115965693 -0.142603207516818 1.18017010846023 -0.120832756646305 0.903823504137309 0.926870001471188 "NOT"
"hsa-miR-1276" "hsa-miR-1276" 2.93054920197939 -1.56726565752975 0.632128686368863 -2.47934588530161 0.0131623597456403 0.0373471863948382 "DOWN"
"hsa-miR-4454" "hsa-miR-4454" 881.315085388176 0.712143724917192 0.361463694105959 1.97016667656928 0.048819271298466 0.110141038905076 "NOT"
"hsa-miR-4457" "hsa-miR-4457" 0.117744435270537 -0.297067482851847 3.06038250977364 -0.0970687428460763 0.922671803207381 NA "NOT"
"hsa-miR-4453" "hsa-miR-4453" 0 NA NA NA NA NA NA
"hsa-miR-4452" "hsa-miR-4452" 0 NA NA NA NA NA NA
"hsa-miR-1228-3p" "hsa-miR-1228-3p" 1.70660003017836 1.81704711320497 0.973278981921759 1.86693347637815 0.0619108782677252 0.136676759898916 "NOT"
"hsa-miR-338-5p" "hsa-miR-338-5p" 34.1129191018641 1.82983001191132 0.306800067039516 5.96424254260554 2.45771446159098e-09 2.84173234621457e-08 "UP"
"hsa-miR-874-5p" "hsa-miR-874-5p" 265.300550169714 2.2267014903684 0.28425488427188 7.8334678261452 4.74594336658598e-15 1.12564041386975e-13 "UP"
"hsa-miR-6767-5p" "hsa-miR-6767-5p" 0.0572695512491278 0.78494197450822 3.06038250977364 0.25648492369873 0.797576420335322 NA "NOT"
"hsa-miR-148b-3p" "hsa-miR-148b-3p" 4695.85393133648 -0.049922534606606 0.110175516533191 -0.453118226058567 0.650463611825554 0.753983509948167 "NOT"
"hsa-miR-550a-5p" "hsa-miR-550a-5p" 35.444885443823 -0.611797854136755 0.263898155581812 -2.31831045877504 0.0204324544141104 0.0540000580944346 "NOT"
"hsa-miR-365b-5p" "hsa-miR-365b-5p" 4.77470723640122 -0.316042200229945 0.559003574455397 -0.565367047138913 0.571824133456526 0.698728300458768 "NOT"
"hsa-miR-580-5p" "hsa-miR-580-5p" 0.671364214580192 -0.418955226861864 1.21388167824419 -0.345136790817914 0.72999153576571 0.821462494626863 "NOT"
"hsa-miR-1296-5p" "hsa-miR-1296-5p" 1840.06936809617 -0.805626743350315 0.259344737733234 -3.10639325243991 0.0018938467213034 0.00673448449980515 "NOT"
"hsa-miR-125b-5p" "hsa-miR-125b-5p" 73009.4281927385 0.654329193183813 0.306477899293875 2.13499633967535 0.0327613091107077 0.07974792349317 "NOT"
"hsa-miR-659-5p" "hsa-miR-659-5p" 23.206482604843 -0.123409858218596 0.25224775482997 -0.489240660642477 0.6246713260751 0.733275351039933 "NOT"
"hsa-miR-6499-5p" "hsa-miR-6499-5p" 0.248042022689879 0.424268114678455 1.9777330405287 0.214522438561797 0.830139670791301 NA "NOT"
"hsa-miR-6743-3p" "hsa-miR-6743-3p" 0.125047172996558 1.1456106676013 3.06038250977364 0.374335777943663 0.708154516855711 NA "NOT"
"hsa-miR-149-3p" "hsa-miR-149-3p" 0.0494213549125197 0.0636028992816476 3.06038250977364 0.02078266330386 0.983419027432519 NA "NOT"
"hsa-miR-6503-5p" "hsa-miR-6503-5p" 11.5747494757931 1.48227635318616 0.453089262109182 3.27148859429154 0.00106982903782542 0.00414055171543313 "UP"
"hsa-miR-215-5p" "hsa-miR-215-5p" 31.9449141926388 0.864012230288612 0.241301996607137 3.58062611348926 0.000342771850189807 0.00148160729638118 "NOT"
"hsa-miR-103a-3p" "hsa-miR-103a-3p" 19373.2311701313 -0.170896623634119 0.121152450001179 -1.41059156156113 0.158365081216995 0.287230784560235 "NOT"
"hsa-miR-17-5p" "hsa-miR-17-5p" 2622.23535234676 -1.44220783469049 0.189662913430128 -7.60405821363595 2.86986059263679e-14 6.32052630521197e-13 "DOWN"
"hsa-miR-891a-5p" "hsa-miR-891a-5p" 2.15001728172056 -1.07844994898232 0.95717859021279 -1.12669668963507 0.259870742547842 0.41588310874871 "NOT"
"hsa-miR-512-5p" "hsa-miR-512-5p" 0.055326726032947 0.0636028992816476 3.06038250977364 0.02078266330386 0.983419027432519 NA "NOT"
"hsa-miR-6894-5p" "hsa-miR-6894-5p" 0.338562453583259 0.424267385877193 1.93719168440871 0.219011566739557 0.826641037536685 NA "NOT"
"hsa-miR-523-5p" "hsa-miR-523-5p" 0.09463592835429 -0.297067482851847 3.06038250977364 -0.0970687428460763 0.922671803207381 NA "NOT"
"hsa-miR-890" "hsa-miR-890" 0.0792528359478857 0.78494197450822 3.06038250977364 0.25648492369873 0.797576420335322 NA "NOT"
"hsa-miR-7846-3p" "hsa-miR-7846-3p" 0.635064223884944 1.03128156800912 1.63952502914447 0.629012396686162 0.529340940407986 0.669822667410926 "NOT"
"hsa-miR-4425" "hsa-miR-4425" 0.458058522243923 -1.46367700041825 1.59529785148411 -0.917494497379654 0.358883575058717 NA "NOT"
"hsa-miR-6872-5p" "hsa-miR-6872-5p" 0.114539102498256 1.1456106676013 3.06038250977364 0.374335777943663 0.708154516855711 NA "NOT"
"hsa-miR-380-3p" "hsa-miR-380-3p" 77.1501258603349 0.679627578239616 0.279267420826562 2.43360853273929 0.014949152986312 0.0417763338741348 "NOT"
"hsa-miR-219b-5p" "hsa-miR-219b-5p" 1.34096877204313 -0.306956684385511 0.987701067397389 -0.310778933543474 0.755968685802685 0.836448605702732 "NOT"
"hsa-miR-6777-5p" "hsa-miR-6777-5p" 0.0613907817326426 0.0636028992816479 3.06038250977364 0.0207826633038601 0.983419027432519 NA "NOT"
"hsa-miR-513a-3p" "hsa-miR-513a-3p" 8.60480314657012 5.26927688191003 1.66554344069951 3.16369825796737 0.00155778210813527 0.0057180494048616 "UP"
"hsa-miR-6884-5p" "hsa-miR-6884-5p" 0.559668769026015 0.762715230197571 1.33810863174756 0.569995000481741 0.568681089013871 0.696728486540174 "NOT"
"hsa-miR-3912-3p" "hsa-miR-3912-3p" 71.9975389732961 0.584291636212625 0.17198721836503 3.39729685593558 0.000680550962003625 0.00274895039237272 "NOT"
"hsa-miR-4677-5p" "hsa-miR-4677-5p" 2.71733654733965 0.292643906763951 0.544564609125021 0.53739060868123 0.590997829015006 0.706295855088993 "NOT"
"hsa-miR-658" "hsa-miR-658" 0 NA NA NA NA NA NA
"hsa-miR-4649-5p" "hsa-miR-4649-5p" 0.117608806667426 1.1456106676013 3.06038250977364 0.374335777943663 0.708154516855711 NA "NOT"
"hsa-miR-650" "hsa-miR-650" 0.0654052091774419 0.78494197450822 3.06038250977364 0.25648492369873 0.797576420335322 NA "NOT"
"hsa-miR-505-3p" "hsa-miR-505-3p" 507.681636140403 -0.030493674864815 0.166645293843412 -0.182985514691272 0.854809384321578 0.903655634854239 "NOT"
"hsa-miR-770-5p" "hsa-miR-770-5p" 5.88100775346358 0.329545800290623 0.593652041161653 0.55511609064086 0.578815257520069 0.703618183294891 "NOT"
"hsa-miR-3150a-5p" "hsa-miR-3150a-5p" 0.268622987369007 -0.634879787499977 1.97778043685456 -0.321006202543737 0.748205690508766 NA "NOT"
"hsa-miR-4745-5p" "hsa-miR-4745-5p" 0.11866033298177 0.424271592374725 3.06038250977364 0.138633517548794 0.889739755874853 NA "NOT"
"hsa-miR-3682-3p" "hsa-miR-3682-3p" 0.0516940226043762 0.0636028992816478 3.06038250977364 0.02078266330386 0.983419027432519 NA "NOT"
"hsa-miR-425-5p" "hsa-miR-425-5p" 2132.12561698638 -1.35308036242083 0.161604064300885 -8.37281146532047 5.62595769147185e-17 1.62625339519108e-15 "DOWN"
"hsa-miR-525-5p" "hsa-miR-525-5p" 0.244230020616354 0.424268123286964 1.98435877723484 0.213806156504708 0.83069822377265 NA "NOT"
"hsa-miR-4435" "hsa-miR-4435" 1.76436254781337 -0.44219316099741 0.882368860287916 -0.501143207675215 0.616270340077216 0.727104674198246 "NOT"
"hsa-miR-3605-3p" "hsa-miR-3605-3p" 43.1613307821355 0.126723082822827 0.234673517056083 0.539997373425577 0.589198843812967 0.706295855088993 "NOT"
"hsa-miR-877-5p" "hsa-miR-877-5p" 35.5506347834766 -0.642543469096305 0.244463730662543 -2.62837954470747 0.00857927336524417 0.0254353457142656 "NOT"
"hsa-miR-296-5p" "hsa-miR-296-5p" 30.96167063324 -0.291283557714919 0.33193714346681 -0.877526252930609 0.38020086578415 0.546095964053321 "NOT"
"hsa-miR-128-1-5p" "hsa-miR-128-1-5p" 18.9548627615097 -0.828552597560767 0.271679206115917 -3.04974609358675 0.00229034905738643 0.00802489726546381 "NOT"
"hsa-miR-96-3p" "hsa-miR-96-3p" 0.560891417543346 -2.38285869070812 1.773103434287 -1.34389153200548 0.178983464711065 0.313188833110941 "NOT"
"hsa-miR-376c-5p" "hsa-miR-376c-5p" 17.9265906498463 1.67132378705371 0.434970160027559 3.8423872270866 0.000121843403033116 0.000596323533363136 "UP"
"hsa-miR-670-3p" "hsa-miR-670-3p" 1.59039417642993 2.28479340733535 1.32267020900585 1.72740974415131 0.0840941018705471 0.173245087372508 "NOT"
"hsa-miR-216b-5p" "hsa-miR-216b-5p" 21.7091858513967 2.88311239697862 0.665162815678948 4.33444613712472 1.46127560287844e-05 8.47774109161775e-05 "UP"
"hsa-miR-4674" "hsa-miR-4674" 0.112834162319508 -0.297067482851847 3.06038250977364 -0.0970687428460763 0.922671803207381 NA "NOT"
"hsa-miR-383-3p" "hsa-miR-383-3p" 0.279673576228205 1.7683228078292 2.83990444774885 0.622669825821402 0.533501515320559 NA "NOT"
"hsa-miR-6868-3p" "hsa-miR-6868-3p" 3.60430820719219 0.0967910713716121 0.624182915062536 0.155068440734099 0.8767673618387 0.916070556852386 "NOT"
"hsa-miR-6813-5p" "hsa-miR-6813-5p" 0.406665730484581 2.36887709527688 3.03573462254295 0.780330756742015 0.435196213540875 NA "NOT"
"hsa-miR-4761-3p" "hsa-miR-4761-3p" 0.126795990910084 0.424271592374725 3.06038250977364 0.138633517548794 0.889739755874853 NA "NOT"
"hsa-miR-6774-5p" "hsa-miR-6774-5p" 0.720582890878352 1.20122245945008 1.1592722918734 1.03618663869632 0.300115078940854 0.465002425494623 "NOT"
"hsa-miR-6083" "hsa-miR-6083" 0.0575074362865608 0.0636028992816477 3.06038250977364 0.02078266330386 0.983419027432519 NA "NOT"
"hsa-miR-4717-5p" "hsa-miR-4717-5p" 0.0572695512491278 0.78494197450822 3.06038250977364 0.25648492369873 0.797576420335322 NA "NOT"
"hsa-miR-6719-3p" "hsa-miR-6719-3p" 0.0494213549125197 0.0636028992816476 3.06038250977364 0.02078266330386 0.983419027432519 NA "NOT"
"hsa-miR-26a-5p" "hsa-miR-26a-5p" 686476.850687993 0.79300864114295 0.167430680338716 4.73634007541912 2.17612312619675e-06 1.46928021294306e-05 "NOT"
"hsa-miR-6793-3p" "hsa-miR-6793-3p" 0.162332836750267 -0.657737864985342 3.06038250977364 -0.214920148996013 0.829829575322999 NA "NOT"
"hsa-miR-3920" "hsa-miR-3920" 0.770205706422162 -0.7256945532032 1.20238565587325 -0.60354558427941 0.546145800248137 0.681760951726756 "NOT"
"hsa-miR-873-5p" "hsa-miR-873-5p" 167.919738489827 -3.52941567122287 0.67090752182967 -5.26065896771823 1.43540043984694e-07 1.17499593527294e-06 "DOWN"
"hsa-miR-23a-3p" "hsa-miR-23a-3p" 12572.5549199375 0.662799336935542 0.235794351433102 2.81092118156014 0.00493998857318289 0.0155955270655091 "NOT"
"hsa-miR-4433b-5p" "hsa-miR-4433b-5p" 1.75295439007487 1.06812658116738 0.906147036631079 1.17875635850283 0.238495206748584 0.388722112616215 "NOT"
"hsa-miR-660-3p" "hsa-miR-660-3p" 36.5134317877853 -0.21702545268657 0.22348986905039 -0.971075125725892 0.331510869450175 0.496997656793213 "NOT"
"hsa-miR-5571-5p" "hsa-miR-5571-5p" 0.224514588647214 1.50628278085299 2.3887022582345 0.630586242241127 0.528311096735716 NA "NOT"
"hsa-miR-524-5p" "hsa-miR-524-5p" 0.166138862678109 -0.657742698451469 2.57607538860641 -0.255327426115154 0.798470218790697 NA "NOT"
"hsa-miR-3940-3p" "hsa-miR-3940-3p" 1.7981617609219 0.191302528927198 0.71635881183655 0.26704847594008 0.789431837511429 0.856066177840647 "NOT"
"hsa-miR-4786-3p" "hsa-miR-4786-3p" 0.283521578014006 0.424268567316242 2.30038094985239 0.184434046605831 0.853672962592327 NA "NOT"
"hsa-miR-197-5p" "hsa-miR-197-5p" 1.55394948394025 0.920472149586983 0.804745446357696 1.14380535329907 0.252704369247902 0.405818648531787 "NOT"
"hsa-miR-655-3p" "hsa-miR-655-3p" 134.780708421517 1.57534667893318 0.337757520196509 4.66413502212071 3.099178504007e-06 2.03314901858616e-05 "UP"
"hsa-miR-6505-3p" "hsa-miR-6505-3p" 0.222116334561898 -0.297075643071152 2.02563553180698 -0.146657993704397 0.883401976165963 NA "NOT"
"hsa-miR-4666a-5p" "hsa-miR-4666a-5p" 0.228556571915699 -1.04798676209273 2.01971949625009 -0.518877380764246 0.603846252152574 NA "NOT"
"hsa-miR-2467-3p" "hsa-miR-2467-3p" 0 NA NA NA NA NA NA
"hsa-miR-4694-3p" "hsa-miR-4694-3p" 0.127822918415032 0.424271592374725 3.06038250977364 0.138633517548793 0.889739755874853 NA "NOT"
"hsa-miR-181d-5p" "hsa-miR-181d-5p" 754.559621163844 -0.317518028194011 0.298208742773097 -1.06475090314708 0.286988668207817 0.449939861173273 "NOT"
"hsa-miR-6875-5p" "hsa-miR-6875-5p" 0.673077535950754 -1.11522327123495 1.25525039821226 -0.888446857155559 0.374300429910822 0.54013712584635 "NOT"
"hsa-miR-130a-3p" "hsa-miR-130a-3p" 8.94416137065595 0.282767258028426 0.343811828967045 0.822447729265095 0.410822124317686 0.569730832074751 "NOT"
"hsa-miR-4662a-3p" "hsa-miR-4662a-3p" 1.22170972083057 2.65771244871624 0.937020958481605 2.83634258621379 0.00456334674193357 0.014915532637062 "UP"
"hsa-miR-6757-3p" "hsa-miR-6757-3p" 0.0603392554182986 0.78494197450822 3.06038250977364 0.25648492369873 0.797576420335322 NA "NOT"
"hsa-miR-6752-3p" "hsa-miR-6752-3p" 0.0792528359478857 0.78494197450822 3.06038250977364 0.25648492369873 0.797576420335322 NA "NOT"
"hsa-miR-6761-3p" "hsa-miR-6761-3p" 0.216828496334325 0.78494040210108 2.4094582480656 0.325774643628401 0.744594864523342 NA "NOT"
"hsa-miR-3126-5p" "hsa-miR-3126-5p" 5.11980371477494 0.301572240692276 0.408616104009759 0.738033175229613 0.460494289584468 0.609380855315641 "NOT"
"hsa-miR-6882-5p" "hsa-miR-6882-5p" 1.2685668783106 -0.300771025575761 0.894183563680358 -0.336363849429105 0.736596506880862 0.826883214641744 "NOT"
"hsa-miR-3688-3p" "hsa-miR-3688-3p" 12.9022155662333 -0.106458110262025 0.392574324573193 -0.271179503085859 0.786252976698292 0.8549308810555 "NOT"
"hsa-miR-130b-3p" "hsa-miR-130b-3p" 1614.28907151445 -0.927658290037157 0.203089484444672 -4.5677317689478 4.9303038793324e-06 3.14519385405688e-05 "NOT"
"hsa-miR-495-3p" "hsa-miR-495-3p" 205.636353787754 1.15553243734686 0.34373226695538 3.36172232994599 0.000774579715172124 0.00310209488026884 "UP"
"hsa-miR-6892-3p" "hsa-miR-6892-3p" 0 NA NA NA NA NA NA
"hsa-miR-3944-3p" "hsa-miR-3944-3p" 0.476012301235251 0.424331954868754 1.64387415780814 0.258129220447468 0.796307180886441 NA "NOT"
"hsa-miR-371b-3p" "hsa-miR-371b-3p" 0.259541520198177 1.82837587338452 1.94471619775456 0.940176194087151 0.347127190710367 NA "NOT"
"hsa-miR-548b-3p" "hsa-miR-548b-3p" 0 NA NA NA NA NA NA
"hsa-miR-513b-5p" "hsa-miR-513b-5p" 38.9512113089091 5.92401290086828 1.19276614037975 4.96661726076681 6.81308637252602e-07 5.00167055125918e-06 "UP"
"hsa-miR-4690-3p" "hsa-miR-4690-3p" 0.391978142906781 -0.602805250069306 1.47071356187118 -0.409872639851339 0.681899376717806 NA "NOT"
"hsa-miR-489-3p" "hsa-miR-489-3p" 22.2955637931089 1.55798241248735 0.525488904792287 2.96482456295282 0.00302855586514072 0.0104141790901679 "UP"
"hsa-miR-3173-3p" "hsa-miR-3173-3p" 0.047317964177145 0.0636028992816478 3.06038250977364 0.02078266330386 0.983419027432519 NA "NOT"
"hsa-miR-1343-3p" "hsa-miR-1343-3p" 6.39014547832146 0.171795979674096 0.530904476455053 0.323591130406752 0.746247603884672 0.833670330426717 "NOT"
"hsa-miR-1288-3p" "hsa-miR-1288-3p" 0.130946858552262 0.424271592374725 3.06038250977364 0.138633517548793 0.889739755874853 NA "NOT"
"hsa-miR-92a-3p" "hsa-miR-92a-3p" 51085.4173779232 -0.726733161502077 0.117564826457268 -6.18155262421303 6.34741936336556e-10 7.82848388148419e-09 "NOT"
"hsa-miR-629-3p" "hsa-miR-629-3p" 2.83304313330813 1.54040918941682 0.660432615727005 2.33242446350281 0.0196783723952931 0.0526083655076476 "UP"
"hsa-miR-767-3p" "hsa-miR-767-3p" 5.57057137081757 -5.69611961268633 0.918996970183113 -6.19819193914356 5.71154638006055e-10 7.33775055771668e-09 "DOWN"
"hsa-miR-4790-3p" "hsa-miR-4790-3p" 0.223910881073213 1.50627984286552 2.97488715588763 0.506331757789341 0.612623772332665 NA "NOT"
"hsa-miR-22-3p" "hsa-miR-22-3p" 257780.227879497 1.16952262613779 0.251048600935712 4.65855066221734 3.18443441139754e-06 2.07436748629769e-05 "UP"
"hsa-miR-8072" "hsa-miR-8072" 0.147030457695316 1.1456106676013 3.06038250977364 0.374335777943663 0.708154516855711 NA "NOT"
"hsa-miR-376c-3p" "hsa-miR-376c-3p" 1447.65656831702 1.12139488191327 0.304664323672852 3.68075548982697 0.000232543919978072 0.00106486696029563 "UP"
"hsa-miR-4767" "hsa-miR-4767" 4.4348020850759 -0.786328774119408 0.57651693822172 -1.36393004608825 0.172589583332193 0.307601858540035 "NOT"
"hsa-miR-6812-3p" "hsa-miR-6812-3p" 0.136522387197013 1.1456106676013 3.06038250977364 0.374335777943663 0.708154516855711 NA "NOT"
"hsa-miR-4765" "hsa-miR-4765" 0.114111731841966 -0.297067482851847 3.06038250977364 -0.0970687428460762 0.922671803207381 NA "NOT"
"hsa-miR-4639-5p" "hsa-miR-4639-5p" 0.97519788972788 -0.855035896181321 0.950372232901501 -0.89968526707781 0.368287765991299 0.535803569922582 "NOT"
"hsa-miR-3614-3p" "hsa-miR-3614-3p" 2.34441239398191 -1.37651371050686 0.693010402796607 -1.98628145400417 0.0470020807604992 0.107616150256093 "DOWN"
"hsa-miR-106a-5p" "hsa-miR-106a-5p" 17.0153836659324 -2.20587780403166 0.365420807379012 -6.03654132301158 1.57452444957425e-09 1.8914741764366e-08 "DOWN"
"hsa-miR-2115-3p" "hsa-miR-2115-3p" 0.577109200067122 -0.748070663217645 1.30006132017225 -0.575411829896248 0.56501280533483 0.695921231604152 "NOT"
"hsa-miR-330-3p" "hsa-miR-330-3p" 110.557003027648 -0.371975305954221 0.236653825775748 -1.57181192712559 0.115994174628881 0.222602928489035 "NOT"
"hsa-miR-3124-5p" "hsa-miR-3124-5p" 1.05093181584743 -0.781383434142925 1.07690454728121 -0.725582816151752 0.468094558576265 0.6151960706206 "NOT"
"hsa-miR-6742-3p" "hsa-miR-6742-3p" 0.229958845333783 -0.297073488024026 2.41987942118089 -0.122763756501163 0.902294175232421 NA "NOT"
"hsa-miR-331-5p" "hsa-miR-331-5p" 78.6585779512643 0.0378519289257109 0.187679071749089 0.201684335781007 0.840163509193463 0.890207612833853 "NOT"
"hsa-miR-4711-5p" "hsa-miR-4711-5p" 0.873755647739524 3.47245136224621 1.4039082093972 2.4734176629234 0.0133827638053446 0.0376700386048533 "UP"
"hsa-miR-204-3p" "hsa-miR-204-3p" 1.59209018857164 0.973293672622295 0.780679126470009 1.24672690689609 0.212497649386254 0.357382410331427 "NOT"
"hsa-miR-4686" "hsa-miR-4686" 0.270996092477364 -1.33959936477341 2.34587996676217 -0.571043439457114 0.567970197260151 NA "NOT"
"hsa-miR-432-3p" "hsa-miR-432-3p" 4.59044347618968 1.01470529876992 0.480227192160932 2.11296926815814 0.0346033983336896 0.0833545402569347 "UP"
"hsa-miR-6791-5p" "hsa-miR-6791-5p" 0.12267476042657 1.1456106676013 3.06038250977364 0.374335777943663 0.708154516855711 NA "NOT"
"hsa-miR-758-3p" "hsa-miR-758-3p" 358.617505801159 0.514439840679882 0.288652718969187 1.78221027162678 0.0747149483961812 0.158876614405673 "NOT"
"hsa-miR-503-5p" "hsa-miR-503-5p" 67.9766027798783 -1.37769717984252 0.416191605603852 -3.31024739877591 0.000932135435732123 0.0036690437363924 "DOWN"
"hsa-miR-3064-3p" "hsa-miR-3064-3p" 1.72173453342813 1.58478706946605 0.768855149218241 2.0612297011699 0.0392811312349057 0.0931667856212507 "UP"
"hsa-miR-6834-5p" "hsa-miR-6834-5p" 0.115452616993908 0.424271592374725 3.06038250977364 0.138633517548793 0.889739755874853 NA "NOT"
"hsa-miR-214-3p" "hsa-miR-214-3p" 5417.85171200131 1.44309695177467 0.158817414548393 9.0865158325251 1.02263611274548e-19 4.50446859185509e-18 "UP"
"hsa-miR-1226-3p" "hsa-miR-1226-3p" 2.83008905512273 -0.831807540373902 0.614067185667328 -1.35458718490217 0.175549118684086 0.311078419124099 "NOT"
"hsa-miR-876-5p" "hsa-miR-876-5p" 35.035923672217 -3.89135235943964 0.74438061513693 -5.22763795873945 1.71689282684139e-07 1.38097901289416e-06 "DOWN"
"hsa-miR-370-5p" "hsa-miR-370-5p" 11.8263529775672 0.211809806632705 0.371421965482431 0.570267314044257 0.568496406523429 0.696728486540174 "NOT"
"hsa-miR-4731-5p" "hsa-miR-4731-5p" 0.494719540708384 2.08061895259351 1.54865581527391 1.34349991268106 0.17911015428723 0.313188833110941 "NOT"
"hsa-miR-1250-5p" "hsa-miR-1250-5p" 0.370952093583151 1.53107021433184 1.86143636710014 0.8225208454034 0.41078052775407 NA "NOT"
"hsa-miR-4511" "hsa-miR-4511" 0.956763866182821 0.0608462162367741 1.05330389629055 0.0577670095506698 0.953934216842835 0.966472235026969 "NOT"
"hsa-miR-590-3p" "hsa-miR-590-3p" 0.125849114387697 0.424271592374725 3.06038250977364 0.138633517548793 0.889739755874853 NA "NOT"
"hsa-miR-4512" "hsa-miR-4512" 1.44732708999302 0.0620136332994112 0.775383396498577 0.0799780258120668 0.936254732837177 0.950642840696365 "NOT"
"hsa-miR-4513" "hsa-miR-4513" 0.129300243764351 0.424271592374725 3.06038250977364 0.138633517548793 0.889739755874853 NA "NOT"
"hsa-miR-6745" "hsa-miR-6745" 0.139560300960763 1.1456106676013 3.06038250977364 0.374335777943663 0.708154516855711 NA "NOT"
"hsa-miR-4646-3p" "hsa-miR-4646-3p" 0.0572695512491278 0.78494197450822 3.06038250977364 0.25648492369873 0.797576420335322 NA "NOT"
"hsa-miR-6809-5p" "hsa-miR-6809-5p" 0.661356581428296 0.184149131297628 1.22044940715477 0.150886329427563 0.880065384554157 0.917768298435845 "NOT"
"hsa-miR-221-3p" "hsa-miR-221-3p" 14017.9136484837 0.255815643156027 0.303989542246452 0.841527775151654 0.400052331656201 0.559754520458948 "NOT"
"hsa-miR-34a-3p" "hsa-miR-34a-3p" 59.9979684431453 0.799104457864513 0.257327359249368 3.10540029709832 0.00190021670751259 0.00673448449980515 "NOT"
"hsa-miR-3170" "hsa-miR-3170" 0.361795135314426 -1.01615170477085 1.64311495793673 -0.618430073843914 0.536291878720799 NA "NOT"
"hsa-miR-935" "hsa-miR-935" 10.4084990261614 0.246837794017387 0.390428306298171 0.632223099697276 0.527241105059407 0.669151996971528 "NOT"
"hsa-miR-7158-5p" "hsa-miR-7158-5p" 0.055326726032947 0.0636028992816476 3.06038250977364 0.02078266330386 0.983419027432519 NA "NOT"
"hsa-miR-6730-3p" "hsa-miR-6730-3p" 0.194029823483574 0.784940391253431 2.47722457494171 0.316862830763699 0.751347686574975 NA "NOT"
"hsa-miR-564" "hsa-miR-564" 0.047317964177145 0.0636028992816478 3.06038250977364 0.02078266330386 0.983419027432519 NA "NOT"
"hsa-miR-1288-5p" "hsa-miR-1288-5p" 0.110812136645162 -0.297067482851847 3.06038250977364 -0.0970687428460762 0.922671803207381 NA "NOT"
"hsa-miR-6762-5p" "hsa-miR-6762-5p" 0.055326726032947 0.0636028992816476 3.06038250977364 0.02078266330386 0.983419027432519 NA "NOT"
"hsa-miR-200a-5p" "hsa-miR-200a-5p" 240.564616682082 -4.72032667309854 0.443724813179451 -10.6379596833354 1.98426761207981e-26 1.0196930784299e-24 "DOWN"
"hsa-miR-1277-3p" "hsa-miR-1277-3p" 6.82895485757416 -0.86955758183313 0.433236982942131 -2.0071176193868 0.0447371405707581 0.103974510120481 "NOT"
"hsa-miR-4640-5p" "hsa-miR-4640-5p" 0 NA NA NA NA NA NA
"hsa-miR-490-3p" "hsa-miR-490-3p" 7.23422428882544 -1.07970973621438 0.573616255529959 -1.88228580659181 0.0597972205727976 0.132796062079361 "NOT"
"hsa-miR-6751-3p" "hsa-miR-6751-3p" 0.0677776217474302 0.78494197450822 3.06038250977364 0.25648492369873 0.797576420335322 NA "NOT"
"hsa-miR-4519" "hsa-miR-4519" 1.11674072973959 -0.374084955413226 0.924637788600019 -0.404574591289009 0.68579023858267 0.783155519369099 "NOT"
"hsa-miR-6516-5p" "hsa-miR-6516-5p" 3.68621060446918 -0.290161002940019 0.507312850608675 -0.571956737527708 0.567351284237885 0.696728486540174 "NOT"
"hsa-miR-374a-5p" "hsa-miR-374a-5p" 2057.84987291743 0.411327010243176 0.142455567756438 2.8874056431858 0.00388433091876514 0.013113160948386 "NOT"
"hsa-miR-3160-3p" "hsa-miR-3160-3p" 1.43474445175707 0.545815467769673 0.803240361773132 0.679516983639616 0.496810350235356 0.642726676877909 "NOT"
"hsa-miR-6514-3p" "hsa-miR-6514-3p" 0.205940777980602 -0.997796927066183 2.05215629133578 -0.486218779378008 0.626812057997097 NA "NOT"
"hsa-miR-4667-5p" "hsa-miR-4667-5p" 1.03736604189785 0.590152323555597 0.934811669939585 0.631306114945845 0.527840389419481 0.669151996971528 "NOT"
"hsa-miR-200b-5p" "hsa-miR-200b-5p" 259.78491393986 -4.57672253492814 0.427281422553643 -10.7112602920469 9.01264219497794e-27 4.90393766491447e-25 "DOWN"
"hsa-miR-551b-3p" "hsa-miR-551b-3p" 6.02996548951477 1.93251569041641 0.59319534589258 3.25780656203321 0.00112276912316058 0.00429157619389891 "UP"
"hsa-miR-3925-5p" "hsa-miR-3925-5p" 0.101115377516896 -0.297067482851847 3.06038250977364 -0.0970687428460763 0.922671803207381 NA "NOT"
"hsa-miR-4733-5p" "hsa-miR-4733-5p" 0.421449316199029 -0.675921008881463 1.47110587878621 -0.459464555630189 0.645900599388922 NA "NOT"
"hsa-miR-3177-3p" "hsa-miR-3177-3p" 3.0515286910912 0.532096094115042 0.580081875504017 0.917277571640587 0.35899720705881 0.527099073856189 "NOT"
"hsa-miR-4735-5p" "hsa-miR-4735-5p" 0.854355454869229 2.58520883509247 1.30135702267188 1.98654849518901 0.0469724536651119 0.107616150256093 "UP"
"hsa-miR-1263" "hsa-miR-1263" 0.0603392554182986 0.78494197450822 3.06038250977364 0.25648492369873 0.797576420335322 NA "NOT"
"hsa-miR-1262" "hsa-miR-1262" 15.2530676200573 -0.615252690403463 0.330046216064781 -1.86414102164014 0.0623019031368575 0.137212524765698 "NOT"
"hsa-miR-1265" "hsa-miR-1265" 0.0500474078164657 0.0636028992816477 3.06038250977364 0.02078266330386 0.983419027432519 NA "NOT"
"hsa-miR-1264" "hsa-miR-1264" 0.110812136645162 -0.297067482851847 3.06038250977364 -0.0970687428460762 0.922671803207381 NA "NOT"
"hsa-miR-647" "hsa-miR-647" 0.107864922480821 0.78494197450822 3.06038250977364 0.25648492369873 0.797576420335322 NA "NOT"
"hsa-miR-4632-3p" "hsa-miR-4632-3p" 0.170153290122909 0.0635987688671405 2.56053744138732 0.0248380546361713 0.980184137202966 NA "NOT"
"hsa-miR-4795-5p" "hsa-miR-4795-5p" 0.456412026514107 -1.45774912334056 1.39895383680094 -1.04202803909103 0.297398679437113 NA "NOT"
"hsa-miR-451a" "hsa-miR-451a" 43253.5479708957 0.464688015911866 0.515968199628973 0.900613673955136 0.3677937617079 0.535803569922582 "NOT"
"hsa-miR-4428" "hsa-miR-4428" 0.140195798940185 1.1456106676013 3.06038250977364 0.374335777943663 0.708154516855711 NA "NOT"
"hsa-miR-488-5p" "hsa-miR-488-5p" 1.55032828655915 1.30313107962837 1.00541841515403 1.29610822716901 0.194938200940226 0.33207704580057 "NOT"
"hsa-miR-494-3p" "hsa-miR-494-3p" 823.379223876671 0.361840300883273 0.285183773085163 1.26879694790775 0.204513493980675 0.346474325883012 "NOT"
"hsa-miR-6730-5p" "hsa-miR-6730-5p" 0.507389376715119 2.21316390455575 1.3524740900996 1.63638173977349 0.101759718416948 0.201990857372698 "NOT"
"hsa-miR-887-5p" "hsa-miR-887-5p" 36.1772478734947 0.753454344912999 0.218660212695329 3.44577706033255 0.000569419917027779 0.0023321549986866 "NOT"
"hsa-miR-4763-5p" "hsa-miR-4763-5p" 0.377441636276828 1.12733529001159 1.47218854213374 0.765754696322843 0.443822275164397 NA "NOT"
"hsa-miR-589-3p" "hsa-miR-589-3p" 25.1800811352089 -0.200394881729272 0.299585421741999 -0.668907320536614 0.503554600137348 0.646927784898676 "NOT"
"hsa-miR-181b-5p" "hsa-miR-181b-5p" 10389.0989815662 -0.348102859478746 0.314778579814392 -1.10586577931702 0.268784618476118 0.427192048265308 "NOT"
"hsa-miR-4515" "hsa-miR-4515" 0.161429696019111 -0.657742525617974 2.59495185862194 -0.253470030063398 0.799905017677986 NA "NOT"
"hsa-miR-4517" "hsa-miR-4517" 4.39120389183019 -1.92342851909635 0.764531354644923 -2.51582686231314 0.0118753504309998 0.0340083564974451 "DOWN"
"hsa-miR-4638-3p" "hsa-miR-4638-3p" 1.15886955796567 -1.62279719011558 0.952128506611719 -1.70438882865773 0.0883084695810215 0.1791345051808 "NOT"
"hsa-miR-4665-5p" "hsa-miR-4665-5p" 0 NA NA NA NA NA NA
"hsa-miR-4696" "hsa-miR-4696" 0.340520753633065 2.1424502324182 2.21262379876598 0.968284908448101 0.332902099703959 NA "NOT"
"hsa-miR-6754-5p" "hsa-miR-6754-5p" 0.0624177092375897 0.0636028992816478 3.06038250977364 0.02078266330386 0.983419027432519 NA "NOT"
"hsa-miR-4518" "hsa-miR-4518" 0.858331723060369 -1.50920018532011 1.4276911825053 -1.05709148015594 0.290469839168702 0.453093762615597 "NOT"
"hsa-miR-4692" "hsa-miR-4692" 0 NA NA NA NA NA NA
"hsa-miR-3147" "hsa-miR-3147" 0.0494213549125197 0.0636028992816476 3.06038250977364 0.02078266330386 0.983419027432519 NA "NOT"
"hsa-miR-892c-3p" "hsa-miR-892c-3p" 0.0603392554182986 0.78494197450822 3.06038250977364 0.25648492369873 0.797576420335322 NA "NOT"
"hsa-miR-520a-3p" "hsa-miR-520a-3p" 0.168892999264326 0.0635987903583161 2.5653624682031 0.0247913466991913 0.980221393272406 NA "NOT"
"hsa-miR-324-5p" "hsa-miR-324-5p" 508.701598028977 -0.143518246699613 0.1706523477057 -0.840997786606008 0.400349174396613 0.559754520458948 "NOT"
"hsa-miR-4780" "hsa-miR-4780" 0.100094815632931 -0.297067482851847 3.06038250977364 -0.0970687428460763 0.922671803207381 NA "NOT"
"hsa-let-7f-5p" "hsa-let-7f-5p" 200244.606123091 -0.132373643489931 0.245657891375705 -0.538853617722709 0.589987863505009 0.706295855088993 "NOT"
"hsa-miR-6735-3p" "hsa-miR-6735-3p" 0.165087336363765 0.0635988568257698 2.58022810225716 0.0246485404798646 0.980335301341358 NA "NOT"
"hsa-miR-144-3p" "hsa-miR-144-3p" 8295.97319285673 -0.488590919158732 0.399611988797686 -1.22266331555456 0.221456888090732 0.367600535669184 "NOT"
