# Supplementary material for: Identification and analysis of oxidative stress-related genes in endometriosis
Source: Front Immunol. 2025 Mar 7;16:1515490. doi: 10.3389/fimmu.2025.1515490 (PMC11925871; doi:10.3389/fimmu.2025.1515490)
Supplement: Supplementary file 1 [file DataSheet1.zip › raw data/04_DEG_Oxidative_stress_ceRNA_analysis/ceRNA_edge.txt]

form	to
hsa-miR-182-5p	HAGLR
hsa-miR-182-5p	SH3BP5-AS1
hsa-miR-182-5p	LINC01018
hsa-miR-182-5p	AGAP2-AS1
hsa-miR-182-5p	ARMCX5-GPRASP2
hsa-miR-190b	SH3BP5-AS1
hsa-miR-190b	AFAP1-AS1
hsa-miR-190b	LINC00943
hsa-miR-196b-5p	LINC00943
hsa-miR-196b-5p	VASH1-AS1
hsa-miR-196b-5p	LOXL1-AS1
hsa-miR-200a-3p	MYLK-AS1
hsa-miR-200b-3p	LINC01140
hsa-miR-200b-3p	MSC-AS1
hsa-miR-200b-3p	LINC01303
hsa-miR-200b-3p	RRN3P2
hsa-miR-30a-5p	GATA3-AS1
hsa-miR-30b-5p	GATA3-AS1
hsa-miR-30d-5p	GATA3-AS1
hsa-miR-33a-5p	MSC-AS1
hsa-miR-33a-5p	GAS1RR
hsa-miR-33a-5p	ZNF503-AS2
hsa-miR-33b-5p	MSC-AS1
hsa-miR-33b-5p	GAS1RR
hsa-miR-33b-5p	ZNF503-AS2
hsa-miR-34b-5p	MYLK-AS1
hsa-miR-34b-5p	LINC02381
hsa-miR-34b-5p	LINC00943
hsa-miR-34b-5p	FAM30A
hsa-miR-34c-5p	MYLK-AS1
hsa-miR-34c-5p	CKMT2-AS1
hsa-miR-34c-5p	FAM30A
hsa-miR-873-5p	CYTOR
hsa-miR-873-5p	MIR4435-2HG
hsa-miR-873-5p	AGAP2-AS1
hsa-miR-873-5p	TBX5-AS1
hsa-miR-873-5p	FAM30A
hsa-miR-873-5p	ARMCX5-GPRASP2
hsa-miR-9-5p	SH3BP5-AS1
hsa-miR-9-5p	GATA3-AS1
hsa-miR-9-5p	BDNF-AS
hsa-miR-9-5p	LINC00648
hsa-miR-9-5p	LOXL1-AS1
hsa-miR-133a-3p	LINC02432
hsa-miR-133b	LINC02432
hsa-miR-134-5p	HAND2-AS1
hsa-miR-134-5p	PPP1R26-AS1
hsa-miR-134-5p	LINC00665
hsa-miR-139-5p	LINC00885
hsa-miR-193b-3p	ERICH3-AS1
hsa-miR-193b-3p	PPP1R26-AS1
hsa-miR-193b-3p	H19
hsa-miR-197-3p	PART1
hsa-miR-197-3p	TUSC8
hsa-miR-197-3p	MIRLET7BHG
hsa-miR-21-5p	MIR17HG
hsa-miR-22-3p	PAX8-AS1
hsa-miR-22-3p	H19
hsa-miR-22-3p	PLAC4
hsa-miR-299-5p	PPP1R26-AS1
hsa-miR-299-5p	SRRM2-AS1
hsa-miR-29c-3p	HOXA-AS3
hsa-miR-29c-3p	HOXA10-AS
hsa-miR-29c-3p	H19
hsa-miR-29c-3p	LINC00511
hsa-miR-29c-3p	LINC01224
hsa-miR-29c-3p	MIRLET7BHG
hsa-miR-379-5p	LINC00665
hsa-miR-381-3p	ERICH3-AS1
hsa-miR-381-3p	LINC00472
hsa-miR-383-5p	LINC01876
hsa-miR-491-5p	H19
hsa-miR-491-5p	IGF2-AS
hsa-miR-491-5p	MIRLET7BHG
hsa-miR-495-3p	PRNCR1
hsa-miR-495-3p	FENDRR
hsa-miR-496	LINC01320
hsa-miR-653-5p	PRNCR1
hsa-miR-653-5p	EMX2OS
hsa-miR-653-5p	KRTAP5-AS1
hsa-miR-653-5p	MIR17HG
hsa-miR-653-5p	LIPE-AS1
hsa-miR-708-5p	H19
hsa-miR-708-5p	FENDRR
hsa-miR-708-5p	LINC00665
hsa-miR-708-5p	LINC00261
hsa-miR-200b-3p	ANK2
hsa-miR-200b-3p	CFH
hsa-miR-200b-3p	EGR1
hsa-miR-200b-3p	ITPR1
hsa-miR-200b-3p	NR3C1
hsa-miR-200b-3p	DUSP1
hsa-miR-200a-3p	CXCL2
hsa-miR-200a-3p	NCAM1
hsa-miR-200a-3p	NR3C1
hsa-miR-200a-3p	DUSP1
hsa-miR-190b	CAV1
hsa-miR-190b	DMD
hsa-miR-190b	NR3C1
hsa-miR-190b	CXCL2
hsa-miR-9-5p	DMD
hsa-miR-9-5p	TNC
hsa-miR-9-5p	EGR1
hsa-miR-9-5p	CCL2
hsa-miR-9-5p	DUSP1
hsa-miR-9-5p	ACTA2
hsa-miR-34b-5p	NR3C1
hsa-miR-34b-5p	ITPR1
hsa-miR-34c-5p	ENO2
hsa-miR-34c-5p	TNC
hsa-miR-34c-5p	ANK2
hsa-miR-34c-5p	EGR1
hsa-miR-33b-5p	ANK2
hsa-miR-33b-5p	CCL2
hsa-miR-33b-5p	NR3C1
hsa-miR-33b-5p	KCNMA1
hsa-miR-33b-5p	ITPR1
hsa-miR-33a-5p	ANK2
hsa-miR-33a-5p	CCL2
hsa-miR-33a-5p	NR3C1
hsa-miR-33a-5p	KCNMA1
hsa-miR-33a-5p	ITPR1
hsa-miR-30a-5p	DMD
hsa-miR-30a-5p	NCAM1
hsa-miR-30a-5p	NR3C1
hsa-miR-30a-5p	HDAC9
hsa-miR-196b-5p	CAV1
hsa-miR-196b-5p	EGR1
hsa-miR-196b-5p	NR3C1
hsa-miR-196b-5p	HDAC9
hsa-miR-182-5p	TNC
hsa-miR-182-5p	ANK2
hsa-miR-182-5p	NR3C1
hsa-miR-182-5p	DUSP1
hsa-miR-182-5p	ITPR1
hsa-miR-30b-5p	DMD
hsa-miR-30b-5p	NCAM1
hsa-miR-30b-5p	HDAC9
hsa-miR-30b-5p	NR3C1
hsa-miR-30d-5p	DMD
hsa-miR-30d-5p	NCAM1
hsa-miR-30d-5p	HDAC9
hsa-miR-30d-5p	FOS
hsa-miR-30d-5p	NR3C1
hsa-miR-873-5p	DMD
hsa-miR-873-5p	FOS
hsa-miR-197-3p	ABCC3
hsa-miR-29c-3p	HMGCR
hsa-miR-139-5p	ARG2
hsa-miR-139-5p	CCNB1
hsa-miR-139-5p	CDH1
hsa-miR-139-5p	HMGCR
hsa-miR-139-5p	CYP24A1
hsa-miR-708-5p	PTPN3
hsa-miR-379-5p	ARG2
hsa-miR-299-5p	CD55
hsa-miR-495-3p	F2RL1
hsa-miR-495-3p	HMGCR
hsa-miR-495-3p	PTPN3
hsa-miR-381-3p	SLC1A1
hsa-miR-381-3p	F2RL1
hsa-miR-381-3p	HMGCR
hsa-miR-381-3p	CD55
hsa-miR-134-5p	PTPN3
hsa-miR-496	CCNB1
hsa-miR-496	SPP1
hsa-miR-496	HMGCR
hsa-miR-193b-3p	SLC1A1
hsa-miR-22-3p	CD55
hsa-miR-21-5p	ARG2
hsa-miR-21-5p	HMGCR
hsa-miR-21-5p	CYP24A1
hsa-miR-133a-3p	CCNB1
hsa-miR-133a-3p	HMGCR
hsa-miR-133b	CCNB1
hsa-miR-653-5p	F2RL1
hsa-miR-653-5p	HMGCR
hsa-miR-383-5p	SLC1A1
hsa-miR-383-5p	HMGCR
hsa-miR-383-5p	CD55
hsa-miR-383-5p	CCNB1
hsa-miR-491-5p	CD55
hsa-miR-491-5p	PTPN3
