# Supplementary material for: Identification and analysis of oxidative stress-related genes in endometriosis
Source: Front Immunol. 2025 Mar 7;16:1515490. doi: 10.3389/fimmu.2025.1515490 (PMC11925871; doi:10.3389/fimmu.2025.1515490)
Supplement: Supplementary file 1 [file DataSheet1.zip › raw data/04_DEG_Oxidative_stress_ceRNA_analysis/ceRNA_note.txt]

id	fc	typ
hsa-miR-182-5p	-2.735930438	mirna
hsa-miR-190b	-2.566305587	mirna
hsa-miR-196b-5p	-4.027369433	mirna
hsa-miR-200a-3p	-5.294454507	mirna
hsa-miR-200b-3p	-4.064377863	mirna
hsa-miR-30a-5p	-1.513799589	mirna
hsa-miR-30b-5p	-1.334430876	mirna
hsa-miR-30d-5p	-1.824700637	mirna
hsa-miR-33a-5p	-1.062132622	mirna
hsa-miR-33b-5p	-1.736008668	mirna
hsa-miR-34b-5p	-5.148527914	mirna
hsa-miR-34c-5p	-4.674361521	mirna
hsa-miR-873-5p	-3.529415671	mirna
hsa-miR-9-5p	-1.443610611	mirna
hsa-miR-133a-3p	2.567014799	mirna
hsa-miR-133b	3.317721849	mirna
hsa-miR-134-5p	1.505340816	mirna
hsa-miR-139-5p	1.115778911	mirna
hsa-miR-193b-3p	1.063209103	mirna
hsa-miR-197-3p	1.280149249	mirna
hsa-miR-21-5p	1.166648767	mirna
hsa-miR-22-3p	1.169522626	mirna
hsa-miR-299-5p	1.290961395	mirna
hsa-miR-29c-3p	1.525123114	mirna
hsa-miR-379-5p	1.088252868	mirna
hsa-miR-381-3p	1.374008918	mirna
hsa-miR-383-5p	2.713930004	mirna
hsa-miR-491-5p	1.057627685	mirna
hsa-miR-495-3p	1.155532437	mirna
hsa-miR-496	1.136719541	mirna
hsa-miR-653-5p	2.60210006	mirna
hsa-miR-708-5p	3.202732143	mirna
HAGLR	2.108857715	lncrna
SH3BP5-AS1	1.043629724	lncrna
LINC01018	7.663801069	lncrna
AGAP2-AS1	1.20659824	lncrna
ARMCX5-GPRASP2	1.198733643	lncrna
AFAP1-AS1	1.269831572	lncrna
LINC00943	1.373618246	lncrna
VASH1-AS1	1.015571279	lncrna
LOXL1-AS1	1.793586486	lncrna
MYLK-AS1	1.704789199	lncrna
LINC01140	1.611756621	lncrna
MSC-AS1	3.863388592	lncrna
LINC01303	1.990353756	lncrna
RRN3P2	1.643641121	lncrna
GATA3-AS1	3.603191525	lncrna
GAS1RR	2.138436274	lncrna
ZNF503-AS2	1.323661135	lncrna
LINC02381	5.421690444	lncrna
FAM30A	5.036793982	lncrna
CKMT2-AS1	1.011016705	lncrna
CYTOR	1.447619553	lncrna
MIR4435-2HG	1.162831331	lncrna
TBX5-AS1	4.722368156	lncrna
BDNF-AS	1.214943945	lncrna
LINC00648	3.15567672	lncrna
LINC02432	-2.841559878	lncrna
HAND2-AS1	-2.297030014	lncrna
PPP1R26-AS1	-2.41242607	lncrna
LINC00665	-1.021310987	lncrna
LINC00885	-4.250108488	lncrna
ERICH3-AS1	-4.461666644	lncrna
H19	-3.00117063	lncrna
PART1	-5.923764779	lncrna
TUSC8	-3.001393146	lncrna
MIRLET7BHG	-1.390125687	lncrna
MIR17HG	-1.136205634	lncrna
PAX8-AS1	-2.560896688	lncrna
PLAC4	-3.239280022	lncrna
SRRM2-AS1	-2.239339065	lncrna
HOXA-AS3	-1.941588128	lncrna
HOXA10-AS	-3.273297338	lncrna
LINC00511	-3.904774335	lncrna
LINC01224	-4.914028259	lncrna
LINC00472	-1.848261583	lncrna
LINC01876	-1.043359988	lncrna
IGF2-AS	-2.731106783	lncrna
PRNCR1	-2.418721004	lncrna
FENDRR	-1.368367953	lncrna
LINC01320	-5.619388707	lncrna
EMX2OS	-1.269079001	lncrna
KRTAP5-AS1	-2.686891349	lncrna
LIPE-AS1	-2.68405468	lncrna
LINC00261	-8.781887444	lncrna
ANK2	1.258428732	mrna
CFH	2.159809931	mrna
EGR1	1.105463519	mrna
ITPR1	1.068777694	mrna
NR3C1	1.127606296	mrna
DUSP1	1.181974431	mrna
CXCL2	1.38860873	mrna
NCAM1	1.041344351	mrna
CAV1	1.204705037	mrna
DMD	1.470309994	mrna
TNC	1.281576023	mrna
CCL2	1.636860476	mrna
ACTA2	1.44080968	mrna
ENO2	1.694561194	mrna
KCNMA1	1.578540539	mrna
HDAC9	1.157598151	mrna
FOS	2.149434628	mrna
ABCC3	-1.129807172	mrna
HMGCR	-1.278019682	mrna
ARG2	-1.150991778	mrna
CCNB1	-1.082615825	mrna
CDH1	-1.370461396	mrna
CYP24A1	-1.037490014	mrna
PTPN3	-1.177945993	mrna
CD55	-1.135226867	mrna
F2RL1	-1.102278344	mrna
SLC1A1	-1.709911555	mrna
SPP1	-1.370754083	mrna
