# Supplementary material for: Identification and analysis of oxidative stress-related genes in endometriosis
Source: Front Immunol. 2025 Mar 7;16:1515490. doi: 10.3389/fimmu.2025.1515490 (PMC11925871; doi:10.3389/fimmu.2025.1515490)
Supplement: Supplementary file 1 [file DataSheet1.zip › raw data/04_DEG_Oxidative_stress_ceRNA_analysis/GSE105764_count.xlsx]

## Sheet: GSE105764_count
Gene_Name	EC18	EC19	EC38	EC54	EC63	EC64	EC65	EC7	EU18	EU19	EU38	EU54	EU63	EU64	EU65	EU7
ENSG00000231128	41	4	14	38	14	8	25	19	3	8	7	3	8	1	17	3
ENSG00000254150	0	0	0	0	0	0	0	0	0	0	0	0	0	0	0	0
ENSG00000197818	444	316	394	360	429	375	383	508	784	737	892	519	482	684	580	677
ENSG00000197815	35	27	15	25	50	45	21	60	28	47	36	41	29	54	6	48
ENSG00000231121	0	10	6	4	4	25	3	1	2	2	2	1	3	2	0	1
ENSG00000121988	257	375	367	307	360	438	224	351	265	191	334	362	244	211	221	382
ENSG00000121989	469	346	300	574	350	348	269	337	270	213	276	286	227	282	213	311
ENSG00000231124	0	0	0	0	0	0	0	0	0	0	0	0	0	0	0	0
ENSG00000231125	9	13	12	13	16	12	3	13	15	21	13	19	12	22	9	19
ENSG00000197813	474	110	182	416	278	207	422	276	63	58	47	84	119	71	71	38
ENSG00000270839	0	0	0	0	0	0	0	0	0	1	0	0	1	0	0	0
ENSG00000165689	551	470	573	590	621	523	565	626	822	609	917	731	662	799	441	771
ENSG00000165688	546	673	766	613	585	634	542	750	1219	836	1200	1300	824	995	783	1060
ENSG00000270838	0	0	0	0	0	0	0	0	0	0	0	0	0	0	0	0
ENSG00000165685	94	4	14	64	18	15	154	54	0	1	4	2	5	3	3	1
ENSG00000165684	385	304	402	364	403	406	243	406	637	426	657	670	457	601	480	643
ENSG00000165682	26	2	7	27	14	2	12	4	7	1	6	4	28	2	4	1
ENSG00000197927	137	87	140	149	135	72	92	119	70	51	60	61	27	41	30	61
ENSG00000127124	471	174	156	242	253	213	417	205	200	91	181	279	340	187	150	154
ENSG00000127125	969	1120	1487	1035	892	884	804	1284	1440	1130	1483	927	963	1281	1344	1432
ENSG00000199552	0	0	0	0	0	0	0	0	0	0	0	0	0	0	0	0
ENSG00000127129	0	0	6	0	2	0	0	3	2	0	0	706	1	10	0	5
ENSG00000230835	0	0	0	0	0	0	0	0	0	0	0	1	0	0	0	0
ENSG00000230834	0	0	0	0	0	0	0	0	0	0	0	1	0	0	0	0
ENSG00000239719	0	0	0	0	0	0	0	0	0	0	0	0	0	0	0	0
ENSG00000164379	1	0	39	3	23	0	1	22	82	45	90	27	8	45	262	13
ENSG00000230831	0	0	8	2	0	0	0	6	0	0	0	0	0	0	0	0
ENSG00000230830	0	0	0	0	0	0	0	0	0	0	0	0	0	0	0	0
ENSG00000230833	0	0	0	0	0	0	0	0	0	0	0	0	0	0	0	3
ENSG00000230832	0	0	0	0	0	1	0	0	1	0	0	0	0	0	2	0
ENSG00000239713	858	531	669	727	370	828	678	669	655	620	792	581	1379	405	1382	344
ENSG00000203883	218	192	169	85	283	222	182	160	196	108	84	99	132	136	219	50
ENSG00000203880	1195	1817	1422	1760	1500	2348	1175	1519	1379	1361	1606	1473	1018	1276	1462	1310
ENSG00000239710	0	0	0	0	0	0	0	0	0	0	0	0	0	0	0	0
ENSG00000203886	1	4	5	2	1	6	4	7	2	1	0	2	0	1	0	3
ENSG00000230838	185	16	91	249	98	18	92	45	0	1	0	15	1	0	0	3
ENSG00000239715	0	0	0	0	0	0	0	0	0	0	0	0	0	0	0	0
ENSG00000164080	486	435	559	395	466	681	413	561	1411	1413	1555	799	806	1125	1069	677
ENSG00000164081	978	1006	1131	971	918	1152	849	1066	1625	1092	1561	989	991	1418	1425	1456
ENSG00000126457	1371	2710	2358	1550	2072	2778	1320	2470	3285	1873	3518	4971	2488	2505	2335	2845
ENSG00000126456	1408	938	983	1006	1158	1020	999	1488	1321	993	1234	1462	1047	1064	897	1610
ENSG00000126453	565	477	563	453	507	557	398	623	712	470	550	886	517	526	425	835
ENSG00000164087	46	34	48	22	47	27	24	43	67	54	70	357	73	85	70	259
ENSG00000164088	1051	618	691	789	673	795	726	737	479	438	1458	423	378	1233	365	479
ENSG00000164089	0	35	14	4	3	1	2	12	0	0	2	70	0	0	0	1
ENSG00000126458	1403	1039	1168	1078	1065	995	895	1160	1489	1075	979	629	1132	967	1134	462
ENSG00000109332	4707	4849	5817	5203	4514	5468	4523	5642	6895	5355	7182	5686	4555	5371	7212	6020
ENSG00000165973	0	5	0	6	1	0	0	0	5	3	0	10	0	3	7	2
ENSG00000165972	3	7	4	7	1	2	4	5	0	7	3	6	0	0	0	0
ENSG00000165970	3	0	0	3	0	0	5	0	0	0	0	0	0	0	0	0
ENSG00000234683	0	0	0	0	0	0	0	0	0	0	0	0	0	0	0	0
ENSG00000171551	15	9121	2069	283	1051	712	134	2158	16	2	6	109	3	1	16	9
ENSG00000171552	1404	1100	1578	1449	1344	1227	1741	1379	2359	1739	2389	2066	2162	2295	3423	1912
ENSG00000174705	2459	2601	5992	3517	5934	5105	1992	4698	4156	1344	1914	3909	4252	5441	3068	3998
ENSG00000200288	0	0	0	0	0	0	0	0	0	0	0	0	0	0	0	0
ENSG00000171557	0	495	438	11	49	47	21	270	2	7	20	0	21	1	6	0
ENSG00000200287	0	0	0	0	0	0	0	0	0	0	0	0	0	0	0	0
ENSG00000200281	0	0	0	0	0	0	0	0	0	0	0	0	0	0	0	0
ENSG00000258642	0	1	0	2	2	1	0	8	2	0	0	5	0	2	0	1
ENSG00000200283	0	0	0	0	0	0	0	0	0	0	0	0	0	0	0	0
ENSG00000277306	0	0	0	0	0	0	0	0	0	0	0	0	0	0	0	0
ENSG00000228355	0	0	0	0	0	0	0	0	3	1	0	0	0	3	3	0
ENSG00000277304	0	0	0	0	0	0	0	0	0	0	0	0	0	0	0	0
ENSG00000258643	3	3	1	0	8	1	2	5	4	6	6	6	11	3	0	6
ENSG00000277302	0	0	0	0	0	0	0	0	0	0	0	0	0	0	0	0
ENSG00000233674	0	0	0	0	1	0	0	0	0	0	0	0	0	0	0	1
ENSG00000277300	1181	1666	1562	1507	1507	2689	1309	1294	2549	2025	2559	1643	3284	1422	5399	1139
ENSG00000228354	0	0	0	0	0	0	0	0	0	0	0	0	0	0	0	0
ENSG00000198033	0	0	0	0	0	0	0	0	0	0	0	0	0	0	0	0
ENSG00000222733	0	0	0	0	0	0	0	0	0	0	0	0	0	0	0	0
ENSG00000277308	0	0	0	0	0	0	0	0	0	0	0	0	0	0	0	0
ENSG00000258645	0	0	1	0	0	0	0	0	1	0	0	0	0	1	2	0
ENSG00000165029	2909	2403	4595	4906	3905	3225	3859	3872	1961	1138	2597	515	1451	2613	2002	1592
ENSG00000165028	116	94	63	140	72	117	115	106	67	59	62	118	47	56	86	103
ENSG00000199551	0	0	0	0	0	0	0	0	0	0	0	0	0	0	0	0
ENSG00000275154	0	0	0	0	0	0	0	0	0	0	0	0	0	0	0	0
ENSG00000209480	0	0	0	0	0	0	0	0	0	0	0	0	0	0	0	0
ENSG00000165023	2	14	46	2	7	10	4	21	98	19	71	44	179	51	67	71
ENSG00000117834	51	19	20	24	97	50	8	77	133	84	139	96	57	250	29	602
ENSG00000165025	2525	445	938	2122	970	714	2199	1116	757	626	712	966	1115	755	1061	870
ENSG00000228350	4	3	1	0	6	1	1	8	9	8	3	6	1	2	3	8
ENSG00000263081	0	0	0	0	0	0	0	0	0	0	0	0	0	0	0	0
ENSG00000237409	0	0	0	0	0	0	0	0	1	0	0	0	0	1	0	0
ENSG00000228353	0	0	0	0	0	0	0	1	2	0	0	1	0	2	0	0
ENSG00000084693	2188	3016	3354	2470	3324	2336	1965	2735	2784	1868	2485	2854	2499	2269	3401	2777
ENSG00000237404	0	0	0	0	2	0	0	0	0	5	2	1	7	5	10	0
ENSG00000125409	12	34	10	15	24	12	7	16	14	15	16	31	18	3	10	41
ENSG00000237406	0	0	0	0	0	2	0	0	0	1	1	0	0	0	0	0
ENSG00000237401	0	0	0	0	0	0	0	0	0	0	0	0	0	0	0	0
ENSG00000237400	2	2	0	0	0	0	0	0	0	0	0	0	0	0	0	0
ENSG00000237402	0	1	0	0	0	0	0	0	0	0	0	0	0	0	0	0
ENSG00000264278	19	14	14	28	18	14	20	23	17	13	14	22	11	11	13	22
ENSG00000259558	0	0	0	0	0	0	0	0	0	0	0	0	0	0	0	0
ENSG00000153914	2110	2115	1999	1856	2092	2115	1614	2342	3001	2645	3385	3371	2290	3122	1916	3687
ENSG00000115091	6295	5907	6867	6214	5454	4581	5551	5970	6428	4473	6551	5920	6308	5027	6564	4841
ENSG00000120471	2	0	1	0	1	0	2	3	5	3	7	25	9	6	10	26
ENSG00000259557	0	0	0	0	0	0	0	0	0	0	0	0	0	0	0	2
ENSG00000178700	276	393	385	354	292	530	277	362	278	208	282	237	264	274	233	432
ENSG00000281744	0	0	0	0	0	0	0	0	0	0	0	0	0	0	0	0
ENSG00000263368	2	0	2	1	1	0	0	1	4	3	10	1	2	18	11	20
ENSG00000281741	111	30	62	141	34	46	55	67	53	36	43	53	26	62	54	84
ENSG00000259556	12	7	3	2	7	11	13	17	11	16	41	19	19	20	12	18
ENSG00000270166	0	0	0	0	0	0	0	0	0	0	0	0	0	0	0	0
ENSG00000270165	3	0	2	0	5	0	4	5	5	5	2	3	1	6	0	2
ENSG00000270164	138	47	67	166	150	36	204	138	270	112	91	621	91	288	57	247
ENSG00000264274	0	0	0	0	0	0	0	0	0	0	0	0	0	0	0	0
ENSG00000281749	0	0	2	0	0	1	0	0	0	1	1	1	1	1	0	1
ENSG00000270160	1	0	0	1	1	0	0	0	1	2	2	1	3	0	2	0
ENSG00000201361	0	0	0	0	0	0	0	0	0	0	0	0	0	0	0	0
ENSG00000198590	7	2	3	5	4	10	7	8	16	10	22	32	11	11	7	18
ENSG00000201363	0	0	1	0	0	0	0	0	0	0	0	0	1	0	0	0
ENSG00000264275	0	0	0	0	0	0	1	0	0	0	0	0	0	0	0	2
ENSG00000201365	0	0	0	0	0	0	0	0	0	1	0	1	0	0	0	0
ENSG00000201364	0	0	0	0	0	0	0	0	0	0	0	0	0	0	0	0
ENSG00000198597	0	1	2	0	0	0	2	4	6	10	0	70	0	1	1	33
ENSG00000198598	203	479	339	105	188	433	122	417	269	96	147	230	200	176	178	227
ENSG00000270823	36	280	278	151	237	194	35	172	106	104	157	1259	304	154	372	243
ENSG00000239602	0	0	0	0	0	0	0	0	0	2	0	2	1	1	0	2
ENSG00000275158	0	0	0	2	0	0	4	1	0	0	0	0	0	0	0	0
ENSG00000264270	0	0	0	0	0	0	0	1	0	2	2	2	2	0	0	0
ENSG00000122188	125	55	47	197	67	64	210	246	13	15	11	9	21	13	18	10
ENSG00000264271	0	0	0	0	0	0	0	0	1	0	0	0	0	0	0	0
ENSG00000122180	0	0	0	1	0	0	0	0	0	0	0	0	0	0	0	0
ENSG00000010610	6804	1542	2611	5756	2924	2248	5091	2956	756	598	688	743	1003	1088	418	865
ENSG00000202237	1	0	0	0	5	0	0	1	0	1	0	0	0	0	0	0
ENSG00000123584	0	0	0	0	0	0	0	0	0	0	0	0	0	0	0	0
ENSG00000275194	0	0	0	0	0	0	0	0	0	0	0	0	0	0	0	0
ENSG00000203739	22	6	10	23	17	5	12	15	7	6	11	10	5	8	6	20
ENSG00000203734	13	9	4	10	10	18	12	10	14	22	18	55	30	26	39	54
ENSG00000203737	0	0	0	0	0	0	3	0	0	0	0	0	0	1	0	0
ENSG00000203730	0	0	0	0	1	3	1	0	1	0	0	1	0	3	0	2
ENSG00000203733	0	0	0	0	0	0	0	0	0	0	0	0	0	0	0	0
ENSG00000207738	0	0	0	0	0	0	0	0	0	0	0	0	0	0	0	0
ENSG00000207739	0	0	0	0	0	0	0	0	1	0	0	0	0	0	0	0
ENSG00000200508	0	0	0	0	0	0	0	0	0	0	0	0	0	0	0	0
ENSG00000255947	0	0	0	0	0	0	0	0	0	0	0	0	0	0	0	0
ENSG00000280432	0	2	0	0	0	0	0	0	0	1	0	3	0	1	0	4
ENSG00000280433	83	60	60	68	57	58	62	54	189	158	154	63	119	114	203	64
ENSG00000271218	36	23	55	36	32	47	25	31	110	116	420	115	50	939	97	535
ENSG00000271219	0	0	0	0	0	0	0	0	0	0	0	0	0	0	0	0
ENSG00000007062	32	99	432	798	557	19	108	318	1665	817	553	896	1435	180	4114	225
ENSG00000200503	0	0	0	0	0	0	0	0	0	0	0	0	0	0	0	0
ENSG00000207732	0	0	0	0	0	0	0	0	0	0	0	0	0	0	0	0
ENSG00000207733	0	0	0	0	0	0	0	0	0	0	0	0	0	0	0	0
ENSG00000200506	0	0	0	0	1	0	0	0	0	0	0	0	0	1	0	0
ENSG00000207735	0	0	0	0	0	0	0	0	0	0	0	0	0	0	0	0
ENSG00000207736	0	0	0	0	0	0	0	2	1	0	0	1	0	0	0	0
ENSG00000207737	1	0	2	1	2	0	0	0	0	1	2	0	0	0	0	1
ENSG00000212446	0	0	0	0	0	0	0	0	0	0	0	0	0	0	0	0
ENSG00000277682	0	0	0	0	0	0	0	0	0	0	0	0	0	0	0	0
ENSG00000277681	4	1	0	0	4	0	2	3	0	1	4	7	6	9	1	4
ENSG00000277687	30	21	7	5	18	10	13	16	14	9	26	30	19	21	14	19
ENSG00000116748	7	5	5	45	5	9	25	53	0	0	0	1	0	0	0	1
ENSG00000277684	2	3	3	6	2	1	3	0	2	3	0	2	0	4	3	2
ENSG00000116747	864	944	1084	860	901	1281	797	969	1074	749	969	1071	725	827	1132	1133
ENSG00000277689	0	0	0	0	0	0	0	0	0	0	0	0	0	0	0	0
ENSG00000116745	6	31	4	3	2	7	2	0	1	0	1	14	0	0	0	0
ENSG00000116741	3371	963	4858	2492	3335	756	3021	2883	479	311	614	879	859	147	417	324
ENSG00000213820	0	0	0	0	0	0	0	0	0	0	0	0	0	0	0	0
ENSG00000145248	1	2	3	2	2	3	0	5	2	1	0	9	0	2	1	6
ENSG00000145242	0	33	15	79	5	32	1	14	60	41	32	85	7	31	69	74
ENSG00000145241	596	543	650	834	620	852	467	642	558	401	635	777	449	557	389	737
ENSG00000145247	246	293	557	291	294	174	205	443	777	532	647	941	347	1663	939	1170
ENSG00000145246	1140	915	1310	1599	1161	1187	896	1162	750	485	779	965	758	594	598	791
ENSG00000145244	921	48	255	165	214	577	134	197	72	36	42	14	27	42	20	476
ENSG00000243669	0	0	0	0	0	0	0	0	0	0	0	0	0	0	0	0
ENSG00000266257	0	0	0	0	0	0	0	0	0	0	0	0	0	0	0	0
ENSG00000268505	0	0	0	0	0	0	0	0	0	0	0	0	0	0	0	0
ENSG00000243663	0	0	0	0	1	0	0	0	0	0	0	0	0	1	2	0
ENSG00000243660	86	129	114	88	97	124	48	89	137	103	145	213	86	158	141	174
ENSG00000243661	0	0	1	0	0	0	0	0	0	0	0	0	0	2	0	0
ENSG00000243667	101	74	104	67	68	74	81	92	91	47	91	74	58	81	52	115
ENSG00000243664	0	0	0	0	0	0	0	0	0	0	0	0	0	0	0	0
ENSG00000167711	177	263	225	180	140	206	209	149	324	62	246	25	89	249	17	66
ENSG00000159267	493	388	507	521	565	383	284	446	815	481	718	816	648	724	455	698
ENSG00000260578	5	14	12	8	20	9	7	16	12	9	7	20	9	13	4	14
ENSG00000159261	21	10	11	24	20	3	11	26	4	9	1	14	8	1	11	0
ENSG00000159263	18	24	22	19	38	28	13	40	40	17	20	20	23	47	15	30
ENSG00000162650	133	237	143	135	173	174	154	198	196	155	212	275	143	170	116	170
ENSG00000162654	926	1553	730	1333	737	1967	1421	928	400	545	455	950	301	430	455	345
ENSG00000232381	1	0	0	0	0	0	0	0	0	0	0	0	0	0	0	0
ENSG00000232380	0	0	0	0	0	0	0	0	0	0	0	0	0	0	0	0
ENSG00000232383	0	0	0	0	0	0	0	0	0	0	0	0	0	0	0	0
ENSG00000232382	0	0	0	0	0	0	0	0	0	0	0	0	0	0	0	0
ENSG00000232385	0	0	0	0	0	0	0	0	0	0	0	0	0	0	0	0
ENSG00000232387	0	0	0	0	0	0	0	0	0	0	0	0	0	0	0	0
ENSG00000232386	6	6	5	8	6	4	5	16	6	8	10	5	12	13	0	57
ENSG00000232389	0	0	0	0	0	0	0	0	0	1	0	0	0	0	0	0
ENSG00000232388	33	48	65	46	44	48	33	56	43	42	63	37	40	28	92	48
ENSG00000266251	0	0	0	0	0	0	0	0	0	0	0	0	0	0	0	0
ENSG00000069206	0	2	0	0	0	0	0	0	0	0	0	3	0	0	0	0
ENSG00000277433	0	0	0	0	0	0	0	0	0	0	0	0	0	0	0	0
ENSG00000225003	0	0	0	0	0	0	0	0	0	0	0	0	0	0	0	0
ENSG00000123360	793	820	728	363	684	1026	399	845	12	23	32	37	52	13	24	13
ENSG00000123364	0	1	0	0	0	0	0	0	0	0	0	0	0	0	0	0
ENSG00000207798	0	0	0	0	0	0	0	0	0	0	0	0	0	0	0	0
ENSG00000146067	1065	683	492	526	767	887	625	859	1037	976	1122	877	670	1127	717	925
ENSG00000230839	0	2	1	4	7	0	1	0	0	1	0	1	0	0	0	0
ENSG00000228033	0	2	1	0	0	0	0	1	0	0	0	0	0	0	0	0
ENSG00000239716	0	0	0	0	0	0	0	0	0	0	0	0	0	0	0	0
ENSG00000063176	428	450	430	510	414	740	304	489	639	370	479	515	493	686	425	802
ENSG00000063177	9659	21609	14687	13916	12708	26870	10874	17050	20800	10403	14923	16989	12518	11878	14288	16014
ENSG00000197106	53	7	20	15	28	13	20	12	73	77	28	16	115	11	24	8
ENSG00000207797	0	0	0	0	0	0	0	0	0	0	0	1	0	3	0	2
ENSG00000236864	0	0	0	0	0	0	0	0	0	0	1	0	0	0	0	0
ENSG00000236866	0	0	0	0	0	0	0	0	0	0	0	0	0	0	0	0
ENSG00000236867	4	0	0	0	1	1	1	2	0	11	4	2	3	2	0	3
ENSG00000236860	0	0	0	0	0	0	0	0	0	0	0	0	0	0	0	0
ENSG00000236861	15	13	11	14	14	19	7	25	6	10	10	16	15	15	9	25
ENSG00000236862	0	0	0	0	0	0	0	0	0	0	0	0	0	0	0	0
ENSG00000151458	1090	2371	1715	1434	1780	2451	1395	989	693	402	675	1158	525	522	892	1085
ENSG00000269014	1	0	0	0	0	0	0	0	0	0	0	0	0	0	0	2
ENSG00000139629	507	145	338	345	172	120	465	256	119	59	90	158	146	81	107	211
ENSG00000242135	0	0	0	0	0	0	0	0	0	0	0	0	0	0	0	0
ENSG00000164082	34	24	16	6	14	15	27	21	32	32	8	39	13	16	41	14
ENSG00000242137	0	0	0	0	0	0	0	0	1	0	0	0	0	0	0	0
ENSG00000242136	0	2	0	0	2	0	0	1	0	0	0	0	0	0	0	1
ENSG00000252228	0	0	0	0	0	0	0	0	0	0	0	0	0	0	0	0
ENSG00000252220	0	0	0	0	0	0	0	0	0	0	0	0	0	0	0	0
ENSG00000252222	0	0	0	0	0	0	0	0	0	0	0	0	0	0	0	0
ENSG00000252223	0	0	0	0	0	0	0	0	0	0	0	1	0	0	0	0
ENSG00000252224	0	0	0	0	0	0	0	0	0	0	0	0	0	0	0	0
ENSG00000252225	0	0	0	0	1	1	0	0	0	0	0	0	0	0	0	0
ENSG00000266397	2	3	3	2	0	0	3	1	0	2	2	3	0	1	0	1
ENSG00000266396	8	13	9	5	13	12	7	6	13	8	15	4	5	9	8	20
ENSG00000188439	0	0	0	0	0	0	0	0	0	0	0	0	0	0	0	0
ENSG00000188438	0	0	0	0	0	0	0	0	0	0	0	0	0	0	0	0
ENSG00000266393	0	0	0	0	0	0	0	0	0	0	0	0	0	0	0	0
ENSG00000164086	644	325	620	575	738	640	563	651	661	371	494	1546	654	449	280	432
ENSG00000184761	0	0	0	0	0	0	0	0	0	0	0	0	0	0	0	0
ENSG00000180221	1	1	0	0	2	0	0	0	0	0	1	1	0	2	0	0
ENSG00000271876	0	0	0	0	0	0	0	0	0	0	0	0	0	0	0	0
ENSG00000180228	685	907	898	637	789	828	503	839	1071	685	1085	1253	830	862	922	995
ENSG00000180229	211	1065	406	203	225	219	239	810	177	773	515	352	185	186	177	482
ENSG00000271874	5	1	2	4	1	2	4	1	2	1	3	1	5	2	1	0
ENSG00000107984	118	542	2038	41	225	116	14	242	13704	4218	5361	130	2359	5108	2971	239
ENSG00000150722	2	1	2	5	3	1	1	4	8	1	1	9	9	6	12	13
ENSG00000157111	6	6	8	5	3	1	6	6	8	4	2	0	8	1	4	0
ENSG00000212199	0	0	0	0	0	0	0	0	0	0	0	0	0	0	0	0
ENSG00000257766	3	5	1	4	3	32	0	0	0	1	0	3	0	0	3	1
ENSG00000257767	0	0	0	0	0	0	0	0	0	0	0	0	0	0	0	0
ENSG00000257764	10013	1416	2620	11240	3083	945	14603	4006	264	227	147	134	202	86	130	61
ENSG00000212195	0	0	0	0	0	0	0	0	0	0	0	0	0	0	0	0
ENSG00000257762	0	0	0	0	0	0	0	0	0	0	0	0	0	0	0	0
ENSG00000157119	0	0	0	0	0	0	0	0	1	0	0	4	0	0	1	0
ENSG00000212190	1	1	0	1	1	1	0	0	0	0	0	1	0	0	0	0
ENSG00000133773	430	530	567	573	468	655	461	577	595	439	669	609	364	434	489	533
ENSG00000281441	0	0	0	0	0	0	0	0	0	0	0	0	0	0	0	0
ENSG00000183753	0	0	0	0	0	0	0	0	0	0	0	0	0	0	0	0
ENSG00000183751	466	485	651	530	468	691	447	536	987	600	795	820	628	806	672	730
ENSG00000091436	2046	3834	3174	2176	2670	6726	2002	3115	2946	1506	2698	4782	1872	3242	1998	4080
ENSG00000205643	221	254	226	230	220	306	201	214	220	129	212	165	161	180	160	229
ENSG00000106588	78	99	91	83	111	54	52	113	92	106	81	131	76	83	43	95
ENSG00000205644	2	0	0	1	0	0	0	1	0	1	0	6	0	0	0	0
ENSG00000145794	17	25	69	32	42	43	7	28	16	22	97	52	12	1805	16	246
ENSG00000205649	0	0	0	0	0	0	0	0	0	0	0	0	0	0	0	0
ENSG00000274433	0	0	0	0	0	0	0	0	0	0	0	0	0	0	0	0
ENSG00000159840	5609	6570	5845	5253	5997	6192	3872	5815	10751	4673	8639	10206	7644	8126	9316	3494
ENSG00000159842	2403	1371	2288	2529	2417	2510	2378	2392	1766	1092	1385	1464	1570	1431	1639	1314
ENSG00000114054	685	893	931	669	725	1039	692	808	1257	779	1195	1182	853	1097	943	1121
ENSG00000280204	0	0	0	0	0	0	0	0	0	0	0	0	0	0	0	0
ENSG00000280207	0	0	0	2	0	2	0	0	0	0	6	1	1	6	0	6
ENSG00000004455	1629	1871	2025	1749	1524	1746	1546	2005	2202	1698	2770	2642	1824	2174	1822	2402
ENSG00000156398	166	178	147	67	164	165	83	125	360	203	344	872	234	218	171	267
ENSG00000153147	2087	2477	3205	2659	2378	2882	2165	2866	3021	2111	2995	4131	2354	2522	3119	3267
ENSG00000168067	496	365	378	422	333	453	363	462	359	330	283	471	323	403	304	398
ENSG00000168065	7	14	5	4	3	0	3	50	7	5	4	4	7	3	3	3
ENSG00000168062	97	134	120	97	111	108	64	144	78	75	79	30	53	37	14	34
ENSG00000168060	201	278	328	301	269	370	176	333	156	65	103	127	99	57	74	136
ENSG00000153140	203	356	296	273	228	289	211	293	284	208	335	333	266	246	186	474
ENSG00000180198	423	699	1051	746	657	627	411	939	1317	940	1484	1526	638	879	891	1296
ENSG00000180190	112	304	220	78	187	261	140	229	213	138	164	359	133	152	177	284
ENSG00000250162	2	0	0	0	0	0	0	0	0	0	0	0	0	0	0	0
ENSG00000253681	0	0	0	0	0	0	0	0	0	0	0	0	0	0	0	0
ENSG00000253680	0	0	0	0	0	0	0	0	0	0	0	0	0	0	0	0
ENSG00000253683	0	0	0	0	0	0	1	0	0	0	0	1	1	0	0	2
ENSG00000253682	0	0	0	0	0	0	0	0	0	0	0	0	1	0	0	0
ENSG00000253685	0	0	0	0	0	0	0	0	0	0	0	0	0	0	0	0
ENSG00000253684	0	0	0	0	0	0	0	0	0	0	0	0	0	0	0	0
ENSG00000253687	0	0	0	0	0	0	0	0	0	0	0	0	0	0	0	0
ENSG00000253686	3	1	0	1	15	4	22	45	2	4	2	1	3	1	7	0
ENSG00000232183	0	0	0	2	0	0	0	0	0	0	0	0	0	0	0	0
ENSG00000154734	1594	2695	4660	1066	2924	4360	1316	2871	5885	4266	4681	3593	5832	6665	3113	1122
ENSG00000263944	0	0	0	0	0	0	0	0	0	0	0	0	0	0	0	0
ENSG00000154736	424	2258	1391	1138	432	3185	419	392	1275	936	2313	683	650	1505	4902	484
ENSG00000249628	22	0	1	1	6	12	12	2	1	1	0	2	5	2	5	2
ENSG00000113716	1130	944	1480	1608	1530	1149	1000	1449	1577	1095	1934	2075	1374	2285	1519	1594
ENSG00000065911	802	534	1009	650	902	1090	703	840	3665	1793	3516	1236	1415	1991	933	1270
ENSG00000185013	0	1	0	1	1	2	2	2	1	1	3	0	0	1	0	0
ENSG00000185010	622	1006	846	593	808	1319	923	1385	291	217	298	353	200	191	295	302
ENSG00000249620	0	0	0	0	0	0	0	0	0	0	0	0	0	0	0	0
ENSG00000249621	0	0	0	0	1	0	0	1	2	0	7	16	6	2	4	10
ENSG00000249623	0	0	0	0	0	0	0	0	0	1	1	4	1	0	0	0
ENSG00000249624	0	0	0	0	0	0	0	0	0	0	0	0	0	0	0	0
ENSG00000112062	1134	1234	1802	1518	1479	1222	1237	1382	1843	1841	2797	1359	1180	1741	1884	1394
ENSG00000249626	22	29	33	9	29	22	9	41	76	42	58	89	26	98	28	110
ENSG00000185019	167	200	207	237	185	277	131	179	240	159	253	229	172	240	170	322
ENSG00000271047	0	0	0	0	0	0	0	0	0	0	0	0	0	0	0	0
ENSG00000101265	3413	3827	2735	3784	2594	2868	2526	2581	1259	447	429	3427	663	754	527	4676
ENSG00000101266	1453	2032	2343	2261	1758	2488	1542	2087	2621	1897	2992	2936	1844	2361	2412	2474
ENSG00000156642	2708	3719	3574	2416	3248	4199	2134	2702	2431	1543	2051	2440	2106	2924	2500	3126
ENSG00000122965	615	654	679	758	599	700	556	689	775	576	835	1023	669	822	566	830
ENSG00000122966	164	94	128	105	176	113	85	74	418	421	301	1325	402	184	349	928
ENSG00000143797	480	773	870	698	674	843	351	921	485	288	422	577	317	589	194	550
ENSG00000102007	1877	1785	1557	1591	1613	1615	1652	1808	2156	1850	1538	1802	1228	1455	1276	1543
ENSG00000143793	240	272	221	182	274	398	228	284	375	316	351	271	244	308	329	412
ENSG00000102001	40	2	0	19	4	5	7	11	14	15	2	10	7	10	3	21
ENSG00000102003	69	31	32	26	25	91	36	36	54	33	18	43	18	35	19	36
ENSG00000058262	5282	7158	11047	6657	7303	5247	5345	8470	13157	10773	14646	13010	11359	10112	15772	11113
ENSG00000143799	2151	2309	2025	1926	1624	2371	1659	2197	3544	2360	3567	5962	2287	3193	2347	3825
ENSG00000271046	0	0	1	2	0	0	2	0	0	0	0	0	0	1	0	0
ENSG00000254309	0	0	0	0	0	0	0	0	0	0	0	0	0	0	0	0
ENSG00000254308	0	0	0	0	0	0	0	0	0	0	0	0	0	0	0	0
ENSG00000220472	0	0	0	0	0	0	0	0	0	0	1	0	0	0	0	0
ENSG00000169919	1616	1209	1577	1604	1489	1630	1502	1596	1607	1150	1922	2911	1235	2038	1375	4431
ENSG00000169918	128	102	114	55	100	87	88	112	54	45	41	82	45	62	26	122
ENSG00000254307	153	222	253	199	179	269	176	212	244	169	202	196	146	179	176	214
ENSG00000254306	0	0	0	0	0	0	0	0	0	0	0	0	0	0	0	0
ENSG00000254300	0	0	0	0	0	0	0	0	0	0	0	0	0	0	0	0
ENSG00000254303	0	0	0	0	0	0	0	1	0	0	0	0	0	0	0	0
ENSG00000078618	2520	2387	2942	2758	2722	2604	2330	2712	3041	2227	3533	3402	2420	3013	2251	2977
ENSG00000204511	2	3	4	0	1	2	3	4	2	1	4	1	5	24	7	3
ENSG00000204510	0	0	0	0	0	0	0	0	0	0	0	0	0	0	0	0
ENSG00000258819	7	9	16	5	8	20	6	25	63	31	100	12	8	69	65	32
ENSG00000204514	509	408	374	318	435	441	346	585	821	955	1045	704	491	989	486	925
ENSG00000156097	6	1	3	4	1	10	2	8	6	4	0	4	6	3	0	14
ENSG00000142224	0	0	16	2	48	0	5	19	30	11	205	6	1	4	30	1
ENSG00000204518	0	9	9	0	3	0	2	2	12	14	11	1	35	9	1	42
ENSG00000258817	0	0	0	0	0	0	0	0	0	0	0	0	0	0	0	0
ENSG00000142227	2542	1857	2817	2688	1876	1675	2560	2176	2349	883	1486	1689	2102	1176	1878	1003
ENSG00000258811	3	2	0	1	3	3	0	8	3	3	2	5	0	1	0	11
ENSG00000258810	77	16	15	39	27	11	39	30	1	0	5	1	12	1	2	3
ENSG00000258813	123	107	165	96	119	104	80	173	179	155	160	198	123	163	98	222
ENSG00000157429	44	78	60	61	59	89	44	77	69	73	82	61	59	88	93	136
ENSG00000219074	0	0	0	0	0	0	0	0	0	0	0	0	0	0	0	0
ENSG00000214298	0	0	0	0	0	0	0	0	0	0	0	1	0	1	0	1
ENSG00000274705	0	0	0	0	0	1	2	1	0	0	0	0	0	0	0	0
ENSG00000219073	0	0	0	0	0	0	0	0	14	14	10	0	9	2	8	0
ENSG00000214293	63	132	87	60	83	142	71	107	109	126	114	120	114	128	116	226
ENSG00000096968	759	588	589	897	707	800	781	746	563	467	433	984	364	407	310	572
ENSG00000214290	44	98	37	40	59	89	58	130	164	77	107	141	50	184	34	326
ENSG00000214297	0	0	0	0	0	0	0	0	0	0	0	0	0	0	0	0
ENSG00000214295	0	0	0	0	0	0	0	0	0	0	0	0	0	0	0	0
ENSG00000272834	14	5	8	1	14	2	11	9	1	6	9	6	7	10	1	5
ENSG00000113583	1669	2432	3205	2658	2185	1924	1745	2478	2042	1628	2335	2194	1454	1667	2007	1933
ENSG00000113580	2178	1303	1975	2423	1766	2477	1902	1893	689	431	574	714	589	608	551	571
ENSG00000269388	8	16	2	9	9	15	1	14	10	4	4	4	8	8	2	3
ENSG00000120963	1111	925	1070	902	1076	1219	1114	1208	973	928	930	1111	915	872	1169	1005
ENSG00000099889	220	386	256	238	169	510	109	285	413	434	424	502	241	392	459	469
ENSG00000177707	108	310	288	153	207	624	144	254	208	106	165	253	170	129	153	156
ENSG00000177706	1974	1414	2028	1443	2435	1518	1846	1900	1279	572	1192	685	888	937	919	370
ENSG00000258101	6	7	4	4	8	7	6	10	11	12	12	25	6	8	9	40
ENSG00000258100	12	7	13	6	9	7	7	9	0	0	0	1	6	1	0	0
ENSG00000258107	0	0	0	0	0	0	0	0	0	0	0	0	0	0	0	0
ENSG00000177700	3830	4461	4472	3555	4255	3551	2236	4122	5811	3227	4124	4132	3876	3332	3686	4498
ENSG00000256948	3	2	2	6	14	5	11	15	8	3	2	3	4	3	0	2
ENSG00000258108	0	0	0	0	0	0	0	0	0	0	0	0	0	0	0	0
ENSG00000250330	0	1	0	0	0	1	0	0	0	2	0	0	0	0	0	0
ENSG00000250331	0	0	0	0	0	2	0	0	0	0	0	0	0	0	0	0
ENSG00000250332	0	0	0	0	0	0	0	0	0	0	0	0	0	0	0	0
ENSG00000250333	0	0	0	0	0	0	0	0	0	0	0	0	0	0	0	0
ENSG00000250334	4	5	3	3	5	12	3	6	5	1	4	3	0	2	3	18
ENSG00000250337	4	1	0	1	5	0	1	4	2	0	0	0	1	0	0	0
ENSG00000250338	0	0	0	0	0	0	0	2	0	0	0	0	0	0	0	0
ENSG00000217929	0	0	0	0	0	0	0	0	0	0	0	0	0	0	0	0
ENSG00000102910	1602	2143	2226	1758	1808	2497	1539	2176	2447	2015	2932	2868	1945	2918	2103	3309
ENSG00000282511	3	0	1	5	1	2	2	4	3	0	5	2	4	0	0	7
ENSG00000273591	0	0	0	0	0	0	0	0	0	0	0	0	0	0	0	0
ENSG00000143171	3	9	2	5	1	41	10	2	12	9	10	31	29	38	19	82
ENSG00000004534	2586	3029	2051	1801	2413	2831	2006	3617	3592	3871	5355	4191	2579	4880	2882	4883
ENSG00000143179	347	279	487	413	492	349	387	354	758	552	899	623	496	1365	455	1071
ENSG00000143178	110	117	67	106	117	109	81	111	80	97	127	61	59	92	71	56
ENSG00000280306	0	0	0	0	0	0	0	0	0	0	0	0	0	0	0	0
ENSG00000211517	0	0	0	0	0	0	0	0	0	0	0	0	0	0	0	0
ENSG00000211515	0	0	0	0	0	0	0	0	0	0	0	0	0	0	0	0
ENSG00000211514	0	0	0	0	1	0	0	0	0	0	0	0	0	0	0	0
ENSG00000211513	1	1	2	0	5	0	0	0	2	3	4	4	1	3	3	2
ENSG00000070371	324	185	290	157	342	179	130	287	172	95	196	153	146	264	79	355
ENSG00000282308	0	0	0	0	0	0	0	0	0	0	0	0	0	0	0	0
ENSG00000211510	0	0	0	0	0	0	0	0	0	0	0	0	0	0	0	0
ENSG00000103353	770	1385	1477	982	1188	1197	829	1350	1578	1202	1850	2165	1343	1651	1194	1931
ENSG00000214748	0	0	0	0	0	0	0	0	0	0	0	0	0	0	0	0
ENSG00000103351	293	453	553	387	366	508	239	387	604	325	647	782	351	420	654	642
ENSG00000230102	2	4	0	0	0	0	0	0	3	1	0	7	2	1	10	0
ENSG00000103356	376	357	630	449	467	485	301	553	817	401	1076	765	773	895	444	941
ENSG00000103355	0	4	58	1	8	1	1	44	4	2	3	8	6	5	3	1
ENSG00000211518	0	0	0	0	0	0	0	0	0	0	0	0	0	0	0	0
ENSG00000154485	4	27	14	17	22	43	8	17	5	3	7	7	3	2	4	9
ENSG00000135801	440	362	452	441	403	476	450	454	661	516	668	626	520	529	561	570
ENSG00000280302	5	13	2	1	3	3	1	5	0	1	1	1	1	2	3	0
ENSG00000227123	3	1	0	0	1	0	0	0	1	1	5	7	4	1	0	1
ENSG00000227121	0	0	0	1	0	0	1	0	0	0	0	0	0	0	154	0
ENSG00000227120	0	0	0	0	0	0	0	0	0	0	0	0	0	1	0	0
ENSG00000227125	0	0	0	0	0	0	0	0	0	0	0	0	0	0	0	0
ENSG00000227124	97	158	121	117	113	189	80	129	107	127	147	140	123	174	126	266
ENSG00000174579	727	719	695	681	576	1017	758	782	714	586	781	761	611	670	568	982
ENSG00000267549	45	26	18	31	33	15	28	26	23	28	76	73	15	143	31	167
ENSG00000119401	351	554	478	469	457	570	300	486	1029	497	491	596	379	650	300	953
ENSG00000119402	1500	1396	1632	1512	1519	1970	1167	1588	2059	1571	2087	1810	1705	1766	2045	1918
ENSG00000119403	711	618	686	746	653	791	467	693	567	350	395	1657	842	372	446	837
ENSG00000250486	48	45	53	79	53	41	30	71	33	24	39	35	48	30	12	60
ENSG00000267544	0	0	0	0	0	0	0	0	0	0	0	2	0	0	0	2
ENSG00000250484	0	0	0	0	0	0	1	0	0	0	0	0	0	0	0	0
ENSG00000250485	0	0	0	0	0	0	0	0	0	0	0	0	0	0	0	0
ENSG00000119408	1947	1416	3003	2641	2685	1126	1987	2183	2132	2195	3172	1374	1677	3748	1741	2040
ENSG00000250483	3	5	1	2	4	1	0	1	2	3	5	8	2	2	0	3
ENSG00000250480	0	0	0	0	0	0	0	0	0	0	0	0	0	0	0	0
ENSG00000250481	0	0	0	0	0	0	0	0	0	0	0	0	0	0	0	0
ENSG00000278080	0	0	0	0	0	0	0	0	0	1	0	0	1	0	0	0
ENSG00000206808	0	0	0	0	0	0	0	0	0	0	0	0	0	1	0	0
ENSG00000254488	0	0	0	0	0	0	0	0	0	0	0	0	0	0	0	0
ENSG00000099260	917	1576	1854	1129	1871	1306	1104	1759	1817	1062	1661	1346	1834	1675	2397	531
ENSG00000278084	0	0	0	0	0	0	4	0	0	0	0	0	1	0	1	0
ENSG00000278085	0	0	0	0	0	0	0	0	0	0	0	0	0	0	0	0
ENSG00000008294	3401	2562	3153	5413	3563	3063	2275	2975	3578	3269	3901	4040	2933	3009	4622	2859
ENSG00000206800	0	0	0	0	0	0	0	0	0	0	0	0	0	0	0	0
ENSG00000206803	0	0	0	0	0	0	0	0	0	0	0	0	0	0	0	0
ENSG00000206802	0	0	0	0	0	0	0	0	0	0	0	0	0	0	0	0
ENSG00000206805	0	0	0	0	0	0	0	0	0	0	0	0	0	0	0	0
ENSG00000206804	0	0	0	0	0	0	0	0	0	0	0	0	0	0	0	0
ENSG00000206807	0	0	0	0	0	0	0	0	0	0	0	0	0	0	0	0
ENSG00000206806	0	0	0	0	0	0	0	0	0	0	0	0	0	0	0	0
ENSG00000107159	12	19	5	10	4	17	9	6	2	1	2	21	2	1	1	9
ENSG00000223756	31	120	47	12	87	167	22	50	12	21	31	56	21	45	10	29
ENSG00000186458	0	0	0	0	0	0	0	0	0	0	0	0	0	0	0	15
ENSG00000223750	4	0	1	1	2	0	0	1	0	0	0	0	0	0	0	0
ENSG00000223751	0	1	0	0	0	3	0	2	0	0	0	0	1	3	0	1
ENSG00000196466	76	100	93	82	78	94	94	92	144	143	127	178	116	166	146	171
ENSG00000279973	0	0	0	0	0	0	0	0	0	0	0	0	0	0	0	0
ENSG00000279972	0	0	0	0	0	0	0	0	0	0	0	0	0	0	0	0
ENSG00000279971	2	0	0	0	0	1	0	1	0	0	0	0	3	2	0	0
ENSG00000279970	47	17	26	8	13	26	33	19	17	15	43	5	4	18	27	67
ENSG00000279977	1	1	0	1	5	0	11	2	0	4	7	0	2	7	0	0
ENSG00000279976	0	0	1	0	0	0	0	0	3	1	1	1	1	2	3	4
ENSG00000263535	3	19	13	11	16	5	7	16	18	58	27	30	28	115	46	117
ENSG00000186334	0	0	1	0	0	1	0	1	0	0	0	0	0	0	0	0
ENSG00000186335	0	0	0	0	0	0	0	0	0	0	0	0	0	0	0	0
ENSG00000263531	1	2	0	3	1	0	4	1	3	4	4	1	1	3	7	9
ENSG00000114503	962	1507	1559	1018	1182	1407	958	1435	1632	1212	1790	1878	1212	1378	1058	1455
ENSG00000135632	342	488	443	469	362	532	323	524	719	586	747	585	505	476	550	593
ENSG00000263538	0	0	0	0	0	0	0	0	0	0	0	0	0	0	0	0
ENSG00000263539	0	0	0	0	1	2	0	0	0	0	0	0	0	2	0	0
ENSG00000130758	224	231	293	178	268	265	176	240	369	301	383	318	264	328	271	214
ENSG00000176476	274	377	305	282	239	589	282	357	414	259	385	267	212	294	256	436
ENSG00000136059	304	250	263	285	304	320	195	366	265	244	280	284	190	263	130	431
ENSG00000176472	368	270	415	315	257	315	265	335	819	585	857	396	445	503	1018	285
ENSG00000176473	145	173	161	109	154	186	96	175	291	177	325	284	199	374	207	447
ENSG00000227337	0	0	0	0	0	0	0	0	0	0	0	1	0	0	1	0
ENSG00000136051	2809	1765	2533	3308	2348	1933	2390	2321	1984	1689	2543	1547	1995	2033	2073	1965
ENSG00000136052	249	329	377	447	344	211	367	362	585	561	479	455	400	354	486	481
ENSG00000209482	1	11	4	0	3	0	2	2	2	0	3	4	4	2	0	5
ENSG00000248281	0	0	0	0	0	0	0	0	0	0	0	0	0	0	0	0
ENSG00000144476	639	654	1294	801	1025	522	525	1165	542	359	464	1236	216	655	744	407
ENSG00000248283	6	0	0	0	0	1	0	1	0	1	0	1	1	0	0	0
ENSG00000248282	0	0	0	0	0	0	0	0	0	0	0	0	0	0	0	0
ENSG00000248285	0	0	0	0	1	0	0	0	0	0	0	1	0	0	0	0
ENSG00000261667	0	0	0	0	0	0	0	0	0	0	0	0	0	0	0	0
ENSG00000248287	0	0	0	0	0	0	0	0	0	0	0	0	0	0	0	0
ENSG00000248286	0	0	0	0	0	1	0	0	0	0	0	0	0	0	0	0
ENSG00000248288	1	0	0	0	1	1	0	0	0	0	0	2	1	0	0	0
ENSG00000261668	9	1	1	4	5	7	0	5	3	0	0	6	0	10	3	5
ENSG00000261669	3	10	1	1	8	2	0	9	2	8	8	13	12	9	1	6
ENSG00000258951	2	2	4	0	4	2	0	3	2	4	6	8	3	4	0	10
ENSG00000188191	311	1496	1084	501	784	1293	450	837	389	214	335	591	332	273	254	533
ENSG00000266449	0	0	0	0	1	0	0	0	0	0	0	0	0	0	0	0
ENSG00000113851	1074	1156	1067	996	961	1484	730	1086	1057	723	1076	760	610	782	721	966
ENSG00000269072	234	144	464	241	172	111	345	149	26	11	17	20	53	14	40	8
ENSG00000188199	11	9	14	2	9	10	2	10	5	8	17	13	21	20	4	43
ENSG00000271335	28	25	10	10	32	16	17	46	30	30	20	32	20	25	14	42
ENSG00000181649	46	13	65	26	39	21	26	50	30	11	27	146	18	24	21	3
ENSG00000100519	844	1022	1081	776	993	1001	724	1025	1479	1037	1544	1334	957	1022	1307	1327
ENSG00000140575	10386	7821	13233	13316	11342	9911	10168	10107	12923	9829	14270	9938	11457	11122	13921	10868
ENSG00000278654	3	2	6	1	1	0	7	1	2	2	4	1	1	2	0	1
ENSG00000270598	0	0	0	0	1	0	0	0	0	0	0	0	0	0	0	0
ENSG00000237408	0	0	0	0	0	0	0	0	0	0	0	0	0	0	0	0
ENSG00000260289	7	0	2	0	0	0	0	0	0	0	0	0	0	0	0	0
ENSG00000260288	7	3	4	7	11	3	3	3	1	3	4	8	0	0	0	10
ENSG00000135587	122	94	166	147	145	104	151	119	277	206	222	356	183	189	265	271
ENSG00000260282	0	1	0	0	3	0	1	0	0	0	0	1	0	0	0	0
ENSG00000260281	257	404	424	305	340	494	264	304	293	233	398	370	269	338	345	294
ENSG00000260280	0	0	0	0	0	0	0	0	0	0	0	0	0	0	0	0
ENSG00000260287	0	0	0	0	0	0	0	0	0	0	0	0	0	0	0	0
ENSG00000260286	0	0	0	0	0	0	0	0	0	2	0	0	0	1	3	4
ENSG00000260285	51	49	16	25	25	49	26	51	117	83	113	76	74	146	25	234
ENSG00000260284	0	0	0	0	0	0	2	0	0	1	2	0	0	5	0	0
ENSG00000189319	869	1382	1444	836	780	1112	819	1025	1550	670	1405	860	959	1161	1399	2339
ENSG00000222409	1	0	1	0	0	0	0	1	0	0	0	0	0	0	0	4
ENSG00000222408	0	0	0	0	0	0	0	0	0	0	0	0	0	0	0	0
ENSG00000271337	0	0	0	0	0	0	0	0	0	0	0	0	0	0	0	0
ENSG00000222407	0	0	0	0	0	0	0	0	0	0	0	0	0	0	0	0
ENSG00000237407	0	0	0	0	0	0	0	0	0	0	0	0	0	0	0	0
ENSG00000222405	0	0	0	0	0	0	0	0	0	0	0	0	0	0	0	0
ENSG00000189316	20	45	11	11	18	16	16	15	13	16	5	28	6	48	9	46
ENSG00000235555	0	0	0	0	0	0	0	0	0	0	0	0	0	0	0	0
ENSG00000262668	26	22	21	29	17	18	7	10	15	24	24	15	15	24	14	26
ENSG00000262663	10	4	0	0	14	2	3	3	10	6	5	15	12	9	2	8
ENSG00000262662	37	58	50	50	43	71	34	56	68	34	70	80	72	60	56	66
ENSG00000262660	0	0	0	0	0	0	0	0	0	0	0	0	0	0	0	0
ENSG00000262664	0	0	0	0	0	0	0	0	0	0	0	0	0	0	0	0
ENSG00000104518	1565	1626	1766	1304	1506	1718	1455	1774	1889	1502	1518	1781	1279	1171	1944	1494
ENSG00000104517	2503	2476	2878	2521	2756	3591	2228	2806	3535	2701	3856	3372	2457	3532	3213	3674
ENSG00000281010	0	0	0	0	0	0	0	0	0	0	0	0	0	0	0	0
ENSG00000224678	0	0	0	1	0	0	0	0	0	0	0	0	0	0	1	0
ENSG00000275468	1	2	0	0	2	0	0	1	2	2	1	0	0	3	2	2
ENSG00000163738	160	114	128	118	102	147	134	139	150	106	193	287	98	198	97	240
ENSG00000273598	0	0	1	0	3	3	0	0	1	1	0	1	0	0	5	1
ENSG00000260131	0	0	0	0	0	0	0	0	0	0	0	0	0	0	0	0
ENSG00000272385	0	0	0	0	0	0	0	0	0	0	0	0	0	0	0	0
ENSG00000260133	0	0	0	0	0	0	0	0	0	0	0	0	0	0	0	1
ENSG00000260132	0	2	1	0	0	2	0	2	1	0	1	1	0	1	0	2
ENSG00000260135	20	0	0	43	7	7	20	14	1	0	1	0	0	2	0	3
ENSG00000260134	0	0	0	0	0	0	0	0	0	0	0	0	0	0	0	0
ENSG00000260137	1	0	0	0	0	0	0	0	1	0	0	0	0	0	0	0
ENSG00000224677	1	1	4	0	3	1	3	5	1	0	2	7	4	1	2	5
ENSG00000260139	31	5	7	9	16	30	4	12	10	5	19	8	15	14	8	8
ENSG00000279684	0	2	2	5	1	2	3	7	0	0	0	1	0	0	0	0
ENSG00000279687	1	0	0	3	2	2	2	3	2	0	1	4	1	2	2	11
ENSG00000279686	0	0	0	0	0	0	0	0	0	0	0	0	0	0	0	0
ENSG00000279681	1	0	0	0	0	0	0	0	0	1	0	1	0	0	0	1
ENSG00000224674	0	0	0	0	0	0	0	0	0	0	0	0	0	0	0	0
ENSG00000279683	4	0	2	2	1	3	0	0	0	0	1	1	1	0	0	0
ENSG00000279682	0	0	0	0	0	0	0	0	0	0	0	0	0	0	0	0
ENSG00000163734	153	15	119	56	171	18	96	97	4	2	12	44	5	14	3	14
ENSG00000278419	0	0	0	0	0	0	0	0	0	0	0	0	0	0	0	0
ENSG00000271049	0	0	0	0	1	1	1	0	2	1	2	2	2	1	0	4
ENSG00000224672	1	0	0	1	0	0	3	0	1	1	1	6	0	2	0	0
ENSG00000218857	0	0	1	1	0	0	0	1	0	1	0	0	1	1	0	0
ENSG00000278418	6	3	0	0	0	0	1	0	3	1	1	2	2	0	0	0
ENSG00000271538	8	3	2	5	2	4	5	15	3	2	0	0	0	1	0	3
ENSG00000272380	0	0	0	0	0	0	0	0	0	0	0	0	0	0	0	0
ENSG00000272383	0	0	0	0	0	0	0	0	0	0	0	0	0	0	0	0
ENSG00000278416	4	2	0	0	9	2	4	3	4	5	0	2	23	5	1	3
ENSG00000278370	0	0	0	0	0	1	0	0	0	0	0	0	0	0	0	0
ENSG00000224671	0	0	0	0	0	0	0	0	0	0	0	1	0	0	0	0
ENSG00000278376	35	21	29	12	12	32	26	35	40	29	15	15	10	21	21	21
ENSG00000278374	0	0	0	0	2	2	0	4	3	0	2	4	1	0	0	1
ENSG00000072571	106	115	104	64	95	14	52	42	134	106	116	855	193	53	131	840
ENSG00000145916	724	1170	916	625	773	1194	648	911	1761	1201	1828	1536	1015	1347	1142	1533
ENSG00000265598	0	0	0	0	0	0	0	0	0	0	0	0	0	0	0	0
ENSG00000145912	733	1539	1600	837	807	1086	903	1380	2235	1539	2662	1920	1223	1735	1346	2123
ENSG00000145911	262	177	189	109	145	344	180	136	203	181	193	205	172	143	190	261
ENSG00000151468	1434	2415	979	706	1247	3822	1970	1055	434	315	117	262	254	82	1029	66
ENSG00000265595	0	0	0	0	0	0	0	0	0	0	0	0	0	0	0	0
ENSG00000265596	0	0	0	0	0	0	0	0	0	0	0	0	0	0	0	0
ENSG00000265597	0	0	0	0	0	0	0	0	0	0	0	0	0	0	0	0
ENSG00000265590	0	0	0	0	0	0	0	0	0	0	0	0	0	0	0	0
ENSG00000145919	591	1262	1283	864	901	1277	602	1160	875	670	923	1170	627	728	700	943
ENSG00000265593	0	0	0	0	0	0	0	0	0	0	0	0	0	0	0	0
ENSG00000268516	98	102	115	118	114	72	68	180	96	84	78	144	66	80	46	139
ENSG00000256442	0	0	1	1	3	2	1	1	1	0	1	4	3	2	2	4
ENSG00000268510	2	0	0	0	0	0	0	2	0	0	0	0	0	0	0	0
ENSG00000278410	0	0	0	0	0	0	0	0	0	0	0	0	0	0	0	0
ENSG00000268518	28	6	14	11	18	11	12	13	24	23	13	14	40	31	8	30
ENSG00000281747	0	0	0	0	0	0	0	0	0	0	0	0	0	0	0	0
ENSG00000278129	175	115	195	159	130	193	145	180	235	172	231	243	152	224	158	200
ENSG00000160410	1338	774	1160	1103	1123	809	1110	908	1348	1010	1174	1130	1125	1101	1214	900
ENSG00000264167	0	0	0	0	0	0	0	0	0	0	1	1	1	0	0	0
ENSG00000278123	0	0	0	0	0	0	0	0	0	0	0	0	0	0	0	0
ENSG00000278122	0	0	0	0	0	0	0	0	0	0	0	0	0	0	0	0
ENSG00000259025	0	0	0	0	0	0	0	0	0	0	0	1	0	0	0	0
ENSG00000278125	0	0	0	0	0	0	0	0	0	0	0	0	0	0	0	0
ENSG00000278124	0	0	0	0	0	0	0	0	1	1	0	0	0	0	0	0
ENSG00000256443	3	2	1	0	1	0	0	2	1	1	4	7	4	8	1	11
ENSG00000259024	0	0	0	0	0	0	0	0	0	0	0	0	0	0	0	0
ENSG00000254569	0	0	0	0	0	0	0	0	0	0	0	0	0	0	0	0
ENSG00000254568	134	134	116	53	102	200	88	72	52	47	59	107	35	53	60	52
ENSG00000254565	0	0	0	0	0	0	0	0	0	0	1	0	0	0	3	0
ENSG00000254564	0	0	0	0	0	0	0	0	0	0	0	0	0	0	0	0
ENSG00000088205	1402	1511	1622	1609	1463	1743	1105	1613	2155	1429	2575	2311	1614	1789	1549	1935
ENSG00000254566	0	0	1	0	0	0	0	0	0	0	0	0	0	0	0	0
ENSG00000254561	2	2	1	1	0	3	2	0	0	0	3	1	0	0	0	4
ENSG00000254560	20	11	24	33	28	1	25	23	0	3	0	2	0	0	0	1
ENSG00000254563	0	2	0	0	0	0	0	0	0	0	0	0	0	0	0	0
ENSG00000254562	0	0	0	0	0	0	0	0	0	0	0	0	0	0	0	0
ENSG00000108559	761	847	1018	1044	867	959	694	922	1436	1049	1683	1785	1071	1234	1146	1318
ENSG00000264160	0	0	0	0	0	0	0	0	0	0	1	0	1	0	0	0
ENSG00000178425	675	687	787	839	705	729	690	858	503	352	550	729	352	489	398	594
ENSG00000108551	166	200	574	173	434	99	247	543	4898	3432	5404	983	2204	3372	2915	2732
ENSG00000178429	0	0	0	0	1	1	0	0	0	0	2	2	0	0	1	1
ENSG00000151065	337	476	494	528	397	572	272	514	617	405	793	528	432	548	503	544
ENSG00000151062	409	107	139	229	154	71	130	141	62	41	59	55	69	55	29	61
ENSG00000108556	269	247	200	293	214	301	238	253	248	189	206	265	173	228	263	309
ENSG00000108557	977	1267	1800	1097	1657	1399	843	2228	1361	851	1024	2836	1247	1446	1285	1718
ENSG00000226199	0	1	0	0	2	4	1	0	0	0	0	0	0	0	0	0
ENSG00000236195	0	0	0	0	0	0	0	0	0	0	0	0	0	0	0	0
ENSG00000226194	16	45	12	25	26	110	9	14	7	2	6	8	5	8	2	4
ENSG00000226197	8	3	3	9	8	8	10	0	0	0	0	0	1	0	2	0
ENSG00000226196	0	0	0	0	0	0	0	0	0	0	0	0	0	0	0	0
ENSG00000226191	0	0	0	0	0	0	0	1	0	0	0	0	0	0	0	2
ENSG00000226193	0	0	0	0	0	0	0	0	0	0	0	0	0	0	0	0
ENSG00000259750	0	0	0	0	0	0	0	0	0	0	0	0	0	0	0	0
ENSG00000236197	1	1	0	0	0	2	0	1	0	0	0	0	0	0	0	2
ENSG00000264168	0	0	0	0	0	0	0	0	0	0	0	0	0	0	0	0
ENSG00000236190	0	0	0	0	0	0	0	0	0	0	0	0	0	0	0	0
ENSG00000264169	0	0	0	0	0	0	1	0	0	0	0	0	0	0	0	0
ENSG00000197575	0	1	1	0	0	0	0	0	0	0	1	1	0	0	0	2
ENSG00000002016	229	232	143	164	186	244	114	311	267	266	275	245	176	373	126	398
ENSG00000183444	63	53	51	42	61	31	31	63	71	68	104	54	79	96	82	63
ENSG00000259753	0	0	0	0	0	0	0	0	0	0	0	0	0	0	0	0
ENSG00000280443	0	0	0	0	0	0	0	0	0	0	0	0	0	0	0	0
ENSG00000207240	0	0	0	0	0	0	0	0	0	0	0	0	0	0	0	0
ENSG00000207241	0	0	0	0	0	0	0	0	0	0	0	0	0	0	0	0
ENSG00000207242	0	0	1	0	1	0	0	0	0	0	0	0	0	0	0	1
ENSG00000207243	0	0	0	0	0	0	0	0	0	0	0	0	0	0	0	0
ENSG00000207244	0	0	0	0	0	0	0	0	0	0	0	0	0	0	0	0
ENSG00000207245	1	0	0	0	0	0	1	1	0	0	0	1	0	0	0	0
ENSG00000207247	0	0	0	0	0	0	0	0	0	0	1	0	0	0	0	0
ENSG00000207248	0	1	2	0	0	0	0	2	0	0	1	4	1	1	0	2
ENSG00000207249	0	0	0	0	0	0	0	0	0	0	0	0	0	0	0	0
ENSG00000249921	0	0	0	0	0	0	0	0	0	0	0	0	0	0	0	0
ENSG00000139572	228	46	70	84	54	9	63	104	13	9	11	7	18	4	5	1
ENSG00000201367	0	0	0	0	0	0	0	0	0	1	0	0	0	0	0	0
ENSG00000139574	0	0	0	0	0	0	0	0	0	0	0	0	0	0	0	0
ENSG00000139579	433	491	624	556	534	557	390	654	606	401	495	649	381	480	451	584
ENSG00000259752	0	0	0	0	0	0	0	0	0	1	0	0	0	0	0	0
ENSG00000236199	36	10	22	19	11	23	20	28	29	20	29	33	16	15	14	14
ENSG00000265411	0	0	0	0	0	0	0	0	0	0	0	0	0	0	0	0
ENSG00000166152	2	0	1	0	0	0	0	0	1	0	0	0	0	1	0	0
ENSG00000166153	9	9	8	6	7	7	1	8	5	7	5	14	4	16	2	37
ENSG00000201368	0	0	0	0	1	0	0	0	0	0	0	0	0	0	0	0
ENSG00000166159	0	0	0	0	2	0	0	0	0	0	0	0	0	0	0	1
ENSG00000225180	1	0	0	0	2	2	0	1	0	0	0	3	0	0	0	1
ENSG00000135269	1189	951	1452	1301	1094	973	941	1095	2092	1993	2405	3247	2143	1916	3491	1262
ENSG00000237571	0	0	0	0	0	0	0	0	0	0	0	0	0	0	0	0
ENSG00000189129	120	100	107	68	133	110	33	68	289	134	122	58	91	243	65	71
ENSG00000260070	0	2	0	0	3	2	4	0	0	2	1	1	0	1	2	0
ENSG00000260071	0	0	0	0	2	0	0	0	0	0	0	0	0	0	1	5
ENSG00000260072	0	0	0	0	0	0	0	0	0	0	0	0	0	0	0	0
ENSG00000260073	0	0	0	0	0	0	0	0	0	0	0	0	0	0	0	0
ENSG00000189120	168	99	197	27	350	42	202	231	29	34	48	37	37	60	28	49
ENSG00000260078	4	2	5	3	10	1	3	13	0	0	1	6	3	3	3	2
ENSG00000189127	0	1	7	0	6	1	0	14	6	2	2	3	3	7	5	9
ENSG00000263361	0	4	2	3	2	0	0	1	0	3	2	4	0	2	0	15
ENSG00000265417	0	0	0	0	0	0	0	0	1	0	0	0	0	0	0	0
ENSG00000168646	102	507	601	215	697	402	169	600	691	407	860	568	333	542	803	633
ENSG00000252284	0	0	0	0	0	0	0	0	0	0	0	0	0	0	0	0
ENSG00000156983	605	512	623	543	587	837	495	622	737	622	794	846	598	789	617	591
ENSG00000128709	302	409	476	218	457	595	292	674	720	397	427	670	563	544	662	455
ENSG00000128708	594	720	812	698	628	774	514	668	903	529	916	1250	617	643	740	870
ENSG00000154118	32	23	116	73	85	14	28	64	23	11	10	18	5	5	15	19
ENSG00000154114	588	1028	917	802	726	1048	570	806	609	434	714	609	435	569	447	599
ENSG00000254675	0	0	0	0	0	0	0	0	0	0	0	1	0	0	0	7
ENSG00000147246	0	0	0	1	0	0	0	0	0	0	0	0	0	0	0	4
ENSG00000137936	236	415	368	306	208	377	241	416	303	302	448	365	258	425	547	228
ENSG00000211990	2	0	0	0	0	0	5	0	0	0	0	0	0	0	0	0
ENSG00000211997	1	2	0	0	4	0	0	0	0	0	0	2	0	0	0	0
ENSG00000211995	1	0	0	0	0	0	0	0	0	0	0	0	0	0	0	0
ENSG00000183196	118	12	148	201	129	8	89	86	901	477	159	346	286	451	289	146
ENSG00000183199	0	0	0	0	0	0	0	0	0	0	0	0	2	0	0	2
ENSG00000197976	1528	1637	1407	1235	1644	1717	1276	1811	1861	1620	1877	1701	1557	1608	1322	1581
ENSG00000269931	0	0	0	0	0	0	0	0	0	0	1	0	0	0	0	0
ENSG00000197977	124	179	195	173	173	32	270	219	52	26	82	94	33	51	21	28
ENSG00000154803	829	468	496	415	797	762	314	857	510	331	403	471	394	573	263	610
ENSG00000266809	0	0	0	0	0	0	0	0	0	0	0	0	0	0	0	0
ENSG00000266808	0	0	0	0	0	0	0	0	0	0	0	0	0	0	0	0
ENSG00000266807	0	0	0	0	0	0	0	0	0	0	0	0	0	0	0	0
ENSG00000184216	2199	1262	2459	1792	1875	1432	1802	1582	1876	1335	1868	1316	1481	1949	1698	1995
ENSG00000261857	2	0	1	0	0	1	1	2	2	0	0	1	0	0	0	0
ENSG00000261856	2	0	0	0	0	0	0	0	0	0	0	0	0	0	0	0
ENSG00000266803	4	1	0	0	4	1	0	0	2	2	3	1	1	2	1	2
ENSG00000266802	0	0	0	0	1	0	0	0	0	0	0	0	0	0	0	0
ENSG00000266801	2	1	0	1	0	1	0	0	2	0	0	0	0	1	1	0
ENSG00000184210	0	0	0	0	0	1	1	1	0	0	3	2	0	0	0	0
ENSG00000198704	0	0	0	0	0	0	0	0	0	0	0	0	0	0	0	0
ENSG00000225343	0	0	0	0	0	0	0	0	0	0	0	0	0	0	0	0
ENSG00000230373	145	169	110	90	180	296	99	112	163	224	276	118	139	252	120	88
ENSG00000275208	0	0	0	0	0	0	0	0	0	1	0	0	0	0	0	0
ENSG00000090581	1824	1622	2153	2350	2042	1857	1976	2008	1592	1105	1511	1387	1199	1502	1671	1368
ENSG00000160654	242	38	47	183	61	55	266	204	22	31	5	22	5	6	14	9
ENSG00000078967	402	401	445	350	394	424	411	439	345	272	393	337	250	466	301	363
ENSG00000136160	2502	1362	2233	1962	1764	1039	1815	1655	3240	4505	7108	641	2427	1942	6538	279
ENSG00000279343	0	0	0	0	0	1	0	0	0	2	0	2	0	0	1	0
ENSG00000091181	6	13	49	24	17	2	41	54	45	27	56	139	45	46	68	145
ENSG00000129474	221	471	472	389	402	412	174	527	162	92	82	473	171	129	206	252
ENSG00000258706	0	0	0	0	0	0	0	0	0	0	0	0	0	0	0	0
ENSG00000129472	545	713	809	589	636	711	616	722	543	488	578	609	429	516	535	587
ENSG00000129473	1393	912	1205	956	1153	1262	849	1030	941	816	955	890	797	875	832	879
ENSG00000145002	14	25	7	9	26	24	0	8	20	20	11	63	22	48	12	23
ENSG00000023330	537	561	661	520	512	683	733	792	1143	801	1343	1029	910	1512	796	857
ENSG00000221858	0	0	0	0	0	0	0	0	0	1	0	1	0	0	0	0
ENSG00000230371	2	5	3	3	1	3	0	0	3	2	5	0	3	1	1	12
ENSG00000258703	0	0	0	0	0	0	0	0	0	0	0	0	0	0	0	0
ENSG00000221852	0	0	1	0	5	1	1	1	1	2	0	15	1	0	5	1
ENSG00000221855	2	0	0	0	0	0	0	0	0	1	0	0	0	0	0	0
ENSG00000152578	3	2	2	5	3	1	4	6	2	20	13	160	7	3	4	5
ENSG00000221857	0	0	0	0	0	0	0	0	0	0	0	0	0	0	0	0
ENSG00000101751	623	613	529	509	623	566	431	631	594	570	780	518	627	689	676	1006
ENSG00000263928	0	0	0	0	0	0	0	0	0	0	0	0	0	0	0	0
ENSG00000229699	0	0	0	2	0	1	0	0	0	0	0	0	0	0	0	0
ENSG00000058063	1412	1332	1866	1774	1570	2013	1354	1634	1774	1191	1838	1512	1607	1943	1514	2111
ENSG00000278965	10	4	3	7	19	6	28	8	1	0	0	2	2	2	0	0
ENSG00000249868	0	2	0	0	1	0	1	1	0	0	0	0	0	1	0	0
ENSG00000101752	1422	1609	2199	1063	1645	2178	1224	1907	1861	1154	1940	2524	1223	1646	1548	2353
ENSG00000258708	14	58	50	22	18	79	44	56	35	27	52	35	31	29	30	64
ENSG00000185567	555	231	959	509	501	265	265	726	2860	1369	2581	707	2536	1523	3449	400
ENSG00000185565	327	688	1636	993	935	871	530	1600	401	230	277	1095	119	423	211	878
ENSG00000185561	204	275	371	408	331	242	206	314	323	215	366	76	204	261	126	124
ENSG00000275318	19	20	14	23	23	20	20	15	16	27	26	14	14	26	9	24
ENSG00000258399	3	63	18	6	28	40	12	49	6	8	14	46	28	14	34	5
ENSG00000273432	1	1	0	0	6	4	0	1	3	1	3	6	2	4	2	7
ENSG00000178115	57	31	6	22	40	21	75	24	30	41	17	26	32	36	49	17
ENSG00000239080	0	0	0	0	0	0	0	0	0	0	0	0	0	0	0	0
ENSG00000180422	2	23	7	3	2	22	0	1	2	30	17	4	1	11	0	4
ENSG00000072609	920	501	695	729	784	565	675	639	972	770	1129	846	955	1030	793	806
ENSG00000180424	0	0	0	0	0	0	0	0	0	0	0	0	0	0	0	0
ENSG00000180425	48	89	68	67	47	88	74	66	92	62	67	97	46	73	69	106
ENSG00000220105	0	0	0	0	0	0	0	0	0	0	0	0	0	0	0	0
ENSG00000263354	0	0	0	0	0	0	0	0	0	0	0	0	0	0	0	0
ENSG00000199251	0	0	0	0	0	0	0	0	0	0	0	0	0	0	0	0
ENSG00000253364	2	0	0	1	1	1	0	3	0	1	0	0	0	0	0	0
ENSG00000253793	0	1	0	0	0	0	0	0	0	0	0	0	0	0	0	0
ENSG00000263351	0	0	0	0	0	0	0	0	0	0	0	0	0	0	0	0
ENSG00000263353	0	0	0	0	0	0	0	0	0	0	0	0	0	0	0	0
ENSG00000236226	0	0	0	0	0	0	0	0	0	1	0	0	0	0	0	0
ENSG00000242147	0	1	5	6	1	0	2	8	1	5	1	0	2	0	0	0
ENSG00000255944	0	0	0	0	0	0	0	0	0	0	0	0	0	0	0	0
ENSG00000255945	0	0	0	0	0	0	0	0	0	0	0	0	0	0	0	0
ENSG00000219507	0	0	0	0	0	0	0	0	0	0	0	0	0	0	0	0
ENSG00000219500	0	0	0	0	0	0	0	0	0	0	0	0	0	0	0	0
ENSG00000255946	1	2	0	0	0	1	0	0	0	1	0	0	0	0	0	0
ENSG00000198774	126	365	395	429	240	436	211	232	103	80	64	55	24	86	67	29
ENSG00000170092	22	16	9	8	18	9	10	25	26	37	23	24	22	41	13	33
ENSG00000170091	7	1	0	0	0	0	0	2	0	2	0	0	0	0	0	0
ENSG00000276897	0	0	0	0	0	0	0	0	0	0	0	0	0	0	0	0
ENSG00000170099	0	1	4	0	0	1	0	2	30	18	15	197	42	2	53	12
ENSG00000218459	0	0	0	0	2	0	0	0	0	0	0	1	1	0	0	0
ENSG00000280430	0	0	0	0	0	0	0	0	0	0	0	0	0	0	0	0
ENSG00000280431	0	1	0	0	0	1	0	0	0	0	0	0	0	0	0	0
ENSG00000218454	0	0	0	0	0	0	0	0	0	0	0	0	0	0	0	0
ENSG00000224908	0	0	0	0	0	0	0	0	0	0	0	0	0	0	0	0
ENSG00000200502	4	0	1	0	0	1	0	0	2	1	1	0	2	2	3	0
ENSG00000207731	0	0	0	0	0	0	0	0	0	0	0	0	0	0	0	0
ENSG00000224901	0	0	0	0	0	0	0	0	0	0	0	0	0	0	0	0
ENSG00000224902	0	0	0	0	0	0	0	0	0	0	0	0	0	0	0	0
ENSG00000171944	0	0	0	0	0	0	0	0	0	0	0	0	0	0	0	0
ENSG00000171943	449	395	489	648	425	454	353	573	255	214	305	309	151	299	286	302
ENSG00000171942	0	0	0	0	0	0	0	0	0	0	0	0	0	0	0	0
ENSG00000224906	0	0	0	0	0	0	0	0	0	0	0	1	0	0	0	0
ENSG00000171940	1215	1016	1322	1767	1182	1379	1206	1228	2796	2693	4766	1965	1521	3499	3410	2814
ENSG00000271215	2	0	0	0	1	1	1	0	0	0	0	1	2	0	0	1
ENSG00000207734	0	0	0	0	0	0	0	0	0	0	0	0	0	0	0	0
ENSG00000255949	265	276	328	295	306	276	286	272	597	354	521	427	339	399	432	348
ENSG00000280440	0	0	0	0	0	0	0	0	0	0	0	1	0	5	0	0
ENSG00000280438	0	0	0	0	0	0	0	0	0	0	0	0	0	0	0	0
ENSG00000271211	0	0	0	0	0	0	0	0	0	0	0	0	0	0	0	0
ENSG00000070601	3	3	1	1	1	0	1	1	0	0	2	4	0	11	0	10
ENSG00000277683	0	0	0	0	0	0	0	0	0	0	0	0	0	0	0	0
ENSG00000231829	5	2	1	1	2	0	1	3	0	6	2	7	0	3	1	1
ENSG00000231824	0	0	0	0	0	0	0	0	0	0	0	0	0	0	0	0
ENSG00000231827	1	4	0	0	3	7	1	6	0	1	4	3	3	1	1	0
ENSG00000231826	1	0	0	0	0	3	0	9	0	0	0	0	1	2	0	2
ENSG00000231821	0	0	0	0	0	0	0	0	0	0	0	0	0	0	0	0
ENSG00000231822	0	2	0	3	0	5	0	2	10	12	3	1	6	7	19	9
ENSG00000227453	0	0	0	0	0	0	0	0	0	0	0	0	0	0	0	0
ENSG00000260897	0	0	0	0	0	0	0	0	0	0	0	0	0	0	0	0
ENSG00000260894	80	82	81	76	69	91	68	107	70	44	79	98	71	88	70	53
ENSG00000260895	0	0	0	1	3	1	1	1	1	1	1	5	3	2	0	16
ENSG00000260892	358	135	238	117	252	226	66	148	103	46	63	80	118	65	50	89
ENSG00000227456	2	9	5	1	3	1	1	3	5	1	1	8	2	3	9	4
ENSG00000227455	0	0	0	0	0	0	0	0	0	0	0	0	1	0	0	0
ENSG00000227454	0	0	0	0	0	0	0	0	0	0	0	0	0	0	0	0
ENSG00000262003	1	1	10	1	2	1	0	2	30	7	8	9	23	7	20	12
ENSG00000227459	0	0	0	0	0	0	0	0	0	0	0	0	0	0	0	0
ENSG00000262000	0	0	0	0	0	0	0	0	0	0	0	0	0	0	0	0
ENSG00000262006	2	1	0	0	0	0	0	0	5	2	43	3	2	9	0	3
ENSG00000260898	78	70	64	94	92	57	89	105	74	71	95	77	51	96	99	84
ENSG00000260899	0	0	0	0	0	0	0	0	0	0	1	0	0	0	0	0
ENSG00000261068	7	4	22	4	9	1	0	11	55	51	52	31	24	75	56	30
ENSG00000261069	5	15	10	4	19	12	3	11	10	1	11	27	6	6	1	14
ENSG00000170638	1083	700	898	837	965	738	839	1070	1690	1394	1587	1260	1439	1556	1233	1575
ENSG00000188322	35	27	23	32	18	19	27	53	118	74	27	480	42	22	143	108
ENSG00000261064	57	50	32	33	83	38	33	48	29	40	30	23	41	57	29	55
ENSG00000261065	38	202	146	84	75	176	59	136	68	36	34	142	60	39	59	70
ENSG00000170634	211	219	218	156	173	157	208	193	265	173	215	201	178	163	199	237
ENSG00000216809	19	6	2	4	3	15	7	13	4	15	6	13	12	10	6	17
ENSG00000170632	624	767	798	677	694	873	591	832	857	593	854	878	522	622	689	934
ENSG00000170633	662	713	711	701	627	688	666	792	1062	799	1037	707	701	817	807	773
ENSG00000170631	156	311	275	213	220	492	152	280	243	183	274	230	176	173	197	257
ENSG00000181481	715	347	408	508	397	425	473	424	476	414	508	265	337	474	371	466
ENSG00000270526	0	0	0	0	0	0	0	0	0	0	0	0	0	0	0	0
ENSG00000265554	0	0	0	0	0	0	0	3	1	1	0	0	0	0	0	0
ENSG00000211839	0	0	0	0	0	0	0	1	0	0	0	0	0	0	0	0
ENSG00000277688	43	66	78	45	53	64	61	62	745	840	1085	108	245	309	617	86
ENSG00000280019	0	0	0	0	0	0	0	0	0	0	0	0	0	0	0	0
ENSG00000281539	0	0	0	0	0	0	0	0	0	0	0	0	0	0	0	0
ENSG00000186687	385	424	352	329	294	483	271	323	378	285	402	337	367	455	266	675
ENSG00000186684	6	7	37	5	17	8	1	31	116	36	120	91	203	142	58	103
ENSG00000050130	705	837	865	698	743	711	623	815	832	688	1039	983	728	820	865	840
ENSG00000229442	0	0	0	0	0	0	0	0	0	0	0	0	0	0	0	0
ENSG00000229443	0	0	0	0	0	0	0	0	0	0	0	0	0	0	0	0
ENSG00000229440	0	0	0	0	0	0	0	0	0	0	0	0	0	0	0	0
ENSG00000149499	1103	1158	840	788	1003	1383	780	1093	954	763	904	656	685	929	725	791
ENSG00000229447	7	9	3	2	4	2	2	9	2	11	10	13	4	3	3	6
ENSG00000229444	1	0	0	0	1	0	0	0	0	2	0	0	0	0	0	3
ENSG00000229990	3	3	1	0	2	1	2	4	1	0	1	4	1	1	0	0
ENSG00000229991	0	0	0	0	0	0	0	0	0	0	0	0	0	0	0	0
ENSG00000229992	0	1	1	0	1	0	0	0	0	0	1	4	3	0	4	0
ENSG00000229994	0	0	0	0	2	0	0	0	0	3	0	0	0	2	0	0
ENSG00000229996	2	0	0	0	1	0	1	3	0	3	4	4	0	3	0	0
ENSG00000136111	1330	2257	1925	2820	1956	2438	1357	1795	1438	740	1468	851	933	841	721	1466
ENSG00000136110	0	1	0	0	0	0	0	0	1	0	0	0	0	0	0	0
ENSG00000136114	209	162	147	129	168	257	129	150	203	108	122	76	104	98	124	106
ENSG00000074527	449	1203	1136	1050	733	1335	421	955	1276	515	339	837	215	867	2510	841
ENSG00000275894	1	0	1	1	5	0	1	0	1	5	4	16	1	8	1	2
ENSG00000275895	0	0	0	0	1	0	0	0	0	0	0	0	0	0	0	1
ENSG00000275896	24	95	19	32	29	123	22	23	0	2	5	6	2	5	1	0
ENSG00000213822	0	0	0	0	0	0	0	0	0	0	0	0	0	0	0	0
ENSG00000275891	0	0	0	0	0	0	0	0	0	0	0	0	0	0	0	0
ENSG00000275892	0	0	0	0	0	0	0	0	0	0	0	0	0	0	0	0
ENSG00000259687	5	1	3	5	13	3	8	3	0	2	4	9	0	1	8	5
ENSG00000275898	0	1	0	0	0	0	0	0	1	1	0	1	1	7	0	11
ENSG00000275899	0	0	0	0	0	0	0	0	0	0	0	0	0	0	0	0
ENSG00000259685	0	0	0	0	0	0	0	0	0	0	0	0	0	2	0	0
ENSG00000259684	101	110	90	99	93	96	86	121	118	65	88	68	52	70	93	72
ENSG00000270187	0	0	0	0	0	0	0	0	0	0	0	0	0	0	0	0
ENSG00000240244	2	1	0	0	1	2	8	2	0	0	0	0	0	0	0	4
ENSG00000240247	0	0	0	0	0	0	0	0	0	0	0	0	0	0	0	0
ENSG00000240246	0	0	0	0	0	0	0	0	0	0	0	0	0	0	0	0
ENSG00000240241	0	0	0	0	24	0	0	14	0	7	0	26	31	18	0	18
ENSG00000240240	2	2	0	5	8	7	1	12	16	18	26	6	25	12	10	6
ENSG00000264423	0	0	0	0	0	0	0	0	0	0	0	0	0	0	0	0
ENSG00000233714	0	1	0	0	0	1	1	0	0	0	0	0	0	0	0	0
ENSG00000233717	0	0	0	0	0	0	0	0	0	0	0	0	0	0	0	0
ENSG00000233716	1	0	3	2	2	1	0	1	1	0	0	0	1	0	0	0
ENSG00000233711	0	0	0	0	0	0	0	0	0	0	0	0	0	0	0	0
ENSG00000233710	0	0	0	0	0	0	0	0	0	0	0	0	0	0	0	0
ENSG00000233713	0	0	0	0	0	0	0	0	0	0	0	0	0	0	0	0
ENSG00000233712	0	0	0	0	0	0	0	0	0	0	0	0	0	0	0	0
ENSG00000270945	0	0	0	0	0	0	0	0	0	0	0	0	0	0	0	0
ENSG00000264429	0	0	0	0	2	0	0	0	0	0	0	1	0	0	0	0
ENSG00000270946	0	0	0	0	0	0	0	0	0	0	0	0	0	0	0	0
ENSG00000233719	0	0	0	0	0	0	0	0	0	0	0	1	0	0	0	0
ENSG00000233718	10	41	35	6	22	24	6	27	1	2	0	29	0	1	0	2
ENSG00000260733	0	0	0	0	0	0	0	2	0	3	0	1	0	1	0	1
ENSG00000260731	0	0	0	0	0	0	0	0	0	0	0	0	0	0	0	0
ENSG00000260737	0	0	0	0	0	0	0	0	1	5	1	0	1	0	1	0
ENSG00000260735	108	132	43	64	131	57	80	126	126	110	190	175	115	128	55	164
ENSG00000260734	0	2	0	0	0	0	0	0	0	0	0	0	0	0	0	0
ENSG00000260739	0	0	0	0	0	0	0	0	0	0	0	0	0	0	0	0
ENSG00000260738	0	0	0	0	0	0	0	0	0	0	0	0	0	0	0	0
ENSG00000117069	465	325	913	705	753	281	320	430	57	13	42	80	53	92	47	11
ENSG00000222647	2	0	0	0	0	0	1	0	0	0	0	0	0	0	0	0
ENSG00000222640	0	0	0	0	0	2	0	3	0	1	1	1	3	7	0	3
ENSG00000222643	0	0	0	0	0	0	0	0	0	0	0	0	0	0	0	0
ENSG00000158850	536	578	871	681	600	644	593	917	796	610	794	858	582	789	880	716
ENSG00000222649	0	0	0	0	0	0	0	0	0	0	0	0	0	0	0	0
ENSG00000265555	0	0	0	0	0	0	0	0	0	0	0	0	0	0	0	0
ENSG00000158856	135	199	206	161	149	280	140	184	1261	1563	990	684	1230	846	1742	700
ENSG00000149231	876	590	685	733	745	777	613	711	643	475	649	735	531	613	764	627
ENSG00000215480	0	0	0	0	0	0	0	0	0	0	0	0	0	0	0	0
ENSG00000141027	2464	2838	3389	3163	2700	4099	2337	3057	4144	3721	4703	4435	3887	6063	4878	5076
ENSG00000141026	254	370	369	325	304	371	181	363	613	456	513	417	338	515	477	508
ENSG00000141028	4	10	6	4	10	7	0	4	8	27	23	3	5	15	0	3
ENSG00000128463	1112	1359	1800	1139	1172	1544	1149	1500	1773	1155	1737	1589	1098	1794	1696	2237
ENSG00000264399	0	0	0	0	0	0	0	0	0	0	0	0	0	0	0	0
ENSG00000275271	0	0	0	0	0	0	0	0	0	0	0	0	0	0	0	0
ENSG00000259238	149	125	195	162	151	129	122	171	142	106	111	168	86	166	142	150
ENSG00000006071	0	2	3	3	3	3	6	3	844	442	985	97	448	665	27	140
ENSG00000279768	0	0	0	0	0	0	0	0	0	0	0	0	0	0	0	0
ENSG00000275277	0	0	0	0	0	0	0	0	0	0	0	0	0	0	0	0
ENSG00000173040	171	482	464	367	376	519	181	436	315	245	158	243	159	180	166	201
ENSG00000173041	260	456	331	300	290	454	270	347	237	176	310	255	148	235	354	408
ENSG00000259230	0	1	2	0	1	0	0	0	2	2	13	5	1	2	7	10
ENSG00000259231	0	0	0	0	0	0	0	0	0	0	0	0	0	0	0	0
ENSG00000259236	4	10	16	6	27	16	19	17	22	16	15	11	23	17	6	31
ENSG00000259237	0	0	0	0	0	0	0	0	0	0	0	0	0	0	0	0
ENSG00000255847	11	9	15	4	7	1	7	14	218	300	357	227	244	655	354	780
ENSG00000259235	1	0	1	0	1	0	1	5	0	0	0	1	0	0	0	1
ENSG00000223597	0	0	0	0	0	0	0	0	0	0	0	0	0	0	0	0
ENSG00000223595	0	0	0	0	0	0	0	0	0	0	0	0	0	0	0	0
ENSG00000223592	0	0	0	0	0	0	0	0	0	0	0	0	0	1	0	0
ENSG00000223593	0	0	0	0	0	0	0	0	1	0	0	0	0	0	0	0
ENSG00000223591	0	0	0	0	0	0	0	0	0	0	0	0	0	0	0	0
ENSG00000280017	0	0	0	0	0	0	0	0	0	0	0	0	0	0	0	0
ENSG00000148541	383	727	479	436	473	1386	333	314	693	1076	1282	381	653	768	1072	346
ENSG00000223599	1	0	0	3	2	1	4	2	2	1	1	1	2	1	0	0
ENSG00000132915	9	32	24	21	21	33	11	24	13	10	38	8	4	136	7	127
ENSG00000186132	115	197	164	125	125	132	85	132	146	111	122	101	73	134	125	126
ENSG00000225342	13	27	20	18	20	18	19	15	3	1	3	7	1	5	1	17
ENSG00000132911	10	26	18	3	11	5	0	21	21	10	20	8	20	6	19	15
ENSG00000225344	0	0	0	0	0	0	0	0	0	0	0	0	0	0	0	0
ENSG00000186136	0	0	0	3	1	0	0	1	1	0	0	0	0	0	0	0
ENSG00000132912	1491	1632	2187	1769	1815	2094	1406	2101	1533	1213	1884	1651	1192	1705	1573	2275
ENSG00000225349	0	0	0	0	0	0	0	0	0	0	0	0	0	0	0	0
ENSG00000228118	0	0	0	0	0	0	0	0	0	0	0	0	0	0	0	0
ENSG00000272468	4	4	0	1	0	1	0	1	3	12	9	9	3	8	3	12
ENSG00000176678	32	6	17	29	26	38	25	20	2	0	0	4	1	3	1	0
ENSG00000176679	0	0	0	0	0	0	0	0	0	0	0	0	0	0	0	0
ENSG00000279761	0	0	0	0	0	0	0	0	0	0	0	0	0	0	0	0
ENSG00000175077	0	5	0	0	1	0	0	0	0	0	0	0	0	0	0	0
ENSG00000175073	881	596	848	852	665	868	802	662	935	787	818	525	613	763	842	769
ENSG00000274648	0	0	0	0	0	0	0	0	0	0	0	0	0	0	0	0
ENSG00000274649	0	0	0	0	0	0	0	0	0	0	0	0	0	0	0	0
ENSG00000274647	0	0	0	0	0	0	0	0	0	0	0	0	0	0	0	0
ENSG00000274645	0	0	0	0	0	0	0	0	0	0	0	0	0	0	0	0
ENSG00000274642	11	2	4	16	5	3	2	15	7	2	9	10	3	5	3	3
ENSG00000274640	0	0	0	0	0	0	0	0	0	0	0	0	0	0	0	0
ENSG00000274641	0	0	0	0	0	0	0	0	1	1	0	6	1	0	1	3
ENSG00000250124	0	0	0	0	0	0	0	0	0	0	0	0	0	0	0	0
ENSG00000163689	32	49	51	28	51	33	18	50	57	46	29	72	37	17	56	34
ENSG00000224169	0	0	0	0	0	0	0	0	0	0	0	0	0	0	0	0
ENSG00000163683	971	1352	1719	1725	1089	1493	1047	1145	1667	1209	1820	1323	964	1737	1851	2170
ENSG00000163682	11363	16912	14010	11033	8428	12683	7942	18092	18182	7727	12864	15643	8345	6578	10687	14068
ENSG00000163681	1315	1697	1591	2101	1508	2192	912	1389	1550	1289	1902	1344	990	1463	1488	1309
ENSG00000224161	0	0	0	0	0	0	0	0	0	0	0	0	0	0	0	0
ENSG00000163687	22	70	33	70	36	115	65	36	16	26	7	31	13	18	12	3
ENSG00000163686	295	306	227	268	209	366	334	248	293	179	306	225	200	239	168	259
ENSG00000224164	2	0	5	4	2	1	4	1	0	1	1	0	0	0	0	0
ENSG00000163684	248	296	333	250	288	358	252	285	392	264	371	318	245	341	242	353
ENSG00000238444	0	0	0	0	0	0	0	0	0	3	0	0	0	0	0	0
ENSG00000238446	0	0	0	0	0	0	0	0	0	0	0	0	0	0	0	0
ENSG00000238447	0	0	0	0	0	0	0	0	0	0	1	0	0	0	0	0
ENSG00000238440	0	0	0	0	0	0	0	0	0	0	0	0	0	0	0	0
ENSG00000238441	0	2	0	0	0	0	0	0	0	0	0	0	0	0	0	0
ENSG00000238442	0	0	0	0	0	0	0	0	0	0	0	0	0	0	0	0
ENSG00000238443	0	0	0	0	0	0	0	0	0	0	0	0	0	0	0	0
ENSG00000173954	0	0	0	0	0	0	0	0	0	0	0	0	0	0	0	0
ENSG00000238448	0	0	0	0	0	0	0	0	0	0	0	0	0	0	0	0
ENSG00000238449	0	0	0	0	0	0	0	0	0	0	0	0	0	0	0	0
ENSG00000173950	258	448	496	271	371	322	186	261	310	203	376	753	233	418	193	391
ENSG00000265556	0	2	0	2	0	1	0	2	0	1	0	0	0	1	0	0
ENSG00000276232	0	0	0	0	0	0	0	0	0	0	0	0	0	0	0	0
ENSG00000130518	116	181	122	60	71	203	64	120	606	600	915	1289	215	634	284	389
ENSG00000130517	837	671	971	943	907	885	997	940	808	580	764	610	573	600	900	653
ENSG00000130513	54	79	314	30	219	73	119	137	387	393	947	411	1100	395	1350	28
ENSG00000130511	1111	1272	1206	863	1049	1363	906	1237	1970	1196	1566	1945	1367	1525	1331	1059
ENSG00000225698	231	28	113	466	46	43	635	760	1	1	0	2	1	0	0	2
ENSG00000222346	0	0	0	0	1	0	0	0	0	0	0	0	0	0	0	0
ENSG00000172399	19	24	3	35	17	30	11	14	12	8	21	6	37	8	2	6
ENSG00000225693	1	2	2	0	1	2	1	1	0	0	0	5	0	2	0	2
ENSG00000076716	627	322	354	615	329	292	376	136	747	983	820	456	520	394	675	625
ENSG00000225690	0	1	0	0	0	0	0	0	0	0	0	0	0	0	0	0
ENSG00000225697	401	356	360	178	456	250	232	498	331	269	372	444	347	268	253	377
ENSG00000250126	4	6	2	0	7	2	1	5	1	1	4	2	1	0	0	3
ENSG00000225695	0	0	4	0	0	1	2	0	0	1	0	1	0	0	3	0
ENSG00000235719	0	0	0	0	0	0	0	0	0	0	0	0	0	0	0	0
ENSG00000235718	0	0	1	0	1	0	1	0	0	0	0	0	0	0	0	0
ENSG00000235717	0	0	0	0	0	0	0	0	0	0	0	0	0	0	0	0
ENSG00000235716	0	0	0	0	0	0	0	0	0	0	0	0	0	0	0	0
ENSG00000235713	0	0	0	0	0	0	0	0	0	0	0	0	0	0	0	0
ENSG00000235711	8	0	3	6	6	10	9	12	4	2	0	1	0	2	1	0
ENSG00000086589	952	982	1088	970	899	1292	874	1166	1247	869	1133	1192	800	991	1086	1131
ENSG00000163531	625	5208	789	427	686	5952	1066	516	78	60	58	126	98	106	378	59
ENSG00000163530	0	0	0	1	0	0	0	0	1	0	0	0	0	2	0	0
ENSG00000163535	120	283	193	174	173	246	80	132	143	113	132	657	183	124	125	573
ENSG00000163534	6	8	5	27	5	3	6	10	1	9	5	2	2	1	3	0
ENSG00000163536	228	128	183	270	173	251	118	256	77	60	98	64	70	68	99	60
ENSG00000134207	107	21	11	61	9	59	16	32	4	2	3	10	5	2	1	12
ENSG00000269635	0	1	0	0	0	0	0	1	0	0	0	0	0	0	0	0
ENSG00000134202	587	2401	971	514	981	2441	551	1186	419	277	325	772	314	400	285	486
ENSG00000134201	173	798	438	510	307	853	233	800	115	141	226	451	76	205	27	439
ENSG00000139636	773	896	706	823	890	691	584	923	700	660	738	654	574	493	639	568
ENSG00000196159	1428	1170	1479	2493	2185	2617	1350	1523	872	501	407	1131	741	760	1085	1035
ENSG00000274223	2	0	0	0	1	0	0	0	0	0	0	0	0	0	0	0
ENSG00000256609	0	1	2	0	0	0	0	3	0	1	2	1	3	0	0	0
ENSG00000196152	134	111	141	154	119	161	131	159	243	275	467	125	573	222	115	187
ENSG00000196151	172	211	195	187	210	253	229	218	304	241	287	235	244	266	275	547
ENSG00000196150	207	269	355	213	251	485	188	353	433	404	382	459	252	288	408	319
ENSG00000159496	477	298	242	242	504	357	248	496	345	349	426	503	404	481	106	506
ENSG00000159495	0	1	0	0	0	0	0	0	3	1	0	3	0	7	16	2
ENSG00000196154	3940	514	1375	2129	1417	558	1955	1608	3236	1711	2399	462	2206	1459	1273	260
ENSG00000167470	1353	973	2000	1379	1990	1020	1065	1647	2885	2159	3150	4614	1762	2503	2326	1961
ENSG00000167476	3199	1932	2449	3528	2966	2965	2597	2273	1902	1058	1470	2096	1611	1237	1634	1654
ENSG00000278655	3	2	0	1	3	1	0	0	0	3	2	1	2	7	0	2
ENSG00000183098	1310	2779	5716	2244	4010	4511	1490	2817	954	570	1109	874	493	643	309	504
ENSG00000003096	80	160	203	82	74	202	55	139	617	326	743	854	1509	411	813	456
ENSG00000183090	0	0	0	0	2	4	0	0	0	1	0	2	1	0	2	0
ENSG00000183091	175	62	46	123	110	60	163	147	41	87	103	148	94	130	81	63
ENSG00000183092	14	220	54	28	113	67	63	154	7	20	7	60	8	10	12	11
ENSG00000259928	0	0	0	0	0	0	0	0	0	2	1	0	0	0	0	0
ENSG00000120158	203	278	291	352	293	318	227	317	299	277	357	326	192	200	214	265
ENSG00000120159	263	375	429	395	334	374	292	344	579	535	606	632	451	526	585	842
ENSG00000269637	0	0	0	0	0	0	0	0	1	0	0	0	0	0	0	0
ENSG00000115539	423	474	552	417	374	454	317	474	697	398	613	595	510	407	703	471
ENSG00000120156	965	1176	1059	674	938	1544	828	737	863	693	477	578	479	447	1258	249
ENSG00000276236	0	0	0	0	0	0	0	0	0	0	0	0	0	0	0	0
ENSG00000278650	0	0	0	0	0	0	0	0	0	0	0	0	0	0	0	0
ENSG00000091317	2214	2013	3458	2340	2099	1853	2226	2569	5069	3946	4113	6251	2892	2378	6692	3112
ENSG00000204899	240	241	308	253	213	161	125	237	184	200	281	430	156	167	200	410
ENSG00000257332	0	0	0	1	0	0	0	0	0	0	0	0	0	0	0	0
ENSG00000273756	0	0	0	0	0	0	0	0	0	0	0	0	0	0	0	0
ENSG00000274134	1	0	0	0	1	0	1	0	0	0	0	3	1	0	5	0
ENSG00000067798	249	844	426	668	457	995	231	482	150	237	263	967	289	170	429	67
ENSG00000269179	0	0	0	0	0	0	0	0	0	0	0	0	0	0	0	0
ENSG00000204894	0	0	0	0	0	0	0	0	0	0	0	0	0	0	0	0
ENSG00000204897	0	0	0	0	0	0	0	0	0	0	0	0	3	0	0	0
ENSG00000159140	6164	5280	5967	5729	5693	7217	4802	6389	7508	5865	7982	8064	6130	7538	6031	8207
ENSG00000261416	543	134	376	424	175	118	425	337	185	206	168	77	448	76	454	42
ENSG00000182329	2	1	1	5	1	1	3	4	16	10	23	31	15	14	26	14
ENSG00000159147	1015	963	1028	949	952	1197	884	1187	1383	1072	1396	1635	1129	1244	1076	1503
ENSG00000182325	198	231	241	177	217	212	158	293	490	348	413	383	277	311	299	400
ENSG00000182324	37	21	12	15	18	20	25	22	55	68	40	18	26	35	40	34
ENSG00000182327	16	6	7	8	15	3	4	2	7	2	10	7	8	5	2	9
ENSG00000182326	22647	47605	48193	50510	41689	35597	31032	56084	26843	13402	23085	7040	14120	15199	11750	6720
ENSG00000202078	10	1	3	4	9	0	0	8	5	5	5	17	9	11	4	5
ENSG00000202079	1	1	0	0	0	1	0	0	5	1	0	0	0	0	2	1
ENSG00000202070	0	0	0	0	0	0	0	0	0	0	0	0	0	0	0	1
ENSG00000202071	0	0	0	0	2	0	0	0	0	0	0	0	0	0	1	0
ENSG00000202074	0	0	0	0	0	0	0	0	0	0	0	0	0	0	0	0
ENSG00000278658	0	0	0	0	0	0	0	0	0	0	0	0	0	0	0	0
ENSG00000169499	1264	1345	1246	1363	1040	1633	1206	1344	959	539	807	1625	1109	976	868	1182
ENSG00000221269	1	2	0	0	5	0	0	2	0	3	4	8	1	0	0	7
ENSG00000115289	316	204	281	294	283	363	262	359	450	327	471	257	281	378	269	293
ENSG00000115286	1241	981	1128	1059	1052	1202	1121	1098	1472	786	960	1074	832	1097	1151	1009
ENSG00000115282	661	582	656	623	621	777	582	782	755	642	690	627	531	630	522	748
ENSG00000169495	84	11	67	143	471	56	556	203	30	6	11	2	8	8	54	4
ENSG00000153721	163	517	375	408	301	553	135	255	743	881	1249	860	606	1570	790	673
ENSG00000077514	346	403	530	506	438	673	359	518	659	490	642	955	508	502	553	807
ENSG00000105954	0	0	0	0	0	0	0	0	0	0	0	0	0	0	0	0
ENSG00000105953	1889	1656	1868	1771	1772	2148	1618	1839	2987	2249	3067	2421	2243	3892	2433	1843
ENSG00000270012	64	48	32	19	40	27	43	44	43	63	46	42	64	48	23	66
ENSG00000121207	2	31	4	5	3	0	0	2	7	5	5	16	5	1	3	10
ENSG00000261418	0	0	0	2	0	0	0	0	0	0	0	0	0	0	0	0
ENSG00000158769	440	325	414	342	341	603	472	353	1331	1281	1892	849	601	1122	1113	826
ENSG00000150510	114	68	115	72	95	121	77	121	269	166	177	325	144	389	243	38
ENSG00000270017	0	0	0	0	0	0	0	1	0	0	0	0	0	0	0	0
ENSG00000158764	0	71	23	45	11	68	12	9	0	0	0	0	0	0	0	0
ENSG00000273729	151	212	239	174	257	278	118	214	136	116	141	118	142	116	136	100
ENSG00000223271	0	0	0	0	0	0	0	0	0	0	0	0	0	1	0	0
ENSG00000252459	0	0	0	0	0	0	0	0	0	0	0	0	0	0	0	0
ENSG00000197102	7955	8008	10734	8175	9057	11202	6894	9589	12699	9077	12519	12537	8161	12383	11157	11024
ENSG00000252457	0	0	0	0	0	0	0	0	0	0	0	0	0	0	0	0
ENSG00000252456	2	0	0	4	2	0	1	0	0	1	4	1	1	2	0	1
ENSG00000252455	0	0	0	0	0	0	0	0	0	0	0	0	0	0	0	0
ENSG00000252454	0	0	0	0	0	0	0	0	0	0	0	0	0	0	0	0
ENSG00000252453	0	0	0	0	0	0	0	0	0	0	0	0	0	0	0	0
ENSG00000252452	0	3	0	1	0	0	0	1	0	2	0	0	1	1	0	1
ENSG00000252451	0	0	0	0	0	0	0	0	0	0	0	0	0	0	0	0
ENSG00000252450	0	0	0	0	0	0	0	0	0	0	0	0	0	0	0	0
ENSG00000108622	826	513	552	653	593	649	622	687	538	341	268	378	252	283	403	297
ENSG00000236869	27	24	49	30	43	37	26	38	24	14	16	24	22	22	9	30
ENSG00000207386	0	0	0	0	0	0	0	0	0	0	0	0	0	0	0	0
ENSG00000270591	1	0	0	0	0	0	0	0	1	4	6	4	1	2	0	1
ENSG00000216042	0	0	0	0	0	0	0	0	0	0	0	0	0	0	0	0
ENSG00000216045	0	0	0	0	0	0	0	0	0	0	0	0	0	0	0	0
ENSG00000216047	0	0	0	0	0	0	0	0	0	0	0	0	0	0	0	0
ENSG00000256417	0	3	0	0	0	0	0	0	2	0	0	0	0	0	0	0
ENSG00000250966	0	0	0	0	0	0	0	0	0	0	0	1	1	0	0	0
ENSG00000162378	910	1088	1199	891	923	1395	863	1015	1002	668	968	1099	759	1072	769	1120
ENSG00000280399	2	10	2	5	17	2	7	7	22	22	24	26	8	130	9	25
ENSG00000207549	0	0	0	0	0	0	0	0	0	0	0	0	0	0	0	0
ENSG00000207548	0	0	0	0	0	0	0	0	0	0	0	0	0	0	0	0
ENSG00000162374	11	1	0	4	2	0	3	1	6	1	3	0	3	1	6	0
ENSG00000207546	0	0	0	0	0	0	0	0	0	0	0	0	0	0	0	0
ENSG00000162377	399	331	439	364	305	411	349	398	711	402	566	478	402	563	281	510
ENSG00000250969	0	0	0	0	0	0	0	0	0	0	0	1	0	0	0	0
ENSG00000250968	0	0	0	0	0	0	0	0	0	0	0	0	0	0	0	0
ENSG00000162373	63	150	133	70	102	260	59	108	22	16	19	88	14	17	43	71
ENSG00000252185	0	0	0	0	0	0	0	0	0	0	0	0	0	0	0	0
ENSG00000213671	0	0	0	0	0	0	0	0	0	0	0	0	1	0	0	0
ENSG00000213672	505	966	624	429	722	1052	446	801	622	501	596	605	443	587	710	1023
ENSG00000213673	0	0	0	0	0	0	0	0	0	0	0	0	0	0	0	0
ENSG00000252181	0	0	0	0	0	0	0	0	0	0	0	0	0	0	0	0
ENSG00000213676	2086	1805	2420	2059	2039	2682	1709	2061	2534	1970	2400	2752	2054	2826	2317	3322
ENSG00000252182	0	0	0	0	0	0	0	0	0	0	0	0	0	0	0	0
ENSG00000278596	0	0	0	0	0	0	0	0	0	0	0	0	0	0	0	0
ENSG00000236863	0	0	0	0	0	0	0	0	0	1	0	0	0	0	5	0
ENSG00000252188	0	0	0	0	0	0	0	0	0	0	0	0	0	0	0	0
ENSG00000204300	0	0	0	0	0	0	0	0	0	0	0	0	0	0	0	0
ENSG00000204301	1550	546	645	567	1456	1334	482	1048	398	289	332	676	345	426	404	348
ENSG00000265981	4	0	0	1	1	1	0	1	2	0	0	3	1	0	0	3
ENSG00000265980	0	0	0	0	0	0	0	0	0	0	0	0	0	0	0	0
ENSG00000204304	1509	1874	2023	1625	1742	2284	1144	2024	2077	1451	1641	2463	1679	1557	1281	2312
ENSG00000204305	209	137	78	87	121	114	166	159	161	116	133	232	130	136	95	177
ENSG00000265985	0	0	0	0	0	0	0	0	0	0	0	0	0	0	0	0
ENSG00000265984	0	2	0	1	4	1	0	1	0	1	1	0	0	0	0	0
ENSG00000204308	1016	1213	1043	1291	1106	1313	792	963	1374	920	1051	1534	964	1097	1203	1515
ENSG00000258605	0	0	0	0	0	0	0	0	0	0	0	0	0	0	0	0
ENSG00000185198	5	5	4	0	3	1	6	3	30	11	13	2	72	4	47	0
ENSG00000258600	0	0	0	0	0	0	0	0	0	0	0	0	0	0	0	0
ENSG00000258601	0	0	0	0	0	0	0	0	0	0	0	0	0	0	0	0
ENSG00000258602	0	0	0	0	1	0	0	3	0	0	2	4	34	1	0	0
ENSG00000258603	8	2	4	4	6	3	1	3	1	0	3	1	1	2	0	1
ENSG00000210077	0	0	0	0	0	0	0	0	0	0	0	0	0	0	0	0
ENSG00000249584	0	0	0	0	0	0	0	0	0	0	0	0	0	0	0	0
ENSG00000102239	0	1	0	0	0	2	0	0	0	3	0	0	1	0	1	4
ENSG00000249581	0	0	0	0	0	0	0	0	0	0	0	0	0	0	0	0
ENSG00000249580	0	0	0	0	0	0	0	0	0	0	0	0	0	0	0	0
ENSG00000249582	0	0	0	0	0	0	0	0	0	0	0	0	0	0	0	0
ENSG00000102230	96	241	287	180	248	188	152	261	25	12	13	177	23	15	43	55
ENSG00000249588	0	0	0	0	0	0	0	0	0	0	0	1	0	1	1	1
ENSG00000074755	1522	1181	1360	1343	1676	1794	1429	1333	2213	2179	2555	1534	1579	2223	1768	1695
ENSG00000267039	1	0	0	0	0	0	0	0	0	0	0	0	0	0	0	0
ENSG00000220685	7	2	4	1	3	3	3	4	3	3	7	2	3	5	0	0
ENSG00000254118	0	0	0	0	0	0	0	0	0	0	0	0	0	0	0	0
ENSG00000078403	869	847	1002	829	781	1238	833	982	893	710	1114	790	698	981	662	1012
ENSG00000253728	0	0	0	0	0	0	0	0	0	0	0	0	0	0	0	0
ENSG00000078401	443	401	680	612	508	535	351	462	454	478	428	292	208	182	801	126
ENSG00000253726	0	0	0	0	0	0	0	0	0	0	0	0	0	0	0	0
ENSG00000254115	0	0	0	0	0	0	0	0	0	0	0	0	0	0	0	0
ENSG00000253725	0	0	0	0	0	0	0	0	0	0	0	0	0	0	0	0
ENSG00000253722	99	94	99	71	85	113	67	108	118	107	106	111	121	125	111	141
ENSG00000254111	3	0	0	0	0	0	0	0	0	0	0	0	0	0	0	0
ENSG00000254112	0	2	0	0	0	0	0	0	0	0	0	0	0	0	0	0
ENSG00000253721	0	0	0	0	0	0	0	0	0	0	0	0	0	0	0	0
ENSG00000107779	561	1268	1319	1002	867	1395	565	1138	1114	739	1582	1339	757	1062	979	1240
ENSG00000142188	1812	2087	1977	1530	1714	1875	1958	2016	1704	1270	1765	1435	1268	1522	1540	1460
ENSG00000107771	1119	1131	1474	1191	1174	1597	1014	1127	925	715	952	1132	866	1148	920	868
ENSG00000142182	3	0	0	0	0	2	4	0	1	1	0	1	0	1	0	0
ENSG00000142185	1165	193	509	976	718	244	998	458	94	74	69	96	182	138	108	170
ENSG00000142186	1704	2028	2904	2082	2316	2306	1889	2238	2857	1957	2732	2583	2385	2970	3077	2531
ENSG00000273759	22	10	9	10	14	9	9	11	10	7	9	9	8	10	5	18
ENSG00000155659	5871	2290	2983	4029	2952	1548	3002	3151	581	300	612	325	1370	297	356	210
ENSG00000155657	975	1103	827	750	1036	982	709	1129	718	796	1028	1099	726	830	412	966
ENSG00000258265	0	0	0	0	0	0	0	0	0	0	0	0	0	0	0	0
ENSG00000180015	1	0	0	1	5	3	3	1	1	2	0	3	2	4	2	1
ENSG00000266187	0	0	0	0	0	0	0	0	0	0	0	0	0	0	0	0
ENSG00000266184	0	0	0	0	0	0	0	0	0	0	0	0	0	0	0	0
ENSG00000180016	0	0	0	4	0	0	0	0	0	0	0	0	0	0	0	0
ENSG00000180011	930	2173	1605	845	1376	1545	934	1521	1310	1209	1725	1250	1053	1354	789	1777
ENSG00000124356	630	890	913	787	718	972	661	779	1376	947	1706	1225	1088	1349	1033	1381
ENSG00000220537	0	0	0	0	0	0	0	0	0	0	0	0	0	0	0	0
ENSG00000266181	0	0	0	0	0	0	0	0	0	0	0	0	0	0	0	0
ENSG00000188263	1	6	1	1	1	1	0	2	1	3	3	5	3	1	0	0
ENSG00000196843	1244	411	980	1169	998	909	966	910	1276	799	1994	2039	900	984	1498	590
ENSG00000180019	0	1	0	0	1	1	0	2	0	0	0	1	1	1	0	0
ENSG00000196844	0	0	0	0	1	0	0	1	0	0	0	0	0	0	0	6
ENSG00000230203	0	0	0	0	0	0	0	0	0	0	0	0	0	0	0	0
ENSG00000266189	1	7	1	1	6	1	1	3	0	3	1	0	1	0	0	0
ENSG00000186417	74	19	30	38	19	27	23	17	1	2	2	36	5	2	3	4
ENSG00000186416	169	176	224	178	154	290	171	243	255	191	294	345	154	244	210	374
ENSG00000255641	0	0	0	0	0	0	0	0	0	1	0	0	2	0	0	0
ENSG00000255647	1	1	0	3	2	1	1	0	1	0	0	1	3	4	2	0
ENSG00000255644	86	166	280	131	234	138	130	232	102	81	105	103	121	95	88	80
ENSG00000267755	145	282	195	190	197	259	154	227	356	180	221	135	194	159	321	192
ENSG00000255649	4	4	1	1	1	0	0	4	0	0	0	2	0	0	0	1
ENSG00000255648	0	0	0	0	0	0	0	0	0	0	0	0	0	2	0	1
ENSG00000267750	19	35	26	8	18	10	15	12	6	2	10	11	9	7	16	22
ENSG00000263002	255	268	282	267	321	306	213	348	302	240	303	227	222	365	240	362
ENSG00000267752	0	0	0	0	0	0	0	0	0	0	0	0	0	0	0	0
ENSG00000282842	0	0	0	0	0	0	0	0	0	0	0	0	0	0	0	0
ENSG00000219133	0	0	0	0	1	0	0	0	0	0	0	0	0	0	1	0
ENSG00000219135	0	0	0	0	0	0	0	0	0	0	0	0	0	0	0	0
ENSG00000226688	636	330	578	522	618	467	573	527	309	276	288	400	536	374	464	281
ENSG00000219139	0	0	0	0	0	0	0	0	0	0	0	0	0	0	0	0
ENSG00000070182	210	176	154	83	269	251	57	208	239	178	192	194	230	402	169	149
ENSG00000226686	4	10	6	11	10	5	9	12	10	11	11	13	6	9	21	22
ENSG00000226681	0	0	0	0	0	0	0	0	0	0	0	0	0	0	0	0
ENSG00000226680	0	0	0	0	0	0	0	0	0	0	0	0	0	0	0	0
ENSG00000226683	0	0	0	0	0	1	0	0	0	0	0	0	0	3	0	0
ENSG00000264120	0	0	0	0	0	0	0	0	0	0	0	0	0	0	0	0
ENSG00000263006	13	28	23	6	43	39	39	3	22	37	31	28	30	101	35	35
ENSG00000264124	0	0	0	0	0	0	0	0	0	0	0	0	0	0	0	0
ENSG00000264125	0	0	0	0	3	0	0	1	1	0	0	0	0	0	0	0
ENSG00000264128	0	0	0	0	0	0	0	0	0	0	0	0	0	0	0	0
ENSG00000121314	0	0	0	1	0	0	0	0	0	0	1	0	1	0	0	0
ENSG00000103671	471	607	592	450	486	573	402	470	955	693	891	689	630	759	655	692
ENSG00000213391	2	0	1	1	0	0	0	0	1	0	1	0	0	1	0	0
ENSG00000119638	1679	2465	2307	1780	1972	2704	1420	2092	2069	1464	1925	2255	1449	2011	1269	2680
ENSG00000108797	488	1108	664	318	890	836	406	734	1588	755	1889	1560	1300	1598	270	817
ENSG00000227372	551	623	398	612	552	765	341	579	649	522	581	600	446	634	292	729
ENSG00000119632	1174	1237	920	969	1133	1136	757	751	802	366	641	1080	726	379	455	565
ENSG00000108798	679	248	521	601	575	238	584	370	256	210	191	246	450	132	409	90
ENSG00000108799	1050	1183	942	1053	1096	2103	905	1212	1529	1268	1840	643	940	2055	1028	1706
ENSG00000227376	3	3	3	1	2	0	0	3	4	5	2	2	0	1	0	0
ENSG00000119636	235	468	449	279	393	471	197	417	1149	1026	2196	932	734	1752	836	1343
ENSG00000227374	0	1	6	4	4	4	1	1	3	3	2	2	2	5	1	1
ENSG00000227375	0	15	20	10	9	8	11	10	19	14	18	49	15	40	19	61
ENSG00000227080	19	16	7	18	13	12	8	13	13	16	18	27	12	16	11	13
ENSG00000227081	6	5	0	6	1	4	0	5	2	2	3	0	1	0	5	2
ENSG00000185267	111	85	98	96	103	164	54	107	132	101	139	201	110	141	95	109
ENSG00000227083	4	0	0	1	1	0	0	1	0	1	1	0	0	3	0	0
ENSG00000185261	50	54	105	71	71	88	56	54	72	25	44	112	43	62	38	99
ENSG00000265450	0	0	2	0	2	0	0	0	0	0	0	0	0	0	0	0
ENSG00000265453	0	0	0	0	0	0	0	0	0	0	0	0	0	0	0	0
ENSG00000185262	1054	479	1077	970	747	690	821	738	1915	1955	3663	1259	906	1589	2625	1894
ENSG00000227088	0	0	0	0	0	0	0	0	0	0	0	0	0	0	0	0
ENSG00000227089	0	0	0	0	0	0	0	0	0	0	0	0	0	0	0	0
ENSG00000249055	0	0	0	0	0	0	0	0	0	0	0	0	0	0	0	0
ENSG00000147206	28	7	5	7	10	3	16	5	10	9	28	54	13	54	1	47
ENSG00000185269	2	5	52	10	24	1	21	75	2	2	3	14	6	4	0	0
ENSG00000249052	0	0	0	0	0	0	0	0	0	0	0	0	0	0	0	0
ENSG00000249051	0	0	0	0	0	0	0	0	0	0	0	0	0	0	0	0
ENSG00000147202	704	691	770	623	556	953	609	614	825	542	839	640	474	865	620	579
ENSG00000226979	20	7	8	27	4	1	16	23	11	9	3	6	4	4	7	2
ENSG00000226978	0	0	0	0	0	0	0	0	0	0	0	0	0	0	0	0
ENSG00000259152	0	0	0	0	0	0	0	0	0	0	0	0	0	0	0	0
ENSG00000226973	0	0	0	0	0	0	0	0	0	0	0	0	0	0	0	0
ENSG00000226972	0	0	0	0	0	0	0	0	3	2	0	0	2	1	0	3
ENSG00000226971	0	0	2	0	0	0	0	0	0	1	0	0	0	2	0	0
ENSG00000226970	0	0	0	0	0	0	0	0	0	0	0	0	0	0	0	0
ENSG00000226977	2	1	0	0	5	2	0	1	2	7	1	3	4	2	0	2
ENSG00000226976	5	0	0	0	0	0	0	0	0	0	0	0	0	3	0	0
ENSG00000226975	0	0	0	0	0	0	0	0	0	0	0	0	0	0	0	0
ENSG00000266392	1	2	1	2	2	4	0	3	3	1	2	0	0	0	2	3
ENSG00000211706	43	2	2	23	7	7	42	24	0	1	1	3	1	0	0	0
ENSG00000211707	0	0	0	3	0	0	0	0	0	0	0	1	0	0	0	0
ENSG00000170465	0	0	11	0	0	0	0	8	0	0	0	0	0	8	11	14
ENSG00000170464	240	498	399	314	351	773	236	398	224	142	203	300	121	175	159	268
ENSG00000266391	0	0	0	0	0	0	0	0	0	0	0	0	0	0	0	0
ENSG00000211701	0	0	0	1	0	0	3	1	0	1	0	0	0	0	1	0
ENSG00000214558	3	5	1	0	1	0	3	2	3	2	4	2	3	10	1	9
ENSG00000104371	0	0	1	0	2	0	2	2	0	0	0	1	0	1	1	0
ENSG00000266390	0	0	0	0	0	0	0	0	0	0	0	0	0	0	0	0
ENSG00000104375	338	837	637	434	463	876	403	591	1201	715	1272	1124	700	1004	667	897
ENSG00000170469	25	45	30	18	25	36	30	30	48	42	65	81	48	66	53	89
ENSG00000170468	202	229	255	182	215	229	240	270	430	352	450	274	262	446	295	340
ENSG00000281675	0	0	0	0	0	0	0	0	0	0	0	0	0	0	0	0
ENSG00000108861	3037	1669	2915	2812	2484	2238	3147	2647	3591	2610	3487	2856	2862	2703	3693	1174
ENSG00000259188	4	1	3	0	2	1	5	4	2	2	1	1	5	0	2	0
ENSG00000281674	0	0	0	0	0	0	0	0	0	0	0	0	1	0	2	0
ENSG00000133561	1741	973	1195	1355	1033	1983	1319	1259	537	372	430	340	741	377	743	246
ENSG00000226029	78	59	18	32	63	35	37	77	50	40	55	55	32	49	19	58
ENSG00000226028	0	0	0	0	0	0	0	0	0	0	0	0	0	0	0	0
ENSG00000204335	2	5	20	1	9	3	5	10	204	139	92	45	58	167	103	163
ENSG00000278449	0	0	0	0	0	0	0	0	0	0	0	0	0	0	0	0
ENSG00000226020	0	0	0	0	0	0	0	0	0	0	0	0	0	0	0	0
ENSG00000226023	0	0	0	0	0	0	0	0	0	0	0	0	0	0	0	0
ENSG00000226022	0	0	0	0	0	0	0	0	0	0	0	5	0	0	0	1
ENSG00000226025	0	1	0	0	0	1	0	5	2	5	15	1	9	4	2	1
ENSG00000226024	0	0	0	0	0	0	0	0	0	0	0	0	0	0	0	0
ENSG00000226026	27	17	28	26	31	43	13	21	13	12	7	39	10	28	24	57
ENSG00000187766	0	0	0	0	0	0	0	0	0	0	0	0	0	0	0	0
ENSG00000266402	0	3	1	0	1	0	0	0	2	1	0	0	0	3	1	0
ENSG00000141696	484	745	1044	701	946	466	386	745	591	400	503	860	506	560	405	557
ENSG00000266400	0	0	0	0	0	0	0	0	0	0	0	0	0	0	0	0
ENSG00000187762	2	1	0	0	1	3	1	0	1	1	1	2	4	0	0	2
ENSG00000187763	0	0	0	0	0	0	0	2	0	0	0	0	0	0	0	0
ENSG00000266405	14	24	27	21	29	36	14	24	13	11	13	14	10	13	0	18
ENSG00000250958	0	0	0	0	0	0	0	0	0	0	0	0	0	0	0	0
ENSG00000266409	0	0	0	0	0	0	0	0	0	0	0	0	0	0	0	0
ENSG00000266398	0	0	0	0	0	0	0	0	0	0	0	0	0	0	0	0
ENSG00000141698	378	603	802	488	688	884	372	603	650	564	852	694	680	826	557	513
ENSG00000141699	993	1024	1352	1160	1069	1398	918	1106	1651	1462	1694	973	883	1435	1540	1595
ENSG00000276918	0	0	0	0	0	0	0	0	0	1	0	0	0	0	0	0
ENSG00000276919	0	0	0	0	0	0	0	0	0	0	0	0	0	0	0	0
ENSG00000279728	0	0	0	0	0	0	0	0	0	0	0	0	0	0	0	0
ENSG00000279729	0	0	0	0	0	0	0	0	0	0	0	0	0	0	0	0
ENSG00000274389	0	0	0	0	0	0	0	0	0	0	0	0	0	0	0	0
ENSG00000279722	61	45	30	40	41	67	34	61	47	43	37	32	28	49	30	53
ENSG00000276911	0	0	0	0	0	0	0	0	0	0	0	0	0	0	0	0
ENSG00000279720	11	0	0	2	14	9	5	0	8	0	4	3	6	5	13	2
ENSG00000265695	0	0	0	0	0	0	0	0	0	0	0	0	0	0	0	0
ENSG00000279726	0	2	9	0	16	8	3	6	11	2	3	24	11	1	3	17
ENSG00000276915	0	0	0	0	0	0	0	0	0	0	0	0	0	0	0	0
ENSG00000276916	17	6	1	3	8	6	1	4	14	6	14	25	12	22	2	15
ENSG00000276917	0	0	0	0	0	0	0	0	0	0	0	1	0	0	0	0
ENSG00000263470	14	61	26	28	33	95	21	25	34	25	20	56	24	42	78	21
ENSG00000100321	322	1358	661	377	534	1217	424	714	506	275	385	529	715	400	242	496
ENSG00000100320	2215	4277	4398	3625	3587	6333	1863	3579	3214	2081	2867	5422	4004	3071	2991	3445
ENSG00000263475	0	0	0	1	0	0	0	0	0	1	0	1	0	2	0	1
ENSG00000100325	1311	1132	1518	1235	1142	1358	1232	1395	1864	1371	2049	1348	1970	2231	1999	1545
ENSG00000072803	1086	1338	1621	1419	1278	1572	1138	1430	1569	1056	1661	1752	1250	1267	1676	1419
ENSG00000257271	0	3	1	0	0	0	0	2	1	0	0	0	0	0	0	1
ENSG00000222305	0	0	0	0	0	0	0	0	0	0	0	1	0	0	0	0
ENSG00000222300	0	0	0	0	0	0	0	0	0	0	0	0	0	0	0	0
ENSG00000222302	0	0	0	0	0	0	0	0	0	0	0	0	0	0	0	0
ENSG00000222303	0	0	0	0	0	0	0	0	0	0	0	0	0	0	0	0
ENSG00000219280	0	0	0	0	0	0	0	0	0	0	0	0	0	0	0	0
ENSG00000222308	0	0	0	0	0	0	0	0	0	0	0	0	0	0	0	0
ENSG00000222309	0	0	0	0	0	0	0	0	0	0	0	0	0	0	0	0
ENSG00000219284	0	0	0	0	0	0	0	0	0	0	0	0	0	0	0	0
ENSG00000141522	5295	5188	6830	5300	5870	4843	4713	5632	9823	8307	10175	6418	7023	8338	9344	5811
ENSG00000141526	4231	959	3392	3310	3016	830	3761	2595	4262	4525	8336	1322	3577	4244	5869	1067
ENSG00000141527	356	99	122	186	298	70	172	252	175	235	142	109	117	200	58	199
ENSG00000141524	1934	480	649	1276	835	528	1486	1143	637	581	500	634	904	548	699	233
ENSG00000248329	114	21	320	195	360	0	31	96	0	0	0	11	0	0	0	1
ENSG00000261187	6	5	2	6	12	7	2	4	4	9	2	7	5	11	0	9
ENSG00000248327	0	0	0	0	0	0	0	0	0	0	0	0	0	0	0	0
ENSG00000261184	0	0	0	0	0	0	0	0	0	0	0	0	0	0	0	0
ENSG00000248322	0	0	0	0	0	0	0	0	0	0	0	0	0	0	1	0
ENSG00000248323	104	15	29	15	73	7	31	60	19	40	39	15	16	15	20	0
ENSG00000248320	0	0	0	0	0	0	0	0	0	0	0	0	0	0	0	0
ENSG00000223651	4	0	0	1	0	0	0	0	0	0	0	0	0	0	0	0
ENSG00000223650	1	0	0	0	3	0	0	1	2	1	2	2	0	1	1	1
ENSG00000223653	5	6	16	4	24	13	16	7	6	13	4	10	16	8	23	11
ENSG00000223652	10	79	84	35	73	118	7	61	28	29	11	126	43	42	19	36
ENSG00000223655	0	0	0	0	0	0	0	0	0	0	0	0	0	0	0	0
ENSG00000223657	0	0	0	0	0	0	0	0	0	0	0	0	0	0	0	0
ENSG00000223656	7	6	8	2	6	7	5	12	15	2	3	5	5	9	15	1
ENSG00000223658	9	11	41	9	14	5	4	18	56	61	63	57	53	17	26	38
ENSG00000264298	0	0	0	0	0	0	0	1	0	0	0	0	0	0	0	1
ENSG00000264299	20	569	71	76	75	393	136	122	19	18	7	17	9	14	39	47
ENSG00000260584	0	0	0	1	0	1	0	0	0	0	0	4	0	0	0	0
ENSG00000260585	0	0	0	0	0	0	0	0	0	0	5	1	3	0	0	0
ENSG00000260586	0	0	0	0	0	0	0	0	0	0	1	0	2	0	0	0
ENSG00000177112	215	244	141	223	287	340	132	266	73	28	46	233	78	86	37	33
ENSG00000260581	1	2	3	4	3	2	0	7	0	0	1	3	1	0	1	9
ENSG00000260582	0	0	0	0	0	0	0	0	0	0	0	0	0	0	0	0
ENSG00000260583	0	1	1	1	3	3	2	1	6	1	4	6	2	5	0	1
ENSG00000100490	160	253	156	104	153	376	112	179	281	191	281	276	160	423	148	384
ENSG00000260588	28	9	24	18	21	16	17	36	5	7	8	11	10	3	10	12
ENSG00000260589	8	13	6	7	13	5	18	10	16	11	5	7	14	22	13	20
ENSG00000177119	3001	3499	3722	4959	3547	5580	2414	3588	1806	912	1420	2160	1513	1519	1494	1628
ENSG00000268001	319	186	211	263	175	182	250	177	154	139	158	121	153	71	112	80
ENSG00000104497	222	336	323	257	243	449	264	216	266	267	333	217	154	190	224	244
ENSG00000173744	1501	1328	1729	1526	1513	1387	1576	1670	1930	1657	2804	1613	1295	1797	1847	1701
ENSG00000104490	498	2112	769	610	655	1879	638	924	1309	1257	1729	1205	897	1177	926	2805
ENSG00000168010	1976	766	774	1076	1475	919	1276	1522	560	562	583	1104	781	577	399	714
ENSG00000157110	1268	2696	1603	768	1468	4472	983	1618	2280	1276	1665	2647	1967	1799	2359	1584
ENSG00000104499	0	0	0	0	0	0	0	3	0	0	0	1	0	0	2	0
ENSG00000076321	535	722	794	839	657	948	479	788	502	372	559	599	415	496	396	593
ENSG00000106686	72	62	69	72	51	87	61	85	128	110	109	126	82	97	92	128
ENSG00000005175	540	923	781	798	594	625	675	747	623	464	726	989	476	544	474	685
ENSG00000257769	60	98	86	96	111	143	72	87	99	107	110	80	78	90	107	113
ENSG00000229338	0	0	0	2	0	0	0	0	1	0	1	3	0	0	0	0
ENSG00000229339	1	0	0	0	0	0	0	0	0	0	0	0	0	0	0	1
ENSG00000229330	0	0	0	0	0	0	0	0	0	0	1	1	0	0	1	0
ENSG00000229331	5	0	0	0	2	0	1	0	0	0	0	0	0	1	0	0
ENSG00000229332	0	0	0	0	1	0	0	0	0	0	0	0	0	0	0	0
ENSG00000277846	0	0	0	0	0	0	0	0	0	0	0	0	0	0	0	0
ENSG00000229334	71	101	121	103	85	86	98	124	115	107	127	163	102	117	108	126
ENSG00000229335	0	0	0	0	0	0	0	0	0	0	0	0	0	0	0	2
ENSG00000229336	0	0	0	0	0	0	0	0	0	0	0	0	0	0	0	0
ENSG00000229337	1	2	0	1	1	2	0	1	0	1	0	5	0	1	1	2
ENSG00000221659	0	0	0	0	0	0	0	0	0	0	0	0	0	0	0	0
ENSG00000259848	12	1	6	10	9	11	8	0	23	8	41	98	18	24	18	66
ENSG00000221653	0	0	0	0	0	0	0	0	0	0	0	0	0	0	0	0
ENSG00000118276	143	228	163	237	148	171	101	192	141	92	131	149	135	149	98	420
ENSG00000221650	0	0	0	0	0	0	0	0	0	0	0	1	0	0	0	1
ENSG00000221657	0	0	0	0	0	0	1	0	0	0	0	0	0	0	0	0
ENSG00000118271	0	0	0	0	0	0	0	0	0	2	3	3	0	0	0	18
ENSG00000221655	0	0	1	0	2	0	0	0	0	0	0	1	1	0	2	0
ENSG00000221654	0	0	0	0	0	0	0	0	0	0	0	0	0	0	0	0
ENSG00000168955	3	0	1	5	1	0	0	3	0	6	3	0	1	7	0	3
ENSG00000071677	0	0	0	0	0	0	0	0	0	0	0	0	0	0	0	0
ENSG00000139044	138	80	93	113	98	36	73	103	7486	10817	9044	1049	4766	3785	11116	619
ENSG00000003436	1061	952	1539	1063	1070	1773	1321	1139	1024	495	1079	799	531	706	1878	344
ENSG00000276413	0	0	0	0	0	0	0	0	0	0	0	0	0	0	0	0
ENSG00000212191	0	0	0	0	0	0	0	0	0	0	0	0	0	0	0	0
ENSG00000227755	0	26	5	7	4	19	6	6	17	7	14	29	11	9	8	29
ENSG00000129946	331	1173	1021	484	770	1076	427	1170	407	272	201	911	261	273	457	660
ENSG00000260361	3	3	2	4	5	3	5	5	4	5	5	7	6	3	10	23
ENSG00000260362	0	0	0	0	1	0	0	0	0	0	2	2	0	4	0	2
ENSG00000260364	4	10	1	12	16	3	2	11	7	11	5	10	2	19	12	10
ENSG00000260366	1	1	0	0	2	0	0	2	0	1	0	0	0	1	2	0
ENSG00000260367	179	201	345	188	188	163	187	254	243	227	185	133	113	207	186	195
ENSG00000234075	0	0	0	0	0	0	0	0	0	0	0	0	0	0	0	0
ENSG00000260369	1	3	0	0	1	1	0	0	2	2	1	0	0	0	0	0
ENSG00000259180	4	13	14	3	5	11	7	20	10	12	15	14	33	16	5	7
ENSG00000234076	13	4	7	3	10	5	18	8	1	0	2	9	3	7	2	1
ENSG00000234071	0	0	0	0	0	0	0	0	0	0	0	0	0	0	0	0
ENSG00000234070	3	8	4	6	6	6	5	1	16	3	15	33	14	9	32	29
ENSG00000234073	0	0	0	0	1	0	0	2	0	0	0	0	0	0	1	1
ENSG00000234072	298	300	267	202	272	332	268	340	398	357	398	473	312	459	299	444
ENSG00000274457	18	20	14	13	9	11	25	15	2	2	0	2	0	2	0	1
ENSG00000259841	0	0	0	0	0	0	0	0	0	0	0	0	0	0	0	0
ENSG00000274455	0	0	2	0	0	0	0	0	0	0	1	0	0	0	0	0
ENSG00000274453	0	0	0	0	0	0	0	0	0	0	0	0	0	0	0	0
ENSG00000106688	96	187	436	182	217	136	95	169	10013	11811	12332	258	8870	2264	18037	170
ENSG00000268173	0	0	1	0	0	0	2	0	0	0	0	0	0	3	1	0
ENSG00000091583	0	0	0	0	0	0	0	0	0	0	0	2	0	0	0	11
ENSG00000113100	0	0	0	0	0	0	0	0	0	0	0	0	0	0	0	0
ENSG00000206199	390	185	346	427	325	304	328	295	195	180	280	176	203	197	246	304
ENSG00000274459	0	0	0	0	0	0	0	0	0	0	0	0	0	0	0	0
ENSG00000274458	0	0	0	0	0	0	0	0	0	0	0	0	0	0	0	0
ENSG00000199728	0	0	0	0	0	0	0	0	0	0	0	0	0	0	0	0
ENSG00000259181	0	0	0	0	0	2	0	0	0	1	0	0	0	0	0	4
ENSG00000199727	0	0	0	0	0	0	0	0	0	0	0	0	0	0	0	0
ENSG00000139641	2469	3755	3061	3177	2731	3443	2413	2825	3967	2764	3078	4209	3347	2351	3613	2274
ENSG00000261143	1	2	3	1	7	0	3	2	1	2	10	11	17	2	8	18
ENSG00000221697	0	0	0	0	0	0	0	0	0	0	0	0	0	0	0	0
ENSG00000168958	1325	1707	1876	1357	1466	1825	1244	1715	2039	2095	2757	1814	1312	1837	1449	1672
ENSG00000072110	8388	10762	11366	6739	13006	8157	7206	10028	4500	3135	3972	10389	8028	6757	3988	3613
ENSG00000168959	3	4	3	6	5	0	4	8	14	15	10	19	17	5	17	7
ENSG00000221695	0	0	0	0	0	0	0	0	0	0	0	0	0	0	0	0
ENSG00000221693	0	4	0	0	1	2	0	0	0	0	0	0	0	1	0	0
ENSG00000166884	0	0	0	0	0	0	0	0	0	0	0	1	0	0	0	0
ENSG00000267394	149	144	224	149	211	273	141	225	271	184	249	274	223	299	188	310
ENSG00000077092	289	330	596	323	575	115	296	521	147	65	239	114	53	96	78	288
ENSG00000077097	2479	3458	3873	2743	2709	4078	2376	3142	4643	2787	4894	6434	3132	3518	3797	4360
ENSG00000275490	0	0	0	0	0	0	0	0	0	0	0	0	0	0	0	0
ENSG00000240983	0	0	0	0	0	0	0	0	0	0	0	0	0	0	0	0
ENSG00000240980	0	0	0	0	0	0	0	0	0	0	0	0	0	0	0	0
ENSG00000275493	0	0	0	0	0	0	0	0	0	0	0	0	1	0	0	0
ENSG00000275494	18	18	23	34	18	25	27	19	32	22	23	28	28	29	36	54
ENSG00000275496	0	2	1	0	1	0	0	0	0	0	0	7	1	0	0	2
ENSG00000275497	0	0	0	0	0	0	0	0	0	0	0	0	0	0	0	0
ENSG00000272114	146	39	68	18	72	47	36	102	200	374	279	492	336	128	217	69
ENSG00000205642	0	1	1	0	3	0	0	0	0	0	0	0	1	0	1	0
ENSG00000275725	0	0	0	0	1	0	0	0	0	0	0	0	0	0	0	0
ENSG00000275722	0	0	0	0	0	0	0	0	0	2	0	0	0	0	0	0
ENSG00000272112	12	13	10	15	8	4	18	10	6	2	3	3	3	6	11	7
ENSG00000272113	0	0	0	0	0	0	0	0	0	0	0	0	0	0	0	0
ENSG00000246090	77	141	71	70	92	174	45	109	346	149	337	393	185	308	70	507
ENSG00000275728	0	0	0	0	0	0	0	0	0	0	0	0	0	0	0	2
ENSG00000275729	0	0	0	0	0	0	0	0	0	0	0	0	0	0	0	0
ENSG00000267694	1	0	0	0	0	0	0	0	1	0	1	1	0	1	2	3
ENSG00000184908	6	22	4	14	20	32	5	6	1	0	0	19	0	0	0	2
ENSG00000184906	0	0	0	0	0	0	0	0	2	1	0	0	0	1	1	2
ENSG00000184905	170	1047	563	253	547	691	443	733	1	2	3	39	0	3	4	11
ENSG00000135392	474	537	704	717	562	557	460	521	988	808	1033	870	724	905	845	1094
ENSG00000135390	2424	2990	2787	2907	2833	3746	2430	3176	3491	2188	2871	3278	2458	1826	2788	3724
ENSG00000184900	2266	1894	2753	2631	2253	1755	2049	2326	1812	1114	1760	2323	1152	1598	1313	1666
ENSG00000175426	13	150	119	17	46	20	35	45	7	7	3	9	4	3	37	0
ENSG00000172432	811	602	761	732	773	711	630	818	1214	1011	1719	1180	903	1186	985	1185
ENSG00000241588	0	0	0	0	0	3	3	0	0	2	0	1	0	1	0	0
ENSG00000241587	0	0	0	0	0	0	0	0	0	0	0	0	0	0	0	0
ENSG00000148824	67	73	34	61	86	58	37	81	117	108	125	114	108	134	33	201
ENSG00000148826	101	106	97	69	97	109	92	99	180	71	146	99	178	91	92	131
ENSG00000241582	0	0	0	0	0	0	0	0	0	0	0	0	0	0	0	0
ENSG00000166889	1087	794	1056	1066	995	1138	1043	1204	1546	988	1553	1749	1083	1437	1054	1464
ENSG00000262434	10	2	4	4	10	7	7	14	14	3	5	25	11	7	3	13
ENSG00000260786	0	0	0	0	0	0	0	0	0	0	0	0	0	0	0	0
ENSG00000273399	2	8	2	3	4	2	3	1	7	4	9	2	3	4	2	0
ENSG00000273398	88	128	238	121	121	88	104	220	194	133	198	157	110	172	198	176
ENSG00000276149	0	0	0	0	0	0	0	0	0	0	0	0	0	0	0	0
ENSG00000177311	2065	2954	4567	2616	3437	3519	2537	3665	3059	2319	3420	7133	2620	3763	5273	3420
ENSG00000276147	0	0	2	0	0	0	0	0	0	0	2	0	0	1	0	0
ENSG00000273394	1	1	9	0	5	4	0	1	154	113	117	6	67	36	154	15
ENSG00000264859	43	157	140	81	99	135	35	126	225	114	180	198	69	233	110	353
ENSG00000273391	4	13	9	7	10	11	6	12	15	6	10	15	10	12	14	26
ENSG00000280588	0	0	0	0	0	0	0	0	0	0	0	3	0	0	0	0
ENSG00000276141	179	162	146	138	190	160	90	179	70	67	101	78	73	106	79	119
ENSG00000276140	0	0	0	0	0	0	0	0	0	0	0	0	0	0	0	0
ENSG00000260785	0	0	0	0	0	0	0	0	0	0	0	0	0	0	0	0
ENSG00000198498	285	458	391	401	293	366	273	397	416	295	479	521	302	288	244	437
ENSG00000231518	0	1	0	0	4	0	0	0	0	1	0	0	0	1	0	1
ENSG00000264857	0	0	0	0	0	0	0	0	0	0	0	0	0	0	0	0
ENSG00000231515	0	0	0	0	0	0	0	0	0	0	0	0	0	0	0	0
ENSG00000231514	0	0	0	0	0	0	0	0	0	0	0	0	0	0	0	0
ENSG00000198496	98	79	29	35	138	84	91	94	94	115	51	79	106	123	100	120
ENSG00000231516	0	0	0	0	0	0	0	0	0	0	0	0	0	0	0	0
ENSG00000198491	2	2	0	0	0	0	0	2	0	0	0	2	0	1	0	0
ENSG00000198492	1088	1375	1545	1355	1272	1373	1128	1368	2075	1431	2261	2006	1398	1704	1979	1948
ENSG00000231512	0	1	0	0	4	0	0	0	0	1	1	0	0	0	0	1
ENSG00000276486	0	0	0	0	0	0	0	1	0	2	0	0	0	0	0	0
ENSG00000271739	0	0	0	0	0	0	0	0	0	0	0	0	0	0	0	0
ENSG00000261146	0	0	0	0	0	0	0	0	0	0	0	0	0	0	0	0
ENSG00000276487	0	0	0	0	0	0	0	0	0	0	0	0	0	0	0	0
ENSG00000110811	804	1572	2057	1825	2002	1755	815	1584	1003	510	731	1474	995	703	464	822
ENSG00000271737	22	25	30	28	24	21	9	22	22	14	15	32	22	20	16	33
ENSG00000271736	0	3	0	1	0	0	0	0	0	0	0	7	1	0	0	0
ENSG00000271730	250	173	135	198	171	286	152	157	68	66	82	57	116	113	85	78
ENSG00000264853	3	0	0	0	1	0	1	1	1	1	2	0	0	0	0	0
ENSG00000246263	125	136	127	179	116	133	137	133	169	137	176	112	107	114	192	200
ENSG00000105662	522	649	554	317	665	592	338	616	1292	857	1244	728	794	1782	946	1162
ENSG00000261145	0	1	2	0	0	0	0	0	1	0	0	0	0	1	0	0
ENSG00000273643	0	0	0	0	0	0	0	0	0	0	0	0	0	0	0	0
ENSG00000170871	964	908	1345	1151	1033	1395	1030	1477	1594	1072	1705	2144	1060	2036	1657	2602
ENSG00000261963	0	0	0	0	0	0	0	0	0	0	0	0	1	0	0	0
ENSG00000170873	1716	685	579	1016	1000	965	1000	976	316	293	289	284	336	324	550	683
ENSG00000261965	0	0	0	0	0	0	0	0	0	0	0	0	0	0	0	0
ENSG00000170876	1652	3140	3578	2676	2295	3579	1859	3431	4267	2500	3923	2384	2671	2683	3345	1838
ENSG00000256658	0	0	0	0	0	0	0	0	0	0	1	0	0	0	0	0
ENSG00000263707	39	40	42	30	36	46	34	37	63	55	70	51	21	42	44	50
ENSG00000245008	0	0	0	0	0	0	0	0	0	0	0	0	0	0	0	0
ENSG00000268133	0	0	0	0	0	0	0	0	0	0	0	0	0	0	0	0
ENSG00000132388	617	531	784	545	620	651	686	757	913	622	1072	915	590	969	847	883
ENSG00000007952	0	2	2	11	4	7	2	1	8	3	8	9	9	1	4	5
ENSG00000261144	0	0	0	0	0	0	0	0	0	0	0	0	0	0	0	0
ENSG00000267697	0	0	0	0	0	0	0	0	0	0	0	0	0	0	0	0
ENSG00000222107	0	0	0	0	0	0	0	0	0	0	0	0	0	0	0	0
ENSG00000174373	917	948	920	772	979	1494	988	1054	1256	1241	1590	1331	1080	1937	1312	1385
ENSG00000132382	790	993	865	854	953	910	657	1149	1558	1173	1742	1628	1104	1646	700	1317
ENSG00000132383	928	1238	1318	1202	1110	1527	1018	1241	1515	1010	1556	1934	1112	1167	1032	1716
ENSG00000132386	20219	40456	37415	47931	37548	15775	20724	35758	21592	9877	21524	6877	4943	10335	3841	6134
ENSG00000125675	36	89	64	19	60	30	43	49	153	102	204	69	293	147	75	39
ENSG00000125676	1332	1912	1861	1394	1525	2245	1318	1709	2273	1697	2615	2448	1720	2173	1669	2436
ENSG00000240639	0	0	0	0	0	0	0	0	0	0	0	0	0	0	0	0
ENSG00000270562	20	24	20	23	28	28	16	43	16	44	40	9	5	28	31	7
ENSG00000240634	1	2	1	0	0	0	2	0	2	2	3	1	5	3	4	0
ENSG00000222102	0	0	0	0	0	0	0	0	0	0	0	0	0	0	0	0
ENSG00000134717	856	1668	1535	1040	1075	1503	904	1162	1232	834	1374	1305	758	994	1090	1064
ENSG00000134716	1	3	7	6	3	2	1	7	111	91	139	149	156	386	338	1160
ENSG00000240631	0	0	0	0	0	0	0	0	0	0	0	0	0	0	0	0
ENSG00000240632	0	2	0	0	0	0	0	0	0	0	0	0	1	0	0	0
ENSG00000273374	4	1	6	5	0	10	3	6	2	1	4	5	4	2	1	7
ENSG00000222101	0	0	0	0	0	0	0	0	0	0	0	0	0	0	0	0
ENSG00000275458	1	0	0	2	0	1	0	0	0	1	1	0	2	0	0	0
ENSG00000157259	1012	991	848	726	1047	965	685	1064	812	716	916	821	574	936	620	1226
ENSG00000142961	819	691	562	586	573	764	651	766	577	414	463	516	425	445	286	364
ENSG00000240869	0	0	0	0	0	0	0	0	0	0	0	0	0	1	0	0
ENSG00000240868	0	13	4	3	1	25	2	0	2	0	0	5	0	2	1	2
ENSG00000114631	67	715	522	142	304	565	113	332	297	225	246	1412	136	188	227	724
ENSG00000240864	329	97	118	914	299	1168	2176	1244	2	1	3	0	4	0	0	0
ENSG00000240861	0	0	0	0	0	0	0	0	0	0	0	0	0	0	0	0
ENSG00000240863	0	0	0	0	0	0	0	0	0	0	0	0	0	0	0	0
ENSG00000156395	3	1	0	9	0	5	0	2	0	2	0	43	0	2	0	3
ENSG00000219891	51	107	144	48	111	80	59	94	85	50	109	108	82	84	30	79
ENSG00000279029	1	7	3	1	8	0	6	7	0	3	4	4	1	1	1	2
ENSG00000130066	11401	6301	14537	9035	13419	4678	12757	9899	15689	8634	39866	12168	9285	36388	21867	26520
ENSG00000275457	167	198	278	244	218	224	159	219	283	184	330	305	196	233	222	197
ENSG00000279021	1	0	0	0	0	1	3	0	0	0	0	1	0	0	1	0
ENSG00000220804	52	28	47	47	42	42	31	57	37	40	41	27	21	55	15	53
ENSG00000279023	0	0	0	0	0	0	0	0	0	0	0	0	0	0	0	0
ENSG00000265728	0	0	0	2	1	0	0	1	1	7	2	0	2	7	1	0
ENSG00000279025	0	0	0	0	0	0	0	0	0	0	0	0	0	0	0	0
ENSG00000276975	84	149	80	36	99	99	59	60	40	34	54	22	34	49	27	107
ENSG00000279026	19	20	12	10	15	11	11	33	16	10	35	9	13	17	6	43
ENSG00000079134	639	651	538	526	619	586	493	744	760	637	868	1080	619	729	681	1068
ENSG00000138696	225	1058	1215	909	1091	516	616	875	241	214	290	957	86	769	182	493
ENSG00000168061	64	76	83	72	89	104	47	77	109	71	67	152	71	68	71	144
ENSG00000138698	691	790	835	629	549	633	597	644	665	380	692	695	616	574	510	521
ENSG00000273945	0	0	0	0	0	0	0	0	0	0	0	0	0	0	0	0
ENSG00000137871	1062	1282	1219	1011	1181	1837	862	1369	1002	808	1031	1136	869	1095	1000	1271
ENSG00000235266	0	5	1	0	0	0	0	0	0	0	0	0	0	0	0	0
ENSG00000137872	337	1310	481	361	319	1197	331	405	74	84	94	52	47	62	35	96
ENSG00000137875	2	3	12	2	4	3	2	7	107	86	524	20	57	43	241	12
ENSG00000235262	0	0	0	0	0	0	1	0	6	0	0	2	0	1	0	0
ENSG00000137877	177	130	105	46	213	102	134	178	71	180	139	132	129	148	54	87
ENSG00000137876	1234	1833	2106	1438	1457	2386	1216	1762	1681	1148	1899	1630	935	995	1464	1487
ENSG00000137878	2	3	2	1	0	7	3	6	11	18	40	4	7	61	3	13
ENSG00000183255	12805	9856	14766	13205	11760	9252	9308	12057	10636	7586	10117	7916	5845	7225	13809	6402
ENSG00000224365	0	0	0	0	0	0	0	0	0	0	0	0	0	0	0	0
ENSG00000183250	83	33	40	62	61	17	65	42	49	26	41	30	36	63	19	144
ENSG00000183251	0	1	0	1	2	5	0	0	0	0	1	5	0	1	0	0
ENSG00000264702	0	0	0	0	0	0	0	0	0	0	0	0	0	0	0	0
ENSG00000264703	0	0	0	0	0	0	0	0	0	0	0	0	0	0	0	0
ENSG00000230601	0	1	0	0	1	1	0	0	2	0	1	1	0	2	0	6
ENSG00000264706	0	0	0	0	0	0	0	0	0	0	0	0	0	0	0	0
ENSG00000264707	58	5	8	49	24	17	40	16	6	4	3	3	7	0	5	10
ENSG00000264705	12	1	3	2	3	4	8	6	2	4	0	2	1	1	3	4
ENSG00000230606	343	317	142	160	382	168	333	334	313	430	709	620	394	786	165	535
ENSG00000230607	0	0	0	0	0	0	0	2	0	0	0	0	0	0	0	0
ENSG00000225976	0	0	0	0	0	0	0	0	0	0	0	0	0	0	0	0
ENSG00000198356	853	1052	1437	1092	1054	1532	775	1098	1799	1192	1528	1447	1255	1299	1529	1336
ENSG00000225974	0	0	0	2	0	0	0	1	0	0	0	0	0	0	0	0
ENSG00000198354	14	66	22	20	8	129	12	35	6	2	3	32	1	7	1	84
ENSG00000198353	209	429	273	284	307	295	201	313	12	19	39	66	14	24	23	42
ENSG00000225973	72	94	102	94	108	92	84	82	70	78	87	68	54	72	66	91
ENSG00000225970	0	0	0	0	0	0	0	0	0	0	0	0	0	0	0	0
ENSG00000225971	0	0	0	0	0	0	0	0	0	0	0	0	0	0	0	0
ENSG00000264932	0	1	0	0	0	2	0	0	0	0	0	1	0	4	2	2
ENSG00000258934	0	0	0	0	0	0	0	0	0	0	0	0	0	0	0	0
ENSG00000225978	14	1	7	13	0	6	4	12	2	0	0	0	2	0	2	0
ENSG00000198358	1	48	9	12	5	22	11	6	0	0	1	0	0	0	0	0
ENSG00000073169	693	488	485	457	620	579	421	481	951	758	877	728	640	991	720	866
ENSG00000107551	5059	894	1383	2952	3388	924	4834	2465	583	338	618	372	749	893	440	5403
ENSG00000131828	850	1054	1080	743	818	1070	742	1048	1766	1428	1878	1698	1341	1460	1361	1611
ENSG00000136839	0	0	0	0	0	0	1	0	0	0	0	0	0	0	0	0
ENSG00000265893	0	0	0	0	0	0	0	0	0	0	0	1	1	0	0	0
ENSG00000136830	3374	3045	4935	3895	3445	3869	2257	3033	12644	10453	18737	3967	6215	14437	10005	9027
ENSG00000258931	0	0	0	0	0	0	0	0	0	0	0	0	0	0	0	0
ENSG00000270726	0	0	0	0	0	0	0	0	1	0	0	0	0	0	0	0
ENSG00000088726	0	0	2	2	5	0	2	2	2	1	4	4	5	1	8	0
ENSG00000136834	0	0	0	0	0	0	0	0	0	1	5	0	0	14	0	10
ENSG00000088727	131	185	157	136	139	140	112	154	252	161	194	441	163	272	226	348
ENSG00000121594	178	19	49	65	47	18	153	60	9	6	16	40	9	2	11	4
ENSG00000277027	0	0	0	0	0	0	0	0	0	0	0	0	0	0	0	0
ENSG00000264493	0	0	0	0	0	0	0	2	0	0	0	0	0	1	0	0
ENSG00000263253	0	0	0	0	0	0	0	0	0	0	0	0	0	0	0	0
ENSG00000217130	0	5	3	4	0	7	0	1	6	0	1	5	1	2	1	2
ENSG00000264490	0	0	0	0	0	0	0	0	0	0	0	0	0	0	0	0
ENSG00000263257	0	0	1	1	2	0	0	0	1	0	0	0	0	0	0	0
ENSG00000265899	0	0	0	0	0	0	0	0	0	0	0	0	0	0	0	0
ENSG00000265898	0	0	0	0	0	0	0	0	0	0	0	0	0	0	0	0
ENSG00000217135	0	0	0	0	0	0	0	0	0	0	0	0	0	0	0	0
ENSG00000234788	0	2	0	0	0	0	2	2	1	1	1	0	1	1	0	0
ENSG00000270427	6	1	2	11	6	2	2	10	7	21	10	22	8	10	1	7
ENSG00000230571	0	0	0	0	0	0	0	0	0	0	0	0	0	0	0	0
ENSG00000272630	15	12	9	13	9	22	19	14	10	17	27	9	9	27	15	20
ENSG00000270425	0	0	0	0	0	0	0	0	0	0	0	0	0	0	0	0
ENSG00000276338	0	0	0	0	0	0	0	0	0	0	0	0	0	0	0	0
ENSG00000171405	0	0	0	0	0	0	0	0	0	0	0	0	0	0	0	0
ENSG00000246541	0	0	0	0	0	0	0	0	0	0	1	1	1	0	0	1
ENSG00000253688	10	12	20	6	8	9	4	4	1	0	2	3	11	10	2	5
ENSG00000184007	2923	3191	4389	3562	3036	3450	3328	4022	3670	2512	3611	3009	2608	2768	3057	2426
ENSG00000276332	0	0	0	0	0	0	0	0	0	0	0	0	0	0	0	0
ENSG00000184005	110	103	94	70	87	177	82	68	122	51	122	293	82	52	100	111
ENSG00000246548	1	5	8	2	2	2	2	6	8	7	13	2	3	25	9	6
ENSG00000276335	0	0	0	0	0	0	0	0	0	0	0	0	0	0	0	0
ENSG00000272634	0	0	0	0	0	0	0	0	0	0	0	0	0	0	0	0
ENSG00000270429	3	0	1	0	1	2	2	0	2	1	1	1	2	0	0	4
ENSG00000272636	232	133	275	110	239	307	207	216	486	123	315	131	159	363	213	70
ENSG00000204687	0	8	2	4	2	11	3	12	0	0	0	0	0	0	0	0
ENSG00000232145	0	0	0	0	0	0	0	0	0	0	0	0	0	0	0	0
ENSG00000232144	0	1	0	0	0	0	0	0	0	0	0	0	0	0	0	0
ENSG00000232142	0	0	0	0	0	0	0	0	0	0	1	2	3	0	0	0
ENSG00000232140	0	0	0	0	0	0	0	0	0	0	0	0	0	0	0	0
ENSG00000232149	147	185	144	89	158	171	108	170	202	164	194	168	141	155	150	223
ENSG00000232148	0	0	0	0	0	0	0	0	0	0	0	0	0	0	0	0
ENSG00000275910	165	131	226	152	147	130	140	144	233	180	324	245	160	234	199	469
ENSG00000275912	0	0	0	0	0	0	0	0	0	0	0	1	0	0	3	0
ENSG00000270722	0	0	0	0	0	0	0	0	0	0	0	0	0	0	0	0
ENSG00000275916	0	0	0	0	0	0	0	0	0	0	0	0	0	0	0	0
ENSG00000275919	0	0	0	0	0	0	0	0	1	0	0	0	0	0	0	0
ENSG00000235078	427	814	499	580	894	1130	344	554	655	384	435	581	760	590	514	563
ENSG00000185015	52	42	59	100	70	40	53	64	67	52	71	136	61	179	62	276
ENSG00000171408	85	1827	2702	383	1814	1015	291	1589	162	74	117	198	71	79	129	101
ENSG00000260913	0	0	0	0	0	0	0	0	0	0	2	0	0	0	0	2
ENSG00000260912	52	51	57	53	70	50	56	77	34	12	33	97	17	57	48	31
ENSG00000260911	13	8	5	4	6	4	17	8	3	14	12	4	5	12	2	7
ENSG00000260910	17	14	46	24	46	6	13	41	4	6	5	15	4	6	8	5
ENSG00000260917	138	119	79	133	144	137	83	123	164	154	170	101	113	177	84	214
ENSG00000218069	0	0	0	0	0	0	0	0	0	0	0	1	0	0	0	0
ENSG00000260914	0	0	0	0	0	0	0	0	0	0	0	0	0	0	0	0
ENSG00000260919	0	1	1	1	1	0	2	4	5	2	0	1	0	3	5	10
ENSG00000260918	5	1	0	1	1	0	4	1	3	0	2	0	1	1	0	0
ENSG00000241438	0	0	0	0	0	0	0	0	1	1	1	1	0	1	0	1
ENSG00000235072	2	8	3	4	7	16	2	7	6	3	8	8	0	4	2	10
ENSG00000081026	225	438	408	356	429	492	199	448	458	436	613	745	687	525	606	444
ENSG00000235070	0	0	0	0	0	0	0	1	0	0	0	2	0	0	0	0
ENSG00000260049	0	0	0	0	0	0	0	0	0	0	0	0	0	0	0	0
ENSG00000170113	306	135	293	294	290	198	292	308	407	365	506	283	289	504	418	406
ENSG00000241018	0	0	0	0	0	0	0	0	0	0	0	0	0	0	0	0
ENSG00000241011	0	0	0	0	0	0	0	0	0	0	0	0	0	0	0	0
ENSG00000249627	0	0	0	0	0	0	0	0	0	0	0	0	0	0	0	0
ENSG00000241015	230	217	188	153	193	143	222	163	244	247	246	184	189	135	273	145
ENSG00000241014	135	69	78	82	140	70	80	120	75	97	108	94	87	81	52	85
ENSG00000280135	30	5	9	16	5	4	37	26	2	8	1	1	20	1	13	0
ENSG00000240058	5	0	0	5	0	0	1	0	0	0	0	0	0	0	0	0
ENSG00000272159	6	11	17	14	19	14	8	24	53	44	44	44	22	33	125	21
ENSG00000257258	2	0	0	1	0	0	5	2	0	1	0	0	2	1	0	1
ENSG00000149516	4	0	2	5	2	5	0	11	0	0	1	0	0	0	0	0
ENSG00000240056	2	1	1	2	6	0	0	2	7	5	2	0	24	4	26	1
ENSG00000240057	36	65	83	43	51	73	55	99	51	57	61	74	53	72	47	70
ENSG00000240050	17	21	24	17	24	15	6	22	2	0	6	11	8	3	4	8
ENSG00000240051	0	0	0	0	0	0	0	0	2	0	2	0	0	0	1	0
ENSG00000240052	0	0	0	0	0	0	0	0	0	0	0	0	0	0	0	0
ENSG00000240053	26	11	17	6	40	13	8	40	9	28	46	66	23	36	8	32
ENSG00000261349	39	29	22	18	28	33	5	43	24	38	57	10	16	38	7	28
ENSG00000261348	0	0	0	0	0	0	0	0	0	0	0	0	0	0	0	0
ENSG00000280524	0	0	0	0	0	0	0	0	0	0	0	0	0	0	0	0
ENSG00000261341	0	5	0	1	0	2	2	1	1	0	0	5	0	1	1	1
ENSG00000261340	0	0	5	1	0	0	0	0	1	1	3	0	3	1	0	0
ENSG00000261342	8	11	6	11	5	23	8	5	12	10	3	4	8	10	10	11
ENSG00000143801	228	458	337	283	288	426	363	394	378	312	372	327	251	293	245	346
ENSG00000261347	0	0	0	0	0	0	0	0	0	0	0	0	0	0	0	0
ENSG00000261346	172	41	43	119	35	56	130	107	34	42	35	31	102	27	75	15
ENSG00000223410	0	0	0	0	0	0	0	0	0	0	0	0	0	0	0	0
ENSG00000223417	0	0	2	0	0	0	0	0	0	0	0	0	0	0	0	0
ENSG00000223416	0	0	0	0	0	0	0	0	0	0	0	0	0	0	0	0
ENSG00000223414	2	392	334	13	87	196	5	261	12	21	10	101	167	6	526	0
ENSG00000280311	1	0	0	1	0	3	0	1	14	4	6	8	3	4	1	5
ENSG00000223419	1	0	0	0	0	0	0	0	0	0	0	0	0	0	0	0
ENSG00000223418	0	0	0	0	0	0	0	0	0	0	0	0	0	0	0	0
ENSG00000204438	928	1042	1270	1203	1158	1246	848	1085	1571	955	1447	1235	886	1348	1291	1324
ENSG00000253053	0	0	0	0	0	0	0	0	0	0	0	0	0	0	0	0
ENSG00000244968	16	80	46	64	35	118	21	35	21	13	27	33	8	36	7	111
ENSG00000262477	1	12	4	3	2	16	1	2	8	2	11	13	0	4	1	2
ENSG00000174912	1	1	0	2	1	3	1	4	0	2	1	5	1	3	1	6
ENSG00000140632	1869	2157	2192	2154	1908	2362	1791	1992	3962	3171	4177	3447	2925	3796	3735	2950
ENSG00000174917	727	772	1116	812	849	686	601	906	1284	924	1377	799	927	1061	1170	792
ENSG00000174915	335	503	529	405	498	606	319	520	605	349	529	534	343	488	286	487
ENSG00000174914	0	0	0	0	0	0	0	0	0	0	0	0	0	0	0	0
ENSG00000272153	181	233	249	176	211	299	162	191	252	183	262	265	147	243	191	317
ENSG00000253056	0	0	0	0	0	0	0	0	0	0	0	1	0	0	0	0
ENSG00000274068	0	0	0	0	0	0	0	0	0	0	0	0	0	0	0	0
ENSG00000132031	148	449	2794	531	847	79	317	1822	82	23	44	57	63	25	46	54
ENSG00000274066	0	0	0	0	0	0	0	1	1	0	0	0	0	0	0	0
ENSG00000274067	0	0	0	0	0	0	0	0	0	0	0	0	0	0	0	0
ENSG00000274064	0	0	0	0	0	0	0	0	0	0	0	0	0	0	0	0
ENSG00000253057	0	0	0	0	0	0	0	0	0	0	0	4	0	0	0	0
ENSG00000007264	349	56	186	159	171	87	207	212	178	139	64	47	116	73	668	39
ENSG00000274060	0	0	0	0	0	0	0	0	0	0	0	0	0	0	0	0
ENSG00000266754	0	0	0	0	0	0	0	0	0	0	0	0	0	0	0	0
ENSG00000219736	0	0	1	0	1	0	0	0	0	0	0	1	0	0	0	0
ENSG00000219738	0	0	0	0	0	0	0	0	0	0	0	0	0	0	0	0
ENSG00000198917	693	566	733	802	663	802	518	768	1263	818	1197	1358	784	1301	678	1872
ENSG00000281426	0	0	0	0	0	0	0	0	0	0	0	0	0	0	0	0
ENSG00000161850	1	0	0	2	0	0	0	0	0	0	1	0	0	3	0	0
ENSG00000181524	2	0	2	0	0	0	2	3	0	1	0	2	0	2	0	1
ENSG00000181523	912	558	1045	1017	1037	758	693	920	1073	698	1068	879	798	921	590	1017
ENSG00000130881	433	1782	1166	849	858	1749	447	1004	614	314	487	831	456	533	428	1116
ENSG00000254008	0	0	0	0	0	0	0	0	0	0	0	0	0	0	0	0
ENSG00000177468	0	0	0	0	0	0	0	0	79	59	1	0	31	8	12	0
ENSG00000177469	8744	21213	17418	12013	16292	22728	6858	11157	7116	3562	3680	11012	7210	5773	6493	2812
ENSG00000177464	390	165	272	156	344	145	203	205	130	93	84	171	65	116	216	30
ENSG00000177465	25	51	60	37	76	32	81	66	142	118	98	33	151	86	162	120
ENSG00000177462	0	0	0	0	0	0	0	0	0	0	1	0	0	0	1	0
ENSG00000177463	1758	1727	1645	1508	1806	2309	1404	1900	2141	1826	2722	2247	1634	2527	1732	2256
ENSG00000179455	8	0	2	3	0	0	0	3	6	0	1	0	0	0	1	0
ENSG00000179454	499	396	549	469	441	577	401	508	440	416	510	448	420	436	460	510
ENSG00000179456	282	291	289	316	218	331	293	289	336	323	446	440	230	495	293	759
ENSG00000179452	0	0	0	0	0	0	0	0	0	0	0	0	0	0	0	2
ENSG00000259409	179	75	158	254	149	222	194	150	205	131	79	154	62	105	303	129
ENSG00000259408	27	48	14	11	51	17	11	61	27	42	43	34	20	56	8	59
ENSG00000259403	0	0	0	0	0	0	0	0	0	0	0	0	0	0	0	0
ENSG00000259402	4	1	0	1	0	2	0	3	0	2	0	1	1	3	1	0
ENSG00000259405	1	4	1	2	1	0	2	2	0	0	1	0	0	0	1	2
ENSG00000259404	6	0	1	1	0	0	1	0	0	0	0	7	1	0	0	18
ENSG00000259407	795	644	1365	864	1078	735	671	1028	2085	1190	1793	669	1584	1343	1602	1743
ENSG00000239288	0	0	0	0	0	0	0	0	0	0	0	0	0	0	0	0
ENSG00000234678	24	12	15	7	12	8	10	14	55	66	58	55	31	40	51	35
ENSG00000234677	2	0	0	0	0	0	0	0	0	0	0	0	0	0	0	0
ENSG00000234676	0	1	1	1	0	1	0	0	0	0	0	0	0	0	0	0
ENSG00000234675	1	0	0	1	0	0	0	0	0	0	0	1	0	0	0	0
ENSG00000239281	0	0	0	0	0	0	0	0	0	0	0	0	0	0	0	0
ENSG00000239280	0	0	0	0	3	3	0	0	2	0	6	2	1	2	0	0
ENSG00000234671	0	0	0	0	0	0	0	0	0	0	0	0	0	0	0	0
ENSG00000234670	0	0	0	0	0	0	0	0	0	0	0	0	0	0	0	0
ENSG00000225151	197	600	340	130	298	526	160	423	995	770	603	1359	491	2267	372	3272
ENSG00000225152	0	3	0	0	0	0	0	0	0	1	1	0	0	0	0	0
ENSG00000228305	0	0	0	0	0	0	0	0	0	1	0	1	0	1	0	0
ENSG00000225154	0	0	0	0	0	0	0	0	0	0	0	0	0	3	0	3
ENSG00000225155	0	0	0	0	0	0	0	0	0	0	0	0	0	0	0	0
ENSG00000225156	0	0	0	0	0	0	0	0	5	0	0	6	1	0	0	0
ENSG00000228301	0	0	0	0	0	0	0	0	0	0	0	0	0	0	0	0
ENSG00000225158	0	0	0	0	0	0	0	0	0	0	0	0	0	0	0	0
ENSG00000225159	0	0	0	0	0	0	0	0	0	1	0	0	0	0	0	0
ENSG00000228308	0	0	0	0	0	0	0	0	0	0	0	0	0	0	0	0
ENSG00000228309	0	0	0	0	0	0	0	0	0	0	0	0	0	0	1	0
ENSG00000179981	1040	4835	3883	1392	2652	4503	1382	2343	1316	1049	2256	1653	881	1743	837	1703
ENSG00000254277	0	0	0	0	0	0	0	0	0	0	0	0	0	0	0	0
ENSG00000272263	7	1	0	1	1	5	3	4	7	5	1	8	1	4	0	5
ENSG00000179988	126	169	126	113	156	136	109	174	352	577	569	192	204	394	188	193
ENSG00000196878	293	130	912	231	526	104	165	924	8053	8789	5489	1177	2762	1593	11852	165
ENSG00000125885	185	135	154	118	110	161	122	166	322	305	323	774	201	266	207	549
ENSG00000267501	2	0	0	0	0	0	0	0	1	1	1	0	0	4	1	2
ENSG00000225840	0	0	0	0	0	0	0	0	0	0	0	0	0	0	0	0
ENSG00000125888	0	0	0	0	0	0	0	0	0	0	0	0	0	0	0	0
ENSG00000273988	0	0	0	0	0	0	0	0	0	0	0	0	0	0	0	0
ENSG00000273989	0	0	0	1	0	2	2	1	0	0	0	1	0	1	0	0
ENSG00000164161	8	114	256	45	75	120	25	184	134	150	65	485	87	74	87	242
ENSG00000273980	4	0	0	1	2	0	0	0	0	0	0	0	2	0	0	1
ENSG00000273981	0	0	0	0	0	0	0	0	0	0	0	0	0	0	0	0
ENSG00000273982	2	0	0	0	2	0	0	0	0	0	1	1	1	0	0	0
ENSG00000273983	0	1	1	3	2	1	0	2	1	1	1	17	4	3	0	40
ENSG00000273985	0	0	0	0	0	0	0	0	0	0	0	0	0	0	0	0
ENSG00000273986	0	0	0	0	0	0	0	0	0	0	0	0	0	0	0	0
ENSG00000273987	9	14	4	5	5	7	15	5	0	4	2	7	6	2	0	6
ENSG00000254305	0	0	0	1	0	0	0	0	0	0	0	0	0	0	0	0
ENSG00000267500	2	0	3	0	1	1	1	1	2	2	2	12	2	5	5	8
ENSG00000271119	10	16	6	6	13	5	11	16	17	35	30	31	24	26	24	29
ENSG00000271118	0	0	0	0	0	0	0	0	0	0	0	0	0	0	0	0
ENSG00000281423	0	0	0	1	0	0	0	0	0	0	0	2	0	1	0	0
ENSG00000124134	18	30	65	100	118	16	22	67	1	2	3	7	1	0	4	11
ENSG00000271114	0	0	0	0	0	0	0	0	0	0	0	0	0	0	0	0
ENSG00000271117	0	0	0	0	0	0	0	0	0	0	0	0	0	0	0	0
ENSG00000271111	0	0	0	0	0	0	0	0	0	0	0	0	0	0	0	0
ENSG00000271113	0	0	0	0	0	0	0	0	0	0	0	0	0	0	0	0
ENSG00000110237	2281	1782	2359	1707	2947	2618	1205	2513	3643	1993	3190	3918	4298	3067	2340	3083
ENSG00000163762	727	755	487	311	518	1017	662	335	697	492	764	457	336	535	252	329
ENSG00000238362	0	0	0	0	0	0	0	0	0	0	0	0	0	0	0	0
ENSG00000238365	0	0	0	0	0	0	0	0	0	0	0	0	0	0	0	0
ENSG00000238364	4	0	5	0	0	0	0	2	2	3	0	6	0	0	0	0
ENSG00000238367	0	0	0	0	0	0	0	0	0	0	0	0	0	0	0	0
ENSG00000134419	162	351	230	191	262	465	162	266	264	228	238	334	182	186	162	266
ENSG00000106304	0	0	0	0	0	0	0	0	0	0	0	0	0	0	0	0
ENSG00000120937	0	13	0	0	1	0	0	0	0	0	0	0	3	0	0	0
ENSG00000230156	1	0	1	4	2	0	0	2	0	0	2	2	1	0	0	0
ENSG00000230157	0	0	0	0	0	0	0	0	1	0	0	0	1	0	0	0
ENSG00000230154	0	1	0	0	0	0	0	1	0	0	0	0	1	0	0	0
ENSG00000230155	50	19	44	43	50	37	30	56	39	42	50	63	59	46	43	117
ENSG00000281420	23	6	2	3	24	2	14	12	6	8	9	13	14	7	1	13
ENSG00000164169	242	298	294	224	255	319	211	261	395	385	483	316	307	334	342	336
ENSG00000130706	1695	1292	2265	1999	1757	1620	1562	1676	2490	1886	2563	2500	1749	2270	2792	1647
ENSG00000130707	814	2792	2668	1310	1670	1857	1365	1844	2121	953	2417	1801	2694	1075	3824	308
ENSG00000254302	0	0	0	0	0	0	0	0	0	0	0	0	0	0	0	0
ENSG00000130702	3054	2009	2927	2037	3458	3891	2069	3180	14146	11941	17618	5949	10405	12274	12465	4692
ENSG00000130703	797	772	888	920	800	877	702	890	1260	1268	1579	990	921	1109	1451	1404
ENSG00000130700	0	3	0	24	1	0	1	13	0	15	2	7	9	2	0	8
ENSG00000130701	0	0	10	0	5	0	0	2	28	12	14	126	55	83	13	256
ENSG00000271803	1	1	0	0	1	0	0	2	0	0	1	2	2	0	0	2
ENSG00000178295	200	182	201	152	321	158	285	158	266	224	418	528	344	280	296	574
ENSG00000178297	49	72	70	85	70	98	36	65	110	59	106	75	67	111	79	134
ENSG00000271806	23	24	42	26	36	29	18	32	95	68	89	70	63	123	87	94
ENSG00000172638	2463	4797	6067	4288	6012	4432	2298	4533	2487	1187	1666	3705	1949	1518	1517	1730
ENSG00000274730	0	0	0	0	0	0	0	0	0	0	0	0	0	0	0	0
ENSG00000235508	0	0	0	0	0	0	0	0	0	0	2	0	0	0	0	0
ENSG00000269154	0	0	0	0	0	0	0	0	0	0	0	0	0	0	0	0
ENSG00000235505	223	163	84	115	90	248	221	161	31	63	32	43	45	21	28	23
ENSG00000235503	0	0	0	0	0	0	0	0	0	0	0	0	0	0	0	0
ENSG00000235500	0	0	0	1	0	0	0	0	0	0	0	0	0	0	0	0
ENSG00000235501	68	115	97	143	87	137	37	98	31	18	23	83	16	15	13	21
ENSG00000170577	8	2	3	11	6	1	5	4	262	1	3	7	17	129	83	15
ENSG00000125266	1021	441	945	583	971	1231	429	969	921	778	1731	2154	660	982	751	1845
ENSG00000204516	212	81	208	249	172	94	205	183	88	122	120	230	132	145	131	175
ENSG00000267505	13	3	5	6	4	4	1	9	5	2	1	2	0	6	0	0
ENSG00000198001	722	514	638	767	623	461	622	748	684	568	741	600	527	859	579	742
ENSG00000173581	255	382	415	356	373	318	279	359	283	163	164	238	231	157	238	212
ENSG00000204519	95	114	124	158	147	169	119	160	166	121	170	118	100	153	135	206
ENSG00000173585	1	7	10	3	6	4	4	7	6	23	5	6	2	1	15	2
ENSG00000109220	195	300	306	240	268	246	191	300	266	241	255	279	142	172	300	231
ENSG00000265771	0	0	0	0	0	0	0	0	0	0	0	0	0	0	0	0
ENSG00000258814	0	0	0	0	0	0	0	0	0	0	0	0	0	0	0	0
ENSG00000173588	589	495	468	924	620	425	755	555	521	347	553	832	436	480	432	512
ENSG00000253447	0	0	0	0	0	0	0	0	0	0	0	1	0	0	0	0
ENSG00000281126	6	3	0	2	2	2	1	5	2	2	2	3	3	17	1	7
ENSG00000253445	153	393	171	102	133	698	181	209	126	64	52	197	60	62	67	180
ENSG00000253444	0	0	0	0	0	0	0	0	0	0	1	1	0	0	0	1
ENSG00000178127	9	5	2	0	11	8	7	2	6	14	28	35	20	17	4	16
ENSG00000172188	0	0	0	0	0	0	0	0	0	0	0	0	0	0	0	0
ENSG00000253440	0	3	0	0	0	0	0	0	0	0	0	0	0	0	0	0
ENSG00000172186	0	0	0	0	0	0	0	0	0	0	0	0	0	0	0	0
ENSG00000005379	545	887	562	406	931	891	325	1113	480	309	363	668	329	382	239	652
ENSG00000172183	331	211	265	362	226	256	333	475	967	1010	1697	409	444	2482	1258	301
ENSG00000253449	0	0	0	1	1	0	4	0	0	0	0	0	0	1	0	0
ENSG00000253448	0	0	0	0	0	0	0	0	0	0	0	0	0	0	0	0
ENSG00000241874	0	0	0	0	0	0	0	0	0	0	0	0	0	0	0	0
ENSG00000241877	0	0	0	0	0	0	0	0	0	0	0	0	0	0	0	0
ENSG00000229283	0	0	2	0	0	1	0	0	6	19	18	40	62	22	27	28
ENSG00000086666	910	1110	1172	854	911	1042	951	995	1680	1538	2539	1426	1067	1189	1731	1145
ENSG00000257350	0	0	0	0	0	0	0	0	0	0	0	0	0	0	0	0
ENSG00000258812	0	0	0	1	0	0	0	1	1	0	0	0	0	0	0	0
ENSG00000241879	2	0	0	0	0	0	0	0	0	0	0	0	0	0	0	0
ENSG00000241878	588	555	590	480	543	488	487	747	864	936	1113	840	962	698	1338	480
ENSG00000257359	65	89	72	85	90	77	59	94	98	74	105	134	91	109	78	89
ENSG00000205857	0	0	0	0	0	0	0	0	0	0	0	0	0	0	0	0
ENSG00000205856	0	0	0	0	0	0	2	0	0	0	0	6	0	0	0	1
ENSG00000277577	0	0	0	0	0	0	0	0	0	0	0	0	0	0	0	0
ENSG00000277576	0	0	0	0	0	0	0	0	0	0	0	0	0	0	0	0
ENSG00000205853	12	11	3	8	8	10	12	12	15	11	12	15	8	7	15	9
ENSG00000277573	0	2	0	0	0	4	4	0	0	2	3	0	0	0	0	7
ENSG00000277572	0	0	0	0	0	2	0	0	3	5	4	3	2	2	3	3
ENSG00000267507	0	0	0	0	0	0	0	2	3	0	0	3	3	3	1	2
ENSG00000142700	4	1	0	0	1	0	0	1	0	0	0	1	0	0	0	1
ENSG00000277579	0	0	0	0	0	0	0	0	2	0	0	1	0	2	0	0
ENSG00000277578	0	0	0	0	0	0	0	0	0	0	0	0	0	0	0	0
ENSG00000248049	247	263	240	269	166	275	223	211	216	159	233	155	151	154	191	200
ENSG00000205858	0	0	0	0	0	0	0	0	0	0	0	0	0	0	0	0
ENSG00000124659	367	439	456	395	374	466	364	468	717	484	457	429	353	496	606	666
ENSG00000131437	320	386	382	311	377	331	221	322	526	510	495	482	462	419	619	359
ENSG00000236259	0	1	1	0	0	0	0	0	0	0	0	0	0	0	0	0
ENSG00000236258	0	0	0	0	0	0	0	0	0	0	0	0	0	0	0	0
ENSG00000273403	5	6	12	9	9	4	15	10	5	1	1	5	1	0	0	5
ENSG00000224462	2	2	0	0	0	0	0	0	3	3	3	0	0	3	0	0
ENSG00000082014	806	1884	1397	808	1319	1600	865	1430	1191	679	1027	1215	988	915	408	781
ENSG00000236252	0	0	0	0	0	0	0	0	0	0	0	0	0	1	0	0
ENSG00000215572	0	0	0	0	0	0	0	0	0	0	0	0	0	0	0	0
ENSG00000236257	0	0	0	0	0	0	0	0	0	0	0	0	0	0	0	0
ENSG00000236256	23	34	29	32	33	38	20	21	31	20	34	40	19	40	24	24
ENSG00000124657	4	0	0	0	0	0	0	0	0	0	2	2	0	0	0	3
ENSG00000236254	0	0	0	0	3	0	0	2	0	0	2	1	0	2	2	2
ENSG00000280788	0	0	1	0	0	0	0	0	0	3	0	0	1	1	3	0
ENSG00000065427	2080	3064	3465	2752	2462	2875	2191	2971	4042	2889	4682	3545	2886	2980	3746	3269
ENSG00000252101	1	0	0	0	0	0	0	0	0	0	0	0	0	1	0	0
ENSG00000224460	2	2	8	5	4	3	1	3	4	6	6	5	5	7	2	2
ENSG00000267506	32	4	18	10	18	18	6	16	44	22	34	104	60	66	23	113
ENSG00000201555	3	2	1	1	3	0	0	2	2	0	1	3	3	3	2	0
ENSG00000280780	124	84	250	90	219	44	97	109	21	12	10	31	37	9	22	16
ENSG00000136425	69	104	172	89	84	69	55	148	79	41	72	289	106	22	91	207
ENSG00000280783	0	0	0	0	0	0	0	0	0	0	0	0	0	0	0	0
ENSG00000271698	1	0	0	0	0	0	0	0	1	0	2	0	4	0	0	2
ENSG00000224466	0	0	0	0	0	0	0	0	0	0	0	1	0	0	0	0
ENSG00000174175	222	446	698	279	606	336	367	242	112	55	34	61	88	34	166	33
ENSG00000174177	220	281	282	244	255	297	215	270	404	237	307	377	250	329	261	294
ENSG00000168454	2	2	4	0	3	3	8	4	4	2	1	0	1	3	1	2
ENSG00000168453	11	194	56	18	58	443	18	35	80	50	79	208	13	222	70	51
ENSG00000077782	2291	5470	4683	3885	3869	7218	2161	4380	1793	1555	1203	3904	1050	1395	4056	1558
ENSG00000174173	303	420	464	281	340	356	302	390	706	523	980	525	382	670	477	510
ENSG00000230489	1	1	0	0	0	0	0	0	0	0	0	0	0	0	0	0
ENSG00000199529	0	0	0	0	0	0	0	0	0	0	0	0	0	0	0	0
ENSG00000230480	0	0	0	0	0	0	0	0	0	0	0	0	0	0	0	0
ENSG00000230481	0	0	0	0	0	0	0	0	0	0	0	0	0	0	0	0
ENSG00000199525	0	0	0	0	0	0	0	0	0	0	0	0	1	0	0	0
ENSG00000230483	0	2	1	0	1	0	0	0	0	0	0	0	2	0	0	4
ENSG00000199523	0	0	0	0	0	0	0	0	0	0	0	0	0	0	0	0
ENSG00000230485	0	0	0	0	0	0	0	0	0	0	0	0	0	0	0	0
ENSG00000116161	1107	1434	1256	1324	1017	1461	1079	1409	2460	2322	2626	1824	1377	1861	1619	2984
ENSG00000258851	0	0	0	1	3	0	0	2	3	1	1	1	2	9	1	18
ENSG00000278528	0	0	0	0	0	0	0	0	0	0	0	0	0	0	0	0
ENSG00000259651	0	0	0	0	0	0	0	0	0	0	1	0	0	0	0	0
ENSG00000231280	0	0	0	0	0	0	0	0	0	0	0	0	0	0	0	0
ENSG00000165724	163	187	230	216	213	191	126	236	397	188	343	394	205	314	256	367
ENSG00000255062	153	150	167	128	158	191	125	142	224	116	187	191	136	196	143	185
ENSG00000250137	0	0	0	0	0	1	0	2	2	4	0	0	1	0	2	0
ENSG00000280254	34	33	29	38	36	28	28	25	28	24	61	29	14	46	27	32
ENSG00000250135	0	0	0	0	0	0	0	0	0	0	0	0	0	0	0	0
ENSG00000250132	31	54	50	52	60	83	34	61	30	31	56	69	16	38	9	54
ENSG00000250133	15	10	11	29	7	36	8	9	0	0	1	6	0	0	0	0
ENSG00000250130	6	4	1	0	1	0	2	0	11	4	3	3	3	4	1	3
ENSG00000250131	4	0	2	5	5	1	8	6	1	3	1	8	0	1	2	3
ENSG00000200320	0	0	0	0	0	0	0	0	0	0	0	0	0	0	0	0
ENSG00000200326	0	0	0	0	0	0	0	0	0	0	0	0	0	0	0	0
ENSG00000200327	0	0	0	0	0	0	0	0	0	0	0	0	0	0	0	0
ENSG00000250138	719	70	181	485	286	114	511	251	32	21	37	49	54	36	18	35
ENSG00000200325	0	0	0	0	0	0	0	0	0	0	0	0	0	0	0	0
ENSG00000254932	0	1	0	0	1	0	0	1	0	0	0	2	0	0	0	0
ENSG00000254933	8	18	5	4	7	8	7	11	14	3	1	39	9	5	68	12
ENSG00000254930	0	0	0	0	0	0	0	0	0	0	0	0	0	0	0	0
ENSG00000153896	122	183	141	148	158	192	103	166	169	123	134	184	124	181	72	259
ENSG00000254936	7	3	0	1	8	0	2	9	1	6	9	13	5	4	0	7
ENSG00000254937	0	0	0	0	0	0	0	0	0	0	0	0	0	0	0	0
ENSG00000254934	0	0	0	0	1	0	0	0	0	0	0	0	0	0	0	0
ENSG00000254935	0	0	0	0	0	0	0	0	0	0	0	0	0	0	0	0
ENSG00000161133	0	0	1	1	0	0	0	0	0	0	0	0	2	0	0	0
ENSG00000205084	151	291	236	226	202	286	125	273	316	184	301	849	245	268	267	479
ENSG00000254938	0	0	0	0	0	0	0	0	0	0	0	0	0	0	1	0
ENSG00000254939	0	0	0	1	0	0	0	0	0	0	0	0	0	0	0	0
ENSG00000258853	0	0	0	0	0	0	0	0	0	0	0	0	0	0	0	0
ENSG00000153898	112	21	27	49	48	15	78	53	43	37	25	75	26	67	8	106
ENSG00000205085	42	57	27	17	88	14	28	89	82	127	133	37	99	137	47	73
ENSG00000215093	0	0	0	0	0	0	0	0	0	0	0	0	0	0	0	0
ENSG00000215096	0	0	0	0	0	0	0	0	0	0	0	0	0	0	0	0
ENSG00000215097	1	4	1	3	9	3	0	7	4	1	2	3	2	1	1	11
ENSG00000215094	0	0	0	0	0	0	0	0	0	0	0	0	0	0	0	0
ENSG00000237618	0	0	0	0	0	0	0	0	0	0	0	0	0	0	0	0
ENSG00000237619	0	0	0	0	0	0	0	0	0	0	0	0	0	0	0	0
ENSG00000232228	0	0	0	0	0	0	0	0	1	1	0	0	0	0	0	0
ENSG00000232229	183	121	95	197	77	152	127	97	234	148	156	157	57	84	236	177
ENSG00000232226	0	0	0	0	0	0	0	0	0	0	0	0	0	0	0	0
ENSG00000232227	0	0	0	0	0	0	0	0	0	0	0	0	0	0	0	0
ENSG00000232224	18	17	6	9	17	4	4	32	13	23	23	56	14	25	1	46
ENSG00000232225	0	0	0	0	0	0	0	0	0	0	0	0	0	0	0	0
ENSG00000237610	0	0	0	0	0	0	0	0	0	0	0	0	0	0	0	0
ENSG00000232223	0	0	0	0	0	0	0	0	0	0	0	0	0	0	0	0
ENSG00000232220	946	1680	1439	1072	1003	1954	739	1177	3455	978	1572	3745	2000	1114	2836	762
ENSG00000237613	0	0	0	0	0	0	0	0	0	0	0	0	0	0	0	0
ENSG00000260850	0	0	1	0	0	0	0	0	0	0	2	1	0	0	0	0
ENSG00000251379	3	0	1	2	1	4	1	0	0	0	0	1	0	3	1	3
ENSG00000251378	0	0	0	0	1	0	0	1	0	0	0	0	0	0	0	0
ENSG00000251377	0	0	0	0	0	0	0	0	4	2	0	0	1	1	1	0
ENSG00000251376	0	0	0	0	0	0	0	0	0	0	0	0	0	0	0	0
ENSG00000214944	352	1307	1196	576	1209	1429	876	1306	962	1195	1085	360	504	569	1198	668
ENSG00000214943	3	0	0	1	1	1	5	3	0	1	0	0	0	0	0	0
ENSG00000240513	0	0	0	0	0	0	0	0	0	0	0	0	0	0	0	0
ENSG00000251371	0	0	0	0	0	0	0	0	0	0	0	0	0	0	0	0
ENSG00000214940	0	1	1	0	0	0	0	0	0	2	2	0	0	0	0	0
ENSG00000265722	0	0	0	0	1	0	1	0	1	0	1	0	1	1	0	0
ENSG00000239508	0	0	0	0	0	0	0	0	0	0	2	6	1	0	1	12
ENSG00000258102	0	12	3	2	1	2	0	2	5	6	13	1	2	11	1	6
ENSG00000239503	0	0	0	0	1	2	0	0	0	0	0	0	0	0	0	0
ENSG00000239500	0	0	0	0	0	0	0	0	0	0	0	1	0	0	1	1
ENSG00000239504	1	0	0	0	0	0	0	0	0	0	0	0	0	0	0	0
ENSG00000207964	0	0	0	0	0	0	0	0	0	0	0	0	0	0	0	0
ENSG00000228683	0	0	0	0	0	0	0	0	1	0	1	3	2	0	0	1
ENSG00000228681	0	0	0	0	0	0	0	0	0	0	0	0	0	0	0	0
ENSG00000228680	0	1	1	0	6	3	0	4	2	2	2	3	0	4	1	1
ENSG00000197608	360	343	289	255	425	355	283	508	421	497	568	448	494	518	440	554
ENSG00000228686	2	1	3	0	1	1	2	2	0	2	1	4	0	0	5	4
ENSG00000198658	0	0	0	0	0	0	0	1	0	2	0	0	1	0	0	0
ENSG00000231758	0	0	0	1	1	2	2	0	0	2	0	0	0	0	0	0
ENSG00000198657	0	0	0	0	0	0	0	0	0	0	0	0	0	0	0	0
ENSG00000228689	0	0	0	0	0	0	0	0	0	0	0	0	0	0	0	0
ENSG00000228688	0	0	0	0	0	0	0	0	0	0	0	0	0	0	0	0
ENSG00000197601	1710	1624	1469	1422	1626	1643	1527	1760	1718	1267	1692	2187	1535	1591	1067	1996
ENSG00000198650	0	9	3	0	0	0	2	0	1	5	4	7	3	2	6	4
ENSG00000197603	579	904	942	756	993	985	473	832	893	748	1019	1233	790	1147	678	1404
ENSG00000084710	68	133	110	60	150	123	60	69	57	37	48	125	29	59	44	55
ENSG00000223875	2	0	2	5	5	2	7	7	2	0	2	4	3	2	0	6
ENSG00000258104	0	0	0	0	0	0	0	0	0	0	0	0	0	0	0	0
ENSG00000127311	388	173	180	270	213	177	263	217	176	146	167	140	175	176	109	195
ENSG00000127314	3139	2477	4607	4098	3441	2769	2890	3142	3866	2236	3408	3757	3981	2612	7301	1766
ENSG00000127318	0	0	0	0	0	0	0	0	0	0	0	0	0	0	0	0
ENSG00000254099	96	82	92	63	40	85	109	96	160	136	171	96	86	111	119	185
ENSG00000254098	0	0	0	0	0	0	0	1	0	0	0	0	0	0	1	0
ENSG00000118058	2435	2167	2618	3063	2639	4611	2216	3302	2718	2514	2755	3496	2136	2811	2612	3343
ENSG00000254091	0	0	0	0	0	0	0	0	0	0	0	0	0	0	0	0
ENSG00000254090	0	0	0	0	0	0	0	0	0	0	0	0	0	0	0	0
ENSG00000254093	98	100	127	91	69	153	79	117	141	98	136	194	101	148	115	372
ENSG00000254092	0	0	0	0	0	0	0	1	0	0	0	0	0	0	0	0
ENSG00000254095	0	0	0	0	0	0	0	0	0	0	0	0	0	0	0	0
ENSG00000254094	4	0	1	3	0	0	0	0	0	0	1	0	2	2	0	1
ENSG00000254097	0	0	0	0	0	0	0	0	0	0	0	0	0	0	0	0
ENSG00000282909	0	0	0	0	0	0	0	0	0	0	0	0	0	0	0	0
ENSG00000089351	1765	1599	2993	1682	2535	2019	1251	2127	1769	1508	1577	2646	1306	1447	2031	1197
ENSG00000218189	2	0	0	0	2	0	0	1	0	0	0	0	0	0	0	0
ENSG00000218187	0	0	0	0	0	0	0	0	0	0	0	0	0	0	0	0
ENSG00000218186	0	0	1	0	0	0	0	0	0	0	0	0	0	0	0	0
ENSG00000218180	0	0	0	0	0	0	0	2	1	1	0	0	0	0	0	0
ENSG00000217631	0	0	0	0	0	0	0	0	0	0	0	0	0	0	0	0
ENSG00000102468	66	27	98	61	123	72	37	60	200	81	265	4	210	53	17	23
ENSG00000156222	2	0	1	0	1	2	0	2	5	2	3	3	0	4	0	0
ENSG00000102466	625	425	1173	1335	942	312	332	724	55	38	51	43	8	155	7	457
ENSG00000281653	0	0	0	0	0	0	0	0	0	0	0	0	0	0	0	0
ENSG00000219582	0	0	0	0	0	0	0	0	0	0	0	0	0	0	0	0
ENSG00000264277	0	0	0	0	0	0	0	0	0	0	0	0	0	0	0	0
ENSG00000280412	0	0	0	0	0	0	0	0	0	0	0	0	0	0	0	0
ENSG00000197044	188	228	243	193	238	424	154	218	259	224	304	191	268	293	252	293
ENSG00000184471	0	0	0	0	0	1	0	1	7	0	5	30	3	6	3	19
ENSG00000184470	752	902	741	654	741	849	533	717	902	554	717	687	590	592	595	619
ENSG00000266265	0	2	3	4	2	1	2	2	0	1	0	12	0	0	5	0
ENSG00000266264	0	0	0	0	0	0	0	0	0	0	0	0	0	0	0	0
ENSG00000266269	0	0	0	0	0	0	0	0	0	0	2	0	0	0	0	0
ENSG00000184478	0	0	0	0	0	0	0	0	0	0	0	0	0	0	0	0
ENSG00000146054	44	11	17	18	32	26	26	60	24	27	25	12	12	27	21	72
ENSG00000100911	919	902	977	734	705	870	838	1035	1479	1325	1656	1483	1325	1175	948	1380
ENSG00000157578	30	49	51	42	70	57	24	43	74	78	79	143	61	87	91	93
ENSG00000100916	200	212	189	190	223	266	177	233	244	141	227	244	164	219	127	190
ENSG00000250339	0	0	0	0	0	0	0	0	0	0	0	0	0	0	0	0
ENSG00000100918	152	194	220	153	185	143	155	225	646	446	635	1621	373	477	312	968
ENSG00000216588	0	1	0	2	0	0	0	0	0	0	0	2	0	0	1	1
ENSG00000157570	1100	1270	623	584	698	1471	748	749	449	277	271	597	343	329	437	561
ENSG00000234782	0	0	0	0	0	0	2	2	0	0	1	0	0	0	0	0
ENSG00000217181	1	0	0	0	0	0	2	0	0	0	1	1	1	4	1	0
ENSG00000197587	0	0	0	0	2	0	0	0	0	0	0	6	1	0	2	0
ENSG00000197586	988	1362	928	1033	922	1163	902	1229	1647	1401	1667	1188	1232	1216	1418	979
ENSG00000155592	119	220	167	125	154	218	120	174	194	151	256	288	143	172	141	321
ENSG00000143669	1331	796	1012	1214	1008	1299	1375	1196	867	679	798	1095	852	1142	929	995
ENSG00000278526	0	0	0	0	0	0	0	0	0	0	0	0	0	0	0	0
ENSG00000223265	0	0	0	0	0	0	0	0	0	0	0	0	0	0	0	0
ENSG00000154310	394	220	293	404	318	195	313	449	63	84	90	252	105	101	67	87
ENSG00000223260	0	0	0	0	0	0	0	0	0	0	0	0	0	0	0	0
ENSG00000154316	2	0	1	0	2	0	0	2	1	2	0	2	2	0	0	3
ENSG00000223262	0	0	0	0	0	0	0	0	0	0	0	0	0	2	0	0
ENSG00000240671	4	13	1	47	0	0	25	62	0	0	0	0	0	0	0	0
ENSG00000154319	46	22	219	76	148	12	95	113	14	32	25	105	38	24	55	20
ENSG00000148671	756	749	754	651	596	2376	443	795	599	294	2031	210	171	911	177	178
ENSG00000223269	0	0	0	0	0	0	0	0	6	7	21	2	7	30	0	32
ENSG00000148672	2400	2823	3196	2596	2130	3431	2145	2424	3702	2194	3969	2315	2556	2703	3624	1829
ENSG00000267659	2	4	7	6	13	0	11	31	3	3	9	4	5	1	1	2
ENSG00000140043	92	137	64	86	86	91	79	139	199	160	110	187	63	170	152	225
ENSG00000140044	1285	739	934	937	981	843	760	811	472	154	200	847	371	311	670	189
ENSG00000267651	0	4	5	0	7	6	3	1	1	4	2	1	1	10	3	2
ENSG00000232600	7	16	14	7	8	17	12	13	19	11	25	63	19	25	17	73
ENSG00000267653	0	0	0	0	0	0	0	0	0	0	0	0	0	1	0	2
ENSG00000197580	24	38	17	37	64	23	48	46	54	39	66	78	132	45	107	85
ENSG00000147010	1900	982	1362	2065	1114	1185	1590	1223	748	479	952	1052	710	749	680	641
ENSG00000267654	1	1	0	0	0	0	3	2	0	0	0	3	2	0	0	0
ENSG00000267656	0	0	0	0	0	1	0	0	0	0	0	0	0	0	0	0
ENSG00000176946	627	824	1126	886	731	1065	656	924	1737	982	1710	1389	946	1526	1420	3126
ENSG00000219361	0	1	0	1	1	1	3	2	1	4	4	2	0	6	5	3
ENSG00000176945	6	28	79	6	85	44	13	62	338	246	308	121	480	308	664	57
ENSG00000219368	0	0	0	0	0	0	0	0	0	0	0	0	0	0	0	0
ENSG00000240677	0	0	0	0	0	0	0	0	0	0	0	0	0	0	0	0
ENSG00000221266	0	0	0	0	0	0	0	0	0	0	0	0	0	0	0	0
ENSG00000259148	0	0	0	0	0	0	0	0	0	0	0	0	0	0	0	0
ENSG00000259149	0	0	0	0	0	0	0	0	0	0	0	0	0	0	0	0
ENSG00000275328	7	1	2	1	0	0	0	4	4	2	3	0	6	5	0	6
ENSG00000280416	128	167	150	175	137	197	128	163	168	108	155	158	140	176	147	167
ENSG00000259140	0	0	0	0	0	0	0	0	0	0	0	0	0	0	0	0
ENSG00000259142	2	0	0	0	0	0	0	0	0	0	0	0	0	0	0	0
ENSG00000259143	0	0	0	0	0	0	0	0	0	0	0	0	0	0	0	0
ENSG00000259144	0	0	0	0	0	0	0	0	0	0	0	0	0	0	0	1
ENSG00000259146	2	6	5	7	6	8	3	8	7	2	6	11	3	7	3	6
ENSG00000254723	0	0	0	0	0	0	0	0	0	0	0	0	0	0	0	0
ENSG00000254722	0	0	0	0	0	0	0	0	0	0	0	0	0	0	0	0
[truncated: 58,505 more rows]
