# Supplementary material for: Identification and analysis of oxidative stress-related genes in endometriosis
Source: Front Immunol. 2025 Mar 7;16:1515490. doi: 10.3389/fimmu.2025.1515490 (PMC11925871; doi:10.3389/fimmu.2025.1515490)
Supplement: Supplementary file 1 [file DataSheet1.zip › raw data/05_DEG_Oxidative_stress_enrichment_analysis/DEG_Oxidative_stress_go_mRNA.txt]

	ONTOLOGY	ID	Description	GeneRatio	BgRatio	pvalue	p.adjust	qvalue	geneID	Count
GO:0072503	BP	GO:0072503	cellular divalent inorganic cation homeostasis	13/67	486/18723	1.46E-08	6.92E-06	4.36E-06	CAV1/CASQ2/AGTR1/DMD/S100A8/ANK2/ITPR1/S100A9/CXCL12/F2RL1/SLC1A1/CD55/ATP2A3	13
GO:0050900	BP	GO:0050900	leukocyte migration	12/67	369/18723	6.50E-09	4.43E-06	2.79E-06	CCL2/PLA2G7/VCAM1/SELE/SELP/DUSP1/PECAM1/S100A8/S100A9/CXCL12/F2RL1/CXCL2	12
GO:0007159	BP	GO:0007159	leukocyte cell-cell adhesion	12/67	371/18723	6.91E-09	4.43E-06	2.79E-06	CCL2/CAV1/VCAM1/SELE/SELP/ARG2/PECAM1/S100A8/S100A9/CXCL12/HLA-DPB1/CD55	12
GO:0036293	BP	GO:0036293	response to decreased oxygen levels	11/67	322/18723	1.79E-08	7.05E-06	4.44E-06	CAV1/ADIPOQ/VCAM1/S100B/EGR1/ITPR1/CXCL12/KCNMA1/AQP1/SLC1A1/CCNB1	11
GO:0070482	BP	GO:0070482	response to oxygen levels	11/67	347/18723	3.85E-08	1.01E-05	6.37E-06	CAV1/ADIPOQ/VCAM1/S100B/EGR1/ITPR1/CXCL12/KCNMA1/AQP1/SLC1A1/CCNB1	11
GO:0010038	BP	GO:0010038	response to metal ion	11/67	373/18723	8.02E-08	1.46E-05	9.19E-06	CAV1/VCAM1/CASQ2/FOS/DUSP1/S100A8/CDH1/KCNMA1/AQP1/SLC1A1/CCNB1	11
GO:0022407	BP	GO:0022407	regulation of cell-cell adhesion	11/67	448/18723	5.01E-07	5.38E-05	3.39E-05	CCL2/CAV1/ADIPOQ/VCAM1/SELE/SELP/ARG2/CDH1/CXCL12/HLA-DPB1/CD55	11
GO:0003018	BP	GO:0003018	vascular process in circulatory system	10/67	263/18723	3.09E-08	9.14E-06	5.76E-06	CAV1/AGTR1/HMGCR/ABCC3/KCNMA1/F2RL1/SLC1A1/KLF2/ACTA2/ATP2A3	10
GO:0015850	BP	GO:0015850	organic hydroxy compound transport	10/67	284/18723	6.37E-08	1.37E-05	8.63E-06	CAV1/ADIPOQ/CLU/AGTR1/SPP1/AKR1C1/CXCL12/ABCC3/AQP1/SLC18A2	10
GO:0001666	BP	GO:0001666	response to hypoxia	10/67	307/18723	1.32E-07	2.22E-05	1.40E-05	CAV1/ADIPOQ/VCAM1/S100B/EGR1/ITPR1/CXCL12/KCNMA1/AQP1/CCNB1	10
GO:0060326	BP	GO:0060326	cell chemotaxis	10/67	310/18723	1.44E-07	2.27E-05	1.43E-05	CCL2/PLA2G7/VCAM1/AGTR1/DUSP1/S100A8/S100A9/CXCL12/F2RL1/CXCL2	10
GO:0032496	BP	GO:0032496	response to lipopolysaccharide	10/67	343/18723	3.67E-07	4.13E-05	2.60E-05	CCL2/VCAM1/FOS/SELE/SELP/S100A8/S100A9/CTSG/CXCL2/CD55	10
GO:0002237	BP	GO:0002237	response to molecule of bacterial origin	10/67	363/18723	6.16E-07	5.82E-05	3.67E-05	CCL2/VCAM1/FOS/SELE/SELP/S100A8/S100A9/CTSG/CXCL2/CD55	10
GO:0014706	BP	GO:0014706	striated muscle tissue development	10/67	384/18723	1.03E-06	7.83E-05	4.93E-05	CAV1/FOS/DMD/ELN/HMGCR/S100B/EGR1/HDAC9/CCNB1/FOXL2	10
GO:0060537	BP	GO:0060537	muscle tissue development	10/67	403/18723	1.59E-06	0.000103306	6.51E-05	CAV1/FOS/DMD/ELN/HMGCR/S100B/EGR1/HDAC9/CCNB1/FOXL2	10
GO:0006874	BP	GO:0006874	cellular calcium ion homeostasis	10/67	448/18723	4.08E-06	0.000212797	0.000134076	CAV1/CASQ2/AGTR1/DMD/ANK2/ITPR1/CXCL12/F2RL1/CD55/ATP2A3	10
GO:0055074	BP	GO:0055074	calcium ion homeostasis	10/67	460/18723	5.15E-06	0.000253179	0.000159519	CAV1/CASQ2/AGTR1/DMD/ANK2/ITPR1/CXCL12/F2RL1/CD55/ATP2A3	10
GO:0052547	BP	GO:0052547	regulation of peptidase activity	10/67	461/18723	5.25E-06	0.000253179	0.000159519	CAV1/S100A8/NGF/S100A9/AQP1/SLC1A1/C3/FOXL2/NGFR/ATP2A3	10
GO:0019221	BP	GO:0019221	cytokine-mediated signaling pathway	10/67	472/18723	6.46E-06	0.000291886	0.000183907	CCL2/CAV1/ADIPOQ/EGR1/CXCL12/F2RL1/SLC1A1/CTSG/CXCL2/IL33	10
GO:0045121	CC	GO:0045121	membrane raft	10/67	335/19550	1.99E-07	2.14E-05	1.61E-05	CAV1/SELE/DMD/PECAM1/CDH1/ANK2/MME/KCNMA1/SLC1A1/CD55	10
GO:0098857	CC	GO:0098857	membrane microdomain	10/67	335/19550	1.99E-07	2.14E-05	1.61E-05	CAV1/SELE/DMD/PECAM1/CDH1/ANK2/MME/KCNMA1/SLC1A1/CD55	10
GO:0007519	BP	GO:0007519	skeletal muscle tissue development	9/67	155/18723	4.11E-09	4.43E-06	2.79E-06	CAV1/FOS/DMD/ELN/HMGCR/S100B/EGR1/HDAC9/FOXL2	9
GO:0060538	BP	GO:0060538	skeletal muscle organ development	9/67	166/18723	7.50E-09	4.43E-06	2.79E-06	CAV1/FOS/DMD/ELN/HMGCR/S100B/EGR1/HDAC9/FOXL2	9
GO:1901654	BP	GO:1901654	response to ketone	9/67	194/18723	2.91E-08	9.14E-06	5.76E-06	CAV1/NR3C1/FOS/SPP1/DUSP1/AQP1/KLF2/AKR1C2/TNC	9
GO:0042180	BP	GO:0042180	cellular ketone metabolic process	9/67	211/18723	6.00E-08	1.37E-05	8.63E-06	CAV1/ADIPOQ/CYP17A1/IDO1/AKR1C1/CYP11A1/HMGCR/EGR1/AKR1C2	9
GO:0042445	BP	GO:0042445	hormone metabolic process	9/67	218/18723	7.94E-08	1.46E-05	9.19E-06	CYP17A1/SPP1/AKR1C1/CYP11A1/EGR1/ADH1B/MME/AKR1C2/CTSG	9
GO:0097305	BP	GO:0097305	response to alcohol	9/67	253/18723	2.81E-07	3.70E-05	2.33E-05	ADIPOQ/VCAM1/FOS/S100A8/HMGCR/CDH1/KLF2/AKR1C2/TNC	9
GO:1903522	BP	GO:1903522	regulation of blood circulation	9/67	256/18723	3.11E-07	3.87E-05	2.44E-05	CAV1/CASQ2/AGTR1/DMD/HMGCR/ANK2/DES/SLC1A1/ATP2A3	9
GO:0019932	BP	GO:0019932	second-messenger-mediated signaling	9/67	312/18723	1.62E-06	0.000103306	6.51E-05	VCAM1/CASQ2/SELE/AGTR1/SELP/DMD/ANK2/ITPR1/AQP1	9
GO:0008202	BP	GO:0008202	steroid metabolic process	9/67	319/18723	1.94E-06	0.00012074	7.61E-05	AGTR1/CYP17A1/SPP1/AKR1C1/CYP24A1/CYP11A1/HMGCR/EGR1/AKR1C2	9
GO:0007517	BP	GO:0007517	muscle organ development	9/67	327/18723	2.38E-06	0.000137128	8.64E-05	CAV1/FOS/DMD/ELN/HMGCR/S100B/EGR1/HDAC9/FOXL2	9
GO:0051235	BP	GO:0051235	maintenance of location	9/67	327/18723	2.38E-06	0.000137128	8.64E-05	CAV1/CASQ2/DMD/S100A8/ANK2/ITPR1/S100A9/C3/SLC18A2	9
GO:1903037	BP	GO:1903037	regulation of leukocyte cell-cell adhesion	9/67	336/18723	2.97E-06	0.000163263	0.000102866	CCL2/CAV1/VCAM1/SELE/SELP/ARG2/CXCL12/HLA-DPB1/CD55	9
GO:0048545	BP	GO:0048545	response to steroid hormone	9/67	339/18723	3.19E-06	0.000171555	0.000108091	CAV1/ADIPOQ/NR3C1/FOS/BCHE/SPP1/DUSP1/S100B/AQP1	9
GO:0042742	BP	GO:0042742	defense response to bacterium	9/67	350/18723	4.14E-06	0.000212797	0.000134076	HP/SELP/ARG2/PLA2G2A/S100A8/S100A9/F2RL1/AQP1/CTSG	9
GO:0050727	BP	GO:0050727	regulation of inflammatory response	9/67	386/18723	9.12E-06	0.000371754	0.000234229	PLA2G7/ADIPOQ/SELE/AGTR1/PLA2G2A/S100A8/S100A9/IL33/C3	9
GO:0032103	BP	GO:0032103	positive regulation of response to external stimulus	9/67	427/18723	2.03E-05	0.000688252	0.000433644	PLA2G7/AGTR1/PLA2G2A/S100A8/S100A9/CXCL12/F2RL1/IL33/C3	9
GO:0052548	BP	GO:0052548	regulation of endopeptidase activity	9/67	432/18723	2.23E-05	0.000702978	0.000442922	S100A8/NGF/S100A9/AQP1/SLC1A1/C3/FOXL2/NGFR/ATP2A3	9
GO:0010876	BP	GO:0010876	lipid localization	9/67	448/18723	2.97E-05	0.000824957	0.000519776	CAV1/ADIPOQ/CLU/AGTR1/SPP1/AKR1C1/PLA2G2A/ABCC3/C3	9
GO:0001819	BP	GO:0001819	positive regulation of cytokine production	9/67	467/18723	4.10E-05	0.001019325	0.000642241	ADIPOQ/CLU/EGR1/F2RL1/CHI3L1/HLA-DPB1/IL33/C3/CD55	9
GO:0062023	CC	GO:0062023	collagen-containing extracellular matrix	9/67	425/19550	1.40E-05	0.000600363	0.00045266	ADIPOQ/CLU/ELN/S100A8/S100A9/CXCL12/CTSG/NCAM1/TNC	9
GO:0019722	BP	GO:0019722	calcium-mediated signaling	8/67	202/18723	6.04E-07	5.82E-05	3.67E-05	VCAM1/CASQ2/SELE/AGTR1/SELP/DMD/ANK2/ITPR1	8
GO:0097529	BP	GO:0097529	myeloid leukocyte migration	8/67	220/18723	1.15E-06	8.50E-05	5.35E-05	CCL2/PLA2G7/DUSP1/PECAM1/S100A8/S100A9/CXCL12/CXCL2	8
GO:0030595	BP	GO:0030595	leukocyte chemotaxis	8/67	230/18723	1.61E-06	0.000103306	6.51E-05	CCL2/PLA2G7/DUSP1/S100A8/S100A9/CXCL12/F2RL1/CXCL2	8
GO:0031349	BP	GO:0031349	positive regulation of defense response	8/67	278/18723	6.53E-06	0.000291886	0.000183907	PLA2G7/AGTR1/PLA2G2A/S100A8/S100A9/F2RL1/IL33/C3	8
GO:0006959	BP	GO:0006959	humoral immune response	8/67	317/18723	1.69E-05	0.000606394	0.000382068	CCL2/CLU/S100A9/CTSG/CXCL2/C3/CD55/CFH	8
GO:0007204	BP	GO:0007204	positive regulation of cytosolic calcium ion concentration	8/67	319/18723	1.77E-05	0.000620848	0.000391175	CAV1/CASQ2/AGTR1/DMD/ANK2/ITPR1/F2RL1/CD55	8
GO:0001655	BP	GO:0001655	urogenital system development	8/67	338/18723	2.68E-05	0.000763538	0.000481078	ADIPOQ/AGTR1/ARG2/PECAM1/EGR1/MME/ACTA2/TNC	8
GO:0006936	BP	GO:0006936	muscle contraction	8/67	347/18723	3.23E-05	0.000878286	0.000553377	CAV1/CASQ2/DMD/ARG2/ANK2/DES/KCNMA1/ACTA2	8
GO:0051480	BP	GO:0051480	regulation of cytosolic calcium ion concentration	8/67	353/18723	3.65E-05	0.00093799	0.000590995	CAV1/CASQ2/AGTR1/DMD/ANK2/ITPR1/F2RL1/CD55	8
GO:1901653	BP	GO:1901653	cellular response to peptide	8/67	359/18723	4.11E-05	0.001019325	0.000642241	CAV1/ADIPOQ/VCAM1/AGTR1/CYP11A1/HDAC9/KLF2/NGFR	8
GO:0045862	BP	GO:0045862	positive regulation of proteolysis	8/67	372/18723	5.28E-05	0.00122486	0.000771742	CAV1/CLU/S100A8/S100A9/SLC1A1/FOXL2/NGFR/ATP2A3	8
GO:0006869	BP	GO:0006869	lipid transport	8/67	398/18723	8.47E-05	0.001727121	0.001088198	CAV1/ADIPOQ/CLU/AGTR1/SPP1/AKR1C1/PLA2G2A/ABCC3	8
GO:0050867	BP	GO:0050867	positive regulation of cell activation	8/67	420/18723	0.000122965	0.002253402	0.00141979	CCL2/CAV1/VCAM1/SELP/F2RL1/HLA-DPB1/IL33/CD55	8
GO:0006816	BP	GO:0006816	calcium ion transport	8/67	422/18723	0.000127051	0.00231038	0.00145569	CCL2/CAV1/CASQ2/DMD/ANK2/ITPR1/CXCL12/ATP2A3	8
GO:0045785	BP	GO:0045785	positive regulation of cell adhesion	8/67	437/18723	0.000161432	0.002792311	0.001759338	CCL2/CAV1/VCAM1/SELE/SELP/CXCL12/HLA-DPB1/CD55	8
GO:0050804	BP	GO:0050804	modulation of chemical synaptic transmission	8/67	439/18723	0.000166546	0.002792311	0.001759338	CCL2/ADIPOQ/BCHE/CDH1/S100B/NGF/MME/SLC1A1	8
GO:0099177	BP	GO:0099177	regulation of trans-synaptic signaling	8/67	440/18723	0.000169154	0.002796359	0.001761888	CCL2/ADIPOQ/BCHE/CDH1/S100B/NGF/MME/SLC1A1	8
GO:0003012	BP	GO:0003012	muscle system process	8/67	452/18723	0.000203158	0.003159643	0.00199078	CAV1/CASQ2/DMD/ARG2/ANK2/DES/KCNMA1/ACTA2	8
GO:0009314	BP	GO:0009314	response to radiation	8/67	456/18723	0.000215671	0.003310692	0.002085951	VCAM1/FOS/DUSP1/HMGCR/EGR1/CXCL12/MME/AQP1	8
GO:0042110	BP	GO:0042110	T cell activation	8/67	487/18723	0.000335821	0.004558514	0.00287216	CCL2/CAV1/VCAM1/ARG2/EGR1/F2RL1/HLA-DPB1/CD55	8
GO:0031406	MF	GO:0031406	carboxylic acid binding	8/67	176/18368	2.44E-07	7.67E-05	5.22E-05	ADIPOQ/SELE/SELP/AKR1C1/S100A8/S100A9/SLC1A1/AKR1C2	8
GO:0034754	BP	GO:0034754	cellular hormone metabolic process	7/67	137/18723	5.81E-07	5.82E-05	3.67E-05	CYP17A1/SPP1/AKR1C1/CYP11A1/EGR1/ADH1B/AKR1C2	7
GO:0035296	BP	GO:0035296	regulation of tube diameter	7/67	141/18723	7.06E-07	6.03E-05	3.80E-05	CAV1/AGTR1/HMGCR/KCNMA1/F2RL1/KLF2/ACTA2	7
GO:0097746	BP	GO:0097746	blood vessel diameter maintenance	7/67	141/18723	7.06E-07	6.03E-05	3.80E-05	CAV1/AGTR1/HMGCR/KCNMA1/F2RL1/KLF2/ACTA2	7
GO:0035150	BP	GO:0035150	regulation of tube size	7/67	142/18723	7.40E-07	6.03E-05	3.80E-05	CAV1/AGTR1/HMGCR/KCNMA1/F2RL1/KLF2/ACTA2	7
GO:0050729	BP	GO:0050729	positive regulation of inflammatory response	7/67	142/18723	7.40E-07	6.03E-05	3.80E-05	PLA2G7/AGTR1/PLA2G2A/S100A8/S100A9/IL33/C3	7
GO:0051384	BP	GO:0051384	response to glucocorticoid	7/67	148/18723	9.78E-07	7.71E-05	4.86E-05	ADIPOQ/NR3C1/FOS/BCHE/DUSP1/S100B/AQP1	7
GO:0031960	BP	GO:0031960	response to corticosteroid	7/67	167/18723	2.20E-06	0.000133124	8.39E-05	ADIPOQ/NR3C1/FOS/BCHE/DUSP1/S100B/AQP1	7
GO:0007584	BP	GO:0007584	response to nutrient	7/67	174/18723	2.89E-06	0.000162411	0.000102329	ADIPOQ/VCAM1/BCHE/SPP1/CYP24A1/HMGCR/TNC	7
GO:0010952	BP	GO:0010952	positive regulation of peptidase activity	7/67	197/18723	6.54E-06	0.000291886	0.000183907	CAV1/S100A8/S100A9/SLC1A1/FOXL2/NGFR/ATP2A3	7
GO:0008016	BP	GO:0008016	regulation of heart contraction	7/67	206/18723	8.76E-06	0.000369996	0.000233121	CAV1/CASQ2/DMD/ANK2/DES/SLC1A1/ATP2A3	7
GO:0043281	BP	GO:0043281	regulation of cysteine-type endopeptidase activity involved in apoptotic process	7/67	209/18723	9.63E-06	0.0003859	0.000243142	S100A8/S100A9/AQP1/SLC1A1/FOXL2/NGFR/ATP2A3	7
GO:0002685	BP	GO:0002685	regulation of leukocyte migration	7/67	210/18723	9.94E-06	0.000390883	0.000246282	CCL2/PLA2G7/SELE/SELP/DUSP1/CXCL12/F2RL1	7
GO:0051651	BP	GO:0051651	maintenance of location in cell	7/67	214/18723	1.12E-05	0.000428301	0.000269858	CAV1/CASQ2/DMD/S100A8/ANK2/ITPR1/S100A9	7
GO:0009612	BP	GO:0009612	response to mechanical stimulus	7/67	216/18723	1.19E-05	0.000447758	0.000282117	FOS/DMD/CXCL12/AQP1/CHI3L1/TNC/CCNB1	7
GO:2000116	BP	GO:2000116	regulation of cysteine-type endopeptidase activity	7/67	235/18723	2.06E-05	0.000688252	0.000433644	S100A8/S100A9/AQP1/SLC1A1/FOXL2/NGFR/ATP2A3	7
GO:0072593	BP	GO:0072593	reactive oxygen species metabolic process	7/67	239/18723	2.29E-05	0.000702978	0.000442922	HP/AGTR1/AKR1C1/ARG2/F2RL1/SLC1A1/SLC18A2	7
GO:1903039	BP	GO:1903039	positive regulation of leukocyte cell-cell adhesion	7/67	239/18723	2.29E-05	0.000702978	0.000442922	CCL2/CAV1/VCAM1/SELE/SELP/HLA-DPB1/CD55	7
GO:0060047	BP	GO:0060047	heart contraction	7/67	241/18723	2.42E-05	0.000706012	0.000444833	CAV1/CASQ2/DMD/ANK2/DES/SLC1A1/ATP2A3	7
GO:0003015	BP	GO:0003015	heart process	7/67	251/18723	3.14E-05	0.000862448	0.000543398	CAV1/CASQ2/DMD/ANK2/DES/SLC1A1/ATP2A3	7
GO:0034612	BP	GO:0034612	response to tumor necrosis factor	7/67	253/18723	3.30E-05	0.000886603	0.000558617	CCL2/ADIPOQ/VCAM1/SELE/F2RL1/KLF2/CHI3L1	7
GO:0007611	BP	GO:0007611	learning or memory	7/67	255/18723	3.47E-05	0.000901481	0.000567991	FOS/BCHE/HMGCR/S100B/NGF/MME/SLC1A1	7
GO:0022409	BP	GO:0022409	positive regulation of cell-cell adhesion	7/67	284/18723	6.86E-05	0.001487177	0.000937018	CCL2/CAV1/VCAM1/SELE/SELP/HLA-DPB1/CD55	7
GO:0097193	BP	GO:0097193	intrinsic apoptotic signaling pathway	7/67	288/18723	7.49E-05	0.001582673	0.000997187	CAV1/CLU/S100A8/ITPR1/S100A9/CXCL12/ATP2A3	7
GO:0001822	BP	GO:0001822	kidney development	7/67	293/18723	8.34E-05	0.001713811	0.001079812	ADIPOQ/AGTR1/ARG2/PECAM1/EGR1/MME/ACTA2	7
GO:0050890	BP	GO:0050890	cognition	7/67	296/18723	8.88E-05	0.00179517	0.001131074	FOS/BCHE/HMGCR/S100B/NGF/MME/SLC1A1	7
GO:0072001	BP	GO:0072001	renal system development	7/67	302/18723	0.000100683	0.00200012	0.001260206	ADIPOQ/AGTR1/ARG2/PECAM1/EGR1/MME/ACTA2	7
GO:0070372	BP	GO:0070372	regulation of ERK1 and ERK2 cascade	7/67	309/18723	0.000116085	0.002231092	0.001405733	CCL2/ADIPOQ/DUSP1/PLA2G2A/HMGCR/F2RL1/CHI3L1	7
GO:0032409	BP	GO:0032409	regulation of transporter activity	7/67	310/18723	0.000118434	0.002242461	0.001412896	CCL2/CAV1/ADIPOQ/CASQ2/DMD/ANK2/PTPN3	7
GO:0070661	BP	GO:0070661	leukocyte proliferation	7/67	318/18723	0.000138653	0.002483151	0.001564546	VCAM1/CLU/ARG2/F2RL1/HLA-DPB1/IL33/CD55	7
GO:0070371	BP	GO:0070371	ERK1 and ERK2 cascade	7/67	330/18723	0.000174166	0.002859233	0.001801503	CCL2/ADIPOQ/DUSP1/PLA2G2A/HMGCR/F2RL1/CHI3L1	7
GO:0070997	BP	GO:0070997	neuron death	7/67	361/18723	0.000300977	0.004228264	0.002664081	CCL2/FOS/CLU/NGF/EGR1/SLC1A1/NGFR	7
GO:0032535	BP	GO:0032535	regulation of cellular component size	7/67	383/18723	0.000429569	0.005198025	0.003275094	ELN/SPP1/NGF/CXCL12/KCNMA1/F2RL1/AQP1	7
GO:0010959	BP	GO:0010959	regulation of metal ion transport	7/67	406/18723	0.000607665	0.006529637	0.004114096	CCL2/CAV1/CASQ2/DMD/ANK2/CXCL12/PTPN3	7
GO:0002696	BP	GO:0002696	positive regulation of leukocyte activation	7/67	409/18723	0.000634683	0.006741852	0.004247805	CCL2/CAV1/VCAM1/F2RL1/HLA-DPB1/IL33/CD55	7
GO:0043434	BP	GO:0043434	response to peptide hormone	7/67	414/18723	0.000681832	0.006978162	0.004396696	CAV1/ADIPOQ/AGTR1/CYP11A1/EGR1/CXCL12/HDAC9	7
GO:0002443	BP	GO:0002443	leukocyte mediated immunity	7/67	440/18723	0.000973849	0.008654809	0.005453092	CLU/GZMB/F2RL1/CTSG/HLA-DPB1/C3/CD55	7
GO:0006979	BP	GO:0006979	response to oxidative stress	7/67	446/18723	0.001053518	0.009265159	0.005837652	ADIPOQ/FOS/HP/DUSP1/AQP1/SLC1A1/KLF2	7
GO:0061564	BP	GO:0061564	axon development	7/67	467/18723	0.00137365	0.011236363	0.007079639	SPP1/S100B/NGF/CXCL12/NCAM1/TNC/NGFR	7
GO:0031667	BP	GO:0031667	response to nutrient levels	7/67	474/18723	0.001495809	0.011593746	0.007304814	ADIPOQ/VCAM1/BCHE/SPP1/CYP24A1/HMGCR/TNC	7
GO:0034765	BP	GO:0034765	regulation of ion transmembrane transport	7/67	491/18723	0.001828013	0.013420565	0.008455828	CCL2/CAV1/CASQ2/DMD/ANK2/PTPN3/KCNMA1	7
GO:0005788	CC	GO:0005788	endoplasmic reticulum lumen	7/67	313/19550	9.63E-05	0.00301932	0.0022765	CASQ2/CP/CLU/BCHE/SPP1/C3/TNC	7
GO:0034774	CC	GO:0034774	secretory granule lumen	7/67	322/19550	0.000114887	0.00301932	0.0022765	HP/CLU/S100A8/S100A9/CHI3L1/CTSG/C3	7
GO:0060205	CC	GO:0060205	cytoplasmic vesicle lumen	7/67	325/19550	0.000121681	0.00301932	0.0022765	HP/CLU/S100A8/S100A9/CHI3L1/CTSG/C3	7
GO:0031983	CC	GO:0031983	vesicle lumen	7/67	327/19550	0.00012639	0.00301932	0.0022765	HP/CLU/S100A8/S100A9/CHI3L1/CTSG/C3	7
GO:0030133	CC	GO:0030133	transport vesicle	7/67	412/19550	0.000513773	0.01004192	0.007571387	NGF/ITPR1/MME/HLA-DPB1/IL33/CD55/SLC18A2	7
GO:0048018	MF	GO:0048018	receptor ligand activity	7/67	487/18368	0.001944106	0.024417974	0.016616992	CCL2/ADIPOQ/SPP1/NGF/CXCL12/CXCL2/IL33	7
GO:0030546	MF	GO:0030546	signaling receptor activator activity	7/67	495/18368	0.002131257	0.02494209	0.016973665	CCL2/ADIPOQ/SPP1/NGF/CXCL12/CXCL2/IL33	7
GO:0045123	BP	GO:0045123	cellular extravasation	6/67	70/18723	1.83E-07	2.54E-05	1.60E-05	CCL2/VCAM1/SELE/SELP/PECAM1/CXCL12	6
GO:1901655	BP	GO:1901655	cellular response to ketone	6/67	96/18723	1.20E-06	8.62E-05	5.43E-05	NR3C1/SPP1/AQP1/KLF2/AKR1C2/TNC	6
GO:0043280	BP	GO:0043280	positive regulation of cysteine-type endopeptidase activity involved in apoptotic process	6/67	129/18723	6.73E-06	0.000294751	0.000185713	S100A8/S100A9/SLC1A1/FOXL2/NGFR/ATP2A3	6
GO:2001056	BP	GO:2001056	positive regulation of cysteine-type endopeptidase activity	6/67	148/18723	1.48E-05	0.000546164	0.000344119	S100A8/S100A9/SLC1A1/FOXL2/NGFR/ATP2A3	6
GO:0120254	BP	GO:0120254	olefinic compound metabolic process	6/67	153/18723	1.79E-05	0.000620848	0.000391175	CYP17A1/AKR1C1/CYP11A1/EGR1/ADH1B/AKR1C2	6
GO:2000377	BP	GO:2000377	regulation of reactive oxygen species metabolic process	6/67	157/18723	2.07E-05	0.000688252	0.000433644	HP/AGTR1/AKR1C1/ARG2/F2RL1/SLC18A2	6
GO:0010950	BP	GO:0010950	positive regulation of endopeptidase activity	6/67	179/18723	4.32E-05	0.001053188	0.000663577	S100A8/S100A9/SLC1A1/FOXL2/NGFR/ATP2A3	6
GO:0060401	BP	GO:0060401	cytosolic calcium ion transport	6/67	182/18723	4.74E-05	0.001120896	0.000706237	CAV1/CASQ2/DMD/ANK2/ITPR1/ATP2A3	6
GO:0008217	BP	GO:0008217	regulation of blood pressure	6/67	186/18723	5.35E-05	0.001228334	0.000773931	ADIPOQ/AGTR1/MME/F2RL1/ACTA2/CTSG	6
GO:0001906	BP	GO:0001906	cell killing	6/67	188/18723	5.68E-05	0.001266702	0.000798105	GZMB/F2RL1/CTSG/C3/CD55/CFH	6
GO:0030100	BP	GO:0030100	regulation of endocytosis	6/67	211/18723	0.000107417	0.002098617	0.001322265	CAV1/ADIPOQ/SELE/CLU/F2RL1/C3	6
GO:0071356	BP	GO:0071356	cellular response to tumor necrosis factor	6/67	229/18723	0.000167905	0.002795271	0.001761202	CCL2/ADIPOQ/VCAM1/F2RL1/KLF2/CHI3L1	6
GO:0051924	BP	GO:0051924	regulation of calcium ion transport	6/67	255/18723	0.000299761	0.004228264	0.002664081	CCL2/CAV1/CASQ2/DMD/ANK2/CXCL12	6
GO:0009636	BP	GO:0009636	response to toxic substance	6/67	262/18723	0.000346391	0.004558514	0.00287216	FOS/HP/CDH1/S100A9/CCNB1/SLC18A2	6
GO:0032412	BP	GO:0032412	regulation of ion transmembrane transporter activity	6/67	267/18723	0.000383046	0.004948203	0.00311769	CCL2/CAV1/CASQ2/DMD/ANK2/PTPN3	6
GO:0098742	BP	GO:0098742	cell-cell adhesion via plasma-membrane adhesion molecules	6/67	273/18723	0.00043097	0.005198025	0.003275094	ADIPOQ/VCAM1/SELE/SELP/PECAM1/CDH1	6
GO:0022898	BP	GO:0022898	regulation of transmembrane transporter activity	6/67	278/18723	0.000474383	0.005533266	0.003486317	CCL2/CAV1/CASQ2/DMD/ANK2/PTPN3	6
GO:0044403	BP	GO:0044403	biological process involved in symbiotic interaction	6/67	290/18723	0.000592548	0.006428902	0.004050626	CAV1/AGTR1/F2RL1/CTSG/NCAM1/CD55	6
GO:0007162	BP	GO:0007162	negative regulation of cell adhesion	6/67	303/18723	0.00074517	0.007326392	0.004616103	ADIPOQ/ARG2/DUSP1/CDH1/CXCL12/TNC	6
GO:1901214	BP	GO:1901214	regulation of neuron death	6/67	319/18723	0.000972982	0.008654809	0.005453092	CCL2/FOS/CLU/NGF/EGR1/SLC1A1	6
GO:0050863	BP	GO:0050863	regulation of T cell activation	6/67	329/18723	0.001140478	0.009768442	0.006154754	CCL2/CAV1/VCAM1/ARG2/HLA-DPB1/CD55	6
GO:0001933	BP	GO:0001933	negative regulation of protein phosphorylation	6/67	342/18723	0.00139038	0.011326262	0.007136282	CAV1/ADIPOQ/DMD/DUSP1/HMGCR/CCNB1	6
GO:0030336	BP	GO:0030336	negative regulation of cell migration	6/67	344/18723	0.001432272	0.011434317	0.007204363	CCL2/ADIPOQ/DUSP1/CDH1/CXCL12/NGFR	6
GO:2001233	BP	GO:2001233	regulation of apoptotic signaling pathway	6/67	356/18723	0.001704266	0.012837581	0.008088511	CAV1/CLU/S100A8/S100A9/CXCL12/NGFR	6
GO:1904062	BP	GO:1904062	regulation of cation transmembrane transport	6/67	357/18723	0.001728589	0.012931597	0.008147747	CCL2/CAV1/CASQ2/DMD/ANK2/PTPN3	6
GO:2000146	BP	GO:2000146	negative regulation of cell motility	6/67	359/18723	0.001778028	0.013161006	0.008292289	CCL2/ADIPOQ/DUSP1/CDH1/CXCL12/NGFR	6
GO:0051271	BP	GO:0051271	negative regulation of cellular component movement	6/67	367/18723	0.001986628	0.014318257	0.009021433	CCL2/ADIPOQ/DUSP1/CDH1/CXCL12/NGFR	6
GO:0042326	BP	GO:0042326	negative regulation of phosphorylation	6/67	385/18723	0.002523567	0.017266027	0.010878719	CAV1/ADIPOQ/DMD/DUSP1/HMGCR/CCNB1	6
GO:0045860	BP	GO:0045860	positive regulation of protein kinase activity	6/67	386/18723	0.002556307	0.017266027	0.010878719	ADIPOQ/CLU/EGR1/SLC1A1/CHI3L1/CCNB1	6
GO:0006631	BP	GO:0006631	fatty acid metabolic process	6/67	390/18723	0.002690477	0.017966916	0.011320325	CAV1/ADIPOQ/AKR1C1/CYP24A1/AKR1C2/C3	6
GO:0040013	BP	GO:0040013	negative regulation of locomotion	6/67	391/18723	0.002724833	0.018145085	0.011432583	CCL2/ADIPOQ/DUSP1/CDH1/CXCL12/NGFR	6
GO:0001558	BP	GO:0001558	regulation of cell growth	6/67	414/18723	0.003609939	0.021770142	0.013716605	AGTR1/SPP1/S100A8/NGF/S100A9/CXCL12	6
GO:0007409	BP	GO:0007409	axonogenesis	6/67	418/18723	0.003783461	0.02247385	0.014159987	SPP1/S100B/NGF/CXCL12/NCAM1/NGFR	6
GO:0032102	BP	GO:0032102	negative regulation of response to external stimulus	6/67	420/18723	0.003872518	0.02247385	0.014159987	CCL2/ADIPOQ/SPP1/ARG2/DUSP1/HMGCR	6
GO:0042060	BP	GO:0042060	wound healing	6/67	422/18723	0.003963126	0.022906672	0.014432693	CAV1/SELP/S100A8/HMGCR/F2RL1/TNC	6
GO:0002683	BP	GO:0002683	negative regulation of immune system process	6/67	434/18723	0.004540286	0.025254672	0.015912085	CCL2/ADIPOQ/ARG2/DUSP1/CXCL12/CD55	6
GO:0042391	BP	GO:0042391	regulation of membrane potential	6/67	434/18723	0.004540286	0.025254672	0.015912085	CAV1/CASQ2/DMD/ANK2/PTPN3/KCNMA1	6
GO:0045936	BP	GO:0045936	negative regulation of phosphate metabolic process	6/67	441/18723	0.004904455	0.026653174	0.016793232	CAV1/ADIPOQ/DMD/DUSP1/HMGCR/CCNB1	6
GO:0010563	BP	GO:0010563	negative regulation of phosphorus metabolic process	6/67	442/18723	0.004958188	0.026883384	0.01693828	CAV1/ADIPOQ/DMD/DUSP1/HMGCR/CCNB1	6
GO:0009410	BP	GO:0009410	response to xenobiotic stimulus	6/67	462/18723	0.006126634	0.031214143	0.019666939	ADIPOQ/FOS/BCHE/AKR1C1/CDH1/CCNB1	6
GO:0023061	BP	GO:0023061	signal release	6/67	463/18723	0.006189905	0.03132171	0.019734714	ADIPOQ/AGTR1/SPP1/HMGCR/CXCL12/F2RL1	6
GO:0033674	BP	GO:0033674	positive regulation of kinase activity	6/67	467/18723	0.006447783	0.032500127	0.020477193	ADIPOQ/CLU/EGR1/SLC1A1/CHI3L1/CCNB1	6
GO:0016049	BP	GO:0016049	cell growth	6/67	482/18723	0.007485068	0.035039013	0.022076856	AGTR1/SPP1/S100A8/NGF/S100A9/CXCL12	6
GO:0042383	CC	GO:0042383	sarcolemma	6/67	138/19550	7.77E-06	0.000557017	0.000419978	CAV1/VCAM1/DMD/ANK2/DES/AQP1	6
GO:0072562	CC	GO:0072562	blood microparticle	6/67	146/19550	1.07E-05	0.000576949	0.000435007	CP/HP/CLU/BCHE/C3/CFH	6
GO:0030667	CC	GO:0030667	secretory granule membrane	6/67	311/19550	0.000682383	0.010479458	0.007901281	CAV1/SELP/PECAM1/ITPR1/MME/CD55	6
GO:0005769	CC	GO:0005769	early endosome	6/67	394/19550	0.002285316	0.020869952	0.015735484	CAV1/VCAM1/ANK2/MME/F2RL1/SLC1A1	6
GO:0005125	MF	GO:0005125	cytokine activity	6/67	235/18368	0.000214021	0.009600387	0.006533284	CCL2/ADIPOQ/SPP1/CXCL12/CXCL2/IL33	6
GO:0046873	MF	GO:0046873	metal ion transmembrane transporter activity	6/67	430/18368	0.004760323	0.042380471	0.028840883	ITPR1/KCNMA1/AQP1/SLC1A1/ATP2A3/SLC18A2	6
GO:0008207	BP	GO:0008207	C21-steroid hormone metabolic process	5/67	36/18723	1.74E-07	2.54E-05	1.60E-05	CYP17A1/AKR1C1/CYP11A1/EGR1/AKR1C2	5
GO:0006919	BP	GO:0006919	activation of cysteine-type endopeptidase activity involved in apoptotic process	5/67	78/18723	8.70E-06	0.000369996	0.000233121	S100A8/S100A9/SLC1A1/NGFR/ATP2A3	5
GO:0032642	BP	GO:0032642	regulation of chemokine production	5/67	98/18723	2.65E-05	0.000763346	0.000480957	ADIPOQ/ARG2/EGR1/F2RL1/IL33	5
GO:0032602	BP	GO:0032602	chemokine production	5/67	99/18723	2.78E-05	0.000782649	0.000493119	ADIPOQ/ARG2/EGR1/F2RL1/IL33	5
GO:0002027	BP	GO:0002027	regulation of heart rate	5/67	103/18723	3.37E-05	0.000894205	0.000563407	CAV1/CASQ2/DMD/ANK2/SLC1A1	5
GO:0003014	BP	GO:0003014	renal system process	5/67	110/18723	4.62E-05	0.001102449	0.000694614	ADIPOQ/AGTR1/KCNMA1/F2RL1/AQP1	5
GO:0002688	BP	GO:0002688	regulation of leukocyte chemotaxis	5/67	122/18723	7.57E-05	0.001582673	0.000997187	CCL2/PLA2G7/DUSP1/CXCL12/F2RL1	5
GO:1990266	BP	GO:1990266	neutrophil migration	5/67	122/18723	7.57E-05	0.001582673	0.000997187	CCL2/PECAM1/S100A8/S100A9/CXCL2	5
GO:0046683	BP	GO:0046683	response to organophosphorus	5/67	131/18723	0.000105957	0.002087351	0.001315167	ADIPOQ/FOS/AKR1C1/DUSP1/AQP1	5
GO:0045471	BP	GO:0045471	response to ethanol	5/67	137/18723	0.000130826	0.002360853	0.001487491	ADIPOQ/VCAM1/S100A8/HMGCR/TNC	5
GO:0070555	BP	GO:0070555	response to interleukin-1	5/67	143/18723	0.000159942	0.002792311	0.001759338	CCL2/SELE/EGR1/KLF2/CHI3L1	5
GO:0014074	BP	GO:0014074	response to purine-containing compound	5/67	148/18723	0.000187788	0.003019943	0.001902761	ADIPOQ/CASQ2/FOS/DUSP1/AQP1	5
GO:0097530	BP	GO:0097530	granulocyte migration	5/67	148/18723	0.000187788	0.003019943	0.001902761	CCL2/PECAM1/S100A8/S100A9/CXCL2	5
GO:0051592	BP	GO:0051592	response to calcium ion	5/67	149/18723	0.000193775	0.003095168	0.001950157	CAV1/CASQ2/FOS/DUSP1/KCNMA1	5
GO:0060402	BP	GO:0060402	calcium ion transport into cytosol	5/67	160/18723	0.0002697	0.003887623	0.002449455	CAV1/CASQ2/DMD/ANK2/ITPR1	5
GO:2001242	BP	GO:2001242	regulation of intrinsic apoptotic signaling pathway	5/67	164/18723	0.000302274	0.004228264	0.002664081	CAV1/CLU/S100A8/S100A9/CXCL12	5
GO:0006937	BP	GO:0006937	regulation of muscle contraction	5/67	169/18723	0.000347095	0.004558514	0.00287216	CAV1/CASQ2/DMD/ANK2/KCNMA1	5
GO:0071453	BP	GO:0071453	cellular response to oxygen levels	5/67	177/18723	0.000429064	0.005198025	0.003275094	CAV1/S100B/EGR1/AQP1/CCNB1	5
GO:0001936	BP	GO:0001936	regulation of endothelial cell proliferation	5/67	179/18723	0.000451663	0.005389372	0.003395655	CCL2/CAV1/AGTR1/CXCL12/NGFR	5
GO:0006941	BP	GO:0006941	striated muscle contraction	5/67	179/18723	0.000451663	0.005389372	0.003395655	CAV1/CASQ2/DMD/ARG2/ANK2	5
GO:0043409	BP	GO:0043409	negative regulation of MAPK cascade	5/67	180/18723	0.000463294	0.005476133	0.00345032	CAV1/ADIPOQ/DUSP1/HMGCR/F2RL1	5
GO:0008361	BP	GO:0008361	regulation of cell size	5/67	181/18723	0.000475149	0.005533266	0.003486317	SPP1/NGF/CXCL12/KCNMA1/AQP1	5
GO:1905952	BP	GO:1905952	regulation of lipid localization	5/67	181/18723	0.000475149	0.005533266	0.003486317	CAV1/ADIPOQ/AGTR1/SPP1/C3	5
GO:2001257	BP	GO:2001257	regulation of cation channel activity	5/67	184/18723	0.000512091	0.005820116	0.003667052	CCL2/CAV1/CASQ2/DMD/ANK2	5
GO:0001935	BP	GO:0001935	endothelial cell proliferation	5/67	193/18723	0.00063597	0.006741852	0.004247805	CCL2/CAV1/AGTR1/CXCL12/NGFR	5
GO:0071674	BP	GO:0071674	mononuclear cell migration	5/67	196/18723	0.000681876	0.006978162	0.004396696	CCL2/PLA2G7/DUSP1/PECAM1/CXCL12	5
GO:0071248	BP	GO:0071248	cellular response to metal ion	5/67	197/18723	0.000697717	0.00707898	0.004460218	FOS/CDH1/AQP1/SLC1A1/CCNB1	5
GO:0031099	BP	GO:0031099	regeneration	5/67	198/18723	0.000713831	0.007116452	0.004483827	SPP1/CXCL12/PTPN3/TNC/CCNB1	5
GO:0045216	BP	GO:0045216	cell-cell junction organization	5/67	200/18723	0.000746895	0.007326392	0.004616103	CAV1/PECAM1/CDH1/ANK2/F2RL1	5
GO:0050870	BP	GO:0050870	positive regulation of T cell activation	5/67	216/18723	0.001054284	0.009265159	0.005837652	CCL2/CAV1/VCAM1/HLA-DPB1/CD55	5
GO:0070374	BP	GO:0070374	positive regulation of ERK1 and ERK2 cascade	5/67	217/18723	0.001076196	0.00942269	0.005936907	CCL2/PLA2G2A/HMGCR/F2RL1/CHI3L1	5
GO:0034764	BP	GO:0034764	positive regulation of transmembrane transport	5/67	219/18723	0.001121032	0.009636797	0.006071809	CCL2/ADIPOQ/DMD/ANK2/C3	5
GO:0071805	BP	GO:0071805	potassium ion transmembrane transport	5/67	219/18723	0.001121032	0.009636797	0.006071809	CAV1/CASQ2/ANK2/KCNMA1/AQP1	5
GO:0000302	BP	GO:0000302	response to reactive oxygen species	5/67	222/18723	0.001190868	0.010090364	0.006357586	FOS/HP/DUSP1/AQP1/KLF2	5
GO:0050920	BP	GO:0050920	regulation of chemotaxis	5/67	223/18723	0.001214848	0.010184045	0.00641661	CCL2/PLA2G7/DUSP1/CXCL12/F2RL1	5
GO:0071241	BP	GO:0071241	cellular response to inorganic substance	5/67	226/18723	0.001288938	0.010654023	0.006712727	FOS/CDH1/AQP1/SLC1A1/CCNB1	5
GO:0006813	BP	GO:0006813	potassium ion transport	5/67	241/18723	0.001710591	0.012837581	0.008088511	CAV1/CASQ2/ANK2/KCNMA1/AQP1	5
GO:0006898	BP	GO:0006898	receptor-mediated endocytosis	5/67	244/18723	0.001805793	0.013298738	0.008379069	CAV1/ADIPOQ/SELE/CLU/C3	5
GO:0070663	BP	GO:0070663	regulation of leukocyte proliferation	5/67	245/18723	0.001838375	0.013446516	0.008472179	VCAM1/ARG2/HLA-DPB1/IL33/CD55	5
GO:0090257	BP	GO:0090257	regulation of muscle system process	5/67	252/18723	0.002078669	0.014756675	0.009297664	CAV1/CASQ2/DMD/ANK2/KCNMA1	5
GO:0045927	BP	GO:0045927	positive regulation of growth	5/67	259/18723	0.002341187	0.016230398	0.010226206	S100A8/NGF/S100A9/CXCL12/CCNB1	5
GO:0043270	BP	GO:0043270	positive regulation of ion transport	5/67	275/18723	0.003031021	0.019302544	0.012161858	CCL2/CAV1/DMD/ANK2/CXCL12	5
GO:0071375	BP	GO:0071375	cellular response to peptide hormone stimulus	5/67	290/18723	0.003801406	0.02247385	0.014159987	CAV1/ADIPOQ/AGTR1/CYP11A1/HDAC9	5
GO:0042063	BP	GO:0042063	gliogenesis	5/67	301/18723	0.004449359	0.025103303	0.015816713	CCL2/CLU/S100A8/S100B/S100A9	5
GO:0006909	BP	GO:0006909	phagocytosis	5/67	308/18723	0.004900655	0.026653174	0.016793232	CCL2/ADIPOQ/PECAM1/F2RL1/C3	5
GO:0051047	BP	GO:0051047	positive regulation of secretion	5/67	310/18723	0.005035368	0.027239383	0.017162582	SPP1/S100A8/CXCL12/F2RL1/AQP1	5
GO:0070588	BP	GO:0070588	calcium ion transmembrane transport	5/67	312/18723	0.005172697	0.027541118	0.017352695	CASQ2/DMD/ANK2/ITPR1/ATP2A3	5
GO:0018105	BP	GO:0018105	peptidyl-serine phosphorylation	5/67	315/18723	0.005383654	0.028345121	0.017859269	CAV1/DMD/NGF/SLC1A1/CCNB1	5
GO:0019058	BP	GO:0019058	viral life cycle	5/67	317/18723	0.005527641	0.029038541	0.018296169	CCL2/CAV1/AGTR1/NCAM1/CD55	5
GO:0009416	BP	GO:0009416	response to light stimulus	5/67	320/18723	0.005748711	0.02986803	0.0188188	FOS/DUSP1/HMGCR/MME/AQP1	5
GO:0016042	BP	GO:0016042	lipid catabolic process	5/67	320/18723	0.005748711	0.02986803	0.0188188	PLA2G7/ADIPOQ/SPP1/CYP24A1/PLA2G2A	5
GO:0071496	BP	GO:0071496	cellular response to external stimulus	5/67	320/18723	0.005748711	0.02986803	0.0188188	VCAM1/FOS/CYP24A1/AQP1/TNC	5
GO:0019216	BP	GO:0019216	regulation of lipid metabolic process	5/67	331/18723	0.006612942	0.032773572	0.020649481	CAV1/ADIPOQ/AGTR1/EGR1/C3	5
GO:1990778	BP	GO:1990778	protein localization to cell periphery	5/67	333/18723	0.006779361	0.03331894	0.020993098	CAV1/ADIPOQ/CDH1/ANK2/SLC1A1	5
GO:0062197	BP	GO:0062197	cellular response to chemical stress	5/67	337/18723	0.007120998	0.034215527	0.021558006	CAV1/FOS/AQP1/SLC1A1/KLF2	5
GO:0018209	BP	GO:0018209	peptidyl-serine modification	5/67	338/18723	0.007208259	0.034286366	0.02160264	CAV1/DMD/NGF/SLC1A1/CCNB1	5
GO:0007568	BP	GO:0007568	aging	5/67	339/18723	0.007296267	0.034533067	0.021758077	VCAM1/FOS/ARG2/HMGCR/MME	5
GO:0002449	BP	GO:0002449	lymphocyte mediated immunity	5/67	350/18723	0.008314599	0.037915153	0.023889011	CLU/GZMB/HLA-DPB1/C3/CD55	5
GO:0006066	BP	GO:0006066	alcohol metabolic process	5/67	353/18723	0.008608648	0.03860088	0.024321064	AKR1C1/CYP11A1/HMGCR/ADH1B/AKR1C2	5
GO:0001818	BP	GO:0001818	negative regulation of cytokine production	5/67	357/18723	0.009011859	0.039830333	0.025095699	ADIPOQ/ARG2/F2RL1/HDAC9/KLF2	5
GO:0071900	BP	GO:0071900	regulation of protein serine/threonine kinase activity	5/67	359/18723	0.009218299	0.040505684	0.025521214	CAV1/ADIPOQ/DUSP1/HMGCR/CCNB1	5
GO:0051251	BP	GO:0051251	positive regulation of lymphocyte activation	5/67	362/18723	0.009534069	0.04165451	0.026245049	CCL2/CAV1/VCAM1/HLA-DPB1/CD55	5
GO:0002253	BP	GO:0002253	activation of immune response	5/67	375/18723	0.010989046	0.046306781	0.029176283	CLU/HLA-DPB1/C3/CD55/CFH	5
GO:0050678	BP	GO:0050678	regulation of epithelial cell proliferation	5/67	381/18723	0.011709307	0.048562811	0.030597728	CCL2/CAV1/AGTR1/CXCL12/NGFR	5
GO:0042176	BP	GO:0042176	regulation of protein catabolic process	5/67	391/18723	0.012980386	0.052009546	0.032769395	CAV1/CLU/HMGCR/CDH1/PTPN3	5
GO:0032970	BP	GO:0032970	regulation of actin filament-based process	5/67	397/18723	0.013786408	0.054500114	0.034338615	CAV1/ELN/ANK2/CXCL12/F2RL1	5
GO:0016032	BP	GO:0016032	viral process	5/67	415/18723	0.016406255	0.062354319	0.039287274	CCL2/CAV1/AGTR1/NCAM1/CD55	5
GO:0048608	BP	GO:0048608	reproductive structure development	5/67	424/18723	0.017833108	0.066077533	0.041633142	SPP1/MME/C3/TNC/FOXL2	5
GO:0061458	BP	GO:0061458	reproductive system development	5/67	427/18723	0.018326489	0.067395953	0.042463832	SPP1/MME/C3/TNC/FOXL2	5
GO:0050673	BP	GO:0050673	epithelial cell proliferation	5/67	437/18723	0.020036347	0.072524101	0.045694899	CCL2/CAV1/AGTR1/CXCL12/NGFR	5
GO:0051960	BP	GO:0051960	regulation of nervous system development	5/67	443/18723	0.021111126	0.075047671	0.047284912	SPP1/S100B/NGF/CXCL12/MME	5
GO:0043292	CC	GO:0043292	contractile fiber	5/67	239/19550	0.001365214	0.016693856	0.012586799	CASQ2/DMD/ANK2/DES/ACTA2	5
GO:0048306	MF	GO:0048306	calcium-dependent protein binding	5/67	88/18368	1.72E-05	0.001800486	0.001225272	CASQ2/SELP/S100A8/S100B/S100A9	5
GO:0004497	MF	GO:0004497	monooxygenase activity	5/67	102/18368	3.52E-05	0.002760326	0.001878465	CYP17A1/AKR1C1/CYP24A1/CYP11A1/AKR1C2	5
GO:0016705	MF	GO:0016705	oxidoreductase activity, acting on paired donors, with incorporation or reduction of molecular oxygen	5/67	170/18368	0.00038903	0.015269411	0.010391185	CYP17A1/AKR1C1/CYP24A1/CYP11A1/AKR1C2	5
GO:0001664	MF	GO:0001664	G protein-coupled receptor binding	5/67	295/18368	0.004429025	0.040903352	0.02783567	CCL2/AGTR1/CXCL12/CXCL2/C3	5
GO:0042277	MF	GO:0042277	peptide binding	5/67	321/18368	0.006302815	0.046982215	0.031972476	CLU/BCHE/MME/HLA-DPB1/NGFR	5
GO:0042448	BP	GO:0042448	progesterone metabolic process	4/67	17/18723	3.44E-07	4.07E-05	2.56E-05	CYP17A1/AKR1C1/EGR1/AKR1C2	4
GO:0003081	BP	GO:0003081	regulation of systemic arterial blood pressure by renin-angiotensin	4/67	23/18723	1.26E-06	8.76E-05	5.52E-05	AGTR1/MME/F2RL1/CTSG	4
GO:0050901	BP	GO:0050901	leukocyte tethering or rolling	4/67	33/18723	5.67E-06	0.000267941	0.00016882	VCAM1/SELE/SELP/CXCL12	4
GO:0001990	BP	GO:0001990	regulation of systemic arterial blood pressure by hormone	4/67	37/18723	9.05E-06	0.000371754	0.000234229	AGTR1/MME/F2RL1/CTSG	4
GO:0097242	BP	GO:0097242	amyloid-beta clearance	4/67	38/18723	1.01E-05	0.000390883	0.000246282	CLU/HMGCR/MME/C3	4
GO:1902895	BP	GO:1902895	positive regulation of pri-miRNA transcription by RNA polymerase II	4/67	42/18723	1.51E-05	0.000550292	0.00034672	NR3C1/FOS/EGR1/NGFR	4
GO:0003044	BP	GO:0003044	regulation of systemic arterial blood pressure mediated by a chemical signal	4/67	47/18723	2.38E-05	0.000702978	0.000442922	AGTR1/MME/F2RL1/CTSG	4
GO:1902893	BP	GO:1902893	regulation of pri-miRNA transcription by RNA polymerase II	4/67	54/18723	4.14E-05	0.001019325	0.000642241	NR3C1/FOS/EGR1/NGFR	4
GO:0061614	BP	GO:0061614	pri-miRNA transcription by RNA polymerase II	4/67	55/18723	4.45E-05	0.001073949	0.000676657	NR3C1/FOS/EGR1/NGFR	4
GO:0061756	BP	GO:0061756	leukocyte adhesion to vascular endothelial cell	4/67	57/18723	5.13E-05	0.001200435	0.000756352	VCAM1/SELE/SELP/CXCL12	4
GO:0043407	BP	GO:0043407	negative regulation of MAP kinase activity	4/67	59/18723	5.88E-05	0.001298574	0.000818186	CAV1/ADIPOQ/DUSP1/HMGCR	4
GO:0032835	BP	GO:0032835	glomerulus development	4/67	62/18723	7.15E-05	0.001535822	0.000967668	ADIPOQ/PECAM1/EGR1/ACTA2	4
GO:0070542	BP	GO:0070542	response to fatty acid	4/67	64/18723	8.10E-05	0.001678858	0.00105779	ADIPOQ/AKR1C1/AKR1C2/CCNB1	4
GO:0002548	BP	GO:0002548	monocyte chemotaxis	4/67	70/18723	0.000114965	0.002227683	0.001403585	CCL2/PLA2G7/DUSP1/CXCL12	4
GO:0032722	BP	GO:0032722	positive regulation of chemokine production	4/67	71/18723	0.000121502	0.002243993	0.001413861	ADIPOQ/EGR1/F2RL1/IL33	4
GO:0006809	BP	GO:0006809	nitric oxide biosynthetic process	4/67	76/18723	0.000158297	0.002792311	0.001759338	CAV1/CLU/ARG2/KLF2	4
GO:0055117	BP	GO:0055117	regulation of cardiac muscle contraction	4/67	77/18723	0.000166524	0.002792311	0.001759338	CAV1/CASQ2/DMD/ANK2	4
GO:0046209	BP	GO:0046209	nitric oxide metabolic process	4/67	81/18723	0.000202543	0.003159643	0.00199078	CAV1/CLU/ARG2/KLF2	4
GO:2001057	BP	GO:2001057	reactive nitrogen species metabolic process	4/67	82/18723	0.00021236	0.003281163	0.002067346	CAV1/CLU/ARG2/KLF2	4
GO:0050886	BP	GO:0050886	endocrine process	4/67	83/18723	0.000222515	0.003371951	0.002124548	AGTR1/MME/F2RL1/CTSG	4
GO:0042310	BP	GO:0042310	vasoconstriction	4/67	84/18723	0.000233015	0.003508579	0.002210633	CAV1/AGTR1/HMGCR/ACTA2	4
GO:0097006	BP	GO:0097006	regulation of plasma lipoprotein particle levels	4/67	85/18723	0.000243867	0.003625797	0.002284488	PLA2G7/ADIPOQ/AGTR1/PLA2G2A	4
GO:0050829	BP	GO:0050829	defense response to Gram-negative bacterium	4/67	88/18723	0.000278606	0.003991662	0.002515006	SELP/F2RL1/AQP1/CTSG	4
GO:0033273	BP	GO:0033273	response to vitamin	4/67	93/18723	0.000344197	0.004558514	0.00287216	BCHE/SPP1/CYP24A1/TNC	4
GO:0051591	BP	GO:0051591	response to cAMP	4/67	93/18723	0.000344197	0.004558514	0.00287216	ADIPOQ/FOS/DUSP1/AQP1	4
GO:0097306	BP	GO:0097306	cellular response to alcohol	4/67	93/18723	0.000344197	0.004558514	0.00287216	CDH1/KLF2/AKR1C2/TNC	4
GO:0006942	BP	GO:0006942	regulation of striated muscle contraction	4/67	95/18723	0.000373292	0.004848688	0.003054989	CAV1/CASQ2/DMD/ANK2	4
GO:0050764	BP	GO:0050764	regulation of phagocytosis	4/67	95/18723	0.000373292	0.004848688	0.003054989	CCL2/ADIPOQ/F2RL1/C3	4
GO:0003073	BP	GO:0003073	regulation of systemic arterial blood pressure	4/67	96/18723	0.00038848	0.004949525	0.003118523	AGTR1/MME/F2RL1/CTSG	4
GO:0042632	BP	GO:0042632	cholesterol homeostasis	4/67	96/18723	0.00038848	0.004949525	0.003118523	CAV1/AKR1C1/HMGCR/HDAC9	4
GO:0055092	BP	GO:0055092	sterol homeostasis	4/67	97/18723	0.000404105	0.00500159	0.003151327	CAV1/AKR1C1/HMGCR/HDAC9	4
GO:1990868	BP	GO:1990868	response to chemokine	4/67	97/18723	0.000404105	0.00500159	0.003151327	CCL2/DUSP1/CXCL12/CXCL2	4
GO:1990869	BP	GO:1990869	cellular response to chemokine	4/67	97/18723	0.000404105	0.00500159	0.003151327	CCL2/DUSP1/CXCL12/CXCL2	4
GO:0061337	BP	GO:0061337	cardiac conduction	4/67	98/18723	0.000420174	0.005173393	0.003259574	CAV1/CASQ2/ANK2/ATP2A3	4
GO:0045807	BP	GO:0045807	positive regulation of endocytosis	4/67	100/18723	0.000453674	0.005389372	0.003395655	SELE/CLU/F2RL1/C3	4
GO:0010522	BP	GO:0010522	regulation of calcium ion transport into cytosol	4/67	102/18723	0.000489037	0.00561206	0.003535962	CAV1/CASQ2/DMD/ANK2	4
GO:0034308	BP	GO:0034308	primary alcohol metabolic process	4/67	102/18723	0.000489037	0.00561206	0.003535962	AKR1C1/CYP11A1/ADH1B/AKR1C2	4
GO:0030593	BP	GO:0030593	neutrophil chemotaxis	4/67	103/18723	0.000507436	0.005795069	0.00365127	CCL2/S100A8/S100A9/CXCL2	4
GO:0048259	BP	GO:0048259	regulation of receptor-mediated endocytosis	4/67	110/18723	0.0006503	0.006832487	0.004304911	ADIPOQ/SELE/CLU/C3	4
GO:1905954	BP	GO:1905954	positive regulation of lipid localization	4/67	110/18723	0.0006503	0.006832487	0.004304911	CAV1/ADIPOQ/SPP1/C3	4
GO:0002526	BP	GO:0002526	acute inflammatory response	4/67	112/18723	0.000695863	0.00707898	0.004460218	VCAM1/HP/S100A8/C3	4
GO:0071347	BP	GO:0071347	cellular response to interleukin-1	4/67	113/18723	0.000719472	0.007116452	0.004483827	CCL2/EGR1/KLF2/CHI3L1	4
GO:0046916	BP	GO:0046916	cellular transition metal ion homeostasis	4/67	115/18723	0.000768383	0.007414114	0.004671374	CP/S100A8/S100A9/SLC1A1	4
GO:0051209	BP	GO:0051209	release of sequestered calcium ion into cytosol	4/67	115/18723	0.000768383	0.007414114	0.004671374	CASQ2/DMD/ANK2/ITPR1	4
GO:0071675	BP	GO:0071675	regulation of mononuclear cell migration	4/67	115/18723	0.000768383	0.007414114	0.004671374	CCL2/PLA2G7/DUSP1/CXCL12	4
GO:0051283	BP	GO:0051283	negative regulation of sequestering of calcium ion	4/67	116/18723	0.0007937	0.007627264	0.004805672	CASQ2/DMD/ANK2/ITPR1	4
GO:0030301	BP	GO:0030301	cholesterol transport	4/67	117/18723	0.000819601	0.007688639	0.004844342	CAV1/ADIPOQ/CLU/AKR1C1	4
GO:0051282	BP	GO:0051282	regulation of sequestering of calcium ion	4/67	118/18723	0.000846094	0.007905792	0.004981163	CASQ2/DMD/ANK2/ITPR1	4
GO:0032411	BP	GO:0032411	positive regulation of transporter activity	4/67	120/18723	0.000900884	0.008319096	0.005241571	CCL2/ADIPOQ/DMD/ANK2	4
GO:0071901	BP	GO:0071901	negative regulation of protein serine/threonine kinase activity	4/67	120/18723	0.000900884	0.008319096	0.005241571	CAV1/ADIPOQ/DUSP1/HMGCR	4
GO:0051208	BP	GO:0051208	sequestering of calcium ion	4/67	122/18723	0.000958129	0.00858959	0.005412	CASQ2/DMD/ANK2/ITPR1	4
GO:0051928	BP	GO:0051928	positive regulation of calcium ion transport	4/67	122/18723	0.000958129	0.00858959	0.005412	CCL2/CAV1/ANK2/CXCL12	4
GO:0071621	BP	GO:0071621	granulocyte chemotaxis	4/67	125/18723	0.001048734	0.009265159	0.005837652	CCL2/S100A8/S100A9/CXCL2	4
GO:2001235	BP	GO:2001235	positive regulation of apoptotic signaling pathway	4/67	126/18723	0.001080228	0.009423099	0.005937165	CAV1/S100A8/S100A9/NGFR	4
GO:0006956	BP	GO:0006956	complement activation	4/67	130/18723	0.001212869	0.010184045	0.00641661	CLU/C3/CD55/CFH	4
GO:0015918	BP	GO:0015918	sterol transport	4/67	130/18723	0.001212869	0.010184045	0.00641661	CAV1/ADIPOQ/CLU/AKR1C1	4
GO:0001508	BP	GO:0001508	action potential	4/67	134/18723	0.00135653	0.011134848	0.007015678	CAV1/DMD/ANK2/PTPN3	4
GO:0002687	BP	GO:0002687	positive regulation of leukocyte migration	4/67	135/18723	0.001394223	0.011326262	0.007136282	PLA2G7/SELP/CXCL12/F2RL1	4
GO:0060048	BP	GO:0060048	cardiac muscle contraction	4/67	137/18723	0.001471794	0.011445134	0.007211179	CAV1/CASQ2/DMD/ANK2	4
GO:0055076	BP	GO:0055076	transition metal ion homeostasis	4/67	138/18723	0.001511687	0.011678524	0.00735823	CP/S100A8/S100A9/SLC1A1	4
GO:0007009	BP	GO:0007009	plasma membrane organization	4/67	142/18723	0.001678817	0.012802333	0.008066302	CAV1/CLU/ANK2/S100A9	4
GO:0072006	BP	GO:0072006	nephron development	4/67	142/18723	0.001678817	0.012802333	0.008066302	ADIPOQ/PECAM1/EGR1/ACTA2	4
GO:0097553	BP	GO:0097553	calcium ion transmembrane import into cytosol	4/67	142/18723	0.001678817	0.012802333	0.008066302	CASQ2/DMD/ANK2/ITPR1	4
GO:0007612	BP	GO:0007612	learning	4/67	144/18723	0.001767019	0.013135955	0.008276506	FOS/BCHE/HMGCR/SLC1A1	4
GO:0046718	BP	GO:0046718	viral entry into host cell	4/67	144/18723	0.001767019	0.013135955	0.008276506	CAV1/AGTR1/NCAM1/CD55	4
GO:0042542	BP	GO:0042542	response to hydrogen peroxide	4/67	146/18723	0.001858392	0.013446516	0.008472179	HP/DUSP1/AQP1/KLF2	4
GO:0032368	BP	GO:0032368	regulation of lipid transport	4/67	149/18723	0.002001524	0.014381773	0.009061452	CAV1/ADIPOQ/AGTR1/SPP1	4
GO:0044409	BP	GO:0044409	entry into host	4/67	151/18723	0.00210108	0.014826723	0.009341799	CAV1/AGTR1/NCAM1/CD55	4
GO:0071456	BP	GO:0071456	cellular response to hypoxia	4/67	151/18723	0.00210108	0.014826723	0.009341799	S100B/EGR1/AQP1/CCNB1	4
GO:0051092	BP	GO:0051092	positive regulation of NF-kappaB transcription factor activity	4/67	152/18723	0.002152119	0.015141696	0.009540253	CAV1/CLU/S100A8/S100A9	4
GO:0035637	BP	GO:0035637	multicellular organismal signaling	4/67	160/18723	0.002591679	0.017455066	0.010997826	CAV1/CASQ2/ANK2/ATP2A3	4
GO:0036294	BP	GO:0036294	cellular response to decreased oxygen levels	4/67	161/18723	0.002650636	0.017760271	0.011190125	S100B/EGR1/AQP1/CCNB1	4
GO:0050806	BP	GO:0050806	positive regulation of synaptic transmission	4/67	164/18723	0.002833032	0.018500794	0.011656703	CCL2/S100B/MME/SLC1A1	4
GO:0030307	BP	GO:0030307	positive regulation of cell growth	4/67	166/18723	0.002959301	0.019166539	0.012076166	S100A8/NGF/S100A9/CXCL12	4
GO:0055088	BP	GO:0055088	lipid homeostasis	4/67	167/18723	0.003023858	0.019302544	0.012161858	CAV1/AKR1C1/HMGCR/HDAC9	4
GO:1903034	BP	GO:1903034	regulation of response to wounding	4/67	167/18723	0.003023858	0.019302544	0.012161858	CAV1/SPP1/HMGCR/F2RL1	4
GO:0042129	BP	GO:0042129	regulation of T cell proliferation	4/67	171/18723	0.003291733	0.020478655	0.012902884	VCAM1/ARG2/HLA-DPB1/CD55	4
GO:0006694	BP	GO:0006694	steroid biosynthetic process	4/67	173/18723	0.003431555	0.02112551	0.013310445	CYP17A1/CYP11A1/HMGCR/EGR1	4
GO:0052126	BP	GO:0052126	movement in host environment	4/67	175/18723	0.003575374	0.021696984	0.01367051	CAV1/AGTR1/NCAM1/CD55	4
GO:0030324	BP	GO:0030324	lung development	4/67	177/18723	0.003723244	0.022282908	0.014039681	MME/KLF2/CHI3L1/TNC	4
GO:0043405	BP	GO:0043405	regulation of MAP kinase activity	4/67	177/18723	0.003723244	0.022282908	0.014039681	CAV1/ADIPOQ/DUSP1/HMGCR	4
GO:0007626	BP	GO:0007626	locomotory behavior	4/67	179/18723	0.003875219	0.02247385	0.014159987	EGR1/CXCL12/SLC1A1/SLC18A2	4
GO:0030323	BP	GO:0030323	respiratory tube development	4/67	181/18723	0.004031353	0.023131355	0.014574257	MME/KLF2/CHI3L1/TNC	4
GO:0032640	BP	GO:0032640	tumor necrosis factor production	4/67	181/18723	0.004031353	0.023131355	0.014574257	ADIPOQ/CLU/ARG2/IL33	4
GO:0032680	BP	GO:0032680	regulation of tumor necrosis factor production	4/67	181/18723	0.004031353	0.023131355	0.014574257	ADIPOQ/CLU/ARG2/IL33	4
GO:0055001	BP	GO:0055001	muscle cell development	4/67	184/18723	0.004273468	0.024343321	0.015337875	DMD/ANK2/HDAC9/CCNB1	4
GO:0002040	BP	GO:0002040	sprouting angiogenesis	4/67	185/18723	0.00435631	0.024755568	0.015597617	AGTR1/HDAC9/KLF2/NGFR	4
GO:0071706	BP	GO:0071706	tumor necrosis factor superfamily cytokine production	4/67	186/18723	0.004440231	0.025103303	0.015816713	ADIPOQ/CLU/ARG2/IL33	4
GO:1903555	BP	GO:1903555	regulation of tumor necrosis factor superfamily cytokine production	4/67	186/18723	0.004440231	0.025103303	0.015816713	ADIPOQ/CLU/ARG2/IL33	4
GO:0022408	BP	GO:0022408	negative regulation of cell-cell adhesion	4/67	196/18723	0.005340227	0.028345121	0.017859269	ADIPOQ/ARG2/CDH1/CXCL12	4
GO:0042098	BP	GO:0042098	T cell proliferation	4/67	199/18723	0.005632353	0.029523023	0.018601424	VCAM1/ARG2/HLA-DPB1/CD55	4
GO:0051701	BP	GO:0051701	biological process involved in interaction with host	4/67	203/18723	0.006038235	0.03083021	0.019425036	CAV1/AGTR1/NCAM1/CD55	4
GO:0060541	BP	GO:0060541	respiratory system development	4/67	203/18723	0.006038235	0.03083021	0.019425036	MME/KLF2/CHI3L1/TNC	4
GO:0016064	BP	GO:0016064	immunoglobulin mediated immune response	4/67	207/18723	0.006463191	0.032508473	0.020482452	CLU/HLA-DPB1/C3/CD55	4
GO:0071222	BP	GO:0071222	cellular response to lipopolysaccharide	4/67	209/18723	0.00668294	0.03291348	0.020737632	CCL2/CTSG/CXCL2/CD55	4
GO:0019724	BP	GO:0019724	B cell mediated immunity	4/67	210/18723	0.006794653	0.033324815	0.0209968	CLU/HLA-DPB1/C3/CD55	4
GO:0006469	BP	GO:0006469	negative regulation of protein kinase activity	4/67	212/18723	0.007021786	0.033807539	0.021300947	CAV1/ADIPOQ/DUSP1/HMGCR	4
GO:0030258	BP	GO:0030258	lipid modification	4/67	212/18723	0.007021786	0.033807539	0.021300947	PLA2G7/ADIPOQ/AGTR1/CYP24A1	4
GO:0002064	BP	GO:0002064	epithelial cell development	4/67	220/18723	0.007980559	0.037211128	0.02344543	ADIPOQ/PECAM1/F2RL1/ACTA2	4
GO:0071219	BP	GO:0071219	cellular response to molecule of bacterial origin	4/67	221/18723	0.00810615	0.037391506	0.02355908	CCL2/CTSG/CXCL2/CD55	4
GO:0002274	BP	GO:0002274	myeloid leukocyte activation	4/67	223/18723	0.008361222	0.038011403	0.023949655	CLU/PLA2G2A/F2RL1/IL33	4
GO:0010001	BP	GO:0010001	glial cell differentiation	4/67	225/18723	0.008621516	0.03860088	0.024321064	CLU/S100A8/S100B/S100A9	4
GO:0050670	BP	GO:0050670	regulation of lymphocyte proliferation	4/67	225/18723	0.008621516	0.03860088	0.024321064	VCAM1/ARG2/HLA-DPB1/CD55	4
GO:0032944	BP	GO:0032944	regulation of mononuclear cell proliferation	4/67	227/18723	0.008887075	0.039565056	0.024928558	VCAM1/ARG2/HLA-DPB1/CD55	4
GO:0033157	BP	GO:0033157	regulation of intracellular protein transport	4/67	229/18723	0.009157939	0.040315398	0.025401321	ADIPOQ/CDH1/GZMB/SLC1A1	4
GO:0060560	BP	GO:0060560	developmental growth involved in morphogenesis	4/67	234/18723	0.009858584	0.042883522	0.027019407	SPP1/NGF/CXCL12/TNC	4
GO:0045930	BP	GO:0045930	negative regulation of mitotic cell cycle	4/67	235/18723	0.010002779	0.043150673	0.027187729	CCL2/DUSP1/PTPN3/CCNB1	4
GO:0033673	BP	GO:0033673	negative regulation of kinase activity	4/67	237/18723	0.010295274	0.044065297	0.027764002	CAV1/ADIPOQ/DUSP1/HMGCR	4
GO:0031668	BP	GO:0031668	cellular response to extracellular stimulus	4/67	246/18723	0.011680191	0.04852719	0.030575285	VCAM1/FOS/CYP24A1/TNC	4
GO:0051402	BP	GO:0051402	neuron apoptotic process	4/67	246/18723	0.011680191	0.04852719	0.030575285	CCL2/NGF/SLC1A1/NGFR	4
GO:0071216	BP	GO:0071216	cellular response to biotic stimulus	4/67	246/18723	0.011680191	0.04852719	0.030575285	CCL2/CTSG/CXCL2/CD55	4
GO:0033002	BP	GO:0033002	muscle cell proliferation	4/67	248/18723	0.012003436	0.04934978	0.03109357	ADIPOQ/ELN/HMGCR/CCNB1	4
GO:0046883	BP	GO:0046883	regulation of hormone secretion	4/67	249/18723	0.012167198	0.049723029	0.031328741	ADIPOQ/AGTR1/SPP1/HMGCR	4
GO:0034976	BP	GO:0034976	response to endoplasmic reticulum stress	4/67	256/18723	0.013353863	0.052878612	0.033316963	CAV1/CLU/ITPR1/ATP2A3	4
GO:0051091	BP	GO:0051091	positive regulation of DNA-binding transcription factor activity	4/67	260/18723	0.014064018	0.055320029	0.034855215	CAV1/CLU/S100A8/S100A9	4
GO:0001894	BP	GO:0001894	tissue homeostasis	4/67	268/18723	0.015555504	0.059503578	0.037491122	DMD/SPP1/PECAM1/SLC1A1	4
GO:0051348	BP	GO:0051348	negative regulation of transferase activity	4/67	268/18723	0.015555504	0.059503578	0.037491122	CAV1/ADIPOQ/DUSP1/HMGCR	4
GO:0046942	BP	GO:0046942	carboxylic acid transport	4/67	273/18723	0.016536575	0.062748736	0.039535783	AKR1C1/PLA2G2A/ABCC3/SLC1A1	4
GO:0034599	BP	GO:0034599	cellular response to oxidative stress	4/67	288/18723	0.019710333	0.071465071	0.045027641	FOS/AQP1/SLC1A1/KLF2	4
GO:0046651	BP	GO:0046651	lymphocyte proliferation	4/67	288/18723	0.019710333	0.071465071	0.045027641	VCAM1/ARG2/HLA-DPB1/CD55	4
GO:0032943	BP	GO:0032943	mononuclear cell proliferation	4/67	291/18723	0.020387244	0.073023401	0.04600949	VCAM1/ARG2/HLA-DPB1/CD55	4
GO:0046879	BP	GO:0046879	hormone secretion	4/67	295/18723	0.021311955	0.075518926	0.047581833	ADIPOQ/AGTR1/SPP1/HMGCR	4
GO:0010720	BP	GO:0010720	positive regulation of cell development	4/67	298/18723	0.022022204	0.077006175	0.048518897	ADIPOQ/NGF/CXCL12/MME	4
GO:0005901	CC	GO:0005901	caveola	4/67	84/19550	0.000197806	0.004252821	0.003206533	CAV1/SELE/CDH1/KCNMA1	4
GO:0044853	CC	GO:0044853	plasma membrane raft	4/67	116/19550	0.000676203	0.010479458	0.007901281	CAV1/SELE/CDH1/KCNMA1	4
GO:0030018	CC	GO:0030018	Z disc	4/67	130/19550	0.001034944	0.014834192	0.011184654	CASQ2/DMD/ANK2/DES	4
GO:0031674	CC	GO:0031674	I band	4/67	141/19550	0.001397625	0.016693856	0.012586799	CASQ2/DMD/ANK2/DES	4
GO:0044306	CC	GO:0044306	neuron projection terminus	4/67	141/19550	0.001397625	0.016693856	0.012586799	DMD/MME/SLC1A1/SLC18A2	4
GO:0030017	CC	GO:0030017	sarcomere	4/67	211/19550	0.005947633	0.043557707	0.032841551	CASQ2/DMD/ANK2/DES	4
GO:0030016	CC	GO:0030016	myofibril	4/67	231/19550	0.008140988	0.051479775	0.038814616	CASQ2/DMD/ANK2/DES	4
GO:0033293	MF	GO:0033293	monocarboxylic acid binding	4/67	73/18368	0.00014563	0.007621313	0.005186479	AKR1C1/S100A8/S100A9/AKR1C2	4
GO:0016616	MF	GO:0016616	oxidoreductase activity, acting on the CH-OH group of donors, NAD or NADP as acceptor	4/67	124/18368	0.0010921	0.02141644	0.01457438	AKR1C1/HMGCR/ADH1B/AKR1C2	4
GO:0016614	MF	GO:0016614	oxidoreductase activity, acting on CH-OH group of donors	4/67	136/18368	0.001536144	0.02411746	0.016412486	AKR1C1/HMGCR/ADH1B/AKR1C2	4
GO:0020037	MF	GO:0020037	heme binding	4/67	139/18368	0.001664223	0.024417974	0.016616992	CYP17A1/IDO1/CYP24A1/CYP11A1	4
GO:0046906	MF	GO:0046906	tetrapyrrole binding	4/67	149/18368	0.002144702	0.02494209	0.016973665	CYP17A1/IDO1/CYP24A1/CYP11A1	4
GO:0005201	MF	GO:0005201	extracellular matrix structural constituent	4/67	172/18368	0.003597372	0.036437894	0.024796824	ADIPOQ/ELN/CHI3L1/TNC	4
GO:0061134	MF	GO:0061134	peptidase regulator activity	4/67	230/18368	0.009919567	0.061073411	0.041561859	CAV1/NGF/C3/ATP2A3	4
GO:0097278	BP	GO:0097278	complement-dependent cytotoxicity	3/67	10/18723	5.16E-06	0.000253179	0.000159519	C3/CD55/CFH	3
GO:0001991	BP	GO:0001991	regulation of systemic arterial blood pressure by circulatory renin-angiotensin	3/67	16/18723	2.37E-05	0.000702978	0.000442922	MME/F2RL1/CTSG	3
GO:0017014	BP	GO:0017014	protein nitrosylation	3/67	16/18723	2.37E-05	0.000702978	0.000442922	DMD/S100A8/S100A9	3
GO:0018119	BP	GO:0018119	peptidyl-cysteine S-nitrosylation	3/67	16/18723	2.37E-05	0.000702978	0.000442922	DMD/S100A8/S100A9	3
GO:0034374	BP	GO:0034374	low-density lipoprotein particle remodeling	3/67	16/18723	2.37E-05	0.000702978	0.000442922	PLA2G7/AGTR1/PLA2G2A	3
GO:1903236	BP	GO:1903236	regulation of leukocyte tethering or rolling	3/67	16/18723	2.37E-05	0.000702978	0.000442922	SELE/SELP/CXCL12	3
GO:0002544	BP	GO:0002544	chronic inflammatory response	3/67	18/18723	3.44E-05	0.000901481	0.000567991	VCAM1/S100A8/S100A9	3
GO:0002523	BP	GO:0002523	leukocyte migration involved in inflammatory response	3/67	19/18723	4.07E-05	0.001019325	0.000642241	SELE/S100A8/S100A9	3
GO:0030449	BP	GO:0030449	regulation of complement activation	3/67	21/18723	5.56E-05	0.001252383	0.000789083	C3/CD55/CFH	3
GO:1902644	BP	GO:1902644	tertiary alcohol metabolic process	3/67	21/18723	5.56E-05	0.001252383	0.000789083	AKR1C1/CYP11A1/AKR1C2	3
GO:0010881	BP	GO:0010881	regulation of cardiac muscle contraction by regulation of the release of sequestered calcium ion	3/67	22/18723	6.42E-05	0.00140624	0.000886023	CASQ2/DMD/ANK2	3
GO:0072012	BP	GO:0072012	glomerulus vasculature development	3/67	25/18723	9.52E-05	0.001907533	0.00120187	PECAM1/EGR1/ACTA2	3
GO:0010882	BP	GO:0010882	regulation of cardiac muscle contraction by calcium ion signaling	3/67	27/18723	0.000120471	0.002242461	0.001412896	CASQ2/DMD/ANK2	3
GO:0061437	BP	GO:0061437	renal system vasculature development	3/67	27/18723	0.000120471	0.002242461	0.001412896	PECAM1/EGR1/ACTA2	3
GO:0061440	BP	GO:0061440	kidney vasculature development	3/67	27/18723	0.000120471	0.002242461	0.001412896	PECAM1/EGR1/ACTA2	3
GO:0090025	BP	GO:0090025	regulation of monocyte chemotaxis	3/67	29/18723	0.000149727	0.002661317	0.001676803	PLA2G7/DUSP1/CXCL12	3
GO:0010880	BP	GO:0010880	regulation of release of sequestered calcium ion into cytosol by sarcoplasmic reticulum	3/67	30/18723	0.000165938	0.002792311	0.001759338	CASQ2/DMD/ANK2	3
GO:0034368	BP	GO:0034368	protein-lipid complex remodeling	3/67	30/18723	0.000165938	0.002792311	0.001759338	PLA2G7/AGTR1/PLA2G2A	3
GO:0034369	BP	GO:0034369	plasma lipoprotein particle remodeling	3/67	30/18723	0.000165938	0.002792311	0.001759338	PLA2G7/AGTR1/PLA2G2A	3
GO:0070633	BP	GO:0070633	transepithelial transport	3/67	31/18723	0.000183248	0.002987577	0.001882368	ITPR1/AQP1/SLC1A1	3
GO:0010743	BP	GO:0010743	regulation of macrophage derived foam cell differentiation	3/67	32/18723	0.000201688	0.003159643	0.00199078	ADIPOQ/AGTR1/PLA2G2A	3
GO:0034367	BP	GO:0034367	protein-containing complex remodeling	3/67	32/18723	0.000201688	0.003159643	0.00199078	PLA2G7/AGTR1/PLA2G2A	3
GO:0001975	BP	GO:0001975	response to amphetamine	3/67	33/18723	0.00022129	0.003371951	0.002124548	HDAC9/SLC1A1/SLC18A2	3
GO:0014808	BP	GO:0014808	release of sequestered calcium ion into cytosol by sarcoplasmic reticulum	3/67	34/18723	0.000242086	0.003622093	0.002282154	CASQ2/DMD/ANK2	3
GO:0033280	BP	GO:0033280	response to vitamin D	3/67	35/18723	0.000264105	0.003830334	0.00241336	SPP1/CYP24A1/TNC	3
GO:0035633	BP	GO:0035633	maintenance of blood-brain barrier	3/67	35/18723	0.000264105	0.003830334	0.00241336	DMD/PECAM1/SLC1A1	3
GO:0098801	BP	GO:0098801	regulation of renal system process	3/67	35/18723	0.000264105	0.003830334	0.00241336	ADIPOQ/AGTR1/F2RL1	3
GO:1903514	BP	GO:1903514	release of sequestered calcium ion into cytosol by endoplasmic reticulum	3/67	35/18723	0.000264105	0.003830334	0.00241336	CASQ2/DMD/ANK2	3
GO:0002691	BP	GO:0002691	regulation of cellular extravasation	3/67	36/18723	0.000287379	0.004092554	0.002578575	SELE/SELP/CXCL12	3
GO:0060306	BP	GO:0060306	regulation of membrane repolarization	3/67	37/18723	0.000311938	0.004337767	0.002733075	CAV1/CASQ2/ANK2	3
GO:0006882	BP	GO:0006882	cellular zinc ion homeostasis	3/67	38/18723	0.000337811	0.004558514	0.00287216	S100A8/S100A9/SLC1A1	3
GO:0010742	BP	GO:0010742	macrophage derived foam cell differentiation	3/67	38/18723	0.000337811	0.004558514	0.00287216	ADIPOQ/AGTR1/PLA2G2A	3
GO:0071398	BP	GO:0071398	cellular response to fatty acid	3/67	38/18723	0.000337811	0.004558514	0.00287216	AKR1C1/AKR1C2/CCNB1	3
GO:0090077	BP	GO:0090077	foam cell differentiation	3/67	38/18723	0.000337811	0.004558514	0.00287216	ADIPOQ/AGTR1/PLA2G2A	3
GO:0055069	BP	GO:0055069	zinc ion homeostasis	3/67	40/18723	0.000393617	0.004949525	0.003118523	S100A8/S100A9/SLC1A1	3
GO:1901661	BP	GO:1901661	quinone metabolic process	3/67	40/18723	0.000393617	0.004949525	0.003118523	AKR1C1/HMGCR/AKR1C2	3
GO:1904994	BP	GO:1904994	regulation of leukocyte adhesion to vascular endothelial cell	3/67	40/18723	0.000393617	0.004949525	0.003118523	SELE/SELP/CXCL12	3
GO:0070296	BP	GO:0070296	sarcoplasmic reticulum calcium ion transport	3/67	41/18723	0.000423608	0.005188654	0.00326919	CASQ2/DMD/ANK2	3
GO:0120178	BP	GO:0120178	steroid hormone biosynthetic process	3/67	43/18723	0.000487909	0.00561206	0.003535962	CYP17A1/CYP11A1/EGR1	3
GO:0002920	BP	GO:0002920	regulation of humoral immune response	3/67	45/18723	0.000558153	0.006108669	0.003848859	C3/CD55/CFH	3
GO:0007157	BP	GO:0007157	heterophilic cell-cell adhesion via plasma membrane cell adhesion molecules	3/67	46/18723	0.000595571	0.006428902	0.004050626	VCAM1/SELE/SELP	3
GO:0071827	BP	GO:0071827	plasma lipoprotein particle organization	3/67	46/18723	0.000595571	0.006428902	0.004050626	PLA2G7/AGTR1/PLA2G2A	3
GO:0042311	BP	GO:0042311	vasodilation	3/67	47/18723	0.000634556	0.006741852	0.004247805	KCNMA1/F2RL1/KLF2	3
GO:0002686	BP	GO:0002686	negative regulation of leukocyte migration	3/67	48/18723	0.000675134	0.006978162	0.004396696	CCL2/DUSP1/CXCL12	3
GO:0048146	BP	GO:0048146	positive regulation of fibroblast proliferation	3/67	48/18723	0.000675134	0.006978162	0.004396696	AQP1/CCNB1/NGFR	3
GO:0014075	BP	GO:0014075	response to amine	3/67	49/18723	0.000717332	0.007116452	0.004483827	HDAC9/SLC1A1/SLC18A2	3
GO:0018198	BP	GO:0018198	peptidyl-cysteine modification	3/67	49/18723	0.000717332	0.007116452	0.004483827	DMD/S100A8/S100A9	3
GO:0050832	BP	GO:0050832	defense response to fungus	3/67	49/18723	0.000717332	0.007116452	0.004483827	S100A8/S100A9/CTSG	3
GO:0086009	BP	GO:0086009	membrane repolarization	3/67	49/18723	0.000717332	0.007116452	0.004483827	CAV1/CASQ2/ANK2	3
GO:0071825	BP	GO:0071825	protein-lipid complex subunit organization	3/67	50/18723	0.000761174	0.007414114	0.004671374	PLA2G7/AGTR1/PLA2G2A	3
GO:0048260	BP	GO:0048260	positive regulation of receptor-mediated endocytosis	3/67	52/18723	0.000853894	0.007947266	0.005007294	SELE/CLU/C3	3
GO:0086065	BP	GO:0086065	cell communication involved in cardiac conduction	3/67	58/18723	0.001174105	0.009984114	0.006290641	CAV1/CASQ2/ANK2	3
GO:2001244	BP	GO:2001244	positive regulation of intrinsic apoptotic signaling pathway	3/67	58/18723	0.001174105	0.009984114	0.006290641	CAV1/S100A8/S100A9	3
GO:0009620	BP	GO:0009620	response to fungus	3/67	60/18723	0.001295489	0.010670855	0.006723332	S100A8/S100A9/CTSG	3
GO:0032757	BP	GO:0032757	positive regulation of interleukin-8 production	3/67	62/18723	0.001424499	0.011434317	0.007204363	ADIPOQ/F2RL1/CHI3L1	3
GO:0045428	BP	GO:0045428	regulation of nitric oxide biosynthetic process	3/67	62/18723	0.001424499	0.011434317	0.007204363	CAV1/CLU/KLF2	3
GO:0080164	BP	GO:0080164	regulation of nitric oxide metabolic process	3/67	64/18723	0.00156131	0.012022596	0.007575017	CAV1/CLU/KLF2	3
GO:0019229	BP	GO:0019229	regulation of vasoconstriction	3/67	66/18723	0.001706092	0.012837581	0.008088511	CAV1/AGTR1/HMGCR	3
GO:0042446	BP	GO:0042446	hormone biosynthetic process	3/67	66/18723	0.001706092	0.012837581	0.008088511	CYP17A1/CYP11A1/EGR1	3
GO:0050766	BP	GO:0050766	positive regulation of phagocytosis	3/67	66/18723	0.001706092	0.012837581	0.008088511	CCL2/F2RL1/C3	3
GO:0035914	BP	GO:0035914	skeletal muscle cell differentiation	3/67	67/18723	0.001781524	0.013161006	0.008292289	FOS/S100B/EGR1	3
GO:1901016	BP	GO:1901016	regulation of potassium ion transmembrane transporter activity	3/67	68/18723	0.00185901	0.013446516	0.008472179	CAV1/CASQ2/ANK2	3
GO:0001937	BP	GO:0001937	negative regulation of endothelial cell proliferation	3/67	76/18723	0.002555183	0.017266027	0.010878719	CCL2/CAV1/NGFR	3
GO:0086001	BP	GO:0086001	cardiac muscle cell action potential	3/67	76/18723	0.002555183	0.017266027	0.010878719	CAV1/DMD/ANK2	3
GO:2000379	BP	GO:2000379	positive regulation of reactive oxygen species metabolic process	3/67	76/18723	0.002555183	0.017266027	0.010878719	AGTR1/AKR1C1/F2RL1	3
GO:0021675	BP	GO:0021675	nerve development	3/67	77/18723	0.00265202	0.017760271	0.011190125	VCAM1/NGF/NGFR	3
GO:0008306	BP	GO:0008306	associative learning	3/67	78/18723	0.002751099	0.018220611	0.011480169	FOS/HMGCR/SLC1A1	3
GO:0051279	BP	GO:0051279	regulation of release of sequestered calcium ion into cytosol	3/67	79/18723	0.002852436	0.018576193	0.011704209	CASQ2/DMD/ANK2	3
GO:0048145	BP	GO:0048145	regulation of fibroblast proliferation	3/67	80/18723	0.002956048	0.019166539	0.012076166	AQP1/CCNB1/NGFR	3
GO:0001960	BP	GO:0001960	negative regulation of cytokine-mediated signaling pathway	3/67	81/18723	0.003061952	0.019302544	0.012161858	CAV1/ADIPOQ/F2RL1	3
GO:0048144	BP	GO:0048144	fibroblast proliferation	3/67	81/18723	0.003061952	0.019302544	0.012161858	AQP1/CCNB1/NGFR	3
GO:0048708	BP	GO:0048708	astrocyte differentiation	3/67	81/18723	0.003061952	0.019302544	0.012161858	S100A8/S100B/S100A9	3
GO:2000106	BP	GO:2000106	regulation of leukocyte apoptotic process	3/67	81/18723	0.003061952	0.019302544	0.012161858	IDO1/ARG2/CXCL12	3
GO:0048678	BP	GO:0048678	response to axon injury	3/67	83/18723	0.003280701	0.020478655	0.012902884	SPP1/SLC1A1/TNC	3
GO:0051899	BP	GO:0051899	membrane depolarization	3/67	83/18723	0.003280701	0.020478655	0.012902884	CAV1/ANK2/PTPN3	3
GO:0032370	BP	GO:0032370	positive regulation of lipid transport	3/67	84/18723	0.003393578	0.020946264	0.013197508	CAV1/ADIPOQ/SPP1	3
GO:0060761	BP	GO:0060761	negative regulation of response to cytokine stimulus	3/67	86/18723	0.003626416	0.021813864	0.013744152	CAV1/ADIPOQ/F2RL1	3
GO:0150104	BP	GO:0150104	transport across blood-brain barrier	3/67	87/18723	0.003746408	0.02236492	0.014091354	ABCC3/SLC1A1/ATP2A3	3
GO:0010232	BP	GO:0010232	vascular transport	3/67	88/18723	0.003868801	0.02247385	0.014159987	ABCC3/SLC1A1/ATP2A3	3
GO:0070098	BP	GO:0070098	chemokine-mediated signaling pathway	3/67	88/18723	0.003868801	0.02247385	0.014159987	CCL2/CXCL12/CXCL2	3
GO:0060191	BP	GO:0060191	regulation of lipase activity	3/67	91/18723	0.004250535	0.02427117	0.015292415	SELE/AGTR1/HDAC9	3
GO:1901019	BP	GO:1901019	regulation of calcium ion transmembrane transporter activity	3/67	93/18723	0.004517294	0.025245589	0.015906362	CASQ2/DMD/ANK2	3
GO:0002690	BP	GO:0002690	positive regulation of leukocyte chemotaxis	3/67	94/18723	0.004654396	0.025768134	0.0162356	PLA2G7/CXCL12/F2RL1	3
GO:0032091	BP	GO:0032091	negative regulation of protein binding	3/67	94/18723	0.004654396	0.025768134	0.0162356	CAV1/ADIPOQ/ATP2A3	3
GO:1901379	BP	GO:1901379	regulation of potassium ion transmembrane transport	3/67	95/18723	0.004793998	0.026271944	0.016553033	CAV1/CASQ2/ANK2	3
GO:1901216	BP	GO:1901216	positive regulation of neuron death	3/67	97/18723	0.00508075	0.027422128	0.017277724	FOS/CLU/EGR1	3
GO:0002444	BP	GO:0002444	myeloid leukocyte mediated immunity	3/67	99/18723	0.005377652	0.028345121	0.017859269	F2RL1/CTSG/C3	3
GO:0031341	BP	GO:0031341	regulation of cell killing	3/67	99/18723	0.005377652	0.028345121	0.017859269	F2RL1/CD55/CFH	3
GO:0060291	BP	GO:0060291	long-term synaptic potentiation	3/67	99/18723	0.005377652	0.028345121	0.017859269	S100B/MME/SLC1A1	3
GO:0042102	BP	GO:0042102	positive regulation of T cell proliferation	3/67	101/18723	0.005684802	0.029732015	0.018733102	VCAM1/HLA-DPB1/CD55	3
GO:0032677	BP	GO:0032677	regulation of interleukin-8 production	3/67	102/18723	0.005842249	0.030089491	0.018958336	ADIPOQ/F2RL1/CHI3L1	3
GO:0019233	BP	GO:0019233	sensory perception of pain	3/67	103/18723	0.006002293	0.030779656	0.019393184	CCL2/CXCL12/MME	3
GO:0032637	BP	GO:0032637	interleukin-8 production	3/67	103/18723	0.006002293	0.030779656	0.019393184	ADIPOQ/F2RL1/CHI3L1	3
GO:0071887	BP	GO:0071887	leukocyte apoptotic process	3/67	106/18723	0.00649812	0.032614766	0.020549423	IDO1/ARG2/CXCL12	3
GO:0032526	BP	GO:0032526	response to retinoic acid	3/67	107/18723	0.006668662	0.032911726	0.020736527	DUSP1/AQP1/TNC	3
GO:0051341	BP	GO:0051341	regulation of oxidoreductase activity	3/67	107/18723	0.006668662	0.032911726	0.020736527	CAV1/HP/AGTR1	3
GO:0006958	BP	GO:0006958	complement activation, classical pathway	3/67	108/18723	0.006841855	0.033417657	0.021055296	CLU/C3/CD55	3
GO:0034440	BP	GO:0034440	lipid oxidation	3/67	108/18723	0.006841855	0.033417657	0.021055296	PLA2G7/ADIPOQ/CYP24A1	3
GO:0032414	BP	GO:0032414	positive regulation of ion transmembrane transporter activity	3/67	109/18723	0.00701771	0.033807539	0.021300947	CCL2/DMD/ANK2	3
GO:0043266	BP	GO:0043266	regulation of potassium ion transport	3/67	109/18723	0.00701771	0.033807539	0.021300947	CAV1/CASQ2/ANK2	3
GO:0006939	BP	GO:0006939	smooth muscle contraction	3/67	110/18723	0.007196235	0.034286366	0.02160264	CAV1/KCNMA1/ACTA2	3
GO:0032611	BP	GO:0032611	interleukin-1 beta production	3/67	110/18723	0.007196235	0.034286366	0.02160264	ARG2/EGR1/F2RL1	3
GO:0032651	BP	GO:0032651	regulation of interleukin-1 beta production	3/67	110/18723	0.007196235	0.034286366	0.02160264	ARG2/EGR1/F2RL1	3
GO:0061387	BP	GO:0061387	regulation of extent of cell growth	3/67	110/18723	0.007196235	0.034286366	0.02160264	SPP1/NGF/CXCL12	3
GO:0015718	BP	GO:0015718	monocarboxylic acid transport	3/67	111/18723	0.007377441	0.034603714	0.021802589	AKR1C1/PLA2G2A/ABCC3	3
GO:0043279	BP	GO:0043279	response to alkaloid	3/67	115/18723	0.008129263	0.037391506	0.02355908	CASQ2/BCHE/SLC1A1	3
GO:0006720	BP	GO:0006720	isoprenoid metabolic process	3/67	116/18723	0.008324012	0.037915153	0.023889011	AKR1C1/HMGCR/ADH1B	3
GO:0021782	BP	GO:0021782	glial cell development	3/67	116/18723	0.008324012	0.037915153	0.023889011	CLU/S100A8/S100A9	3
GO:0007613	BP	GO:0007613	memory	3/67	118/18723	0.008721724	0.038902182	0.024510904	S100B/NGF/SLC1A1	3
GO:0009308	BP	GO:0009308	amine metabolic process	3/67	118/18723	0.008721724	0.038902182	0.024510904	VCAM1/IDO1/SLC1A1	3
GO:0071774	BP	GO:0071774	response to fibroblast growth factor	3/67	120/18723	0.009130443	0.040269341	0.025372303	CCL2/TNC/NGFR	3
GO:0002455	BP	GO:0002455	humoral immune response mediated by circulating immunoglobulin	3/67	121/18723	0.009338949	0.040959696	0.025807271	CLU/C3/CD55	3
GO:0019730	BP	GO:0019730	antimicrobial humoral response	3/67	122/18723	0.00955023	0.04165451	0.026245049	S100A9/CTSG/CXCL2	3
GO:0001909	BP	GO:0001909	leukocyte mediated cytotoxicity	3/67	124/18723	0.009981147	0.043136071	0.027178529	GZMB/F2RL1/CTSG	3
GO:0032612	BP	GO:0032612	interleukin-1 production	3/67	128/18723	0.010876592	0.045914754	0.02892928	ARG2/EGR1/F2RL1	3
GO:0032652	BP	GO:0032652	regulation of interleukin-1 production	3/67	128/18723	0.010876592	0.045914754	0.02892928	ARG2/EGR1/F2RL1	3
GO:0042476	BP	GO:0042476	odontogenesis	3/67	130/18723	0.011341225	0.047368651	0.029845329	AQP1/TNC/NGFR	3
GO:0010565	BP	GO:0010565	regulation of cellular ketone metabolic process	3/67	133/18723	0.012059452	0.049493999	0.031184437	CAV1/ADIPOQ/EGR1	3
GO:0002705	BP	GO:0002705	positive regulation of leukocyte mediated immunity	3/67	134/18723	0.012304557	0.049723029	0.031328741	F2RL1/C3/CD55	3
GO:0042552	BP	GO:0042552	myelination	3/67	134/18723	0.012304557	0.049723029	0.031328741	CLU/S100B/ANK2	3
GO:0061041	BP	GO:0061041	regulation of wound healing	3/67	134/18723	0.012304557	0.049723029	0.031328741	CAV1/HMGCR/F2RL1	3
GO:0007272	BP	GO:0007272	ensheathment of neurons	3/67	136/18723	0.012803343	0.051387272	0.032377322	CLU/S100B/ANK2	3
GO:0008366	BP	GO:0008366	axon ensheathment	3/67	136/18723	0.012803343	0.051387272	0.032377322	CLU/S100B/ANK2	3
GO:0072073	BP	GO:0072073	kidney epithelium development	3/67	136/18723	0.012803343	0.051387272	0.032377322	ADIPOQ/ARG2/PECAM1	3
GO:0007266	BP	GO:0007266	Rho protein signal transduction	3/67	137/18723	0.013057035	0.052051989	0.032796137	AGTR1/F2RL1/NGFR	3
GO:0007586	BP	GO:0007586	digestion	3/67	137/18723	0.013057035	0.052051989	0.032796137	AKR1C1/AQP1/AKR1C2	3
GO:0050671	BP	GO:0050671	positive regulation of lymphocyte proliferation	3/67	137/18723	0.013057035	0.052051989	0.032796137	VCAM1/HLA-DPB1/CD55	3
GO:0032946	BP	GO:0032946	positive regulation of mononuclear cell proliferation	3/67	138/18723	0.013313598	0.052807626	0.033272238	VCAM1/HLA-DPB1/CD55	3
GO:0050921	BP	GO:0050921	positive regulation of chemotaxis	3/67	141/18723	0.014100564	0.055371651	0.03488774	PLA2G7/CXCL12/F2RL1	3
GO:0033135	BP	GO:0033135	regulation of peptidyl-serine phosphorylation	3/67	144/18723	0.014913534	0.057796055	0.036415272	CAV1/DMD/NGF	3
GO:0043524	BP	GO:0043524	negative regulation of neuron apoptotic process	3/67	145/18723	0.01519032	0.058772368	0.037030413	CCL2/NGF/SLC1A1	3
GO:0007043	BP	GO:0007043	cell-cell junction assembly	3/67	146/18723	0.015470011	0.059368679	0.037406127	CAV1/PECAM1/ANK2	3
GO:0001959	BP	GO:0001959	regulation of cytokine-mediated signaling pathway	3/67	150/18723	0.016617882	0.062755068	0.039539773	CAV1/ADIPOQ/F2RL1	3
GO:0070665	BP	GO:0070665	positive regulation of leukocyte proliferation	3/67	150/18723	0.016617882	0.062755068	0.039539773	VCAM1/HLA-DPB1/CD55	3
GO:1904064	BP	GO:1904064	positive regulation of cation transmembrane transport	3/67	151/18723	0.016912141	0.063764438	0.040175741	CCL2/DMD/ANK2	3
GO:0008643	BP	GO:0008643	carbohydrate transport	3/67	152/18723	0.017209323	0.064269889	0.040494208	ADIPOQ/AQP1/C3	3
GO:0050770	BP	GO:0050770	regulation of axonogenesis	3/67	154/18723	0.017812463	0.066077533	0.041633142	SPP1/NGF/CXCL12	3
GO:0034614	BP	GO:0034614	cellular response to reactive oxygen species	3/67	155/18723	0.018118425	0.067029666	0.042233047	FOS/AQP1/KLF2	3
GO:1903169	BP	GO:1903169	regulation of calcium ion transmembrane transport	3/67	159/18723	0.019371604	0.07099918	0.044734099	CASQ2/DMD/ANK2	3
GO:0051100	BP	GO:0051100	negative regulation of binding	3/67	162/18723	0.020342329	0.072973089	0.04597779	CAV1/ADIPOQ/ATP2A3	3
GO:0060759	BP	GO:0060759	regulation of response to cytokine stimulus	3/67	162/18723	0.020342329	0.072973089	0.04597779	CAV1/ADIPOQ/F2RL1	3
GO:0050680	BP	GO:0050680	negative regulation of epithelial cell proliferation	3/67	164/18723	0.021004185	0.074779959	0.047116236	CCL2/CAV1/NGFR	3
GO:0032635	BP	GO:0032635	interleukin-6 production	3/67	165/18723	0.021339527	0.075518926	0.047581833	F2RL1/KLF2/IL33	3
GO:0032675	BP	GO:0032675	regulation of interleukin-6 production	3/67	165/18723	0.021339527	0.075518926	0.047581833	F2RL1/KLF2/IL33	3
GO:0034767	BP	GO:0034767	positive regulation of ion transmembrane transport	3/67	167/18723	0.022019045	0.077006175	0.048518897	CCL2/DMD/ANK2	3
GO:0016529	CC	GO:0016529	sarcoplasmic reticulum	3/67	70/19550	0.001787392	0.017467695	0.013170257	CASQ2/ITPR1/ATP2A3	3
GO:0016528	CC	GO:0016528	sarcoplasm	3/67	79/19550	0.002526116	0.021724598	0.016379868	CASQ2/ITPR1/ATP2A3	3
GO:0031091	CC	GO:0031091	platelet alpha granule	3/67	91/19550	0.003769081	0.03059877	0.023070799	CLU/SELP/PECAM1	3
GO:0030175	CC	GO:0030175	filopodium	3/67	107/19550	0.005923341	0.043557707	0.032841551	VCAM1/DMD/ACTA2	3
GO:0030863	CC	GO:0030863	cortical cytoskeleton	3/67	108/19550	0.00607782	0.043557707	0.032841551	SELE/DMD/CDH1	3
GO:0050786	MF	GO:0050786	RAGE receptor binding	3/67	10/18368	5.47E-06	0.000858115	0.000583967	S100A8/S100B/S100A9	3
GO:0033691	MF	GO:0033691	sialic acid binding	3/67	22/18368	6.80E-05	0.004269021	0.002905167	ADIPOQ/SELE/SELP	3
GO:0008009	MF	GO:0008009	chemokine activity	3/67	49/18368	0.00075801	0.02141644	0.01457438	CCL2/CXCL12/CXCL2	3
GO:1901618	MF	GO:1901618	organic hydroxy compound transmembrane transporter activity	3/67	53/18368	0.000953832	0.02141644	0.01457438	ABCC3/AQP1/SLC18A2	3
GO:0042379	MF	GO:0042379	chemokine receptor binding	3/67	72/18368	0.002311473	0.025921523	0.017640192	CCL2/CXCL12/CXCL2	3
GO:0001540	MF	GO:0001540	amyloid-beta binding	3/67	84/18368	0.003579899	0.036437894	0.024796824	CLU/BCHE/NGFR	3
GO:0051117	MF	GO:0051117	ATPase binding	3/67	89/18368	0.004211853	0.040076415	0.027272921	CAV1/ANK2/PTPN3	3
GO:0005200	MF	GO:0005200	structural constituent of cytoskeleton	3/67	103/18368	0.006326017	0.046982215	0.031972476	DMD/ANK2/DES	3
GO:0042626	MF	GO:0042626	ATPase-coupled transmembrane transporter activity	3/67	109/18368	0.007394057	0.050472475	0.034347679	ABCC3/SLC1A1/ATP2A3	3
GO:0044325	MF	GO:0044325	transmembrane transporter binding	3/67	133/18368	0.01269154	0.071163275	0.048428243	CAV1/ANK2/ATP2A3	3
GO:0043177	MF	GO:0043177	organic acid binding	3/67	135/18368	0.013209187	0.072766397	0.049519204	S100A8/S100A9/SLC1A1	3
GO:0002002	BP	GO:0002002	regulation of angiotensin levels in blood	2/67	10/18723	0.000557262	0.006108669	0.003848859	MME/CTSG	2
GO:0002003	BP	GO:0002003	angiotensin maturation	2/67	10/18723	0.000557262	0.006108669	0.003848859	MME/CTSG	2
GO:0030638	BP	GO:0030638	polyketide metabolic process	2/67	10/18723	0.000557262	0.006108669	0.003848859	AKR1C1/AKR1C2	2
GO:0030647	BP	GO:0030647	aminoglycoside antibiotic metabolic process	2/67	10/18723	0.000557262	0.006108669	0.003848859	AKR1C1/AKR1C2	2
GO:0042045	BP	GO:0042045	epithelial fluid transport	2/67	10/18723	0.000557262	0.006108669	0.003848859	ITPR1/AQP1	2
GO:0044598	BP	GO:0044598	doxorubicin metabolic process	2/67	10/18723	0.000557262	0.006108669	0.003848859	AKR1C1/AKR1C2	2
GO:2000425	BP	GO:2000425	regulation of apoptotic cell clearance	2/67	10/18723	0.000557262	0.006108669	0.003848859	CCL2/C3	2
GO:0070944	BP	GO:0070944	neutrophil-mediated killing of bacterium	2/67	11/18723	0.000679524	0.006978162	0.004396696	F2RL1/CTSG	2
GO:1903238	BP	GO:1903238	positive regulation of leukocyte tethering or rolling	2/67	11/18723	0.000679524	0.006978162	0.004396696	SELE/SELP	2
GO:0031953	BP	GO:0031953	negative regulation of protein autophosphorylation	2/67	12/18723	0.000813546	0.007662242	0.004827711	CAV1/ADIPOQ	2
GO:0035739	BP	GO:0035739	CD4-positive, alpha-beta T cell proliferation	2/67	12/18723	0.000813546	0.007662242	0.004827711	ARG2/CD55	2
GO:0061517	BP	GO:0061517	macrophage proliferation	2/67	12/18723	0.000813546	0.007662242	0.004827711	CLU/IL33	2
GO:0070943	BP	GO:0070943	neutrophil-mediated killing of symbiont cell	2/67	12/18723	0.000813546	0.007662242	0.004827711	F2RL1/CTSG	2
GO:2000561	BP	GO:2000561	regulation of CD4-positive, alpha-beta T cell proliferation	2/67	12/18723	0.000813546	0.007662242	0.004827711	ARG2/CD55	2
GO:0046689	BP	GO:0046689	response to mercury ion	2/67	13/18723	0.000959244	0.00858959	0.005412	AQP1/SLC1A1	2
GO:0060100	BP	GO:0060100	positive regulation of phagocytosis, engulfment	2/67	13/18723	0.000959244	0.00858959	0.005412	F2RL1/C3	2
GO:0070486	BP	GO:0070486	leukocyte aggregation	2/67	13/18723	0.000959244	0.00858959	0.005412	S100A8/S100A9	2
GO:1900121	BP	GO:1900121	negative regulation of receptor binding	2/67	13/18723	0.000959244	0.00858959	0.005412	ADIPOQ/ATP2A3	2
GO:1902947	BP	GO:1902947	regulation of tau-protein kinase activity	2/67	13/18723	0.000959244	0.00858959	0.005412	CLU/EGR1	2
GO:1905155	BP	GO:1905155	positive regulation of membrane invagination	2/67	13/18723	0.000959244	0.00858959	0.005412	F2RL1/C3	2
GO:0038166	BP	GO:0038166	angiotensin-activated signaling pathway	2/67	14/18723	0.001116534	0.009636797	0.006071809	CAV1/AGTR1	2
GO:0070942	BP	GO:0070942	neutrophil mediated cytotoxicity	2/67	14/18723	0.001116534	0.009636797	0.006071809	F2RL1/CTSG	2
GO:0006704	BP	GO:0006704	glucocorticoid biosynthetic process	2/67	15/18723	0.001285336	0.010654023	0.006712727	CYP17A1/CYP11A1	2
GO:0060099	BP	GO:0060099	regulation of phagocytosis, engulfment	2/67	15/18723	0.001285336	0.010654023	0.006712727	F2RL1/C3	2
GO:0072224	BP	GO:0072224	metanephric glomerulus development	2/67	15/18723	0.001285336	0.010654023	0.006712727	ADIPOQ/EGR1	2
GO:0010649	BP	GO:0010649	regulation of cell communication by electrical coupling	2/67	16/18723	0.001465566	0.011434317	0.007204363	CAV1/CASQ2	2
GO:0034138	BP	GO:0034138	toll-like receptor 3 signaling pathway	2/67	16/18723	0.001465566	0.011434317	0.007204363	CAV1/F2RL1	2
GO:0051238	BP	GO:0051238	sequestering of metal ion	2/67	16/18723	0.001465566	0.011434317	0.007204363	S100A8/S100A9	2
GO:0051770	BP	GO:0051770	positive regulation of nitric-oxide synthase biosynthetic process	2/67	16/18723	0.001465566	0.011434317	0.007204363	CCL2/IL33	2
GO:0072109	BP	GO:0072109	glomerular mesangium development	2/67	16/18723	0.001465566	0.011434317	0.007204363	EGR1/ACTA2	2
GO:0090231	BP	GO:0090231	regulation of spindle checkpoint	2/67	16/18723	0.001465566	0.011434317	0.007204363	DUSP1/CCNB1	2
GO:0090266	BP	GO:0090266	regulation of mitotic cell cycle spindle assembly checkpoint	2/67	16/18723	0.001465566	0.011434317	0.007204363	DUSP1/CCNB1	2
GO:1903504	BP	GO:1903504	regulation of mitotic spindle checkpoint	2/67	16/18723	0.001465566	0.011434317	0.007204363	DUSP1/CCNB1	2
GO:1905153	BP	GO:1905153	regulation of membrane invagination	2/67	16/18723	0.001465566	0.011434317	0.007204363	F2RL1/C3	2
GO:0006957	BP	GO:0006957	complement activation, alternative pathway	2/67	18/18723	0.001859988	0.013446516	0.008472179	C3/CFH	2
GO:1900424	BP	GO:1900424	regulation of defense response to bacterium	2/67	18/18723	0.001859988	0.013446516	0.008472179	ARG2/F2RL1	2
GO:0002888	BP	GO:0002888	positive regulation of myeloid leukocyte mediated immunity	2/67	19/18723	0.002074017	0.014756675	0.009297664	F2RL1/C3	2
GO:0010744	BP	GO:0010744	positive regulation of macrophage derived foam cell differentiation	2/67	19/18723	0.002074017	0.014756675	0.009297664	AGTR1/PLA2G2A	2
GO:1900221	BP	GO:1900221	regulation of amyloid-beta clearance	2/67	19/18723	0.002074017	0.014756675	0.009297664	CLU/HMGCR	2
GO:0006700	BP	GO:0006700	C21-steroid hormone biosynthetic process	2/67	20/18723	0.002299152	0.015985871	0.010072138	CYP11A1/EGR1	2
GO:0042359	BP	GO:0042359	vitamin D metabolic process	2/67	20/18723	0.002299152	0.015985871	0.010072138	CYP24A1/CYP11A1	2
GO:0048670	BP	GO:0048670	regulation of collateral sprouting	2/67	20/18723	0.002299152	0.015985871	0.010072138	SPP1/NGF	2
GO:0071379	BP	GO:0071379	cellular response to prostaglandin stimulus	2/67	20/18723	0.002299152	0.015985871	0.010072138	AKR1C2/TNC	2
GO:0002689	BP	GO:0002689	negative regulation of leukocyte chemotaxis	2/67	21/18723	0.002535313	0.017266027	0.010878719	CCL2/DUSP1	2
GO:0051767	BP	GO:0051767	nitric-oxide synthase biosynthetic process	2/67	21/18723	0.002535313	0.017266027	0.010878719	CCL2/IL33	2
GO:0051769	BP	GO:0051769	regulation of nitric-oxide synthase biosynthetic process	2/67	21/18723	0.002535313	0.017266027	0.010878719	CCL2/IL33	2
GO:0090026	BP	GO:0090026	positive regulation of monocyte chemotaxis	2/67	21/18723	0.002535313	0.017266027	0.010878719	PLA2G7/CXCL12	2
GO:0008211	BP	GO:0008211	glucocorticoid metabolic process	2/67	22/18723	0.00278242	0.018220611	0.011480169	CYP17A1/CYP11A1	2
GO:0016137	BP	GO:0016137	glycoside metabolic process	2/67	22/18723	0.00278242	0.018220611	0.011480169	AKR1C1/AKR1C2	2
GO:0035584	BP	GO:0035584	calcium-mediated signaling using intracellular calcium source	2/67	22/18723	0.00278242	0.018220611	0.011480169	VCAM1/SELP	2
GO:0090280	BP	GO:0090280	positive regulation of calcium ion import	2/67	22/18723	0.00278242	0.018220611	0.011480169	CCL2/CXCL12	2
GO:1900120	BP	GO:1900120	regulation of receptor binding	2/67	22/18723	0.00278242	0.018220611	0.011480169	ADIPOQ/ATP2A3	2
GO:0010804	BP	GO:0010804	negative regulation of tumor necrosis factor-mediated signaling pathway	2/67	23/18723	0.003040394	0.019302544	0.012161858	ADIPOQ/F2RL1	2
GO:0035994	BP	GO:0035994	response to muscle stretch	2/67	23/18723	0.003040394	0.019302544	0.012161858	FOS/DMD	2
GO:0071305	BP	GO:0071305	cellular response to vitamin D	2/67	23/18723	0.003040394	0.019302544	0.012161858	CYP24A1/TNC	2
GO:0016048	BP	GO:0016048	detection of temperature stimulus	2/67	24/18723	0.003309157	0.020478655	0.012902884	CXCL12/NGFR	2
GO:0016486	BP	GO:0016486	peptide hormone processing	2/67	24/18723	0.003309157	0.020478655	0.012902884	MME/CTSG	2
GO:0071676	BP	GO:0071676	negative regulation of mononuclear cell migration	2/67	24/18723	0.003309157	0.020478655	0.012902884	CCL2/DUSP1	2
GO:0072010	BP	GO:0072010	glomerular epithelium development	2/67	24/18723	0.003309157	0.020478655	0.012902884	ADIPOQ/PECAM1	2
GO:0003071	BP	GO:0003071	renal system process involved in regulation of systemic arterial blood pressure	2/67	25/18723	0.00358863	0.021696984	0.01367051	AGTR1/F2RL1	2
GO:0033622	BP	GO:0033622	integrin activation	2/67	25/18723	0.00358863	0.021696984	0.01367051	SELP/CXCL12	2
GO:0050927	BP	GO:0050927	positive regulation of positive chemotaxis	2/67	25/18723	0.00358863	0.021696984	0.01367051	CXCL12/F2RL1	2
GO:0140448	BP	GO:0140448	signaling receptor ligand precursor processing	2/67	25/18723	0.00358863	0.021696984	0.01367051	MME/CTSG	2
GO:1904385	BP	GO:1904385	cellular response to angiotensin	2/67	25/18723	0.00358863	0.021696984	0.01367051	CAV1/AGTR1	2
GO:1904996	BP	GO:1904996	positive regulation of leukocyte adhesion to vascular endothelial cell	2/67	25/18723	0.00358863	0.021696984	0.01367051	SELE/SELP	2
GO:0006706	BP	GO:0006706	steroid catabolic process	2/67	26/18723	0.003878736	0.02247385	0.014159987	SPP1/CYP24A1	2
GO:0010875	BP	GO:0010875	positive regulation of cholesterol efflux	2/67	26/18723	0.003878736	0.02247385	0.014159987	CAV1/ADIPOQ	2
GO:0032682	BP	GO:0032682	negative regulation of chemokine production	2/67	26/18723	0.003878736	0.02247385	0.014159987	ARG2/F2RL1	2
GO:0048668	BP	GO:0048668	collateral sprouting	2/67	26/18723	0.003878736	0.02247385	0.014159987	SPP1/NGF	2
GO:0050926	BP	GO:0050926	regulation of positive chemotaxis	2/67	26/18723	0.003878736	0.02247385	0.014159987	CXCL12/F2RL1	2
GO:0060314	BP	GO:0060314	regulation of ryanodine-sensitive calcium-release channel activity	2/67	26/18723	0.003878736	0.02247385	0.014159987	CASQ2/DMD	2
GO:0098901	BP	GO:0098901	regulation of cardiac muscle cell action potential	2/67	27/18723	0.004179397	0.023922746	0.015072885	CAV1/ANK2	2
GO:0034123	BP	GO:0034123	positive regulation of toll-like receptor signaling pathway	2/67	28/18723	0.004490536	0.025155516	0.015849611	CAV1/F2RL1	2
GO:1903779	BP	GO:1903779	regulation of cardiac conduction	2/67	28/18723	0.004490536	0.025155516	0.015849611	ANK2/ATP2A3	2
GO:1990776	BP	GO:1990776	response to angiotensin	2/67	28/18723	0.004490536	0.025155516	0.015849611	CAV1/AGTR1	2
GO:0051873	BP	GO:0051873	killing by host of symbiont cells	2/67	29/18723	0.004812078	0.026271944	0.016553033	F2RL1/CTSG	2
GO:0051883	BP	GO:0051883	killing of cells in other organism involved in symbiotic interaction	2/67	29/18723	0.004812078	0.026271944	0.016553033	F2RL1/CTSG	2
GO:0071549	BP	GO:0071549	cellular response to dexamethasone stimulus	2/67	29/18723	0.004812078	0.026271944	0.016553033	NR3C1/AQP1	2
GO:1901017	BP	GO:1901017	negative regulation of potassium ion transmembrane transporter activity	2/67	29/18723	0.004812078	0.026271944	0.016553033	CAV1/CASQ2	2
GO:1902230	BP	GO:1902230	negative regulation of intrinsic apoptotic signaling pathway in response to DNA damage	2/67	29/18723	0.004812078	0.026271944	0.016553033	CLU/CXCL12	2
GO:0006884	BP	GO:0006884	cell volume homeostasis	2/67	30/18723	0.005143945	0.027449855	0.017295193	KCNMA1/AQP1	2
GO:0008209	BP	GO:0008209	androgen metabolic process	2/67	30/18723	0.005143945	0.027449855	0.017295193	CYP17A1/SPP1	2
GO:0015721	BP	GO:0015721	bile acid and bile salt transport	2/67	30/18723	0.005143945	0.027449855	0.017295193	AKR1C1/ABCC3	2
GO:0033137	BP	GO:0033137	negative regulation of peptidyl-serine phosphorylation	2/67	30/18723	0.005143945	0.027449855	0.017295193	CAV1/DMD	2
GO:0034694	BP	GO:0034694	response to prostaglandin	2/67	30/18723	0.005143945	0.027449855	0.017295193	AKR1C2/TNC	2
GO:0010644	BP	GO:0010644	cell communication by electrical coupling	2/67	32/18723	0.005838353	0.030089491	0.018958336	CAV1/CASQ2	2
GO:0019835	BP	GO:0019835	cytolysis	2/67	32/18723	0.005838353	0.030089491	0.018958336	PLA2G2A/GZMB	2
GO:0042044	BP	GO:0042044	fluid transport	2/67	32/18723	0.005838353	0.030089491	0.018958336	ITPR1/AQP1	2
GO:0071295	BP	GO:0071295	cellular response to vitamin	2/67	33/18723	0.006200745	0.03132171	0.019734714	CYP24A1/TNC	2
GO:1901380	BP	GO:1901380	negative regulation of potassium ion transmembrane transport	2/67	33/18723	0.006200745	0.03132171	0.019734714	CAV1/CASQ2	2
GO:1901976	BP	GO:1901976	regulation of cell cycle checkpoint	2/67	33/18723	0.006200745	0.03132171	0.019734714	DUSP1/CCNB1	2
GO:0002446	BP	GO:0002446	neutrophil mediated immunity	2/67	34/18723	0.006573161	0.032644857	0.020568382	F2RL1/CTSG	2
GO:0051482	BP	GO:0051482	positive regulation of cytosolic calcium ion concentration involved in phospholipase C-activating G protein-coupled signaling pathway	2/67	34/18723	0.006573161	0.032644857	0.020568382	AGTR1/F2RL1	2
GO:0070232	BP	GO:0070232	regulation of T cell apoptotic process	2/67	34/18723	0.006573161	0.032644857	0.020568382	IDO1/ARG2	2
GO:0086004	BP	GO:0086004	regulation of cardiac muscle cell contraction	2/67	34/18723	0.006573161	0.032644857	0.020568382	CAV1/ANK2	2
GO:0086019	BP	GO:0086019	cell-cell signaling involved in cardiac conduction	2/67	34/18723	0.006573161	0.032644857	0.020568382	CASQ2/ANK2	2
GO:0045907	BP	GO:0045907	positive regulation of vasoconstriction	2/67	35/18723	0.006955528	0.033763589	0.021273256	CAV1/HMGCR	2
GO:0046640	BP	GO:0046640	regulation of alpha-beta T cell proliferation	2/67	35/18723	0.006955528	0.033763589	0.021273256	ARG2/CD55	2
GO:0086005	BP	GO:0086005	ventricular cardiac muscle cell action potential	2/67	35/18723	0.006955528	0.033763589	0.021273256	CAV1/ANK2	2
GO:0042119	BP	GO:0042119	neutrophil activation	2/67	36/18723	0.007347772	0.034533067	0.021758077	PLA2G2A/F2RL1	2
GO:0044060	BP	GO:0044060	regulation of endocrine process	2/67	36/18723	0.007347772	0.034533067	0.021758077	AGTR1/F2RL1	2
GO:0051354	BP	GO:0051354	negative regulation of oxidoreductase activity	2/67	36/18723	0.007347772	0.034533067	0.021758077	CAV1/HP	2
GO:0086010	BP	GO:0086010	membrane depolarization during action potential	2/67	36/18723	0.007347772	0.034533067	0.021758077	ANK2/PTPN3	2
GO:1902229	BP	GO:1902229	regulation of intrinsic apoptotic signaling pathway in response to DNA damage	2/67	36/18723	0.007347772	0.034533067	0.021758077	CLU/CXCL12	2
GO:0032570	BP	GO:0032570	response to progesterone	2/67	37/18723	0.00774982	0.036206667	0.022812554	CAV1/FOS	2
GO:0007094	BP	GO:0007094	mitotic spindle assembly checkpoint signaling	2/67	38/18723	0.008161598	0.037391506	0.02355908	DUSP1/CCNB1	2
GO:0032373	BP	GO:0032373	positive regulation of sterol transport	2/67	38/18723	0.008161598	0.037391506	0.02355908	CAV1/ADIPOQ	2
GO:0032376	BP	GO:0032376	positive regulation of cholesterol transport	2/67	38/18723	0.008161598	0.037391506	0.02355908	CAV1/ADIPOQ	2
GO:0046633	BP	GO:0046633	alpha-beta T cell proliferation	2/67	38/18723	0.008161598	0.037391506	0.02355908	ARG2/CD55	2
GO:0071173	BP	GO:0071173	spindle assembly checkpoint signaling	2/67	38/18723	0.008161598	0.037391506	0.02355908	DUSP1/CCNB1	2
GO:0071174	BP	GO:0071174	mitotic spindle checkpoint signaling	2/67	38/18723	0.008161598	0.037391506	0.02355908	DUSP1/CCNB1	2
GO:2000279	BP	GO:2000279	negative regulation of DNA biosynthetic process	2/67	38/18723	0.008161598	0.037391506	0.02355908	ADIPOQ/DUSP1	2
GO:0031577	BP	GO:0031577	spindle checkpoint signaling	2/67	39/18723	0.008583034	0.03860088	0.024321064	DUSP1/CCNB1	2
GO:0043267	BP	GO:0043267	negative regulation of potassium ion transport	2/67	39/18723	0.008583034	0.03860088	0.024321064	CAV1/CASQ2	2
GO:0071548	BP	GO:0071548	response to dexamethasone	2/67	39/18723	0.008583034	0.03860088	0.024321064	NR3C1/AQP1	2
GO:0086091	BP	GO:0086091	regulation of heart rate by cardiac conduction	2/67	39/18723	0.008583034	0.03860088	0.024321064	CAV1/ANK2	2
GO:1903115	BP	GO:1903115	regulation of actin filament-based movement	2/67	39/18723	0.008583034	0.03860088	0.024321064	CAV1/ANK2	2
GO:0045429	BP	GO:0045429	positive regulation of nitric oxide biosynthetic process	2/67	40/18723	0.009014056	0.039830333	0.025095699	CLU/KLF2	2
GO:0045841	BP	GO:0045841	negative regulation of mitotic metaphase/anaphase transition	2/67	40/18723	0.009014056	0.039830333	0.025095699	DUSP1/CCNB1	2
GO:0072210	BP	GO:0072210	metanephric nephron development	2/67	40/18723	0.009014056	0.039830333	0.025095699	ADIPOQ/EGR1	2
GO:1904407	BP	GO:1904407	positive regulation of nitric oxide metabolic process	2/67	41/18723	0.009454592	0.041390102	0.026078455	CLU/KLF2	2
GO:0033574	BP	GO:0033574	response to testosterone	2/67	42/18723	0.00990457	0.042883522	0.027019407	SPP1/DUSP1	2
GO:0071312	BP	GO:0071312	cellular response to alkaloid	2/67	42/18723	0.00990457	0.042883522	0.027019407	CASQ2/SLC1A1	2
GO:1902100	BP	GO:1902100	negative regulation of metaphase/anaphase transition of cell cycle	2/67	42/18723	0.00990457	0.042883522	0.027019407	DUSP1/CCNB1	2
GO:0014002	BP	GO:0014002	astrocyte development	2/67	43/18723	0.010363919	0.044065297	0.027764002	S100A8/S100A9	2
GO:0031952	BP	GO:0031952	regulation of protein autophosphorylation	2/67	43/18723	0.010363919	0.044065297	0.027764002	CAV1/ADIPOQ	2
GO:0033046	BP	GO:0033046	negative regulation of sister chromatid segregation	2/67	43/18723	0.010363919	0.044065297	0.027764002	DUSP1/CCNB1	2
GO:0033048	BP	GO:0033048	negative regulation of mitotic sister chromatid segregation	2/67	43/18723	0.010363919	0.044065297	0.027764002	DUSP1/CCNB1	2
GO:0036230	BP	GO:0036230	granulocyte activation	2/67	43/18723	0.010363919	0.044065297	0.027764002	PLA2G2A/F2RL1	2
GO:0140353	BP	GO:0140353	lipid export from cell	2/67	43/18723	0.010363919	0.044065297	0.027764002	AGTR1/SPP1	2
GO:2000816	BP	GO:2000816	negative regulation of mitotic sister chromatid separation	2/67	43/18723	0.010363919	0.044065297	0.027764002	DUSP1/CCNB1	2
GO:0006775	BP	GO:0006775	fat-soluble vitamin metabolic process	2/67	44/18723	0.010832569	0.045892819	0.028915459	CYP24A1/CYP11A1	2
GO:0062208	BP	GO:0062208	positive regulation of pattern recognition receptor signaling pathway	2/67	44/18723	0.010832569	0.045892819	0.028915459	CAV1/F2RL1	2
GO:0031670	BP	GO:0031670	cellular response to nutrient	2/67	45/18723	0.011310449	0.047323718	0.029817019	CYP24A1/TNC	2
GO:0051985	BP	GO:0051985	negative regulation of chromosome segregation	2/67	45/18723	0.011310449	0.047323718	0.029817019	DUSP1/CCNB1	2
GO:1904646	BP	GO:1904646	cellular response to amyloid-beta	2/67	45/18723	0.011310449	0.047323718	0.029817019	VCAM1/NGFR	2
GO:1905819	BP	GO:1905819	negative regulation of chromosome separation	2/67	45/18723	0.011310449	0.047323718	0.029817019	DUSP1/CCNB1	2
GO:0010828	BP	GO:0010828	positive regulation of glucose transmembrane transport	2/67	46/18723	0.011797489	0.048587566	0.030613326	ADIPOQ/C3	2
GO:0033047	BP	GO:0033047	regulation of mitotic sister chromatid segregation	2/67	46/18723	0.011797489	0.048587566	0.030613326	DUSP1/CCNB1	2
GO:0061028	BP	GO:0061028	establishment of endothelial barrier	2/67	46/18723	0.011797489	0.048587566	0.030613326	PECAM1/F2RL1	2
GO:2000107	BP	GO:2000107	negative regulation of leukocyte apoptotic process	2/67	46/18723	0.011797489	0.048587566	0.030613326	ARG2/CXCL12	2
GO:0010803	BP	GO:0010803	regulation of tumor necrosis factor-mediated signaling pathway	2/67	47/18723	0.012293619	0.049723029	0.031328741	ADIPOQ/F2RL1	2
GO:0035850	BP	GO:0035850	epithelial cell differentiation involved in kidney development	2/67	47/18723	0.012293619	0.049723029	0.031328741	ADIPOQ/ACTA2	2
GO:0043618	BP	GO:0043618	regulation of transcription from RNA polymerase II promoter in response to stress	2/67	47/18723	0.012293619	0.049723029	0.031328741	EGR1/KLF2	2
GO:0090279	BP	GO:0090279	regulation of calcium ion import	2/67	47/18723	0.012293619	0.049723029	0.031328741	CCL2/CXCL12	2
GO:1903587	BP	GO:1903587	regulation of blood vessel endothelial cell proliferation involved in sprouting angiogenesis	2/67	47/18723	0.012293619	0.049723029	0.031328741	AGTR1/NGFR	2
GO:0045839	BP	GO:0045839	negative regulation of mitotic nuclear division	2/67	48/18723	0.01279877	0.051387272	0.032377322	DUSP1/CCNB1	2
GO:0006692	BP	GO:0006692	prostanoid metabolic process	2/67	49/18723	0.013312874	0.052807626	0.033272238	AKR1C1/AKR1C2	2
GO:0006693	BP	GO:0006693	prostaglandin metabolic process	2/67	49/18723	0.013312874	0.052807626	0.033272238	AKR1C1/AKR1C2	2
GO:0015872	BP	GO:0015872	dopamine transport	2/67	50/18723	0.013835862	0.054513295	0.03434692	CXCL12/SLC18A2	2
GO:0070231	BP	GO:0070231	T cell apoptotic process	2/67	50/18723	0.013835862	0.054513295	0.03434692	IDO1/ARG2	2
GO:0010874	BP	GO:0010874	regulation of cholesterol efflux	2/67	51/18723	0.014367665	0.05614076	0.035372328	CAV1/ADIPOQ	2
GO:0032873	BP	GO:0032873	negative regulation of stress-activated MAPK cascade	2/67	51/18723	0.014367665	0.05614076	0.035372328	DUSP1/F2RL1	2
GO:0070303	BP	GO:0070303	negative regulation of stress-activated protein kinase signaling cascade	2/67	51/18723	0.014367665	0.05614076	0.035372328	DUSP1/F2RL1	2
GO:0031103	BP	GO:0031103	axon regeneration	2/67	52/18723	0.014908216	0.057796055	0.036415272	SPP1/TNC	2
GO:0043277	BP	GO:0043277	apoptotic cell clearance	2/67	52/18723	0.014908216	0.057796055	0.036415272	CCL2/C3	2
GO:1903426	BP	GO:1903426	regulation of reactive oxygen species biosynthetic process	2/67	52/18723	0.014908216	0.057796055	0.036415272	ARG2/SLC18A2	2
GO:2000378	BP	GO:2000378	negative regulation of reactive oxygen species metabolic process	2/67	52/18723	0.014908216	0.057796055	0.036415272	HP/SLC18A2	2
GO:0043620	BP	GO:0043620	regulation of DNA-templated transcription in response to stress	2/67	53/18723	0.015457447	0.059368679	0.037406127	EGR1/KLF2	2
GO:0045806	BP	GO:0045806	negative regulation of endocytosis	2/67	53/18723	0.015457447	0.059368679	0.037406127	CAV1/ADIPOQ	2
GO:0071320	BP	GO:0071320	cellular response to cAMP	2/67	53/18723	0.015457447	0.059368679	0.037406127	ADIPOQ/AQP1	2
GO:0071715	BP	GO:0071715	icosanoid transport	2/67	53/18723	0.015457447	0.059368679	0.037406127	PLA2G2A/ABCC3	2
GO:0002043	BP	GO:0002043	blood vessel endothelial cell proliferation involved in sprouting angiogenesis	2/67	54/18723	0.016015291	0.060966422	0.03841281	AGTR1/NGFR	2
GO:0070228	BP	GO:0070228	regulation of lymphocyte apoptotic process	2/67	54/18723	0.016015291	0.060966422	0.03841281	IDO1/ARG2	2
GO:0086002	BP	GO:0086002	cardiac muscle cell action potential involved in contraction	2/67	54/18723	0.016015291	0.060966422	0.03841281	CAV1/ANK2	2
GO:0098900	BP	GO:0098900	regulation of action potential	2/67	55/18723	0.016581682	0.062755068	0.039539773	CAV1/ANK2	2
GO:0002886	BP	GO:0002886	regulation of myeloid leukocyte mediated immunity	2/67	56/18723	0.017156553	0.064174195	0.040433915	F2RL1/C3	2
GO:0010518	BP	GO:0010518	positive regulation of phospholipase activity	2/67	56/18723	0.017156553	0.064174195	0.040433915	SELE/AGTR1	2
GO:0051784	BP	GO:0051784	negative regulation of nuclear division	2/67	56/18723	0.017156553	0.064174195	0.040433915	DUSP1/CCNB1	2
GO:0071385	BP	GO:0071385	cellular response to glucocorticoid stimulus	2/67	56/18723	0.017156553	0.064174195	0.040433915	NR3C1/AQP1	2
GO:1904645	BP	GO:1904645	response to amyloid-beta	2/67	56/18723	0.017156553	0.064174195	0.040433915	VCAM1/NGFR	2
GO:0050879	BP	GO:0050879	multicellular organismal movement	2/67	57/18723	0.017739838	0.065938642	0.041545631	DMD/ITPR1	2
GO:0050881	BP	GO:0050881	musculoskeletal movement	2/67	57/18723	0.017739838	0.065938642	0.041545631	DMD/ITPR1	2
GO:0061005	BP	GO:0061005	cell differentiation involved in kidney development	2/67	57/18723	0.017739838	0.065938642	0.041545631	ADIPOQ/ACTA2	2
GO:0002931	BP	GO:0002931	response to ischemia	2/67	58/18723	0.018331471	0.067395953	0.042463832	CAV1/EGR1	2
GO:0010043	BP	GO:0010043	response to zinc ion	2/67	58/18723	0.018331471	0.067395953	0.042463832	VCAM1/S100A8	2
GO:2000649	BP	GO:2000649	regulation of sodium ion transmembrane transporter activity	2/67	58/18723	0.018331471	0.067395953	0.042463832	DMD/PTPN3	2
GO:2001258	BP	GO:2001258	negative regulation of cation channel activity	2/67	59/18723	0.018931388	0.069493478	0.043785409	CAV1/CASQ2	2
GO:0002712	BP	GO:0002712	regulation of B cell mediated immunity	2/67	60/18723	0.019539522	0.071063738	0.044774775	C3/CD55	2
GO:0002889	BP	GO:0002889	regulation of immunoglobulin mediated immune response	2/67	60/18723	0.019539522	0.071063738	0.044774775	C3/CD55	2
GO:0030071	BP	GO:0030071	regulation of mitotic metaphase/anaphase transition	2/67	60/18723	0.019539522	0.071063738	0.044774775	DUSP1/CCNB1	2
GO:0031102	BP	GO:0031102	neuron projection regeneration	2/67	60/18723	0.019539522	0.071063738	0.044774775	SPP1/TNC	2
GO:0031663	BP	GO:0031663	lipopolysaccharide-mediated signaling pathway	2/67	60/18723	0.019539522	0.071063738	0.044774775	CCL2/CD55	2
GO:0019748	BP	GO:0019748	secondary metabolic process	2/67	61/18723	0.02015581	0.072524101	0.045694899	AKR1C1/AKR1C2	2
GO:0034113	BP	GO:0034113	heterotypic cell-cell adhesion	2/67	61/18723	0.02015581	0.072524101	0.045694899	ADIPOQ/VCAM1	2
GO:0071384	BP	GO:0071384	cellular response to corticosteroid stimulus	2/67	61/18723	0.02015581	0.072524101	0.045694899	NR3C1/AQP1	2
GO:2000401	BP	GO:2000401	regulation of lymphocyte migration	2/67	61/18723	0.02015581	0.072524101	0.045694899	CCL2/CXCL12	2
GO:0007091	BP	GO:0007091	metaphase/anaphase transition of mitotic cell cycle	2/67	62/18723	0.020780187	0.07409406	0.046684075	DUSP1/CCNB1	2
GO:0007588	BP	GO:0007588	excretion	2/67	62/18723	0.020780187	0.07409406	0.046684075	AGTR1/KCNMA1	2
GO:0032731	BP	GO:0032731	positive regulation of interleukin-1 beta production	2/67	62/18723	0.020780187	0.07409406	0.046684075	EGR1/F2RL1	2
GO:0070059	BP	GO:0070059	intrinsic apoptotic signaling pathway in response to endoplasmic reticulum stress	2/67	63/18723	0.021412589	0.075551284	0.047602221	ITPR1/ATP2A3	2
GO:1902099	BP	GO:1902099	regulation of metaphase/anaphase transition of cell cycle	2/67	63/18723	0.021412589	0.075551284	0.047602221	DUSP1/CCNB1	2
GO:0001885	BP	GO:0001885	endothelial cell development	2/67	64/18723	0.022052953	0.077006175	0.048518897	PECAM1/F2RL1	2
GO:0006940	BP	GO:0006940	regulation of smooth muscle contraction	2/67	64/18723	0.022052953	0.077006175	0.048518897	CAV1/KCNMA1	2
GO:0046579	BP	GO:0046579	positive regulation of Ras protein signal transduction	2/67	64/18723	0.022052953	0.077006175	0.048518897	NGF/F2RL1	2
GO:0046888	BP	GO:0046888	negative regulation of hormone secretion	2/67	64/18723	0.022052953	0.077006175	0.048518897	ADIPOQ/HMGCR	2
GO:1903409	BP	GO:1903409	reactive oxygen species biosynthetic process	2/67	64/18723	0.022052953	0.077006175	0.048518897	ARG2/SLC18A2	2
GO:0002720	BP	GO:0002720	positive regulation of cytokine production involved in immune response	2/67	65/18723	0.022701215	0.078804218	0.04965178	F2RL1/CD55	2
GO:0010965	BP	GO:0010965	regulation of mitotic sister chromatid separation	2/67	65/18723	0.022701215	0.078804218	0.04965178	DUSP1/CCNB1	2
GO:0044784	BP	GO:0044784	metaphase/anaphase transition of cell cycle	2/67	65/18723	0.022701215	0.078804218	0.04965178	DUSP1/CCNB1	2
GO:0071677	BP	GO:0071677	positive regulation of mononuclear cell migration	2/67	65/18723	0.022701215	0.078804218	0.04965178	PLA2G7/CXCL12	2
GO:0031094	CC	GO:0031094	platelet dense tubular network	2/67	11/19550	0.000623798	0.010479458	0.007901281	ITPR1/ATP2A3	2
GO:0031092	CC	GO:0031092	platelet alpha granule membrane	2/67	17/19550	0.001522137	0.01722418	0.012986652	SELP/PECAM1	2
GO:0043034	CC	GO:0043034	costamere	2/67	18/19550	0.001708622	0.017467695	0.013170257	DMD/ANK2	2
GO:0097440	CC	GO:0097440	apical dendrite	2/67	18/19550	0.001708622	0.017467695	0.013170257	CLU/SLC1A1	2
GO:0042827	CC	GO:0042827	platelet dense granule	2/67	21/19550	0.002329669	0.020869952	0.015735484	SELP/ITPR1	2
GO:0034364	CC	GO:0034364	high-density lipoprotein particle	2/67	27/19550	0.003842636	0.03059877	0.023070799	PLA2G7/CLU	2
GO:0034358	CC	GO:0034358	plasma lipoprotein particle	2/67	36/19550	0.006761599	0.045429494	0.034252838	PLA2G7/CLU	2
GO:1990777	CC	GO:1990777	lipoprotein particle	2/67	36/19550	0.006761599	0.045429494	0.034252838	PLA2G7/CLU	2
GO:0032994	CC	GO:0032994	protein-lipid complex	2/67	39/19550	0.007900603	0.051473624	0.038809979	PLA2G7/CLU	2
GO:0032052	MF	GO:0032052	bile acid binding	2/67	11/18368	0.000705761	0.02141644	0.01457438	AKR1C1/AKR1C2	2
GO:0004032	MF	GO:0004032	alditol:NADP+ 1-oxidoreductase activity	2/67	12/18368	0.00084492	0.02141644	0.01457438	AKR1C1/AKR1C2	2
GO:0035325	MF	GO:0035325	Toll-like receptor binding	2/67	12/18368	0.00084492	0.02141644	0.01457438	S100A8/S100A9	2
GO:0072582	MF	GO:0072582	17-beta-hydroxysteroid dehydrogenase (NADP+) activity	2/67	13/18368	0.000996191	0.02141644	0.01457438	AKR1C1/AKR1C2	2
GO:0036041	MF	GO:0036041	long-chain fatty acid binding	2/67	14/18368	0.001159489	0.02141644	0.01457438	S100A8/S100A9	2
GO:0044594	MF	GO:0044594	17-beta-hydroxysteroid dehydrogenase (NAD+) activity	2/67	14/18368	0.001159489	0.02141644	0.01457438	AKR1C1/AKR1C2	2
GO:0050998	MF	GO:0050998	nitric-oxide synthase binding	2/67	15/18368	0.001334725	0.023283532	0.015844978	CAV1/DMD	2
GO:0070492	MF	GO:0070492	oligosaccharide binding	2/67	16/18368	0.001521813	0.02411746	0.016412486	SELE/SELP	2
GO:0004303	MF	GO:0004303	estradiol 17-beta-dehydrogenase activity	2/67	18/18368	0.0019312	0.024417974	0.016616992	AKR1C1/AKR1C2	2
GO:0045236	MF	GO:0045236	CXCR chemokine receptor binding	2/67	18/18368	0.0019312	0.024417974	0.016616992	CXCL12/CXCL2	2
GO:0047834	MF	GO:0047834	D-threo-aldose 1-dehydrogenase activity	2/67	18/18368	0.0019312	0.024417974	0.016616992	AKR1C1/AKR1C2	2
GO:0008106	MF	GO:0008106	alcohol dehydrogenase (NADP+) activity	2/67	22/18368	0.002888435	0.031274779	0.021283205	AKR1C1/AKR1C2	2
GO:0043225	MF	GO:0043225	ATPase-coupled inorganic anion transmembrane transporter activity	2/67	26/18368	0.004025808	0.039503242	0.026882863	ABCC3/SLC1A1	2
GO:0004033	MF	GO:0004033	aldo-keto reductase (NADP) activity	2/67	29/18368	0.004993877	0.042380471	0.028840883	AKR1C1/AKR1C2	2
GO:0016628	MF	GO:0016628	oxidoreductase activity, acting on the CH-CH group of donors, NAD or NADP as acceptor	2/67	29/18368	0.004993877	0.042380471	0.028840883	AKR1C1/AKR1C2	2
GO:0005217	MF	GO:0005217	intracellular ligand-gated ion channel activity	2/67	30/18368	0.005338046	0.042978114	0.029247593	ITPR1/AQP1	2
GO:0033764	MF	GO:0033764	steroid dehydrogenase activity, acting on the CH-OH group of donors, NAD or NADP as acceptor	2/67	30/18368	0.005338046	0.042978114	0.029247593	AKR1C1/AKR1C2	2
GO:0004623	MF	GO:0004623	phospholipase A2 activity	2/67	33/18368	0.00643387	0.046982215	0.031972476	PLA2G7/PLA2G2A	2
GO:0008200	MF	GO:0008200	ion channel inhibitor activity	2/67	33/18368	0.00643387	0.046982215	0.031972476	CAV1/ITPR1	2
GO:0016229	MF	GO:0016229	steroid dehydrogenase activity	2/67	34/18368	0.006819987	0.047588353	0.032384967	AKR1C1/AKR1C2	2
GO:0016248	MF	GO:0016248	channel inhibitor activity	2/67	34/18368	0.006819987	0.047588353	0.032384967	CAV1/ITPR1	2
GO:0043394	MF	GO:0043394	proteoglycan binding	2/67	36/18368	0.007623013	0.050928213	0.034657818	TNC/CFH	2
GO:0008395	MF	GO:0008395	steroid hydroxylase activity	2/67	38/18368	0.008466578	0.055385531	0.037691126	CYP17A1/CYP11A1	2
GO:0005504	MF	GO:0005504	fatty acid binding	2/67	39/18368	0.00890337	0.057054251	0.038826728	S100A8/S100A9	2
GO:0043028	MF	GO:0043028	cysteine-type endopeptidase regulator activity involved in apoptotic process	2/67	40/18368	0.009350068	0.058718425	0.039959237	FOXL2/ATP2A3	2
GO:0001046	MF	GO:0001046	core promoter sequence-specific DNA binding	2/67	42/18368	0.010272874	0.062032352	0.04221444	NR3C1/FOS	2
GO:0016504	MF	GO:0016504	peptidase activator activity	2/67	43/18368	0.010748832	0.062502467	0.042534364	CAV1/ATP2A3	2
GO:0016709	MF	GO:0016709	oxidoreductase activity, acting on paired donors, with incorporation or reduction of molecular oxygen, NAD(P)H as one donor, and incorporation of one atom of oxygen	2/67	43/18368	0.010748832	0.062502467	0.042534364	AKR1C1/AKR1C2	2
GO:0048156	MF	GO:0048156	tau protein binding	2/67	45/18368	0.011729486	0.066964701	0.045571016	CLU/S100B	2
