# Supplementary material for: Identification and analysis of oxidative stress-related genes in endometriosis
Source: Front Immunol. 2025 Mar 7;16:1515490. doi: 10.3389/fimmu.2025.1515490 (PMC11925871; doi:10.3389/fimmu.2025.1515490)
Supplement: Supplementary file 1 [file DataSheet1.zip › raw data/05_DEG_Oxidative_stress_enrichment_analysis/DEG_Oxidative_stress_kegg_mRNA.txt]

ID	Description	GeneRatio	BgRatio	pvalue	p.adjust	qvalue	geneID	Count
hsa05418	hsa05418	Fluid shear stress and atherosclerosis	8/61	139/8163	7.95E-06	0.00156636	0.00128891	6347/857/7412/2353/6401/1843/5175/10365	8
hsa04371	hsa04371	Apelin signaling pathway	7/61	139/8163	7.23E-05	0.004746807	0.003906002	185/6696/999/1958/3708/10365/59	7
hsa04514	hsa04514	Cell adhesion molecules	7/61	157/8163	0.000155431	0.00612397	0.005039227	7412/6401/6403/5175/999/4684/3115	7
hsa05417	hsa05417	Lipid and atherosclerosis	7/61	215/8163	0.001039689	0.01759212	0.014476017	6347/7412/2353/6401/6403/3708/2920	7
hsa04060	hsa04060	Cytokine-cytokine receptor interaction	6/61	295/8163	0.022226988	0.175148663	0.144124468	6347/4803/6387/2920/90865/4804	6
hsa05144	hsa05144	Malaria	5/61	50/8163	3.23E-05	0.003180373	0.002617031	6347/7412/6401/6403/5175	5
hsa05323	hsa05323	Rheumatoid arthritis	5/61	93/8163	0.00061955	0.016021911	0.013183939	6347/2353/6387/2920/3115	5
hsa04657	hsa04657	IL-17 signaling pathway	5/61	94/8163	0.000650636	0.016021911	0.013183939	6347/2353/6279/6280/2920	5
hsa04933	hsa04933	AGE-RAGE signaling pathway in diabetic complications	5/61	100/8163	0.000862401	0.01759212	0.014476017	6347/7412/6401/185/1958	5
hsa04668	hsa04668	TNF signaling pathway	5/61	112/8163	0.001435196	0.020195263	0.016618063	6347/7412/2353/6401/2920	5
hsa04270	hsa04270	Vascular smooth muscle contraction	5/61	134/8163	0.003151718	0.038805532	0.031931883	185/5320/3708/3778/59	5
hsa05171	hsa05171	Coronavirus disease - COVID-19	5/61	232/8163	0.029102743	0.194465234	0.160019482	6347/2353/185/6403/718	5
hsa04020	hsa04020	Calcium signaling pathway	5/61	240/8163	0.033012416	0.194465234	0.160019482	845/185/4803/3708/489	5
hsa05143	hsa05143	African trypanosomiasis	4/61	37/8163	0.000155015	0.00612397	0.005039227	7412/6401/3620/2150	4
hsa05416	hsa05416	Viral myocarditis	4/61	60/8163	0.001006915	0.01759212	0.014476017	857/1756/3115/1604	4
hsa00140	hsa00140	Steroid hormone biosynthesis	4/61	61/8163	0.001071601	0.01759212	0.014476017	1586/1645/1583/1646	4
hsa04927	hsa04927	Cortisol synthesis and secretion	4/61	65/8163	0.001359701	0.020195263	0.016618063	185/1586/1583/3708	4
hsa04924	hsa04924	Renin secretion	4/61	69/8163	0.001698034	0.022300852	0.018350688	185/3708/3778/358	4
hsa04610	hsa04610	Complement and coagulation cascades	4/61	85/8163	0.003639398	0.042174206	0.034703861	1191/718/1604/3075	4
hsa05150	hsa05150	Staphylococcus aureus infection	4/61	96/8163	0.005618429	0.06149058	0.050598714	6403/3115/718/3075	4
hsa04972	hsa04972	Pancreatic secretion	4/61	102/8163	0.006952971	0.072091335	0.059321751	5320/3708/3778/489	4
hsa04928	hsa04928	Parathyroid hormone synthesis, secretion and action	4/61	106/8163	0.007950433	0.078311766	0.064440352	2353/1591/1958/3708	4
hsa04210	hsa04210	Apoptosis	4/61	136/8163	0.018499497	0.168203288	0.138409332	2353/3002/4803/3708	4
hsa04936	hsa04936	Alcoholic liver disease	4/61	142/8163	0.021315254	0.17496271	0.143971453	9370/125/2920/718	4
hsa04934	hsa04934	Cushing syndrome	4/61	155/8163	0.02828278	0.194465234	0.160019482	185/1586/1583/3708	4
hsa04022	hsa04022	cGMP-PKG signaling pathway	4/61	167/8163	0.035795646	0.194465234	0.160019482	185/3708/3778/489	4
hsa04614	hsa04614	Renin-angiotensin system	3/61	23/8163	0.000632195	0.016021911	0.013183939	185/4311/1511	3
hsa05140	hsa05140	Leishmaniasis	3/61	77/8163	0.019637947	0.168203288	0.138409332	2353/3115/718	3
hsa05412	hsa05412	Arrhythmogenic right ventricular cardiomyopathy	3/61	77/8163	0.019637947	0.168203288	0.138409332	1756/1674/489	3
hsa04976	hsa04976	Bile secretion	3/61	89/8163	0.028634765	0.194465234	0.160019482	3156/8714/358	3
hsa05410	hsa05410	Hypertrophic cardiomyopathy	3/61	90/8163	0.029468123	0.194465234	0.160019482	1756/1674/489	3
hsa05414	hsa05414	Dilated cardiomyopathy	3/61	96/8163	0.034736715	0.194465234	0.160019482	1756/1674/489	3
hsa04750	hsa04750	Inflammatory mediator regulation of TRP channels	3/61	98/8163	0.036594616	0.194465234	0.160019482	4803/3708/2150	3
hsa04925	hsa04925	Aldosterone synthesis and secretion	3/61	98/8163	0.036594616	0.194465234	0.160019482	185/1583/3708	3
hsa04640	hsa04640	Hematopoietic cell lineage	3/61	99/8163	0.03754251	0.194465234	0.160019482	4311/3115/1604	3
hsa04061	hsa04061	Viral protein interaction with cytokine and cytokine receptor	3/61	100/8163	0.03850299	0.194465234	0.160019482	6347/6387/2920	3
hsa05142	hsa05142	Chagas disease	3/61	102/8163	0.040461568	0.194465234	0.160019482	6347/2353/718	3
hsa05146	hsa05146	Amoebiasis	3/61	102/8163	0.040461568	0.194465234	0.160019482	384/1511/2920	3
hsa04974	hsa04974	Protein digestion and absorption	3/61	103/8163	0.041459593	0.194465234	0.160019482	2006/4311/6505	3
hsa04064	hsa04064	NF-kappa B signaling pathway	3/61	104/8163	0.042470057	0.194572121	0.160107436	7412/6387/2920	3
hsa05330	hsa05330	Allograft rejection	2/61	38/8163	0.032504784	0.194465234	0.160019482	3002/3115	2
hsa05332	hsa05332	Graft-versus-host disease	2/61	42/8163	0.039063311	0.194465234	0.160019482	3002/3115	2
hsa04940	hsa04940	Type I diabetes mellitus	2/61	43/8163	0.040775566	0.194465234	0.160019482	3002/3115	2
