# Supplementary material for: Identification and analysis of oxidative stress-related genes in endometriosis
Source: Front Immunol. 2025 Mar 7;16:1515490. doi: 10.3389/fimmu.2025.1515490 (PMC11925871; doi:10.3389/fimmu.2025.1515490)
Supplement: Supplementary file 1 [file DataSheet1.zip › raw data/06_DEG_Oxidative_stress_PPI/string_interactions_short .tsv]

#node1	node2	node1_string_id	node2_string_id	neighborhood_on_chromosome	gene_fusion	phylogenetic_cooccurrence	homology	coexpression	experimentally_determined_interaction	database_annotated	automated_textmining	combined_score
ACTA2	CCL2	9606.ENSP00000402373	9606.ENSP00000225831	0	0	0	0	0.080	0	0	0.397	0.422
ACTA2	CCNB1	9606.ENSP00000402373	9606.ENSP00000256442	0	0	0	0	0.062	0.109	0	0.373	0.430
ACTA2	CASQ2	9606.ENSP00000402373	9606.ENSP00000261448	0	0	0	0	0.108	0.236	0	0.204	0.410
ACTA2	CDH1	9606.ENSP00000402373	9606.ENSP00000261769	0	0	0	0	0	0	0	0.714	0.714
ACTA2	VCAM1	9606.ENSP00000402373	9606.ENSP00000294728	0	0	0	0	0.104	0	0	0.399	0.439
ACTA2	ELN	9606.ENSP00000402373	9606.ENSP00000351807	0	0	0	0	0.102	0	0	0.624	0.648
ACTA2	DMD	9606.ENSP00000402373	9606.ENSP00000354923	0	0	0	0	0.062	0.160	0	0.316	0.414
ACTA2	SPP1	9606.ENSP00000402373	9606.ENSP00000378517	0	0	0	0	0	0	0	0.465	0.465
ACTA2	PECAM1	9606.ENSP00000402373	9606.ENSP00000457421	0	0	0	0	0.049	0	0	0.761	0.763
ADH1B	ENO2	9606.ENSP00000306606	9606.ENSP00000437402	0	0	0	0	0.103	0.337	0	0.174	0.466
ADIPOQ	CCL2	9606.ENSP00000389814	9606.ENSP00000225831	0	0	0	0	0	0	0	0.770	0.770
ADIPOQ	NR3C1	9606.ENSP00000389814	9606.ENSP00000231509	0	0	0	0	0	0	0.900	0.418	0.939
ADIPOQ	SELP	9606.ENSP00000389814	9606.ENSP00000263686	0	0	0	0	0	0	0	0.455	0.455
ADIPOQ	HMGCR	9606.ENSP00000389814	9606.ENSP00000287936	0	0	0	0	0	0	0	0.451	0.451
ADIPOQ	VCAM1	9606.ENSP00000389814	9606.ENSP00000294728	0	0	0	0	0.112	0	0	0.629	0.656
ADIPOQ	SELE	9606.ENSP00000389814	9606.ENSP00000331736	0	0	0	0	0	0	0	0.603	0.603
ADIPOQ	CAV1	9606.ENSP00000389814	9606.ENSP00000339191	0	0	0	0	0.062	0	0	0.390	0.403
ADIPOQ	HP	9606.ENSP00000389814	9606.ENSP00000348170	0	0	0	0	0.062	0	0	0.500	0.510
ADIPOQ	SPP1	9606.ENSP00000389814	9606.ENSP00000378517	0	0	0	0	0	0	0	0.526	0.526
ADIPOQ	CXCL12	9606.ENSP00000389814	9606.ENSP00000379140	0	0	0	0	0	0	0	0.431	0.431
ADIPOQ	PECAM1	9606.ENSP00000389814	9606.ENSP00000457421	0	0	0	0	0	0	0	0.440	0.440
ADIPOQ	AGTR1	9606.ENSP00000389814	9606.ENSP00000419422	0	0	0	0	0	0	0	0.578	0.578
AGTR1	CCL2	9606.ENSP00000419422	9606.ENSP00000225831	0	0	0	0	0.070	0.057	0	0.556	0.576
AGTR1	ARG2	9606.ENSP00000419422	9606.ENSP00000261783	0	0	0	0	0.062	0	0	0.723	0.729
AGTR1	KCNMA1	9606.ENSP00000419422	9606.ENSP00000286628	0	0	0	0	0.066	0.056	0	0.436	0.459
AGTR1	VCAM1	9606.ENSP00000419422	9606.ENSP00000294728	0	0	0	0	0.076	0	0	0.460	0.479
AGTR1	CAV1	9606.ENSP00000419422	9606.ENSP00000339191	0	0	0	0	0.076	0.324	0	0.958	0.971
AGTR1	ELN	9606.ENSP00000419422	9606.ENSP00000351807	0	0	0	0	0.062	0	0	0.455	0.466
AGTR1	SPP1	9606.ENSP00000419422	9606.ENSP00000378517	0	0	0	0	0	0	0	0.403	0.403
AGTR1	MME	9606.ENSP00000419422	9606.ENSP00000418525	0	0	0	0	0.056	0	0	0.522	0.529
AKR1C1	CYP17A1	9606.ENSP00000370254	9606.ENSP00000358903	0	0	0	0	0.062	0	0.900	0.394	0.938
AKR1C1	PTPN3	9606.ENSP00000370254	9606.ENSP00000363667	0	0	0	0	0.063	0.467	0	0	0.479
AKR1C1	AKR1C2	9606.ENSP00000370254	9606.ENSP00000370129	0	0	0.449	0.986	0.405	0.877	0.900	0.877	0.992
AKR1C2	CYP11A1	9606.ENSP00000370129	9606.ENSP00000268053	0	0	0	0	0.065	0	0	0.462	0.476
AKR1C2	CYP17A1	9606.ENSP00000370129	9606.ENSP00000358903	0	0	0	0	0.062	0	0	0.522	0.532
ANK2	CASQ2	9606.ENSP00000349588	9606.ENSP00000261448	0	0	0	0	0.096	0.056	0	0.635	0.661
ANK2	ITPR1	9606.ENSP00000349588	9606.ENSP00000306253	0	0	0	0	0.062	0.176	0.800	0.898	0.982
ANK2	CAV1	9606.ENSP00000349588	9606.ENSP00000339191	0	0	0	0	0	0	0	0.445	0.445
ANK2	CD55	9606.ENSP00000349588	9606.ENSP00000356030	0	0	0	0	0	0	0.600	0	0.600
ANK2	DMD	9606.ENSP00000349588	9606.ENSP00000354923	0	0	0	0	0.110	0.344	0	0.830	0.892
AQP1	CDH1	9606.ENSP00000311165	9606.ENSP00000261769	0	0	0	0	0	0	0	0.451	0.451
AQP1	CAV1	9606.ENSP00000311165	9606.ENSP00000339191	0	0	0	0	0.089	0	0	0.646	0.664
ARG2	CCL2	9606.ENSP00000261783	9606.ENSP00000225831	0	0	0	0	0	0	0	0.567	0.567
ARG2	CXCL12	9606.ENSP00000261783	9606.ENSP00000379140	0	0	0	0	0	0	0	0.400	0.400
ARG2	IDO1	9606.ENSP00000261783	9606.ENSP00000430950	0	0	0	0	0.062	0	0	0.602	0.611
ATP2A3	ITPR1	9606.ENSP00000353072	9606.ENSP00000306253	0	0	0	0	0.062	0.212	0	0.676	0.739
BCHE	CYP24A1	9606.ENSP00000264381	9606.ENSP00000216862	0	0	0	0	0	0.060	0	0.457	0.467
BCHE	HP	9606.ENSP00000264381	9606.ENSP00000348170	0	0	0	0	0.062	0.056	0	0.391	0.413
BCHE	CP	9606.ENSP00000264381	9606.ENSP00000264613	0	0	0	0	0.084	0	0	0.402	0.429
BCHE	NGF	9606.ENSP00000264381	9606.ENSP00000358525	0	0	0	0	0	0	0	0.466	0.466
C3	CTSG	9606.ENSP00000245907	9606.ENSP00000216336	0	0	0	0	0	0.514	0	0.358	0.674
C3	CCL2	9606.ENSP00000245907	9606.ENSP00000225831	0	0	0	0	0.088	0	0	0.505	0.529
C3	VCAM1	9606.ENSP00000245907	9606.ENSP00000294728	0	0	0	0	0.088	0	0	0.391	0.420
C3	CP	9606.ENSP00000245907	9606.ENSP00000264613	0	0	0	0	0.199	0	0	0.612	0.676
C3	CLU	9606.ENSP00000245907	9606.ENSP00000315130	0	0	0	0	0.090	0	0	0.720	0.734
C3	HP	9606.ENSP00000245907	9606.ENSP00000348170	0	0	0	0	0.121	0.152	0	0.736	0.786
C3	SELP	9606.ENSP00000245907	9606.ENSP00000263686	0	0	0	0	0.062	0	0	0.988	0.989
C3	CD55	9606.ENSP00000245907	9606.ENSP00000356030	0	0	0	0	0	0.800	0.600	0.977	0.998
C3	CFH	9606.ENSP00000245907	9606.ENSP00000356399	0	0	0	0	0.118	0.982	0.800	0.989	0.999
CAV1	NGFR	9606.ENSP00000339191	9606.ENSP00000172229	0	0	0	0	0	0.270	0	0.466	0.594
CAV1	CCL2	9606.ENSP00000339191	9606.ENSP00000225831	0	0	0	0	0.085	0	0	0.455	0.480
CAV1	NR3C1	9606.ENSP00000339191	9606.ENSP00000231509	0	0	0	0	0.062	0.183	0	0.652	0.710
CAV1	EGR1	9606.ENSP00000339191	9606.ENSP00000239938	0	0	0	0	0	0.056	0	0.483	0.491
CAV1	CDH1	9606.ENSP00000339191	9606.ENSP00000261769	0	0	0	0	0	0.346	0	0.855	0.901
CAV1	KCNMA1	9606.ENSP00000339191	9606.ENSP00000286628	0	0	0	0	0.081	0.270	0	0.859	0.897
CAV1	VCAM1	9606.ENSP00000339191	9606.ENSP00000294728	0	0	0	0	0.068	0	0	0.476	0.490
CAV1	ITPR1	9606.ENSP00000339191	9606.ENSP00000306253	0	0	0	0	0	0.101	0	0.702	0.721
CAV1	CXCL12	9606.ENSP00000339191	9606.ENSP00000379140	0	0	0	0	0.096	0	0	0.403	0.437
CAV1	PECAM1	9606.ENSP00000339191	9606.ENSP00000457421	0	0	0	0	0.063	0	0	0.524	0.535
CAV1	DMD	9606.ENSP00000339191	9606.ENSP00000354923	0	0	0	0	0	0.056	0	0.731	0.735
CCL2	GZMB	9606.ENSP00000225831	9606.ENSP00000216341	0	0	0	0	0	0	0	0.518	0.518
CCL2	KLF2	9606.ENSP00000225831	9606.ENSP00000248071	0	0	0	0	0	0	0	0.404	0.404
CCL2	S100A9	9606.ENSP00000225831	9606.ENSP00000357727	0	0	0	0	0.064	0	0	0.390	0.404
CCL2	PLA2G7	9606.ENSP00000225831	9606.ENSP00000274793	0	0	0	0	0	0	0	0.405	0.405
CCL2	NR3C1	9606.ENSP00000225831	9606.ENSP00000231509	0	0	0	0	0.055	0	0	0.406	0.414
CCL2	CFH	9606.ENSP00000225831	9606.ENSP00000356399	0	0	0	0	0.092	0	0	0.391	0.423
CCL2	NCAM1	9606.ENSP00000225831	9606.ENSP00000480132	0	0	0	0	0	0	0	0.458	0.457
CCL2	S100B	9606.ENSP00000225831	9606.ENSP00000291700	0	0	0	0	0	0	0	0.466	0.465
CCL2	CDH1	9606.ENSP00000225831	9606.ENSP00000261769	0	0	0	0	0	0	0	0.470	0.470
CCL2	DUSP1	9606.ENSP00000225831	9606.ENSP00000239223	0	0	0	0	0.064	0	0	0.459	0.471
CCL2	EGR1	9606.ENSP00000225831	9606.ENSP00000239938	0	0	0	0	0.062	0	0	0.466	0.477
CCL2	HP	9606.ENSP00000225831	9606.ENSP00000348170	0	0	0	0	0	0	0	0.493	0.493
CCL2	IDO1	9606.ENSP00000225831	9606.ENSP00000430950	0	0	0	0	0.090	0	0	0.526	0.550
CCL2	ELN	9606.ENSP00000225831	9606.ENSP00000351807	0	0	0	0	0	0	0	0.557	0.557
CCL2	NGF	9606.ENSP00000225831	9606.ENSP00000358525	0	0	0	0	0.076	0	0	0.601	0.615
CCL2	PECAM1	9606.ENSP00000225831	9606.ENSP00000457421	0	0	0	0	0	0	0	0.648	0.648
CCL2	CHI3L1	9606.ENSP00000225831	9606.ENSP00000255409	0	0	0	0	0.085	0	0	0.638	0.655
CCL2	IL33	9606.ENSP00000225831	9606.ENSP00000370842	0	0	0	0	0.089	0	0	0.658	0.675
CCL2	SPP1	9606.ENSP00000225831	9606.ENSP00000378517	0	0	0	0	0.119	0	0	0.663	0.690
CCL2	SELP	9606.ENSP00000225831	9606.ENSP00000263686	0	0	0	0	0.056	0	0	0.693	0.698
CCL2	SELE	9606.ENSP00000225831	9606.ENSP00000331736	0	0	0	0	0.109	0	0	0.767	0.784
CCL2	CXCL12	9606.ENSP00000225831	9606.ENSP00000379140	0	0	0	0	0.097	0	0	0.808	0.819
CCL2	VCAM1	9606.ENSP00000225831	9606.ENSP00000294728	0	0	0	0	0.202	0	0	0.879	0.899
CCL2	FOS	9606.ENSP00000225831	9606.ENSP00000306245	0	0	0	0	0	0	0.900	0.556	0.953
CCL2	CXCL2	9606.ENSP00000225831	9606.ENSP00000427279	0	0	0	0	0.194	0	0.900	0.824	0.984
CCNB1	FOS	9606.ENSP00000256442	9606.ENSP00000306245	0	0	0	0	0	0.071	0	0.421	0.439
CCNB1	CDH1	9606.ENSP00000256442	9606.ENSP00000261769	0	0	0	0	0	0.078	0	0.573	0.590
CD55	CHI3L1	9606.ENSP00000356030	9606.ENSP00000255409	0	0	0	0	0	0.414	0	0.045	0.416
CD55	CLU	9606.ENSP00000356030	9606.ENSP00000315130	0	0	0	0	0	0	0	0.502	0.502
CDH1	EGR1	9606.ENSP00000261769	9606.ENSP00000239938	0	0	0	0	0	0.056	0	0.391	0.400
CDH1	KLF2	9606.ENSP00000261769	9606.ENSP00000248071	0	0	0	0	0.049	0.056	0	0.404	0.419
CDH1	SELE	9606.ENSP00000261769	9606.ENSP00000331736	0	0	0	0	0	0.056	0	0.393	0.402
CDH1	ELN	9606.ENSP00000261769	9606.ENSP00000351807	0	0	0	0	0	0	0	0.418	0.418
CDH1	VCAM1	9606.ENSP00000261769	9606.ENSP00000294728	0	0	0	0	0	0	0	0.469	0.469
CDH1	MME	9606.ENSP00000261769	9606.ENSP00000418525	0	0	0	0	0	0	0	0.501	0.501
CDH1	SPP1	9606.ENSP00000261769	9606.ENSP00000378517	0	0	0	0	0.062	0	0	0.539	0.550
CDH1	CXCL12	9606.ENSP00000261769	9606.ENSP00000379140	0	0	0	0	0	0	0	0.561	0.561
CDH1	FOS	9606.ENSP00000261769	9606.ENSP00000306245	0	0	0	0	0	0.270	0	0.491	0.612
CDH1	PECAM1	9606.ENSP00000261769	9606.ENSP00000457421	0	0	0	0	0	0	0	0.662	0.662
CDH1	NCAM1	9606.ENSP00000261769	9606.ENSP00000480132	0	0	0	0	0	0.070	0	0.662	0.673
CDH1	S100A8	9606.ENSP00000261769	9606.ENSP00000357722	0	0	0	0	0	0	0	0.988	0.988
CFH	VCAM1	9606.ENSP00000356399	9606.ENSP00000294728	0	0	0	0	0.308	0	0	0.204	0.426
CFH	CLU	9606.ENSP00000356399	9606.ENSP00000315130	0	0	0	0	0	0	0	0.601	0.601
CFH	HP	9606.ENSP00000356399	9606.ENSP00000348170	0	0	0	0	0.062	0	0	0.556	0.565
CFH	SPP1	9606.ENSP00000356399	9606.ENSP00000378517	0	0	0	0	0	0	0	0.708	0.708
CHI3L1	VCAM1	9606.ENSP00000255409	9606.ENSP00000294728	0	0	0	0	0.065	0	0	0.400	0.415
CHI3L1	SPP1	9606.ENSP00000255409	9606.ENSP00000378517	0	0	0	0	0.098	0	0	0.522	0.550
CLU	CP	9606.ENSP00000315130	9606.ENSP00000264613	0	0	0	0	0.091	0	0	0.651	0.670
CLU	PLA2G7	9606.ENSP00000315130	9606.ENSP00000274793	0	0	0	0	0.062	0	0.720	0.211	0.774
CLU	SPP1	9606.ENSP00000315130	9606.ENSP00000378517	0	0	0	0	0.076	0	0	0.567	0.583
CLU	ELN	9606.ENSP00000315130	9606.ENSP00000351807	0	0	0	0	0.069	0.270	0	0.658	0.747
CLU	HP	9606.ENSP00000315130	9606.ENSP00000348170	0	0	0	0	0	0.150	0.720	0.631	0.904
CP	HP	9606.ENSP00000264613	9606.ENSP00000348170	0	0	0	0	0.093	0	0	0.893	0.899
CTSG	CXCL2	9606.ENSP00000216336	9606.ENSP00000427279	0	0	0	0	0	0	0	0.409	0.409
CTSG	S100A9	9606.ENSP00000216336	9606.ENSP00000357727	0	0	0	0	0.172	0	0	0.359	0.446
CTSG	IL33	9606.ENSP00000216336	9606.ENSP00000370842	0	0	0	0	0	0	0	0.460	0.459
CTSG	SELP	9606.ENSP00000216336	9606.ENSP00000263686	0	0	0	0	0.118	0	0	0.460	0.503
CTSG	VCAM1	9606.ENSP00000216336	9606.ENSP00000294728	0	0	0	0	0	0.213	0	0.417	0.521
CTSG	CXCL12	9606.ENSP00000216336	9606.ENSP00000379140	0	0	0	0	0	0.213	0	0.429	0.531
CTSG	ELN	9606.ENSP00000216336	9606.ENSP00000351807	0	0	0	0	0	0	0	0.606	0.606
CTSG	F2RL1	9606.ENSP00000216336	9606.ENSP00000296677	0	0	0	0	0	0.213	0.600	0.216	0.731
CXCL12	SELP	9606.ENSP00000379140	9606.ENSP00000263686	0	0	0	0	0	0	0	0.654	0.654
CXCL12	VCAM1	9606.ENSP00000379140	9606.ENSP00000294728	0	0	0	0	0.142	0	0	0.920	0.928
CXCL12	SELE	9606.ENSP00000379140	9606.ENSP00000331736	0	0	0	0	0.065	0	0	0.595	0.605
CXCL12	ELN	9606.ENSP00000379140	9606.ENSP00000351807	0	0	0	0	0.088	0	0	0.455	0.481
CXCL12	NGF	9606.ENSP00000379140	9606.ENSP00000358525	0	0	0	0	0.096	0	0	0.521	0.548
CXCL12	IL33	9606.ENSP00000379140	9606.ENSP00000370842	0	0	0	0	0.076	0	0	0.423	0.444
CXCL12	SPP1	9606.ENSP00000379140	9606.ENSP00000378517	0	0	0	0	0.062	0	0	0.652	0.660
CXCL12	NCAM1	9606.ENSP00000379140	9606.ENSP00000480132	0	0	0	0	0	0	0	0.450	0.450
CXCL12	IDO1	9606.ENSP00000379140	9606.ENSP00000430950	0	0	0	0	0	0	0	0.458	0.457
CXCL12	PECAM1	9606.ENSP00000379140	9606.ENSP00000457421	0	0	0	0	0	0	0	0.692	0.692
CXCL12	CXCL2	9606.ENSP00000379140	9606.ENSP00000427279	0	0	0	0	0	0.237	0	0.669	0.736
CXCL2	DUSP1	9606.ENSP00000427279	9606.ENSP00000239223	0	0	0	0	0.184	0	0	0.369	0.463
CXCL2	EGR1	9606.ENSP00000427279	9606.ENSP00000239938	0	0	0	0	0.136	0	0	0.340	0.405
CXCL2	SELP	9606.ENSP00000427279	9606.ENSP00000263686	0	0	0	0	0.083	0	0	0.421	0.447
CXCL2	VCAM1	9606.ENSP00000427279	9606.ENSP00000294728	0	0	0	0	0.062	0	0	0.636	0.644
CXCL2	FOS	9606.ENSP00000427279	9606.ENSP00000306245	0	0	0	0	0.180	0	0	0.407	0.493
CXCL2	SELE	9606.ENSP00000427279	9606.ENSP00000331736	0	0	0	0	0.089	0	0	0.502	0.527
CXCL2	IL33	9606.ENSP00000427279	9606.ENSP00000370842	0	0	0	0	0	0	0	0.536	0.536
CXCL2	PECAM1	9606.ENSP00000427279	9606.ENSP00000457421	0	0	0	0	0.062	0	0	0.440	0.452
CYP11A1	NR3C1	9606.ENSP00000268053	9606.ENSP00000231509	0	0	0	0	0	0.073	0	0.454	0.472
CYP11A1	FOXL2	9606.ENSP00000268053	9606.ENSP00000333188	0	0	0	0	0.062	0.056	0	0.570	0.586
CYP11A1	CYP17A1	9606.ENSP00000268053	9606.ENSP00000358903	0	0	0.413	0.561	0.062	0.114	0.900	0.954	0.956
CYP17A1	CYP24A1	9606.ENSP00000358903	9606.ENSP00000216862	0	0	0.434	0.627	0.052	0.402	0	0.367	0.562
CYP17A1	NR3C1	9606.ENSP00000358903	9606.ENSP00000231509	0	0	0	0	0	0.073	0	0.459	0.477
CYP17A1	FOXL2	9606.ENSP00000358903	9606.ENSP00000333188	0	0	0	0	0	0.056	0	0.600	0.607
CYP24A1	SPP1	9606.ENSP00000216862	9606.ENSP00000378517	0	0	0	0	0.062	0	0	0.438	0.450
DES	DMD	9606.ENSP00000363071	9606.ENSP00000354923	0	0	0	0	0.062	0.057	0.600	0.060	0.622
DMD	KCNMA1	9606.ENSP00000354923	9606.ENSP00000286628	0	0	0	0	0.081	0	0	0.581	0.599
DUSP1	NR3C1	9606.ENSP00000239223	9606.ENSP00000231509	0	0	0	0	0	0.058	0.900	0.597	0.958
DUSP1	KLF2	9606.ENSP00000239223	9606.ENSP00000248071	0	0	0	0	0.234	0.067	0	0.315	0.468
DUSP1	EGR1	9606.ENSP00000239223	9606.ENSP00000239938	0	0	0	0	0.298	0.067	0	0.653	0.753
DUSP1	FOS	9606.ENSP00000239223	9606.ENSP00000306245	0	0	0	0	0.872	0.139	0	0.686	0.962
EGR1	NR3C1	9606.ENSP00000239938	9606.ENSP00000231509	0	0	0	0	0	0.161	0	0.821	0.843
EGR1	NGF	9606.ENSP00000239938	9606.ENSP00000358525	0	0	0	0	0	0	0	0.631	0.631
EGR1	FOS	9606.ENSP00000239938	9606.ENSP00000306245	0	0	0	0	0.961	0.062	0.650	0.948	0.999
ELN	VCAM1	9606.ENSP00000351807	9606.ENSP00000294728	0	0	0	0	0.070	0	0	0.515	0.529
ELN	SELE	9606.ENSP00000351807	9606.ENSP00000331736	0	0	0	0	0	0	0	0.401	0.401
ELN	MME	9606.ENSP00000351807	9606.ENSP00000418525	0	0	0	0	0	0	0	0.441	0.441
ELN	PECAM1	9606.ENSP00000351807	9606.ENSP00000457421	0	0	0	0	0.063	0	0	0.602	0.612
ELN	SPP1	9606.ENSP00000351807	9606.ENSP00000378517	0	0	0	0	0	0	0	0.661	0.661
ENO2	NGFR	9606.ENSP00000437402	9606.ENSP00000172229	0	0	0	0	0	0	0	0.519	0.519
ENO2	S100B	9606.ENSP00000437402	9606.ENSP00000291700	0	0	0	0	0.096	0	0	0.870	0.877
ENO2	NGF	9606.ENSP00000437402	9606.ENSP00000358525	0	0	0	0	0	0	0	0.621	0.621
ENO2	MME	9606.ENSP00000437402	9606.ENSP00000418525	0	0	0	0	0	0	0	0.606	0.606
ENO2	PECAM1	9606.ENSP00000437402	9606.ENSP00000457421	0	0	0	0	0	0	0	0.451	0.451
ENO2	NCAM1	9606.ENSP00000437402	9606.ENSP00000480132	0	0	0	0	0.096	0	0	0.763	0.776
FOS	NR3C1	9606.ENSP00000306245	9606.ENSP00000231509	0	0	0	0	0.054	0.225	0.900	0.677	0.973
FOS	KLF2	9606.ENSP00000306245	9606.ENSP00000248071	0	0	0	0	0.148	0.062	0	0.392	0.472
FOS	HDAC9	9606.ENSP00000306245	9606.ENSP00000408617	0	0	0	0	0.062	0.164	0	0.334	0.432
FOS	SPP1	9606.ENSP00000306245	9606.ENSP00000378517	0	0	0	0	0	0	0	0.496	0.495
FOS	NGF	9606.ENSP00000306245	9606.ENSP00000358525	0	0	0	0	0	0	0	0.710	0.710
GZMB	PECAM1	9606.ENSP00000216341	9606.ENSP00000457421	0	0	0	0	0.088	0	0	0.374	0.404
GZMB	IDO1	9606.ENSP00000216341	9606.ENSP00000430950	0	0	0	0	0.076	0	0	0.519	0.536
GZMB	KLF2	9606.ENSP00000216341	9606.ENSP00000248071	0	0	0	0	0.098	0	0	0.612	0.635
GZMB	NCAM1	9606.ENSP00000216341	9606.ENSP00000480132	0	0	0	0	0	0.060	0	0.759	0.763
HP	PLA2G7	9606.ENSP00000348170	9606.ENSP00000274793	0	0	0	0	0.062	0	0.720	0.134	0.752
HP	S100A9	9606.ENSP00000348170	9606.ENSP00000357727	0	0	0	0	0.084	0	0	0.451	0.475
HP	S100A8	9606.ENSP00000348170	9606.ENSP00000357722	0	0	0	0	0.082	0	0	0.519	0.540
IL33	VCAM1	9606.ENSP00000370842	9606.ENSP00000294728	0	0	0	0	0.093	0	0	0.407	0.439
ITPR1	KCNMA1	9606.ENSP00000306253	9606.ENSP00000286628	0	0	0	0	0.063	0	0	0.457	0.469
KLF2	SELE	9606.ENSP00000248071	9606.ENSP00000331736	0	0	0	0	0	0.058	0	0.490	0.499
KLF2	PECAM1	9606.ENSP00000248071	9606.ENSP00000457421	0	0	0	0	0.088	0.056	0	0.490	0.523
KLF2	VCAM1	9606.ENSP00000248071	9606.ENSP00000294728	0	0	0	0	0.091	0	0	0.559	0.582
MME	NGFR	9606.ENSP00000418525	9606.ENSP00000172229	0	0	0	0	0	0	0	0.424	0.424
MME	PECAM1	9606.ENSP00000418525	9606.ENSP00000457421	0	0	0	0	0	0	0	0.615	0.615
MME	NCAM1	9606.ENSP00000418525	9606.ENSP00000480132	0	0	0	0	0	0	0	0.758	0.758
NCAM1	NGFR	9606.ENSP00000480132	9606.ENSP00000172229	0	0	0	0	0.080	0	0	0.527	0.547
NCAM1	TNC	9606.ENSP00000480132	9606.ENSP00000265131	0	0	0	0	0	0	0	0.414	0.414
NCAM1	S100B	9606.ENSP00000480132	9606.ENSP00000291700	0	0	0	0	0.139	0	0	0.489	0.541
NCAM1	NGF	9606.ENSP00000480132	9606.ENSP00000358525	0	0	0	0	0	0	0	0.473	0.473
NCAM1	PECAM1	9606.ENSP00000480132	9606.ENSP00000457421	0	0	0	0	0	0	0	0.617	0.617
NGF	NGFR	9606.ENSP00000358525	9606.ENSP00000172229	0	0	0	0	0	0.792	0.900	0.990	0.999
NGF	NR3C1	9606.ENSP00000358525	9606.ENSP00000231509	0	0	0	0	0	0	0	0.459	0.459
NGF	S100B	9606.ENSP00000358525	9606.ENSP00000291700	0	0	0	0	0	0	0	0.568	0.568
NGFR	VCAM1	9606.ENSP00000172229	9606.ENSP00000294728	0	0	0	0	0	0	0	0.458	0.457
NGFR	S100B	9606.ENSP00000172229	9606.ENSP00000291700	0	0	0	0	0	0	0	0.469	0.469
NGFR	PECAM1	9606.ENSP00000172229	9606.ENSP00000457421	0	0	0	0	0	0	0	0.501	0.501
PECAM1	SELP	9606.ENSP00000457421	9606.ENSP00000263686	0	0	0	0	0.213	0	0.300	0.710	0.826
PECAM1	VCAM1	9606.ENSP00000457421	9606.ENSP00000294728	0	0	0	0	0.062	0	0	0.825	0.829
PECAM1	SELE	9606.ENSP00000457421	9606.ENSP00000331736	0	0	0	0	0.088	0	0	0.757	0.768
PECAM1	S100A9	9606.ENSP00000457421	9606.ENSP00000357727	0	0	0	0	0.152	0	0	0.324	0.402
PECAM1	SPP1	9606.ENSP00000457421	9606.ENSP00000378517	0	0	0	0	0	0	0	0.590	0.590
PLA2G2A	PLA2G7	9606.ENSP00000383364	9606.ENSP00000274793	0	0	0	0	0	0	0.650	0.708	0.893
S100A8	S100A9	9606.ENSP00000357722	9606.ENSP00000357727	0	0	0	0.801	0.995	0.950	0.900	0.987	0.999
S100B	SPP1	9606.ENSP00000291700	9606.ENSP00000378517	0	0	0	0	0.098	0	0	0.373	0.410
SELE	VCAM1	9606.ENSP00000331736	9606.ENSP00000294728	0	0	0	0	0.122	0	0	0.916	0.924
SELE	SPP1	9606.ENSP00000331736	9606.ENSP00000378517	0	0	0	0	0	0	0	0.421	0.420
SELP	VCAM1	9606.ENSP00000263686	9606.ENSP00000294728	0	0	0	0	0.090	0	0	0.875	0.882
SPP1	VCAM1	9606.ENSP00000378517	9606.ENSP00000294728	0	0	0	0	0.070	0	0	0.618	0.630
