# Supplementary material for: Identification and analysis of oxidative stress-related genes in endometriosis
Source: Front Immunol. 2025 Mar 7;16:1515490. doi: 10.3389/fimmu.2025.1515490 (PMC11925871; doi:10.3389/fimmu.2025.1515490)
Supplement: Supplementary file 1 [file DataSheet1.zip › raw data/06_DEG_Oxidative_stress_PPI/string_node_degrees.tsv]

#node	identifier	node_degree
ABCC3	9606.ENSP00000285238	0
ACTA2	9606.ENSP00000402373	9
ADH1B	9606.ENSP00000306606	1
ADIPOQ	9606.ENSP00000389814	12
AGTR1	9606.ENSP00000419422	9
AKR1C1	9606.ENSP00000370254	3
AKR1C2	9606.ENSP00000370129	3
ANK2	9606.ENSP00000349588	5
AQP1	9606.ENSP00000311165	2
ARG2	9606.ENSP00000261783	4
ATP2A3	9606.ENSP00000353072	1
BCHE	9606.ENSP00000264381	4
C3	9606.ENSP00000245907	9
CASQ2	9606.ENSP00000261448	2
CAV1	9606.ENSP00000339191	15
CCL2	9606.ENSP00000225831	31
CCNB1	9606.ENSP00000256442	3
CD55	9606.ENSP00000356030	4
CDH1	9606.ENSP00000261769	17
CFH	9606.ENSP00000356399	6
CHI3L1	9606.ENSP00000255409	4
CLU	9606.ENSP00000315130	8
CP	9606.ENSP00000264613	4
CTSG	9606.ENSP00000216336	9
CXCL12	9606.ENSP00000379140	17
CXCL2	9606.ENSP00000427279	11
CYP11A1	9606.ENSP00000268053	4
CYP17A1	9606.ENSP00000358903	6
CYP24A1	9606.ENSP00000216862	3
DES	9606.ENSP00000363071	1
DMD	9606.ENSP00000354923	5
DUSP1	9606.ENSP00000239223	6
EGR1	9606.ENSP00000239938	8
ELN	9606.ENSP00000351807	12
ENO2	9606.ENSP00000437402	7
F2RL1	9606.ENSP00000296677	1
FOS	9606.ENSP00000306245	11
FOXL2	9606.ENSP00000333188	2
GZMB	9606.ENSP00000216341	5
HDAC9	9606.ENSP00000408617	1
HLA-DPB1	9606.ENSP00000408146	0
HMGCR	9606.ENSP00000287936	1
HP	9606.ENSP00000348170	10
IDO1	9606.ENSP00000430950	4
IL33	9606.ENSP00000370842	5
ITPR1	9606.ENSP00000306253	4
KCNMA1	9606.ENSP00000286628	4
KLF2	9606.ENSP00000248071	8
MME	9606.ENSP00000418525	7
NCAM1	9606.ENSP00000480132	11
NGF	9606.ENSP00000358525	10
NGFR	9606.ENSP00000172229	8
NR3C1	9606.ENSP00000231509	9
PECAM1	9606.ENSP00000457421	19
PLA2G2A	9606.ENSP00000383364	1
PLA2G7	9606.ENSP00000274793	4
PTPN3	9606.ENSP00000363667	1
S100A8	9606.ENSP00000357722	3
S100A9	9606.ENSP00000357727	5
S100B	9606.ENSP00000291700	6
SELE	9606.ENSP00000331736	10
SELP	9606.ENSP00000263686	8
SLC18A2	9606.ENSP00000298472	0
SLC1A1	9606.ENSP00000262352	0
SPP1	9606.ENSP00000378517	16
TNC	9606.ENSP00000265131	1
VCAM1	9606.ENSP00000294728	20
