# Supplementary material for: Identification and analysis of oxidative stress-related genes in endometriosis
Source: Front Immunol. 2025 Mar 7;16:1515490. doi: 10.3389/fimmu.2025.1515490 (PMC11925871; doi:10.3389/fimmu.2025.1515490)
Supplement: Supplementary file 1 [file DataSheet1.zip › raw data/07_Machine_learning/feature_svm.csv]

FeatureName	FeatureID	AvgRank
CYP17A1	13	2.15
NR3C1	25	4.4
ENO2	17	4.5
NGF	23	5.95
CCL2	6	6.6
HP	19	7.95
SPP1	30	9.75
CTSG	10	10.6
EGR1	15	11
ELN	16	11.05
MME	21	12.2
CFH	8	12.85
ACTA2	1	14.1
CDH1	7	14.5
SELE	28	15.5
PECAM1	26	15.9
CAV1	5	16.3
CXCL2	12	17.05
NCAM1	22	20.2
CXCL12	11	20.5
S100B	27	20.55
ADIPOQ	2	21.35
VCAM1	31	21.45
AGTR1	3	22.65
DUSP1	14	23.55
CLU	9	24.5
SELP	29	25.05
C3	4	25.1
KLF2	20	25.15
NGFR	24	26.25
FOS	18	27.35
