# Supplementary material for: Identification and analysis of oxidative stress-related genes in endometriosis
Source: Front Immunol. 2025 Mar 7;16:1515490. doi: 10.3389/fimmu.2025.1515490 (PMC11925871; doi:10.3389/fimmu.2025.1515490)
Supplement: Supplementary file 1 [file DataSheet1.zip › raw data/07_Machine_learning/lasso_coef.txt]

s1
(Intercept)	-14.0744789279877
ACTA2	0.0998408109983326
ADIPOQ	0
AGTR1	0
C3	0
CAV1	0
CCL2	0
CDH1	0
CFH	0
CLU	0
CTSG	0
CXCL12	0
CXCL2	0
CYP17A1	-0.407065310109937
DUSP1	0
EGR1	0
ELN	0
ENO2	0.312740721611785
FOS	0
HP	0
KLF2	0
MME	0
NCAM1	0
NGF	0.211018633988569
NGFR	0
NR3C1	1.1454757936752
PECAM1	0
S100B	0
SELE	0
SELP	0.26506223525261
SPP1	-0.0235981162821112
VCAM1	0
