# Supplementary material for: Identification and analysis of oxidative stress-related genes in endometriosis
Source: Front Immunol. 2025 Mar 7;16:1515490. doi: 10.3389/fimmu.2025.1515490 (PMC11925871; doi:10.3389/fimmu.2025.1515490)
Supplement: Supplementary file 1 [file DataSheet1.zip › raw data/07_Machine_learning/lasso_svm_gene.txt]

"x"
"1" "CYP17A1"
"2" "ENO2"
"3" "NGF"
"4" "NR3C1"
