# Supplementary material for: Identification and analysis of oxidative stress-related genes in endometriosis
Source: Front Immunol. 2025 Mar 7;16:1515490. doi: 10.3389/fimmu.2025.1515490 (PMC11925871; doi:10.3389/fimmu.2025.1515490)
Supplement: Supplementary file 1 [file DataSheet1.zip › raw data/08_Single_gene_enrichment_analysis/CYP17A1_hallmark_gesa.csv]

	ID	Description	setSize	enrichmentScore	NES	pvalue	p.adjust	qvalues	rank	leading_edge	core_enrichment
HALLMARK_CHOLESTEROL_HOMEOSTASIS	HALLMARK_CHOLESTEROL_HOMEOSTASIS	HALLMARK_CHOLESTEROL_HOMEOSTASIS	60	0.631868981275108	2.37613630607347	1.71617730705696e-09	5.31534164472685e-08	3.69276366896813e-08	786	tags=42%, list=6%, signal=39%	TM7SF2/ACAT2/HMGCS1/LDLR/DHCR7/IDI1/TMEM97/MVD/HSD17B7/LSS/SC5D/CBS/FDFT1/LPL/FDPS/PPARG/SCD/EBP/PCYT2/SREBF2/ALDOC/SQLE/PDK3/NSDHL/PLSCR1
HALLMARK_ALLOGRAFT_REJECTION	HALLMARK_ALLOGRAFT_REJECTION	HALLMARK_ALLOGRAFT_REJECTION	194	-0.407854526843116	-2.06853529927319	2.12613665789074e-09	5.31534164472685e-08	3.69276366896813e-08	1744	tags=33%, list=14%, signal=29%	EGFR/TLR2/IL7/PRKCB/IRF8/LY86/CD40LG/BRCA1/PTPRC/IL27RA/IFNGR2/MAP4K1/DEGS1/CD96/CTSS/CD7/NCK1/HDAC9/CCR5/TAPBP/PRF1/ABI1/GZMB/CD1D/IL18/CD4/RIPK2/FGR/CSK/B2M/CD3D/CD3E/CCND2/ITGAL/CXCL9/BCL10/EIF5A/CD74/HLA-DQA1/ITK/TPD52/CCL4/HLA-DRA/LCK/EIF3A/LCP2/KLRD1/CRTAM/IL2RB/GZMA/CD2/TGFB1/GCNT1/HLA-DMA/ZAP70/CAPG/IL15/IL2RG/CCL5/IKBKB/CD247/HLA-DMB/PTPN6/LY75
HALLMARK_IL2_STAT5_SIGNALING	HALLMARK_IL2_STAT5_SIGNALING	HALLMARK_IL2_STAT5_SIGNALING	177	-0.399784954711863	-2.00072118948894	2.14881596918209e-08	3.58135994863681e-07	2.4881027011582e-07	2571	tags=41%, list=21%, signal=33%	SPRED2/ENPP1/IRF4/PRAF2/BATF/LIF/PLIN2/ABCB1/CSF1/SLC39A8/LTB/MAP3K8/CA2/ITIH5/ITGA6/P2RX4/DHRS3/NCS1/SPP1/IL18R1/PLAGL1/TNFRSF21/SLC29A2/IRF8/IL10RA/EMP1/TLR7/RHOH/AHR/PRNP/CTLA4/HOPX/PTCH1/ITGAV/CXCL10/PRKCH/GPX4/ALCAM/CAPN3/TNFSF10/BCL2L1/IL1R2/TRAF1/RRAGD/CCND2/WLS/CD48/LRIG1/COCH/NT5E/SWAP70/CDCP1/CYFIP1/CTSZ/PUS1/DCPS/MUC1/BMP2/MYO1E/ANXA4/CST7/IL2RB/XBP1/IRF6/CAPG/CD81/TGM2/SYNGR2/SOCS2/EC…
HALLMARK_ESTROGEN_RESPONSE_LATE	HALLMARK_ESTROGEN_RESPONSE_LATE	HALLMARK_ESTROGEN_RESPONSE_LATE	196	-0.380685262198931	-1.93499735905895	6.26239233127434e-08	7.82799041409293e-07	5.43839334031719e-07	1474	tags=30%, list=12%, signal=27%	TFPI2/GALE/SIAH2/ABHD2/IDH2/PGR/GAL/LLGL2/CCNA1/TJP3/CCND1/IL17RB/SERPINA1/RAPGEFL1/SLC2A8/FGFR3/OLFM1/LARGE1/CHPT1/TNNC1/BAG1/GLA/ID2/TOB1/CKB/CXCL14/TPD52L1/MAPK13/HOMER2/SLC27A2/MYB/XBP1/AGR2/SFN/ST14/UGDH/ITPK1/PERP/MYOF/TMPRSS3/ST6GALNAC2/SLC22A5/PKP3/SCNN1A/LSR/SLC24A3/CD9/TFAP2C/OVOL2/ANXA9/PTPN6/CDH1/TPBG/KLK11/SCUBE2/TSPAN13/CELSR2/CD44/CA12
HALLMARK_ESTROGEN_RESPONSE_EARLY	HALLMARK_ESTROGEN_RESPONSE_EARLY	HALLMARK_ESTROGEN_RESPONSE_EARLY	196	-0.354704677218058	-1.80293980832948	1.65225089576904e-06	1.65225089576904e-05	1.14787956969217e-05	1115	tags=27%, list=9%, signal=25%	THSD4/LAD1/TJP3/CCND1/CBFA2T3/IL17RB/RAPGEFL1/TTC39A/TUBB2B/OLFM1/KRT18/LRIG1/CHPT1/BAG1/GLA/WWC1/KLF10/NADSYN1/AKAP1/TOB1/SLC2A1/ZNF185/MUC1/TPD52L1/RETREG1/ELF3/SLC27A2/KRT8/RAB17/MYB/XBP1/SFN/MPPED2/ITPK1/MYOF/TMPRSS3/SLC22A5/CLDN7/SCNN1A/MLPH/MREG/SLC24A3/TFAP2C/OVOL2/ANXA9/TGM2/TPBG/CELSR2/RASGRP1/PODXL/CD44/CELSR1/CA12
HALLMARK_KRAS_SIGNALING_UP	HALLMARK_KRAS_SIGNALING_UP	HALLMARK_KRAS_SIGNALING_UP	195	-0.343170480735074	-1.74570935745764	5.46777529567839e-06	4.55647941306532e-05	3.16555411855065e-05	2457	tags=38%, list=20%, signal=31%	PRELID3B/GADD45G/TOR1AIP2/LIF/ABCB1/PTBP2/FCER1G/LAPTM5/CIDEA/CA2/IKZF1/RBP4/C3AR1/ITGA2/ADAMDEC1/FUCA1/EVI5/MMD/YRDC/SPP1/ACE/JUP/FBXO4/GLRX/PCP4/IRF8/PTPRR/IL10RA/ALDH1A2/GUCY1A1/GALNT3/EMP1/ST6GAL1/TMEM158/MAP4K1/CXCL10/CTSS/HDAC9/ETV5/TRAF1/PLAU/ERO1A/CCND2/DOCK2/BPGM/USP12/IL33/MPZL2/MMP11/TSPAN1/WNT7A/DUSP6/ID2/TRIB1/F2RL1/BMP2/PLVAP/ADGRA2/KCNN4/CXCR4/GPNMB/VWA5A/SPRY2/IL2RG/LCP1/SLPI/MAP7…
HALLMARK_ANGIOGENESIS	HALLMARK_ANGIOGENESIS	HALLMARK_ANGIOGENESIS	35	-0.50462659304836	-1.86028087165987	0.000832343644641546	0.00594531174743961	0.00413042710874752	2128	tags=40%, list=18%, signal=33%	JAG1/POSTN/SPP1/TNFRSF21/ITGAV/CCND2/APP/JAG2/COL3A1/S100A4/LUM/MSX1/VCAN/VEGFA
HALLMARK_EPITHELIAL_MESENCHYMAL_TRANSITION	HALLMARK_EPITHELIAL_MESENCHYMAL_TRANSITION	HALLMARK_EPITHELIAL_MESENCHYMAL_TRANSITION	194	-0.288594917863282	-1.46368063979016	0.00176809847086186	0.0110506154428866	0.00767726967611073	806	tags=17%, list=7%, signal=16%	CDH6/MXRA5/TIMP3/NT5E/SFRP4/NTM/ID2/TGFBI/PDLIM4/SLC6A8/PMEPA1/WIPF1/CADM1/COL3A1/TGFB1/DKK1/CAPG/IL15/LUM/MSX1/PRRX1/FAP/PCOLCE/TGM2/VCAN/TNC/SPOCK1/ECM1/VEGFA/FBLN2/SDC4/CD44/FBLN1
HALLMARK_OXIDATIVE_PHOSPHORYLATION	HALLMARK_OXIDATIVE_PHOSPHORYLATION	HALLMARK_OXIDATIVE_PHOSPHORYLATION	194	0.330851012025435	1.47225701099758	0.00290519650144259	0.0161399805635699	0.0112130391283749	3582	tags=39%, list=29%, signal=28%	FDX1/POR/ALAS1/CYB5A/SLC25A3/SLC25A12/IMMT/NDUFS4/ATP5MG/NDUFC1/SDHA/DECR1/VDAC2/HADHA/COX7A2L/SLC25A4/SUPV3L1/MAOB/ACAT1/LDHB/ATP5ME/HADHB/NDUFS2/SLC25A6/PDP1/ATP5F1C/MRPS22/PDHB/ETFA/CYB5R3/NDUFB8/TIMM9/NDUFV2/CPT1A/ECH1/ACADVL/HSPA9/PDK4/GRPEL1/PHYH/COX7C/RHOT1/AFG3L2/ATP5PO/TIMM13/MTX2/NDUFB5/NDUFA8/PDHX/BDH2/GLUD1/MGST3/ATP6V1E1/ETFDH/COX4I1/ACAA2/FH/ATP6V1C1/PRDX3/COX15/UQCRB/NDUFA4/NDUFA2/…
HALLMARK_APOPTOSIS	HALLMARK_APOPTOSIS	HALLMARK_APOPTOSIS	156	-0.28912201372295	-1.42055322619267	0.00582494073417291	0.0291247036708645	0.020234004655548	1886	tags=29%, list=16%, signal=25%	PLCB2/GSN/TSPO/WEE1/ROCK1/PMAIP1/IGFBP6/SAT1/BIK/CFLAR/BRCA1/EMP1/PPT1/GPX4/PRF1/TNFSF10/PPP3R1/IL18/LGALS3/CCNA1/CCND1/BAX/BCL2L1/CD69/CCND2/APP/BCL10/CREBBP/KRT18/ERBB2/CASP7/TIMP3/CD38/NEDD9/DNAJC3/BMP2/LEF1/TXNIP/CD2/GPX1/LUM/CASP8/ERBB3/PLPPR4/CD44
HALLMARK_INFLAMMATORY_RESPONSE	HALLMARK_INFLAMMATORY_RESPONSE	HALLMARK_INFLAMMATORY_RESPONSE	194	-0.266646597703552	-1.35236429530439	0.00764956333590396	0.0347707424359271	0.0241565157975914	2522	tags=31%, list=21%, signal=25%	OLR1/CXCL11/GABBR1/GPR183/LIF/SLC28A2/SLC31A1/CSF1/NLRP3/P2RY2/SLC7A1/CX3CL1/SRI/C3AR1/P2RX4/HAS2/ICOSLG/ATP2B1/IL18R1/TLR2/SLC31A2/IL10RA/CCR7/SLC11A2/AHR/SLC1A2/IFNGR2/ITGB8/VIP/SLAMF1/CXCL10/IL1R1/MMP14/TAPBP/TNFSF10/ABI1/IL18/RIPK2/CD69/EDN1/CXCL9/CD48/HPN/PTGER4/LCK/LCP2/PCDH7/F3/IL2RB/ABCA1/LAMP3/ATP2C1/AXL/SEMA4D/IL15/CCL5/MET/LPAR1/IL15RA/TPBG/RASGRP1
