# Supplementary material for: Identification and analysis of oxidative stress-related genes in endometriosis
Source: Front Immunol. 2025 Mar 7;16:1515490. doi: 10.3389/fimmu.2025.1515490 (PMC11925871; doi:10.3389/fimmu.2025.1515490)
Supplement: Supplementary file 1 [file DataSheet1.zip › raw data/08_Single_gene_enrichment_analysis/ENO2_hallmark_gesa.csv]

	ID	Description	setSize	enrichmentScore	NES	pvalue	p.adjust	qvalues	rank	leading_edge	core_enrichment
HALLMARK_ALLOGRAFT_REJECTION	HALLMARK_ALLOGRAFT_REJECTION	HALLMARK_ALLOGRAFT_REJECTION	194	0.444829054394678	2.27842836043941	1e-10	4.54545454545455e-10	1.62679425837321e-10	2698	tags=44%, list=22%, signal=35%	CD74/HLA-DRA/ICAM1/IL4R/IGSF6/TIMP1/FCGR2B/HCLS1/TGFB1/ITGB2/SPI1/CSF1/CCL11/CCL19/SRGN/LY86/WAS/CD3D/NCF4/CCL13/FGR/CCL2/NLRP3/PRKCB/IL18/HDAC9/CD28/CFP/CRTAM/HLA-DMA/MMP9/CCL7/CCR2/LCK/STAB1/SIT1/INHBA/IL2RG/CD86/CTSS/CCL5/CD4/CCR1/IL16/IFNGR2/CCR5/CCL22/PTPRC/TNF/IKBKB/IRF7/CD2/TAPBP/CCL4/HLA-E/FLNA/KRT1/CD3E/IFNAR2/FYB1/IL6/TRAT1/IL1B/LCP2/AKT1/CD80/CCND3/GPR65/PF4/IL2RA/IRF4/CD3G/CD79A/TLR2/…
HALLMARK_E2F_TARGETS	HALLMARK_E2F_TARGETS	HALLMARK_E2F_TARGETS	184	-0.57389303017041	-2.94689394753415	1e-10	4.54545454545455e-10	1.62679425837321e-10	2964	tags=58%, list=24%, signal=45%	GINS1/SLBP/PRKDC/SMC4/SMC6/PA2G4/RAD51AP1/NOLC1/RBBP7/TUBB/ORC6/TFRC/JPT1/MCM4/E2F8/DEK/AURKA/NAP1L1/AK2/PPP1R8/UBE2S/SUV39H1/CDKN3/DIAPH3/RFC2/MCM3/KPNA2/PLK4/CCNE1/GINS4/ZW10/EIF2S1/PLK1/RNASEH2A/NUP153/MSH2/CDC25A/MLH1/PTTG1/BIRC5/USP1/CKS2/HNRNPD/MTHFD2/MCM7/CENPE/MELK/TMPO/CHEK1/TIMELESS/SRSF1/WEE1/UBR7/STMN1/PRDX4/MKI67/KIF22/POLD3/CCNB2/MYC/CDC20/RAN/MYBL2/GINS3/TRA2B/KIF2C/CDK1/NUP205/TRI…
HALLMARK_EPITHELIAL_MESENCHYMAL_TRANSITION	HALLMARK_EPITHELIAL_MESENCHYMAL_TRANSITION	HALLMARK_EPITHELIAL_MESENCHYMAL_TRANSITION	193	0.591170925707328	3.0231199676837	1e-10	4.54545454545455e-10	1.62679425837321e-10	2341	tags=54%, list=19%, signal=44%	MGP/BGN/MMP2/GREM1/ITGB5/COL6A3/GEM/FMOD/THBS2/LOXL1/TGFBI/MXRA5/PRRX1/TIMP1/GAS1/WIPF1/TGFB1/IL32/CXCL12/DPYSL3/SLIT2/POSTN/CD59/FBLN5/EFEMP2/CRLF1/NTM/PLAUR/PMEPA1/CXCL6/CXCL8/MFAP5/THBS1/TNFRSF12A/ANPEP/LUM/PDLIM4/SCG2/MMP3/NID2/NNMT/LGALS1/TNC/HTRA1/INHBA/TNFRSF11B/TAGLN/PDGFRB/LAMA3/DCN/TIMP3/COL8A2/EMP3/ITGA5/ITGB3/LRP1/PMP22/IGFBP4/PCOLCE2/PTHLH/COL11A1/TPM2/SGCD/RHOB/ITGAV/LOX/CDH6/ECM2/A…
HALLMARK_G2M_CHECKPOINT	HALLMARK_G2M_CHECKPOINT	HALLMARK_G2M_CHECKPOINT	190	-0.518354810567306	-2.66134221876778	1e-10	4.54545454545455e-10	1.62679425837321e-10	2382	tags=50%, list=20%, signal=41%	AURKA/DBF4/YTHDC1/UBE2C/UBE2S/SUV39H1/CDKN3/CENPA/NUMA1/SMAD3/SLC7A1/TROAP/SNRPD1/MCM3/KPNA2/CUL5/KMT5A/RAD23B/PLK4/PLK1/SRSF10/DTYMK/CDC25A/CHMP1A/CDC45/PTTG1/BIRC5/CKS2/HNRNPD/HIF1A/CENPE/TMPO/CHEK1/SRSF1/CUL1/STMN1/BUB3/MKI67/SMARCC1/PBK/KIF22/CCNB2/NEK2/MYC/CDC20/MYBL2/SFPQ/SLC12A2/TRA2B/PRMT5/PRPF4B/KIF2C/CDK1/PTTG3P/G3BP1/MCM5/CCNA2/TTK/SQLE/XPO1/FBXO5/BUB1/HMGN2/TOP2A/CDC6/BARD1/UPF1/CUL3/…
HALLMARK_INFLAMMATORY_RESPONSE	HALLMARK_INFLAMMATORY_RESPONSE	HALLMARK_INFLAMMATORY_RESPONSE	194	0.499737988460477	2.55967364192682	1e-10	4.54545454545455e-10	1.62679425837321e-10	2279	tags=48%, list=19%, signal=40%	AQP9/PTPRE/APLNR/AXL/ICAM1/C3AR1/IL4R/FPR1/ICAM4/PTGER4/TIMP1/CX3CL1/GNA15/IFITM1/AHR/CD14/CSF1/SCARF1/GPR183/RHOG/IL10RA/TNFRSF9/CCL2/NLRP3/CYBB/IL18/HAS2/PLAUR/CXCL6/CXCL8/C5AR1/SELE/IL7R/MARCO/CSF3R/CCL7/CD48/LCK/STAB1/SELL/INHBA/PTGIR/TNFRSF1B/TNFAIP6/VIP/CCL5/CCRL2/EMP3/ITGA5/CXCL11/ITGB3/IFNGR2/SPHK1/IL18R1/EBI3/CCL22/CSF3/NFKBIA/GCH1/IL15RA/CCR7/IRF7/OLR1/TAPBP/LY6E/CCL17/BST2/ADORA2B/EDN1…
HALLMARK_INTERFERON_GAMMA_RESPONSE	HALLMARK_INTERFERON_GAMMA_RESPONSE	HALLMARK_INTERFERON_GAMMA_RESPONSE	174	0.462624821936592	2.31247743634	1e-10	4.54545454545455e-10	1.62679425837321e-10	3489	tags=55%, list=29%, signal=40%	SECTM1/CD74/CSF2RB/ICAM1/IL4R/FPR1/CFB/SLAMF7/IL10RA/CCL2/SELP/UPP1/TRAFD1/HLA-DMA/PARP12/USP18/MX2/STAT2/IFI44L/CCL7/IFIT1/CD86/TNFAIP6/IFITM3/RSAD2/CCL5/SP110/CXCL11/MX1/IFITM2/FGL2/CFH/NFKBIA/PTPN1/GCH1/IL15RA/IL18BP/IRF7/TAPBP/VCAM1/PLSCR1/LY6E/PTGS2/SSPN/BST2/IFNAR2/OAS2/IRF5/ZBP1/IL6/SLC25A28/LCP2/BTG1/NOD1/IFI27/IRF9/ISG15/RTP4/NFKB1/CASP1/IRF4/ARL4A/CD69/LAP3/TRIM21/PSMB2/HLA-B/TNFAIP3/ST…
HALLMARK_KRAS_SIGNALING_UP	HALLMARK_KRAS_SIGNALING_UP	HALLMARK_KRAS_SIGNALING_UP	195	0.511771890374616	2.62466704562426	1e-10	4.54545454545455e-10	1.62679425837321e-10	2690	tags=47%, list=22%, signal=37%	PLAU/GPNMB/C3AR1/PLVAP/PECAM1/CLEC4A/PRRX1/FCER1G/MAFB/IL33/LY96/CFB/TSPAN7/ITGB2/TMEM176B/IL10RA/EMP1/LAPTM5/CD37/GFPT2/DOCK2/PLAUR/PLAT/HDAC9/TMEM176A/CPE/KCNN4/ANGPTL4/MMP9/IL7R/ETV5/INHBA/ANKH/TNFRSF1B/IL2RG/PDCD1LG2/CTSS/F13A1/TFPI/CFHR2/GUCY1A1/ADAM8/RETN/ADGRL4/BMP2/VWA5A/EPB41L3/CFH/ENG/FGF9/TLR8/ADAMDEC1/MMP10/CSF2/CIDEA/AKAP12/PCP4/CA2/PTGS2/RELN/CCSER2/HSD11B1/MMD/NAP1L2/IL1B/MALL/TRAF…
HALLMARK_MYC_TARGETS_V1	HALLMARK_MYC_TARGETS_V1	HALLMARK_MYC_TARGETS_V1	188	-0.631181938534943	-3.2473644727317	1e-10	4.54545454545455e-10	1.62679425837321e-10	2959	tags=68%, list=24%, signal=52%	SLC25A3/CAD/PA2G4/NOLC1/COX5A/EXOSC7/YWHAE/C1QBP/MCM4/EIF3J/PSMD7/COPS5/DEK/CSTF2/SSBP1/PSMD3/EIF3B/RFC4/NPM1/SNRPD2/NAP1L1/HNRNPA3/NOP16/RRM1/VBP1/LDHA/PSMA7/FBL/SNRPD1/TRIM28/KPNA2/RAD23B/HDDC2/PSMD1/SET/ETF1/EIF2S2/ACP1/SF3B3/EIF2S1/EIF4E/GOT2/HSPE1/RRP9/PCBP1/CDC45/PRPF31/USP1/HNRNPD/PSMD14/MCM7/RSL1D1/MRPL23/HNRNPA1/SRPK1/EIF4H/HNRNPR/SRSF1/SNRPB2/CUL1/CYC1/PTGES3/EIF3D/PRDX4/BUB3/SMARCC1/RU…
HALLMARK_MYOGENESIS	HALLMARK_MYOGENESIS	HALLMARK_MYOGENESIS	196	0.502199772547067	2.57654326281825	1e-10	4.54545454545455e-10	1.62679425837321e-10	3202	tags=56%, list=26%, signal=42%	ITGB5/COL6A3/APLNR/CASQ2/ITGA7/SORBS3/LSP1/TGFB1/BHLHE40/PDLIM7/PDE4DIP/PTGIS/SPTAN1/AEBP1/PKIA/TNNC2/GSN/MYOM1/ITGB4/SGCA/HSPB8/CLU/FHL1/COL15A1/CRAT/CNN3/TAGLN/MRAS/CHRNB1/PPP1R3C/MYH11/HDAC5/SPHK1/DES/TPM2/SGCD/MYH4/KIFC3/FXYD1/SGCG/CDH13/DMPK/TNNI2/SVIL/CACNA1H/PRNP/TPM3/MEF2A/MYLK/MYBPC3/DMD/SSPN/PSEN2/GAA/ANKRD2/MYO1C/CKM/SMTN/EPHB3/MYL6B/FGF2/MYH3/HSPB2/REEP1/SLN/HBEGF/GABARAPL2/SOD3/IGFBP…
HALLMARK_OXIDATIVE_PHOSPHORYLATION	HALLMARK_OXIDATIVE_PHOSPHORYLATION	HALLMARK_OXIDATIVE_PHOSPHORYLATION	194	-0.484781662580692	-2.49176082702839	1e-10	4.54545454545455e-10	1.62679425837321e-10	4384	tags=64%, list=36%, signal=42%	GLUD1/IDH2/TIMM10/PDHB/ATP6AP1/IDH3A/TIMM9/NDUFA2/PHB2/NDUFA3/MTRR/CPT1A/ISCA1/OAT/ETFA/SDHC/HADHA/ATP6V1D/IDH3G/NDUFS3/SLC25A5/ATP5F1E/COX8A/LRPPRC/ETFB/NDUFA8/NDUFAB1/SUCLA2/NDUFB4/ATP5MC1/MDH1/ATP5PO/POLR2F/COX7A2L/COX6B1/ATP5MG/PHYH/SLC25A3/UQCR10/ACAA1/COX5A/NDUFA9/SDHB/MAOB/ECH1/NDUFB5/COX7A2/NDUFA1/UQCRC2/ACAT1/ATP5F1D/COX6A1/SLC25A12/UQCRQ/MRPL35/ACO2/MRPS15/LDHA/NDUFA6/ATP6V0E1/NDUFS2/AT…
HALLMARK_TNFA_SIGNALING_VIA_NFKB	HALLMARK_TNFA_SIGNALING_VIA_NFKB	HALLMARK_TNFA_SIGNALING_VIA_NFKB	193	0.510694138403805	2.61157912213008	1e-10	4.54545454545455e-10	1.62679425837321e-10	2649	tags=52%, list=22%, signal=42%	PHLDA2/IER5/PLAU/NINJ1/GEM/PTPRE/ICAM1/PTGER4/BCL2A1/BHLHE40/CSF1/GPR183/SLC2A3/TNFRSF9/CCL2/MSC/GFPT2/IL18/PLAUR/PMEPA1/NFKB2/TNFAIP8/CXCL6/EHD1/CEBPB/PLK2/EGR2/IL7R/PLEK/TNC/INHBA/CXCL2/PFKFB3/TNFAIP6/SLC2A6/MARCKS/CCL5/CCRL2/CXCL11/BMP2/RNF19B/IFNGR2/SPHK1/TUBB2A/RHOB/RELB/DNAJB4/NFKBIA/PDLIM5/GCH1/TNF/IL15RA/STAT5A/OLR1/DUSP5/NFAT5/CSF2/CXCL1/CCL4/RCAN1/PTGS2/KLF10/CXCL3/EDN1/IL6/IL1B/BTG1/IL…
HALLMARK_APICAL_JUNCTION	HALLMARK_APICAL_JUNCTION	HALLMARK_APICAL_JUNCTION	178	0.44361811752894	2.23498265361704	2.11987156756854e-10	8.45282879032237e-10	3.02522293548379e-10	3187	tags=49%, list=26%, signal=37%	SIRPA/MMP2/TGFBI/ICAM1/PECAM1/ICAM4/MSN/SORBS3/CX3CL1/ITGA3/FLNC/TSPAN4/SLIT2/CLDN15/THBS3/ACTN1/CADM3/PBX2/MMP9/ITGB4/CD209/TNFRSF11B/DSC3/CD86/CRAT/GNAI2/CD34/LAMA3/ICAM5/ICAM2/SHC1/JAM3/MYH10/CDH6/PTPRC/RRAS/NLGN3/RAC2/NRXN2/VCAM1/NFASC/PARVA/LDLRAP1/MAPK11/EVL/FYB1/ACTG2/CLDN5/VASP/INSIG1/TRAF1/VWF/SRC/MYL9/CLDN18/CALB2/SGCE/DMP1/WASL/SKAP2/ACTA1/MYH9/AKT3/ACTC1/CD99/CDH3/RSU1/STX4/CDH15/ACTN…
HALLMARK_IL6_JAK_STAT3_SIGNALING	HALLMARK_IL6_JAK_STAT3_SIGNALING	HALLMARK_IL6_JAK_STAT3_SIGNALING	86	0.558669275750145	2.4683986897544	2.19773548548382e-10	8.45282879032237e-10	3.02522293548379e-10	3458	tags=65%, list=28%, signal=47%	CSF2RB/IL4R/TGFB1/CD14/CSF1/IL3RA/A2M/IL10RB/TNFRSF12A/STAT2/CSF3R/CCL7/IL17RA/TNFRSF1B/IL2RG/CXCL11/CCR1/ITGB3/IFNGR2/CRLF2/IL18R1/EBI3/TNFRSF1A/PTPN1/IL13RA1/TNF/IL15RA/CSF2/CXCL1/HMOX1/CXCL3/IL6/PDGFC/IL1B/IRF9/PF4/MAP3K8/GRB2/IL9R/IL2RA/PLA2G2A/TLR2/SOCS1/PIM1/STAT3/CBL/STAT1/REG1A/CD44/LTB/IRF1/CNTFR/DNTT/OSMR/HAX1/CXCL9
HALLMARK_MTORC1_SIGNALING	HALLMARK_MTORC1_SIGNALING	HALLMARK_MTORC1_SIGNALING	192	-0.412228553810297	-2.11546462601835	8.57517650393624e-10	3.06256303712008e-09	1.09607519223245e-09	3997	tags=56%, list=33%, signal=38%	GAPDH/PSME3/PSMG1/ACTR3/AK4/ATP6V1D/CCNG1/PSMD12/QDPR/GBE1/TPI1/GLA/NUFIP1/SLC7A11/ABCF2/ATP5MC1/SEC11A/NFKBIB/DDX39A/BTG2/GSK3B/ELOVL5/UBE2D3/PSMA3/PITPNB/PSMD13/PRDX1/HSPA4/TCEA1/TFRC/MCM4/ENO1/GSR/NFIL3/COPS5/ADD3/CCT6A/RAB1A/RPN1/ACLY/AURKA/SSR1/LDHA/PSPH/CALR/LDLR/ERO1A/ETF1/GMPS/EIF2S2/ACSL3/IDI1/PLK1/HSPE1/SLC9A3R1/SLC1A4/RRP9/CDC25A/STIP1/ELOVL6/PSMD14/MTHFD2/HMGCS1/SLC6A6/ARPC5L/IDH1/XBP…
HALLMARK_INTERFERON_ALPHA_RESPONSE	HALLMARK_INTERFERON_ALPHA_RESPONSE	HALLMARK_INTERFERON_ALPHA_RESPONSE	78	0.51458760309163	2.24282489113137	5.1931924137544e-08	1.73106413791813e-07	6.19538744097016e-08	2699	tags=51%, list=22%, signal=40%	CD74/IL4R/IFITM1/CSF1/PROCR/LPAR6/TRAFD1/PARP12/USP18/STAT2/IFI44L/OAS1/SELL/IFITM3/RSAD2/SP110/CCRL2/CXCL11/MX1/IFITM2/IRF7/PLSCR1/LY6E/BST2/LAMP3/SLC25A28/IFI27/IRF9/SAMD9/ISG15/RTP4/CASP1/LAP3/TRIM21/TMEM140/CD47/EIF2AK2/IFI44/C1S/DHX58
HALLMARK_COMPLEMENT	HALLMARK_COMPLEMENT	HALLMARK_COMPLEMENT	187	0.379324964058584	1.92542625990653	4.48280655870133e-07	1.40087704959417e-06	5.01366523012649e-07	3460	tags=48%, list=28%, signal=35%	F5/NOTCH4/FCER1G/CR2/CFB/TIMP1/SH2B3/FCN1/WAS/S100A9/RHOG/PDGFB/CD59/PRCP/PLAUR/C3/PLAT/CTSL/EHD1/CPQ/CEBPB/MMP12/CSRP1/PLEK/LCK/C1QA/CLU/GNAI2/CTSS/CCL5/ITGAM/LRP1/F8/CFH/FYN/DOCK4/IRF7/CTSB/SPOCK2/OLR1/SERPINA1/DUSP5/CDH13/CR1/CXCL1/PLSCR1/GP9/CA2/KCNIP2/IL6/LCP2/SRC/GZMK/TIMP2/DGKG/GRB2/CASP1/DYRK2/LAP3/MMP14/CTSC/STX4/LTA4H/TMPRSS6/TNFAIP3/C2/PIM1/LIPA/ADAM9/C1S/ZFPM2/MMP15/PLG/CTSH/PRSS3/CD4…
HALLMARK_COAGULATION	HALLMARK_COAGULATION	HALLMARK_COAGULATION	135	0.420841996501788	2.02160894888903	5.01950824161746e-07	1.4763259534169e-06	5.28369288591312e-07	3143	tags=48%, list=26%, signal=36%	CTSK/MMP2/PLAU/PECAM1/CFB/TIMP1/PDGFB/A2M/ISCU/C3/PLAT/TF/CPQ/GSN/THBS1/MMP9/CSRP1/PLEK/MMP7/MMP3/PROS1/HTRA1/C1QA/CLU/SH2B2/TIMP3/ITGB3/LRP1/F8/CFH/FYN/CTSB/OLR1/SERPINA1/MMP10/GP9/MMP1/VWF/PF4/GNG12/PRSS23/MST1/HMGCS2/CFI/THBD/MMP14/C8A/CTSE/LTA4H/TMPRSS6/C2/ADAM9/C1S/MSRB2/F2RL2/MMP15/PLG/CTSH/APOA1/CRIP2/SIRT2/SERPING1/FBN1/SERPINE1/ITGA2
HALLMARK_FATTY_ACID_METABOLISM	HALLMARK_FATTY_ACID_METABOLISM	HALLMARK_FATTY_ACID_METABOLISM	142	-0.393641710084409	-1.93369237604284	1.05632832365611e-06	2.93424534348919e-06	1.05015096503824e-06	3461	tags=46%, list=28%, signal=34%	APEX1/SUCLA2/ACAT2/NBN/UROS/MDH1/ELOVL5/CBR1/UGDH/PCBD1/HSDL2/GCDH/ACAA1/GABARAPL1/ECH1/ADSL/HADH/ACO2/ACADS/XIST/GSTZ1/AUH/LDHA/KMT5A/IDI1/NSDHL/ACSL4/BMPR1B/METAP1/HSD17B4/PSME1/HMGCL/HMGCS1/SMS/IDH1/MDH2/BLVRA/PTPRG/DECR1/ACADL/ECHS1/MIF/HADHB/ALDH3A1/HSP90AA1/DHCR24/ADIPOR2/PTS/ACSL5/GRHPR/ECI2/DLD/GPD2/BCKDHB/ENO3/CRYZ/FH/ACOX1/SUCLG1/SDHA/MAOA/SLC22A5/ECI1/ACSM3/ODC1/PDHA1
HALLMARK_DNA_REPAIR	HALLMARK_DNA_REPAIR	HALLMARK_DNA_REPAIR	134	-0.394656680818294	-1.92105959776766	2.52229365605191e-06	6.63761488434712e-06	2.37556743229265e-06	2774	tags=39%, list=23%, signal=30%	POLR2E/CANT1/POLR1C/STX3/AGO4/ERCC3/DGUOK/EDF1/POLR2H/POLD4/GTF2B/CSTF3/POLR2G/VPS37B/RFC4/GTF2H5/UPF3B/RFC2/ELOA/RAE1/DCTN4/NUDT9/SRSF6/RAD52/CCNO/POLD3/SEC61A1/PRIM1/NELFCD/CETN2/MRPL40/RAD51/ZWINT/POLR2A/POLR2D/GTF2A2/NFX1/RPA3/ERCC5/HPRT1/ARL6IP1/FEN1/TSG101/RFC3/MPC2/ITPA/IMPDH2/TMED2/REV3L/TYMS/NUDT21/UMPS
HALLMARK_GLYCOLYSIS	HALLMARK_GLYCOLYSIS	HALLMARK_GLYCOLYSIS	185	-0.356091744947594	-1.82881048828039	3.00490823239003e-06	7.51227058097506e-06	2.68860210266476e-06	2177	tags=31%, list=18%, signal=26%	CENPA/LDHA/ELF3/PC/NT5E/ERO1A/CYB5A/GMPPA/RPE/HOMER1/GOT2/NSDHL/CAPN5/B3GAT3/COPB2/GNE/RBCK1/GALK2/CHPF/HDLBP/SLC25A10/IDH1/ZNF292/MDH2/GALE/STMN1/IRS2/P4HA1/TPST1/CDK1/MIF/NDST3/PPP2CB/SLC37A4/GOT1/HSPA5/KIF2A/PKP2/B3GNT3/MET/TALDO1/CLDN3/PPIA/SDC1/TXN/SLC25A13/DLD/ALDH7A1/PHKA2/ISG20/SLC35A3/GFPT1/PMM2/FKBP4/HMMR/KIF20A/B4GALT4/CTH
HALLMARK_MYC_TARGETS_V2	HALLMARK_MYC_TARGETS_V2	HALLMARK_MYC_TARGETS_V2	55	-0.501109009682973	-2.08059722277519	1.06620764535545e-05	2.53858963179869e-05	9.08547868222689e-06	3587	tags=58%, list=30%, signal=41%	PPRC1/SLC19A1/BYSL/PES1/DDX18/SLC29A2/RRP12/PA2G4/NOLC1/MCM4/NPM1/NOP16/MYBBP1A/UTP20/PLK4/PLK1/HSPE1/WDR74/RRP9/IPO4/MYC/SUPV3L1/MCM5/TFB2M/SORD/PHB/FARSA/HSPD1/MPHOSPH10/TMEM97/AIMP2/DCTPP1
HALLMARK_IL2_STAT5_SIGNALING	HALLMARK_IL2_STAT5_SIGNALING	HALLMARK_IL2_STAT5_SIGNALING	177	0.363403312765056	1.82617173560233	1.25271153984912e-05	2.84707168147528e-05	1.01895197021221e-05	2729	tags=40%, list=22%, signal=31%	IL4R/CD79B/BATF3/AHR/BHLHE40/CSF1/NCS1/SLC2A3/IL10RA/TNFRSF9/EMP1/IL3RA/SELP/SCN9A/SPRED2/HOPX/DHRS3/IGF2R/CD48/SELL/ADAM19/TNFRSF1B/CD86/IFITM3/ITIH5/TNFRSF8/BMP2/FGL2/IL18R1/RHOB/ITGAV/CSF2/PLSCR1/PRNP/APLP1/CA2/RRAGD/GUCY1B1/BATF/MYO1C/CTSZ/PHTF2/SWAP70/TRAF1/IKZF2/CST7/CCND3/COCH/CDKN1C/GPR65/SPRY4/MAP3K8/MYO1E/FAH/MXD1/IL2RA/IRF4/ARL4A/PRAF2/CCR4/GADD45B/CD83/MAPKAPK2/ABCB1/SOCS1/PIM1/ECM1/C…
HALLMARK_PROTEIN_SECRETION	HALLMARK_PROTEIN_SECRETION	HALLMARK_PROTEIN_SECRETION	94	-0.425829655094662	-1.95001799462294	1.42939502727899e-05	3.10738049408477e-05	1.11211512419876e-05	2399	tags=41%, list=20%, signal=34%	VPS4B/SCAMP3/ERGIC3/ARFGAP3/AP2B1/KIF1B/KRT18/MON2/ZW10/AP3B1/ARFGEF2/TMED10/LAMP2/COPB2/YIPF6/ATP6V1H/CLTC/GNAS/RAB5A/ARFGEF1/NAPA/ATP1A1/CLCN3/RER1/DNM1L/RAB9A/TSG101/NAPG/TSPAN8/YKT6/MAPK1/USO1/BET1/TMED2/TPD52/BNIP3/AP1G1/LMAN1/TOM1L1
HALLMARK_ANGIOGENESIS	HALLMARK_ANGIOGENESIS	HALLMARK_ANGIOGENESIS	35	0.570551205191506	2.10376800774513	6.9815690119094e-05	0.000145449354414779	5.20555584221315e-05	2392	tags=51%, list=20%, signal=41%	PDGFA/SLCO2A1/TIMP1/S100A4/POSTN/JAG2/CXCL6/FGFR1/LUM/LPL/ITGAV/OLR1/FSTL1/VEGFA/PF4/KCNJ8/THBD/APP
HALLMARK_UNFOLDED_PROTEIN_RESPONSE	HALLMARK_UNFOLDED_PROTEIN_RESPONSE	HALLMARK_UNFOLDED_PROTEIN_RESPONSE	105	-0.382794575457744	-1.79715744524572	0.000132776711116079	0.000265553422232158	9.50401721672986e-05	3520	tags=50%, list=29%, signal=36%	CEBPG/SLC30A5/EDC4/SEC11A/EXOSC1/KIF5B/DDX10/HYOU1/NOP14/IMP3/SEC31A/TATDN2/DCP1A/YIF1A/NOLC1/WFS1/PARN/GEMIN4/TTC37/EIF2AK3/NPM1/WIPI1/DNAJA4/SSR1/CALR/ERO1A/EIF2S1/NFYA/EIF4E/YWHAZ/SLC1A4/RRP9/MTHFD2/SRPRB/XBP1/MTREX/EIF4G1/PSAT1/HSPA5/NHP2/HSPA9/EIF4A3/HERPUD1/POP4/ALDH18A1/PDIA6/ERN1/DNAJB9/FUS/EXOSC10/EXOC2/EXOSC2/HSP90B1
HALLMARK_APOPTOSIS	HALLMARK_APOPTOSIS	HALLMARK_APOPTOSIS	155	0.340788238150462	1.67831685256146	0.000241942754099931	0.000465274527115252	0.000166519304441248	2436	tags=34%, list=20%, signal=27%	BGN/MMP2/IGFBP6/TIMP1/GNA15/CD14/PEA15/CAV1/EMP1/SPTAN1/IL18/PLAT/PLCB2/GSN/TNFRSF12A/IGF2R/LUM/CLU/ANKH/RARA/IFITM3/PDGFRB/DCN/TIMP3/BMP2/RHOB/LMNA/FEZ1/GCH1/BID/TNF/CD2/HMOX1/GSTM1/PSEN2/IL6/BCL2L2/IL1B/IL1A/CFLAR/CCND1/DPYD/TIMP2/MADD/PPT1/CASP1/CD69/GADD45B/MGMT/APP/ATF3/BCL2L11
HALLMARK_HYPOXIA	HALLMARK_HYPOXIA	HALLMARK_HYPOXIA	190	0.31134647492908	1.58525714012018	0.000545490750160561	0.00101016805585289	0.000361533830515772	2646	tags=32%, list=22%, signal=26%	BGN/TGFB3/TGFBI/CAVIN1/CAVIN3/BHLHE40/S100A4/IDS/SLC2A3/PDGFB/CAV1/PLAUR/LXN/EXT1/ANGPTL4/NDST1/PHKG1/PFKFB3/NR3C1/SRPX/DCN/PPP1R3C/HAS1/PKP1/TKTL1/LOX/TES/NDST2/WSB1/AKAP12/HMOX1/ADORA2B/GAA/RRAGD/EFNA3/NAGK/ADM/IL6/GPC4/BTG1/FBP1/EDN2/ALDOC/CDKN1C/VEGFA/VLDLR/MYH9/GPC3/PLAC8/SELENBP1/TPBG/PCK1/ACKR3/ATF3/SAP30/P4HA2/GCK/LALBA/TNFAIP3/PIM1/DTNA
HALLMARK_P53_PATHWAY	HALLMARK_P53_PATHWAY	HALLMARK_P53_PATHWAY	191	0.302753686840571	1.54585037920284	0.000894657108600981	0.00159760197964461	0.000571773340083334	2038	tags=26%, list=17%, signal=22%	IER5/PDGFA/NINJ1/VDR/PTPRE/PLK3/TGFB1/S100A4/PROCR/CEBPA/JAG2/TCN2/ISCU/UPP1/TRAFD1/RAP2B/S100A10/PLK2/ITGB4/PITPNC1/RALGDS/CTSF/PHLDA3/GM2A/RHBDF2/BMP2/ZFP36L1/RNF19B/SPHK1/VWA5A/RRAD/TM7SF3/STOM/CDH13/EPHA2/CYFIP2/HMOX1/RPS27L/GLS2/BTG1/IL1A/HBEGF/DGKA/CCND3/RAB40C/TSC22D1/RXRA/MXD1/CASP1
HALLMARK_ESTROGEN_RESPONSE_LATE	HALLMARK_ESTROGEN_RESPONSE_LATE	HALLMARK_ESTROGEN_RESPONSE_LATE	196	-0.290827120134762	-1.49982655005222	0.00106085178500632	0.00182905480173504	0.00065460908693675	2010	tags=29%, list=17%, signal=25%	SLC24A3/PLK4/NRIP1/BTG3/MAPK13/RNASEH2A/SLC9A3R1/SLC1A4/SERPINA5/SOX3/DNAJC1/COX6C/KLK11/AMFR/BAG1/IMPA2/RABEP1/GALE/XBP1/PKP3/MDK/FAM102A/CDC20/LLGL2/IL6ST/KRT19/SIAH2/SORD/OVOL2/FLNB/PLXNB1/AGR2/TOB1/TOP2A/CDC6/RAPGEFL1/HPRT1/FKBP5/STIL/CDH1/HOMER2/SCNN1A/ISG20/TPD52L1/SLC26A2/SLC2A8/ARL3/PERP/FKBP4/DLG5/PDZK1/SLC22A5/PGR/KIF20A/SGK1/TST/DYNLT3
HALLMARK_ANDROGEN_RESPONSE	HALLMARK_ANDROGEN_RESPONSE	HALLMARK_ANDROGEN_RESPONSE	96	-0.342218413712916	-1.5771798908009	0.0020583079913373	0.00343051331889549	0.00122776266149944	2969	tags=41%, list=24%, signal=31%	RRP12/PA2G4/PIAS1/UAP1/MAP7/GSR/KRT8/SAT1/IQGAP2/SRP19/SPDEF/ACSL3/IDI1/BMPR1B/APPBP2/ABCC4/UBE2J1/HMGCS1/SMS/ELK4/GPD1L/KRT19/SORD/STK39/DHCR24/TMEM50A/XRCC6/FKBP5/NGLY1/HOMER2/DNAJB9/PGM3/SLC26A2/ZBTB10/TPD52/XRCC5/SGK1/HMGCR/LMAN1
HALLMARK_ADIPOGENESIS	HALLMARK_ADIPOGENESIS	HALLMARK_ADIPOGENESIS	174	-0.259395374806663	-1.32712481805363	0.025090410193961	0.0404684035386467	0.0144834286348841	2785	tags=36%, list=23%, signal=28%	UBC/SDHB/ATP1B3/ECH1/ARAF/HADH/COX6A1/UQCRQ/DHRS7/ACLY/ACO2/ESRRA/AK2/ACADS/ABCB8/ORM1/COQ3/RREB1/LPCAT3/COX7B/GHITM/RMDN3/CS/AIFM1/MTCH2/ELOVL6/GADD45A/SLC25A1/DNAJC15/SLC25A10/BCKDHA/IDH1/MDH2/PTCD3/CYC1/DLAT/DECR1/SAMM50/ACADL/ECHS1/PRDX3/IMMT/CYP4B1/TALDO1/ADIPOR2/POR/TOB1/PFKL/BCL2L13/NMT1/DLD/GPD2/DNAJB9/ACOX1/SUCLG1/MRPL15/PPM1B/GRPEL1/GPHN/TST/PEMT/MCCC1
