# Supplementary material for: Identification and analysis of oxidative stress-related genes in endometriosis
Source: Front Immunol. 2025 Mar 7;16:1515490. doi: 10.3389/fimmu.2025.1515490 (PMC11925871; doi:10.3389/fimmu.2025.1515490)
Supplement: Supplementary file 1 [file DataSheet1.zip › raw data/08_Single_gene_enrichment_analysis/NGF_hallmark_gesa.csv]

	ID	Description	setSize	enrichmentScore	NES	pvalue	p.adjust	qvalues	rank	leading_edge	core_enrichment
HALLMARK_E2F_TARGETS	HALLMARK_E2F_TARGETS	HALLMARK_E2F_TARGETS	184	-0.539492068928716	-2.60814564799299	1e-10	1e-09	4.21052631578947e-10	3592	tags=59%, list=30%, signal=42%	MRE11/CDC20/BRCA2/SYNCRIP/MXD3/SMC6/NCAPD2/AURKA/RPA3/BIRC5/PTTG1/CDKN3/CTPS1/CENPE/MCM2/HMMR/LIG1/SPC25/HELLS/CDCA3/SLBP/CTCF/BARD1/TRIP13/GINS1/CHEK1/XRCC6/MCM3/CHEK2/TK1/CSE1L/UBE2S/PLK4/DEPDC1/DLGAP5/POP7/TFRC/MCM7/PRDX4/CDC25A/BUB1B/RNASEH2A/TMPO/ASF1B/SNRPB/CCNB2/KIF18B/ORC2/RACGAP1/CNOT9/KIF2C/ESPL1/E2F8/MSH2/TOP2A/MELK/AURKB/RAD50/PA2G4/PDS5B/NUDT21/IPO7/MCM4/LMNB1/NUP153/ATAD2/AK2/SSRP1/…
HALLMARK_G2M_CHECKPOINT	HALLMARK_G2M_CHECKPOINT	HALLMARK_G2M_CHECKPOINT	190	-0.459730509300902	-2.22501446910305	1e-10	1e-09	4.21052631578947e-10	3513	tags=54%, list=29%, signal=39%	PAFAH1B1/BRCA2/SYNCRIP/AURKA/CUL1/NCL/YTHDC1/BIRC5/KIF23/PTTG1/CDKN3/PBK/KIF5B/CENPE/MCM2/PRC1/HMMR/BUB1/NUSAP1/KMT5A/KIF15/CTCF/CDC27/NUP50/CDC7/BARD1/CHEK1/MCM3/MAPK14/UBE2S/MTF2/PLK4/UBE2C/ORC5/PRPF4B/SS18/CDC25A/CDC45/HNRNPU/TTK/CCNA2/TMPO/CCNB2/CENPF/CDC6/RACGAP1/KIF11/AMD1/MEIS1/KIF2C/EWSR1/ESPL1/E2F3/TOP2A/G3BP1/ODF2/STIL/TPX2/AURKB/PDS5B/SQLE/LMNB1/SRSF10/FBXO5/RASAL2/SMC2/CUL3/NSD2/TFDP1…
HALLMARK_MTORC1_SIGNALING	HALLMARK_MTORC1_SIGNALING	HALLMARK_MTORC1_SIGNALING	192	-0.462415238787901	-2.2472321396269	1e-10	1e-09	4.21052631578947e-10	3211	tags=54%, list=26%, signal=40%	IFRD1/MCM2/NUFIP1/FKBP2/BUB1/SLC7A11/SLC9A3R1/ASNS/NAMPT/GAPDH/UCHL5/HSPD1/PSMC2/RDH11/BCAT1/SEC11A/SERPINH1/EBP/ATP6V1D/ABCF2/IMMT/GBE1/SSR1/GMPS/TFRC/PSPH/IDH1/CDC25A/GLRX/DHFR/GOT1/EDEM1/CXCR4/CD9/ACTR2/PSMC6/RIT1/PSMC4/STIP1/PFKL/GCLC/PSMB5/CACYBP/EGLN3/ENO1/P4HA1/GLA/M6PR/COPS5/HMBS/SQLE/UFM1/MCM4/ACLY/HSPE1/NUP205/ELOVL5/RRM2/RRP9/MTHFD2/SLC6A6/CALR/PSMD12/PSMD13/ERO1A/PPIA/TPI1/NMT1/PSAT1/…
HALLMARK_MYC_TARGETS_V1	HALLMARK_MYC_TARGETS_V1	HALLMARK_MYC_TARGETS_V1	188	-0.544708353880847	-2.64466924594134	1e-10	1e-09	4.21052631578947e-10	3595	tags=62%, list=30%, signal=44%	YWHAQ/CDC20/POLE3/SERBP1/SYNCRIP/LSM7/TOMM70/UBE2L3/CUL1/CLNS1A/CTPS1/IFRD1/MCM2/NCBP2/PSMB2/SNRPA1/TUFM/SNRPD3/HSPD1/XRCC6/HNRNPC/PSMA7/EIF1AX/PRPF31/ABCE1/NHP2/XPOT/NDUFAB1/PSMD1/PRPS2/UBE2E1/MCM7/PRDX4/CDC45/HNRNPU/PSMD3/HNRNPA1/CCNA2/ORC2/TYMS/PSMC6/PSMB3/VBP1/SNRPB2/PSMC4/DDX18/APEX1/PSMA2/PPM1G/PSMD8/G3BP1/PA2G4/HDDC2/COPS5/ERH/MCM4/HSPE1/TXNL4A/SSBP1/PRDX3/TFDP1/RRP9/HDAC2/CCT3/PSMD7/BUB3/…
HALLMARK_MYOGENESIS	HALLMARK_MYOGENESIS	HALLMARK_MYOGENESIS	196	0.521328103839503	2.64270203997136	1e-10	1e-09	4.21052631578947e-10	1776	tags=40%, list=15%, signal=35%	PTGIS/FXYD1/SPTAN1/MYH11/HSPB2/SIRT2/SSPN/AEBP1/ITGA7/PPP1R3C/MEF2C/DES/AK1/DMD/TPM2/CRAT/COX7A1/HSPB8/FHL1/SGCD/SVIL/NCAM1/TAGLN/CLU/PFKM/COL6A2/MYOZ1/MYLK/CASQ2/ACTC1/MAPK12/KCNH2/GADD45B/SOD3/CTF1/FOXO4/FABP3/REEP1/SGCG/GSN/MEF2D/CHRNG/CFD/MYOM1/LDB3/GABARAPL2/HDAC5/SGCA/APLNR/ADCY9/MRAS/PKIA/SORBS3/SH2B1/PRNP/HBEGF/DMPK/PDE4DIP/COL1A1/CRYAB/CACNA1H/ACTA1/APOD/CDKN1A/MYLPF/TNNC2/COL6A3/MYO1C/K…
HALLMARK_EPITHELIAL_MESENCHYMAL_TRANSITION	HALLMARK_EPITHELIAL_MESENCHYMAL_TRANSITION	HALLMARK_EPITHELIAL_MESENCHYMAL_TRANSITION	194	0.422077995804118	2.14664703252123	1.44672466414354e-09	1.20560388678629e-08	5.07622689173174e-09	1864	tags=39%, list=15%, signal=34%	DPYSL3/PMP22/CXCL12/FMOD/VCAM1/EFEMP2/EMP3/LRP1/MYL9/PCOLCE2/MATN2/DCN/TPM2/GAS1/PTX3/ACTA2/TGFBR3/SGCD/SLIT3/COL16A1/TAGLN/COL6A2/MGP/VIM/MFAP5/MYLK/ECM2/FN1/QSOX1/JUN/COL8A2/GADD45B/TIMP1/CALD1/BGN/SCG2/ABI3BP/SGCG/HTRA1/NID2/SLIT2/THBS2/COL1A2/FLNA/BDNF/SERPINE2/MXRA5/CXCL6/RHOB/LOXL1/PFN2/IL6/THY1/NOTCH2/COL1A1/TPM1/GPC1/LGALS1/ELN/ITGA5/FBLN5/SFRP1/COLGALT1/COL6A3/LAMA1/GREM1/CDH6/COL11A1/TN…
HALLMARK_APICAL_JUNCTION	HALLMARK_APICAL_JUNCTION	HALLMARK_APICAL_JUNCTION	178	0.378819965080147	1.91162956920799	7.51022652485069e-07	5.36444751775049e-06	2.258714744316e-06	2972	tags=42%, list=24%, signal=32%	NFASC/TSPAN4/SGCE/CLDN5/CD99/VCAM1/JAM3/VWF/MYL9/CD34/MAPK11/FLNC/CRAT/ARHGEF6/TMEM8B/CADM3/ACTG2/COL16A1/THBS3/CLDN15/CD209/ICAM2/PECAM1/ACTC1/MYH10/KCNH2/AKT3/RRAS/CALB2/CNN2/DSC1/GAMT/CDH3/SLIT2/ADAMTS5/SORBS3/THY1/GNAI2/ICAM5/SIRPA/ACTA1/CX3CL1/ATP1A3/SRC/ADAM15/SKAP2/CDH6/PARVA/EPB41L2/INSIG1/NECTIN1/ALOX15B/MMP2/PBX2/NRAP/PDZD3/NECTIN3/ADAM23/ITGA9/ACTN2/CLDN11/ACTN4/ICAM4/CDH8/NLGN3/TSC1/F…
HALLMARK_UNFOLDED_PROTEIN_RESPONSE	HALLMARK_UNFOLDED_PROTEIN_RESPONSE	HALLMARK_UNFOLDED_PROTEIN_RESPONSE	105	-0.449545809350119	-2.01642507813815	3.36677747064035e-06	2.10423591915022e-05	8.85994071221144e-06	3186	tags=52%, list=26%, signal=39%	KIF5B/CEBPG/CNOT4/FUS/ASNS/DDX10/ATP6V0D1/NOP14/SEC11A/PARN/NHP2/XPOT/CNOT2/SSR1/YIF1A/SPCS1/SRPRA/LSM1/EXOSC4/EDEM1/DNAJC3/EIF4G1/LSM4/NABP1/CHAC1/GOSR2/KDELR3/RRP9/MTHFD2/CALR/PAIP1/EIF4E/ERO1A/NOLC1/VEGFA/PSAT1/YWHAZ/POP4/EIF4A3/CNOT6/EIF2AK3/HSP90B1/HSPA9/NFYA/SLC30A5/SRPRB/DNAJB9/SPCS3/ALDH18A1/HYOU1/EIF2S1/HSPA5/WIPI1/PDIA6/XBP1
HALLMARK_GLYCOLYSIS	HALLMARK_GLYCOLYSIS	HALLMARK_GLYCOLYSIS	186	-0.3771875759851	-1.82482403153924	3.84172113890069e-06	2.13428952161149e-05	8.98648219625892e-06	3277	tags=47%, list=27%, signal=35%	AGL/PGAM1/BPNT1/HMMR/GAL3ST1/IER3/GALK1/P4HA2/MDH2/GYS1/DLD/IGFBP3/HDLBP/COG2/PKM/CHPF2/POLR3K/RPE/DEPDC1/NT5E/PHKA2/PYGL/IDH1/SDHC/GLRX/FKBP4/AKR1A1/ZNF292/GOT1/CXCR4/CASP6/CLN6/B3GNT3/PSMC4/GCLC/PLOD1/SPAG4/KIF20A/EGLN3/ENO1/P4HA1/GMPPA/GALK2/AGRN/ANKZF1/PKP2/SOX9/NASP/KDELR3/STMN1/DSC2/BIK/TALDO1/ERO1A/PPIA/VCAN/TPI1/ISG20/VEGFA/MIF/TGFA/STC1/AK4/PAXIP1/TPBG/B4GALT4/SLC35A3/COPB2/GALE/PMM2/SLC…
HALLMARK_PROTEIN_SECRETION	HALLMARK_PROTEIN_SECRETION	HALLMARK_PROTEIN_SECRETION	94	-0.448981400637172	-1.94793760127701	7.12689834181135e-06	3.56344917090567e-05	1.50039965090765e-05	2019	tags=40%, list=17%, signal=34%	AP2B1/RAB2A/VPS4B/ATP1A1/COPE/AP3B1/GLA/M6PR/ARCN1/SEC22B/CLTC/RAB9A/MAPK1/GOSR2/RAB5A/TSG101/BNIP3/SEC24D/RER1/NAPG/ARFIP1/BET1/ARFGEF2/ADAM10/CLCN3/ARFGEF1/LAMP2/ICA1/KRT18/TMX1/COPB2/ZW10/DNM1L/AP1G1/TMED2/TOM1L1/ARFGAP3/TPD52
HALLMARK_COAGULATION	HALLMARK_COAGULATION	HALLMARK_COAGULATION	135	0.386818438081764	1.87886304467777	1.43313408910974e-05	6.51424585958975e-05	2.74284036193252e-05	2120	tags=34%, list=17%, signal=28%	CFH/ACOX2/CPQ/C1QA/SIRT2/LRP1/VWF/ISCU/C1S/CLU/PROS1/C3/PECAM1/A2M/F8/FN1/CSRP1/TIMP1/C1R/FYN/ANG/APOA1/GSN/CFD/HTRA1/SERPING1/GNG12/RGN/THBD/TF/PDGFB/C2/LTA4H/MSRB2/F10/RAPGEF3/HMGCS2/CTSK/CFB/TIMP3/MMP2/USP11/PLEK/PRSS23/SERPINE1/GP9
HALLMARK_MYC_TARGETS_V2	HALLMARK_MYC_TARGETS_V2	HALLMARK_MYC_TARGETS_V2	55	-0.506058499377888	-1.99678677585949	4.66715313583087e-05	0.000194464713992953	8.18798795759802e-05	2850	tags=45%, list=23%, signal=35%	FARSA/HSPD1/PLK4/BYSL/SUPV3L1/MPHOSPH10/PUS1/UTP20/DDX18/PPRC1/PRMT3/PA2G4/MCM4/HSPE1/DCTPP1/RRP9/IPO4/NOLC1/PHB/NOP16/NOP2/NIP7/AIMP2/TFB2M/SORD
HALLMARK_ESTROGEN_RESPONSE_EARLY	HALLMARK_ESTROGEN_RESPONSE_EARLY	HALLMARK_ESTROGEN_RESPONSE_EARLY	196	-0.345504888855491	-1.68675857303618	6.30999470658014e-05	0.000242692104099236	0.000102186149094415	2310	tags=36%, list=19%, signal=30%	CISH/ABAT/SLC16A1/ISG20L2/FKBP4/UGCG/TSKU/AKAP1/TMPRSS3/MYB/FRK/NADSYN1/PGR/NAV2/KLF10/GLA/RAPGEFL1/SNX24/MLPH/ZNF185/TOB1/DEPTOR/ELOVL5/MYOF/GJA1/OPN3/ELF1/CA12/RAB17/ADCY1/PDZK1/TGM2/KRT19/AQP3/RASGRP1/TPBG/MPPED2/CANT1/SLC37A1/KRT8/DYNLT3/KRT18/IL17RB/FARP1/NRIP1/PMAIP1/SLC26A2/MUC1/SLC22A5/SLC1A1/RETREG1/BAG1/SLC2A1/OVOL2/LRIG1/LAD1/TJP3/SLC27A2/SFN/MREG/CELSR2/ELF3/SLC39A6/SCNN1A/TPD52L1/WWC…
HALLMARK_ESTROGEN_RESPONSE_LATE	HALLMARK_ESTROGEN_RESPONSE_LATE	HALLMARK_ESTROGEN_RESPONSE_LATE	196	-0.342231029371273	-1.67077555592111	8.3665525841838e-05	0.000287244908622037	0.000120945224682963	2310	tags=37%, list=19%, signal=30%	CISH/SLC16A1/FKBP4/RNASEH2A/CA2/TMPRSS3/DNAJC12/MYB/CD9/CDC6/FRK/PGR/METTL3/CYP4F11/SLC2A8/TOP2A/KIF20A/GLA/STIL/SERPINA1/RAPGEFL1/TOB1/ELOVL5/MYOF/OPN3/CA12/BTG3/IDH2/PLXNB1/PDZK1/DNAJC1/ISG20/TFPI2/KRT19/GAL/TPBG/ST6GALNAC2/ST14/CCNA1/DYNLT3/IL17RB/LSR/FARP1/NRIP1/UNC13B/SLC26A2/LAMC2/GALE/SLC22A5/UGDH/BAG1/OVOL2/DLG5/HPRT1/TJP3/SLC27A2/MAPK13/SFN/PKP3/CELSR2/CDH1/HOMER2/SCNN1A/LLGL2/TPD52L1/SO…
HALLMARK_TNFA_SIGNALING_VIA_NFKB	HALLMARK_TNFA_SIGNALING_VIA_NFKB	HALLMARK_TNFA_SIGNALING_VIA_NFKB	193	0.32405735419505	1.65142164682863	8.61734725866112e-05	0.000287244908622037	0.000120945224682963	2689	tags=36%, list=22%, signal=28%	KLF2/BTG1/PTX3/ZFP36/STAT5A/DUSP1/FOS/CSF1/JUN/EGR1/CCL2/MSC/GADD45B/IER5/PTGER4/CXCL2/DNAJB4/NFKBIA/EHD1/NR4A1/GFPT2/PNRC1/CEBPD/NINJ1/JUNB/CXCL6/SLC2A3/RHOB/NFKB2/HBEGF/IL6/EGR2/NR4A3/IFIT2/EIF1/TUBB2A/PDLIM5/CDKN1A/EGR3/GPR183/IL7R/CSF2/CEBPB/SNN/ATF3/KLF4/FOSB/TNFAIP3/PLK2/PLPP3/ACKR3/PLEK/BCL6/PPP1R15A/IER2/JAG1/SERPINE1/TRIP10/GEM/BTG2/SQSTM1/MAP3K8/KLF9/TNFAIP8/TNFSF9/CD83/HES1/TLR2/CD69
HALLMARK_OXIDATIVE_PHOSPHORYLATION	HALLMARK_OXIDATIVE_PHOSPHORYLATION	HALLMARK_OXIDATIVE_PHOSPHORYLATION	194	-0.344498544884032	-1.67926716698881	0.00010170415758401	0.000317825492450032	0.000133821259978961	3452	tags=43%, list=28%, signal=31%	UQCRC1/UQCR10/TOMM70/CASP7/MTRF1/ATP5PD/NDUFA5/LRPPRC/PDHX/HSD17B10/BAX/MDH2/DLD/NDUFS3/ATP6V1C1/ATP5F1B/NDUFB3/CS/ATP6V1H/ACO2/PDP1/LDHB/ATP6V1D/NDUFAB1/IMMT/ECI1/ECHS1/SUCLA2/MRPS15/IDH1/SDHC/ATP6V0E1/ACADSB/MRPS22/ATP5F1C/NDUFA7/HCCS/ALDH6A1/SUPV3L1/UQCRFS1/ATP6V0B/AFG3L2/NDUFB6/NDUFA9/ATP5F1A/MPC1/ATP5PB/MRPL35/MRPS11/ATP5F1E/COX6A1/MRPS12/PRDX3/ATP5MC3/TIMM8B/UQCRQ/NDUFB4/GRPEL1/SLC25A5/MRPS…
HALLMARK_KRAS_SIGNALING_DN	HALLMARK_KRAS_SIGNALING_DN	HALLMARK_KRAS_SIGNALING_DN	192	0.313361892040932	1.59837539739891	0.000504034672888321	0.00148245492025977	0.000624191545372533	3436	tags=39%, list=28%, signal=28%	TCF7L1/PDK2/SYNPO/PTGFR/NTF3/COQ8A/ACTC1/ITIH3/VPREB1/CYP39A1/KCNMB1/COPZ2/KLHDC8A/GAMT/CHRNG/SELENOP/SOX10/KCND1/CLPS/IFI44L/CPB1/PAX3/RSAD2/ITGB1BP2/SMPX/ARHGDIG/CPEB3/SNN/MAST3/COL2A1/PROP1/PCDHB1/CNTFR/KMT2D/SLC25A23/SLC16A7/KRT1/KRT13/KRT15/TFF2/SCGB1A1/MX1/PAX4/RGS11/MYOT/BTG2/SLC12A3/STAG3/RYR2/ZBTB16/EPHA5/SLC5A5/TGM1/CACNA1F/ATP6V1B1/MEFV/KLK7/CLSTN3/FGF16/SLC29A3/TG/TEX15/HNF1A/MYO15A/V…
HALLMARK_UV_RESPONSE_DN	HALLMARK_UV_RESPONSE_DN	HALLMARK_UV_RESPONSE_DN	139	0.341837505575197	1.67159780666903	0.00059522333113551	0.00165339814204308	0.000696167638754982	1786	tags=30%, list=15%, signal=26%	PMP22/RXRA/PTGFR/NR3C1/MGMT/CAV1/GRK5/CELF2/KIT/TGFBR3/DUSP1/IGFBP5/TGFBR2/AKT3/NEK7/PIK3CD/PPARG/RBPMS/EFEMP1/MAP1B/FYN/FHL2/MAGI2/MAP2K5/TFPI/NFIB/COL1A2/BDNF/KCNMA1/NOTCH2/COL1A1/PDLIM5/SYNE1/PRKAR2B/AMPH/FBLN5/CITED2/COL11A1/INSIG1/ARHGEF9/PLPP3/CDON
HALLMARK_ANDROGEN_RESPONSE	HALLMARK_ANDROGEN_RESPONSE	HALLMARK_ANDROGEN_RESPONSE	96	-0.384253132861472	-1.68159343304736	0.000889561243195197	0.00234095063998736	0.000985663427363099	2764	tags=38%, list=23%, signal=29%	XRCC6/ABCC4/NGLY1/PMEPA1/PGM3/SMS/GNAI3/MAK/KLK3/BMPR1B/PLPP1/MYL12A/STK39/PA2G4/SPDEF/IQGAP2/ELOVL5/SEC24D/INPP4B/KRT19/KRT8/ELK4/SLC26A2/UBE2J1/DNAJB9/SPCS3/HMGCR/SAT1/XRCC5/TMEM50A/ZBTB10/HOMER2/SORD/SRP19/MAP7/TPD52
HALLMARK_DNA_REPAIR	HALLMARK_DNA_REPAIR	HALLMARK_DNA_REPAIR	134	-0.338213926195712	-1.57542226995614	0.00194538378977192	0.00486345947442979	0.00204777241028623	3712	tags=43%, list=31%, signal=30%	SMAD5/ERCC8/POLR2G/MPG/XPC/DCTN4/TAF12/POLD4/ERCC3/GTF2B/RPA3/UPF3B/NCBP2/LIG1/POLR1C/POLB/PDE4B/APRT/NUDT9/TAF10/ELOA/DAD1/ARL6IP1/RAD52/TYMS/RAE1/UMPS/TARBP2/RFC5/GTF2A2/NUDT21/ITPA/REV3L/SSRP1/TSG101/STX3/POLR2D/CSTF3/NFX1/FEN1/PCNA/POLR2K/VPS37B/ZWINT/CANT1/PNP/RBX1/SEC61A1/SRSF6/NME1/CLP1/CCNO/NELFCD/POLR2H/HPRT1/RALA/TMED2
HALLMARK_ADIPOGENESIS	HALLMARK_ADIPOGENESIS	HALLMARK_ADIPOGENESIS	174	0.295282970729811	1.48501991850377	0.00260328225560697	0.00619829108477849	0.00260980677253831	1798	tags=26%, list=15%, signal=23%	CAVIN1/SNCG/ITIH5/PTGER3/SSPN/ITGA7/CAVIN2/FABP4/LTC4S/ALDH2/STOM/CRAT/HSPB8/VEGFB/STAT5A/FZD4/ANGPT1/MGST3/MYLK/C3/LAMA4/SCARB1/OMD/SPARCL1/LIPE/PGM1/PPARG/EPHX2/ME1/SOD1/CDKN2C/ETFB/ITSN1/ADIPOQ/ANGPTL4/FAH/DHCR7/LPL/ESYT1/LEP/RETN/SLC1A5/SULT1A1/SORBS1/CIDEA/ECH1
HALLMARK_BILE_ACID_METABOLISM	HALLMARK_BILE_ACID_METABOLISM	HALLMARK_BILE_ACID_METABOLISM	99	0.34227982562325	1.58943573467781	0.00275758649677563	0.00626724203812644	0.00263883875289534	2078	tags=30%, list=17%, signal=25%	RXRA/ABCA8/OPTN/HSD17B6/PFKM/ABCA6/SLC29A1/LIPE/CYP39A1/NR3C2/EPHX2/APOA1/SOD1/PEX19/SLC23A2/BCAR3/PIPOX/CH25H/HSD17B11/BMP6/FDXR/SLC27A5/NR1H4/CYP27A1/CYP7B1/ABCA3/CROT/NEDD4/AQP9/ABCD1
HALLMARK_COMPLEMENT	HALLMARK_COMPLEMENT	HALLMARK_COMPLEMENT	187	0.288537205787409	1.46471446181853	0.00298871312093255	0.0064972024368099	0.00273566418391996	2131	tags=27%, list=18%, signal=23%	CFH/ZFPM2/CPQ/C1QA/LRP1/C1S/FCN1/TIMP2/CLU/S100A9/C3/F8/FN1/CSRP1/DOCK4/TIMP1/C1R/FYN/ANG/ME1/NOTCH4/EHD1/SERPING1/ITGAM/RHOG/C4BPB/PRCP/IL6/PDGFB/GNAI2/C2/LTA4H/CTSL/WAS/CEBPB/CR1/SRC/S100A12/F10/TNFAIP3/F5/CASP1/CFB/FCER1G/MT3/PLEK/DOCK10/SERPINE1/GP9/SPOCK2/VCPIP1
HALLMARK_HYPOXIA	HALLMARK_HYPOXIA	HALLMARK_HYPOXIA	191	0.282664245357483	1.44151153275265	0.00419592858557072	0.00874151788660568	0.00368063911014976	2424	tags=31%, list=20%, signal=25%	CAVIN1/PPP1R3C/CAVIN3/NR3C1/SRPX/GPC3/CAV1/DCN/BTG1/ZFP36/DUSP1/FAM162A/FOS/JUN/HS3ST1/SCARB1/PGM1/AKAP12/BGN/CDKN1C/HAS1/NDST1/PNRC1/ANGPTL4/SLC2A3/S100A4/MXI1/ALDOC/IL6/PDGFB/INHA/SELENBP1/ADM/GPC1/CDKN1A/HMOX1/CITED2/ATF3/UGP2/NDRG1/BRS3/TNFAIP3/FOXO3/IDS/LOX/PYGM/ACKR3/DDIT4/DDIT3/TGFB3/PPP1R15A/SERPINE1/VLDLR/ENO2/RBPJ/KLF7/PRKCA/GCK/HEXA
HALLMARK_KRAS_SIGNALING_UP	HALLMARK_KRAS_SIGNALING_UP	HALLMARK_KRAS_SIGNALING_UP	194	0.283588477045017	1.44230300740061	0.00476559773274745	0.0095311954654949	0.00401313493283996	2307	tags=31%, list=19%, signal=25%	CFH/CPE/GYPC/LY96/TSPAN7/TMEM176A/TNFRSF1B/TMEM176B/CFHR2/PECAM1/MALL/SPARCL1/NAP1L2/RELN/AKAP12/HSD11B1/PLVAP/ENG/TFPI/IL10RA/GFPT2/GNG11/C3AR1/CD37/GPNMB/ANGPTL4/FLT4/SCN1B/CCSER2/HBEGF/ADGRL4/ITGB2/F13A1/APOD/TMEM100/PCP4/IL7R/CSF2/GUCY1A1/KLF4/MAFB/TNFAIP3/RETN/HDAC9/NR1H4/CIDEA/CFB/FCER1G/PRKG2/PEG3/CROT/PPP1R15A/LAPTM5/EPHB2/IL33/VWA5A/CAB39L/MAP4K1/ABCB1/RBP4
HALLMARK_INTERFERON_ALPHA_RESPONSE	HALLMARK_INTERFERON_ALPHA_RESPONSE	HALLMARK_INTERFERON_ALPHA_RESPONSE	78	0.350739949884689	1.53975356625548	0.00677797434440598	0.0130345660469346	0.0054882383355514	2110	tags=31%, list=17%, signal=26%	BST2/PROCR/C1S/CSF1/CD74/TMEM140/LY6E/SP110/IFITM2/IFITM3/IL4R/IFI44L/SELL/IFIT2/SAMD9/RSAD2/TRIM21/SLC25A28/CASP1/IFIT3/OAS1/LGALS3BP/MX1/IFI44
HALLMARK_P53_PATHWAY	HALLMARK_P53_PATHWAY	HALLMARK_P53_PATHWAY	191	0.262482768443938	1.33859143515748	0.01856591170703	0.0343813179759814	0.0144763444109396	3094	tags=39%, list=25%, signal=29%	CTSF/RXRA/AK1/DDB2/STOM/BTG1/ISCU/PROCR/COQ8A/CCND3/EPHX1/SESN1/FAM162A/FOS/JUN/S100A10/IER5/GM2A/RRAD/RALGDS/ABHD4/TSPYL2/RPL36/NINJ1/PDGFA/BLCAP/S100A4/HBEGF/CDKN1A/PRMT2/HMOX1/ZFP36L1/ATF3/KLF4/TP63/TCN2/NDRG1/FDXR/FOXO3/CASP1/NUPR1/PLK2/ALOX15B/DDIT4/DDIT3/RPS12/PPP1R15A/CD82/PHLDA3/CEBPA/BTG2/JAG2/VWA5A/INHBB/ZBTB16/PITPNC1/PLK3/RAP2B/TM7SF3/NHLH2/RPL18/TNFSF9/GLS2/DEF6/CCP110/ZMAT3/FAS/CDK5…
