# Supplementary material for: Identification and analysis of oxidative stress-related genes in endometriosis
Source: Front Immunol. 2025 Mar 7;16:1515490. doi: 10.3389/fimmu.2025.1515490 (PMC11925871; doi:10.3389/fimmu.2025.1515490)
Supplement: Supplementary file 1 [file DataSheet1.zip › raw data/08_Single_gene_enrichment_analysis/NR3C1_hallmark_gesa.csv]

	ID	Description	setSize	enrichmentScore	NES	pvalue	p.adjust	qvalues	rank	leading_edge	core_enrichment
HALLMARK_E2F_TARGETS	HALLMARK_E2F_TARGETS	HALLMARK_E2F_TARGETS	184	-0.465894392868526	-2.23455568543032	1e-10	1.25e-09	5.26315789473684e-10	3533	tags=56%, list=29%, signal=40%	NASP/PLK1/GINS4/PRIM2/AURKA/POLE/KIF22/CDCA3/CHEK1/MKI67/CDK4/POLD1/TRA2B/DLGAP5/UBR7/GINS1/RPA3/BUB1B/CENPE/PTTG1/TOP2A/SPC25/TMPO/PRKDC/PLK4/ATAD2/TK1/DEPDC1/NOLC1/SPAG5/NCAPD2/CDKN2A/ORC2/CDC20/EIF2S1/POLD2/WEE1/CCNB2/PCNA/NUP205/RANBP1/MCM3/TRIP13/BIRC5/SUV39H1/MLH1/RAD1/KIF18B/AURKB/MAD2L1/PPP1R8/SYNCRIP/KPNA2/MELK/LIG1/ILF3/ESPL1/TUBB/TP53/ZW10/CDCA8/KIF2C/E2F8/EZH2/CHEK2/MCM4/HUS1/PAICS/RR…
HALLMARK_EPITHELIAL_MESENCHYMAL_TRANSITION	HALLMARK_EPITHELIAL_MESENCHYMAL_TRANSITION	HALLMARK_EPITHELIAL_MESENCHYMAL_TRANSITION	194	0.492998619651236	2.52428448963296	1e-10	1.25e-09	5.26315789473684e-10	1804	tags=44%, list=15%, signal=38%	SLIT3/VCAM1/CXCL12/DPYSL3/SLIT2/PMP22/SGCD/CALD1/MATN2/ABI3BP/PCOLCE2/CDH6/ECM2/MGP/GAS1/FMOD/MXRA5/MFAP5/ACTA2/TGFBR3/DCN/MYL9/THBS2/MYLK/COL8A2/JUN/TPM2/FN1/LRP1/BGN/COL16A1/TAGLN/EMP3/SFRP1/PLOD2/FSTL1/GEM/NOTCH2/FERMT2/SCG2/GREM1/WIPF1/LOXL1/VIM/EFEMP2/TPM1/ITGAV/COL6A3/DST/LOX/POSTN/TIMP1/TIMP3/NTM/CXCL6/COL11A1/ELN/PTX3/COL6A2/SNAI2/GADD45B/SGCG/FAS/COL1A2/ITGB5/NID2/LAMC1/PFN2/IL6/FBN1/ENO…
HALLMARK_MYC_TARGETS_V1	HALLMARK_MYC_TARGETS_V1	HALLMARK_MYC_TARGETS_V1	188	-0.50157547391784	-2.41290105296735	1e-10	1.25e-09	5.26315789473684e-10	2955	tags=48%, list=24%, signal=37%	NOLC1/SET/HNRNPR/CDK2/HNRNPA2B1/FAM120A/SF3B3/TFDP1/ORC2/CDC20/EIF2S1/EIF3J/UBE2L3/POLD2/RAD23B/HSPE1/NDUFAB1/PCNA/HNRNPC/CCT7/RANBP1/RNPS1/MAD2L1/SYNCRIP/SRPK1/KPNA2/DHX15/TYMS/ACP1/GOT2/TARDBP/TRIM28/PSMD7/EXOSC7/YWHAE/PSMD14/PCBP1/NCBP1/CCT5/FBL/MRPL23/CANX/LSM7/RPLP0/CDC45/RUVBL2/SRSF7/SNRPD1/HPRT1/PSMA7/PSMB2/MCM4/EIF3B/CAD/LDHA/PPM1G/SNRPG/PPIA/CYC1/TXNL4A/VDAC1/NHP2/MCM2/PSMD3/XRCC6/PRDX4/…
HALLMARK_MYOGENESIS	HALLMARK_MYOGENESIS	HALLMARK_MYOGENESIS	196	0.484516357644677	2.4910810698566	1e-10	1.25e-09	5.26315789473684e-10	2343	tags=44%, list=19%, signal=36%	PTGIS/ITGA7/FHL1/DMD/PPP1R3C/MEF2C/REEP1/SSPN/FXYD1/CASQ2/SGCD/MYH11/SPTAN1/GABARAPL2/MYOM1/HSPB2/CNN3/SVIL/APLNR/HSPB8/AEBP1/DES/PKIA/MYLK/PRNP/GSN/PDE4DIP/COX7A1/TPM2/NCAM1/TAGLN/CLU/SOD3/COL6A3/SORBS1/CFD/HBEGF/COL6A2/GADD45B/FABP3/SGCG/APOD/ITGB5/SIRT2/PFKM/SGCA/KCNH2/CRYAB/ACTC1/MYOZ1/ACTA1/CRAT/MEF2A/CDH13/ADCY9/ACSL1/CD36/ABLIM1/TNNC2/CTF1/MYO1C/COL1A1/FOXO4/TNNT3/SPARC/SORBS3/ITGB1/MEF2D/…
HALLMARK_UV_RESPONSE_DN	HALLMARK_UV_RESPONSE_DN	HALLMARK_UV_RESPONSE_DN	138	0.469679973470528	2.31440288993436	3.2080410710134e-10	3.2080410710134e-09	1.35075413516354e-09	2275	tags=44%, list=19%, signal=36%	TGFBR2/NEK7/PTGFR/CAV1/PMP22/NFIB/MAP1B/CELF2/PDLIM5/AKT3/IGFBP5/TGFBR3/KCNMA1/TFPI/SYNE1/GRK5/EFEMP1/PRKAR2B/PTPRM/MAGI2/INSIG1/AMPH/DUSP1/NOTCH2/ARHGEF9/FYN/KIT/ATRX/PHF3/COL11A1/CDC42BPA/SNAI2/PPARG/COL1A2/APBB2/LAMC1/DLC1/CDKN1B/DAB2/RXRA/ATP2B4/FBLN5/LTBP1/MGMT/COL1A1/RBPMS/PIK3CD/PRKCA/NRP1/SPOP/DLG1/FHL2/BHLHE40/NIPBL/CITED2/CAP2/ADD3/ATP2B1/PIK3R3/BDNF/SERPINE1
HALLMARK_KRAS_SIGNALING_UP	HALLMARK_KRAS_SIGNALING_UP	HALLMARK_KRAS_SIGNALING_UP	195	0.401077583188312	2.05861198242014	1.00214475853676e-08	8.3512063211397e-08	3.51629739837461e-08	1867	tags=34%, list=15%, signal=29%	CPE/CFH/SPARCL1/TSPAN7/LY96/GUCY1A1/ADGRL4/PECAM1/HDAC9/CCSER2/AKAP12/NAP1L2/NGF/GPNMB/PLVAP/IL33/CFHR2/TFPI/RELN/GYPC/TMEM100/ITGBL1/IL7R/MALL/ABCB1/EVI5/TMEM176B/TMEM176A/GNG11/PCP4/C3AR1/HBEGF/EMP1/ANKH/KLF4/PPBP/GFPT2/TNFRSF1B/CFB/CROT/APOD/USP12/ADGRA2/PTBP2/MAFB/HSD11B1/EPB41L3/CLEC4A/F13A1/CCND2/VWA5A/TNFAIP3/CTSS/CD37/STRN/ITGB2/SPON1/IL10RA/FUCA1/PRRX1/LAPTM5/SPRY2/PTGS2/RBP4/NRP1/ETV5
HALLMARK_TNFA_SIGNALING_VIA_NFKB	HALLMARK_TNFA_SIGNALING_VIA_NFKB	HALLMARK_TNFA_SIGNALING_VIA_NFKB	193	0.384391555628727	1.97198521561262	9.20291769497133e-08	6.57351263926524e-07	2.7677947954801e-07	3079	tags=46%, list=25%, signal=35%	DNAJB4/KLF2/PTGER4/PDLIM5/BTG1/CCL2/TNFAIP8/PLK2/JUN/ZFP36/IFIT2/JAG1/IL7R/IER5/GPR183/MAP3K8/DUSP1/GEM/CXCL2/CSF1/FOS/SLC2A3/EGR2/EGR1/CXCL6/HBEGF/PTX3/KLF4/NFKBIA/GFPT2/GADD45B/PNRC1/MSC/CD69/TUBB2A/TIPARP/IL18/ATF3/STAT5A/EGR3/IFIH1/IL6/ACKR3/CFLAR/NR4A3/RHOB/TLR2/NR4A1/DENND5A/BCL6/TNFAIP3/CEBPD/EHD1/KLF9/CEBPB/PTGS2/NINJ1/BHLHE40/CDKN1A/JUNB/FOSB/RCAN1/CD83/ATP2B1/CXCL3/EDN1/SERPINE1/DUSP5/N…
HALLMARK_MYC_TARGETS_V2	HALLMARK_MYC_TARGETS_V2	HALLMARK_MYC_TARGETS_V2	55	-0.570884108731522	-2.24724030698569	3.6737000036106e-07	2.29606250225662e-06	9.66763158844894e-07	3484	tags=62%, list=29%, signal=44%	PLK1/HK2/MPHOSPH10/CDK4/TMEM97/PLK4/MYBBP1A/NOLC1/SLC19A1/HSPE1/PES1/MRTO4/EXOSC5/SUPV3L1/NOC4L/RRP12/TFB2M/SLC29A2/PUS1/MCM4/NIP7/PPRC1/BYSL/WDR74/NOP16/RRP9/NOP2/SORD/DCTPP1/IPO4/PA2G4/PHB/FARSA/AIMP2
HALLMARK_GLYCOLYSIS	HALLMARK_GLYCOLYSIS	HALLMARK_GLYCOLYSIS	186	-0.388075383620953	-1.86254573253179	1.15465993340531e-06	6.41477740780729e-06	2.70095890855044e-06	2540	tags=38%, list=21%, signal=31%	CHST2/GAPDHS/KDELR3/PFKP/PAXIP1/COPB2/TGFA/HDLBP/RBCK1/PKM/B4GALT7/PGAM1/GOT2/AK4/GALK2/PHKA2/SLC35A3/CLN6/STC1/GAL3ST1/CASP6/AGRN/ANKZF1/IDUA/CHST1/KIF2A/MPI/SLC37A4/KIF20A/DSC2/B3GNT3/POLR3K/CDK1/HOMER1/MET/PLOD1/B3GAT3/GYS1/GALK1/LDHA/CHPF2/FKBP4/STMN1/PPIA/DPYSL4/GOT1/AKR1A1/BIK/SPAG4/GFPT1/B4GALT4/PSMC4/HSPA5/SRD5A3/GMPPA/MDH2/ENO1/TXN/ISG20/TPI1/TPST1/CLDN3/PGK1/MIF/TALDO1/ELF3/SLC25A13/SLC…
HALLMARK_G2M_CHECKPOINT	HALLMARK_G2M_CHECKPOINT	HALLMARK_G2M_CHECKPOINT	190	-0.378979961897655	-1.82780627793803	2.28141932894353e-06	1.14070966447177e-05	4.80298806093375e-06	3533	tags=51%, list=29%, signal=36%	NASP/TRAIP/PLK1/BUB3/PRIM2/AURKA/POLE/NUSAP1/KIF22/HNRNPU/CHEK1/E2F4/NUMA1/MKI67/CDK4/TRA2B/CENPE/TROAP/PBK/ABL1/PTTG1/TOP2A/TMPO/CDC6/PLK4/E2F3/FBXO5/KIF15/LIG3/NOLC1/SLC12A2/ORC5/NUP98/TFDP1/CDC20/INCENP/PRC1/EWSR1/CENPF/KMT5A/SQLE/CDC27/RAD23B/TTK/CCNB2/MCM3/BIRC5/CCNF/SUV39H1/UBE2C/AURKB/MAD2L1/CUL4A/RBM14/SYNCRIP/TOP1/KIF11/KPNA2/STIL/SRSF10/TPX2/ILF3/PRMT5/ESPL1/MAP3K20/CHMP1A/CDC45/HIF1A/K…
HALLMARK_MTORC1_SIGNALING	HALLMARK_MTORC1_SIGNALING	HALLMARK_MTORC1_SIGNALING	192	-0.380937337937475	-1.84020675062465	2.73692855345703e-06	1.24405843338956e-05	5.23814077216656e-06	3518	tags=51%, list=29%, signal=37%	PNO1/IDH1/PSMA4/UBE2D3/PSMA3/SLC7A11/ELOVL6/PRDX1/RIT1/TM7SF2/CXCR4/PLK1/HK2/AURKA/CTH/SRD5A1/ACTR3/ETF1/ATP5MC1/TMEM97/PSPH/TRIB3/ERO1A/HSPA4/IMMT/CACYBP/SHMT2/LDLR/CCT6A/SQLE/SLC9A3R1/HSPE1/DHCR24/GGA2/GSK3B/NUP205/GLA/CCNF/BCAT1/TUBA4A/SLC1A4/SERP1/AK4/STC1/PSMG1/PSMD14/ACLY/CANX/PDK1/SLC37A4/BUB1/HPRT1/HSPA9/MCM4/RRM2/CDC25A/FKBP2/STIP1/PPA1/EBP/LDHA/YKT6/SERPINH1/GAPDH/HSP90B1/PPIA/GOT1/MCM2…
HALLMARK_APICAL_JUNCTION	HALLMARK_APICAL_JUNCTION	HALLMARK_APICAL_JUNCTION	178	0.365431315353027	1.86489667728783	3.50153707546029e-06	1.45897378144179e-05	6.14304750080753e-06	2634	tags=40%, list=22%, signal=32%	SGCE/VCAM1/PECAM1/SLIT2/CDH6/MYH10/CLDN5/TSPAN4/AKT3/CD34/SKAP2/ARHGEF6/JAM3/NFASC/MYL9/FLNC/EPB41L2/CD99/ACTG2/COL16A1/LIMA1/THBS3/INSIG1/CADM3/DSC3/VWF/ICAM2/CLDN15/MAPK11/CX3CL1/CALB2/RRAS/CD209/PARVA/SIRPA/FBN1/KCNH2/ACTC1/ACTA1/NECTIN3/CRAT/ADAM15/PBX2/DSC1/TSC1/ADAMTS5/SORBS3/ITGB1/ICAM4/PIK3CB/MPZL1/RSU1/DLG1/THY1/ADAM9/CD86/VCL/MMP2/CDH3/PIK3R3/MSN/GNAI2/ACTN1/ICAM1/TMEM8B/SRC/ALOX15B/PTE…
HALLMARK_OXIDATIVE_PHOSPHORYLATION	HALLMARK_OXIDATIVE_PHOSPHORYLATION	HALLMARK_OXIDATIVE_PHOSPHORYLATION	194	-0.373621782549925	-1.80752524360958	4.48958622859999e-06	1.72676393407692e-05	7.27058498558703e-06	4064	tags=51%, list=33%, signal=35%	IDH3B/CYB5A/HADHA/PRDX3/PHB2/ATP5PD/IDH1/COX5B/GPX4/COX6B1/MPC1/ALAS1/ATP5F1D/MRPS22/MRPL11/MRPL35/ALDH6A1/ATP5MC1/COX7B/ATP5F1C/PDP1/SUCLG1/ACAA1/NDUFS6/POR/IMMT/COX8A/ATP6V0C/IDH3G/BAX/ACADSB/MTX2/NDUFAB1/UQCR10/NDUFB6/ATP5F1A/TIMM17A/MRPS15/SUPV3L1/MRPS30/RHOT2/SLC25A6/GOT2/NDUFA2/ACADVL/NDUFA8/NNT/NDUFA6/SLC25A11/DLAT/ATP6AP1/SDHA/UQCRC1/HCCS/CS/NDUFA9/PMPCA/HSPA9/NDUFS1/ATP5F1B/FH/ECI1/SLC25…
HALLMARK_COAGULATION	HALLMARK_COAGULATION	HALLMARK_COAGULATION	135	0.382522585036856	1.8715327216918	6.02965323137621e-06	2.15344758263436e-05	9.06714771635521e-06	2031	tags=33%, list=17%, signal=28%	CFH/F8/A2M/PECAM1/GNG12/ISCU/PROS1/ACOX2/C3/GSN/CPQ/C1QA/THBD/C1S/FN1/LRP1/CLU/CSRP1/VWF/CAPN2/FYN/LTA4H/CTSK/CFD/TIMP1/TIMP3/ANXA1/CFB/KLF7/SIRT2/RGN/FBN1/C1R/C2/RAPGEF3/THBS1/SERPING1/PF4/TF/PRSS23/ANG/SPARC/ADAM9/PDGFB/HTRA1
HALLMARK_DNA_REPAIR	HALLMARK_DNA_REPAIR	HALLMARK_DNA_REPAIR	134	-0.409575726860581	-1.87801167058643	8.13763895729504e-06	2.71254631909835e-05	1.14212476593615e-05	4121	tags=50%, list=34%, signal=33%	GMPR2/SAC3D1/POLR2J/RFC5/POLB/GPX4/SRSF6/POLR2I/ARL6IP1/SNAPC4/RAD52/RAD51/PDE4B/POLD1/RPA3/EDF1/BCAP31/SMAD5/GTF2A2/ERCC4/POLR2D/POLR2A/ADRM1/PCNA/STX3/ELOA/VPS28/RALA/MRPL40/POM121/TYMS/LIG1/MPC2/POLD4/UMPS/TP53/CSTF3/DAD1/NFX1/TSG101/DGUOK/HPRT1/TMED2/APRT/POLR2G/ZWINT/RBX1/TAF10/MPG/CCNO/SSRP1/RAE1/FEN1/POLR2F/POLR2E/ITPA/CLP1/POLR1C/PNP/TARBP2/NUDT21/NME1/VPS37B/SEC61A1/CANT1/POLR2H/NELFCD
HALLMARK_UNFOLDED_PROTEIN_RESPONSE	HALLMARK_UNFOLDED_PROTEIN_RESPONSE	HALLMARK_UNFOLDED_PROTEIN_RESPONSE	105	-0.415668163669928	-1.8402306505897	5.18824060299407e-05	0.000162132518843565	6.82663237236062e-05	3043	tags=43%, list=25%, signal=32%	ERO1A/WFS1/IGFBP1/EIF2AK3/NOLC1/NABP1/EIF2S1/KDELR3/EXOSC5/CNOT6/SPCS1/DNAJA4/SLC1A4/SERP1/GOSR2/NFYA/HSPA9/ARFGAP1/ATP6V0D1/ZBTB17/TATDN2/IMP3/SRPRA/NOP14/ERN1/HSP90B1/FUS/NHP2/POP4/PSAT1/HSPA5/RRP9/EIF4G1/CALR/PDIA6/CHAC1/LSM4/SRPRB/YIF1A/WIPI1/XBP1/ALDH18A1/HYOU1/EXOSC4/EIF4A3
HALLMARK_ANGIOGENESIS	HALLMARK_ANGIOGENESIS	HALLMARK_ANGIOGENESIS	35	0.544771519884449	2.04371781588236	0.000257984801838871	0.000758778828937855	0.000319485822710676	1926	tags=54%, list=16%, signal=46%	KCNJ8/THBD/JAG1/PDGFA/SLCO2A1/S100A4/LPL/FSTL1/ITGAV/POSTN/FGFR1/TIMP1/CXCL6/CCND2/PF4/JAG2/NRP1/APP/LUM
HALLMARK_INTERFERON_GAMMA_RESPONSE	HALLMARK_INTERFERON_GAMMA_RESPONSE	HALLMARK_INTERFERON_GAMMA_RESPONSE	174	0.297613147091513	1.50396512522386	0.00207604450497072	0.00574140017234539	0.00241743165151385	2262	tags=30%, list=19%, signal=25%	CFH/VCAM1/SSPN/SELP/FGL2/SP110/BTG1/CCL2/IFIT1/IFI44L/C1S/IFIT2/RSAD2/ARL4A/CD74/CSF2RB/VAMP5/IFI44/IL4R/NOD1/NFKBIA/CFB/FAS/CD69/CASP1/EIF2AK2/BST2/IFITM3/LAP3/IFIH1/IL6/C1R/IFITM2/JAK2/TNFAIP3/SERPING1/IFIT3/IL10RA/CCL7/TXNIP/PTGS2/PTPN2/LY6E/CD40/CDKN1A/ST8SIA4/CD86/NMI/FPR1/SECTM1/HLA-DMA/MX2
HALLMARK_ESTROGEN_RESPONSE_LATE	HALLMARK_ESTROGEN_RESPONSE_LATE	HALLMARK_ESTROGEN_RESPONSE_LATE	196	-0.312801859280867	-1.51124847861986	0.00218173206549125	0.00574140017234539	0.00241743165151385	2693	tags=44%, list=22%, signal=35%	KLK10/ITPK1/XRCC3/SERPINA5/DNAJC12/TOP2A/SLC24A3/SIAH2/CDC6/PLK4/WFS1/RABEP1/PPIF/FKBP5/DNAJC1/NRIP1/CDC20/CA12/UGDH/SLC9A3R1/DYNLT3/MYB/SERPINA1/GLA/SLC26A2/SGK1/OPN3/SULT2B1/SLC1A4/STIL/GJB3/PGR/FDFT1/IL17RB/RBBP8/NXT1/TSPAN13/CCNA1/CYP4F11/HPRT1/KIF20A/PRLR/TFPI2/ARL3/GAL/AMFR/ST6GALNAC2/UNC13B/FKBP4/FAM102A/PDZK1/LAMC2/SLC2A8/LSR/SLC27A2/RAPGEFL1/BAG1/IMPA2/HOMER2/ST14/FARP1/CISH/RNASEH2A/TST…
HALLMARK_HYPOXIA	HALLMARK_HYPOXIA	HALLMARK_HYPOXIA	190	0.281341107259414	1.43951461539328	0.00254203976501128	0.0061662499147763	0.00259631575359002	2026	tags=29%, list=17%, signal=25%	SRPX/PPP1R3C/CAV1/CAVIN1/GPC3/UGP2/AKAP12/BTG1/DCN/JUN/FAM162A/IDS/ZFP36/CAVIN3/BGN/S100A4/DUSP1/MXI1/RBPJ/FOS/WSB1/LOX/SLC2A3/ATP7A/TGFB3/GPC4/PNRC1/KLF7/TIPARP/ATF3/IL6/ACKR3/PCK1/ENO2/CDKN1B/LXN/BCL2/NDST1/HAS1/TNFAIP3/CDKN1C/DDIT4/PRKCA/FOXO3/SELENBP1/EXT1/SCARB1/BHLHE40/NDRG1/PGM1/CDKN1A/CITED2/PDGFB/RRAGD/PGF/PYGM
HALLMARK_IL6_JAK_STAT3_SIGNALING	HALLMARK_IL6_JAK_STAT3_SIGNALING	HALLMARK_IL6_JAK_STAT3_SIGNALING	86	0.360502474582237	1.63755227256661	0.00258982496420605	0.0061662499147763	0.00259631575359002	3553	tags=50%, list=29%, signal=36%	A2M/JUN/PLA2G2A/MAP3K8/IL13RA1/CSF1/CSF2RB/IL4R/TNFRSF1B/FAS/IL3RA/IL6/TLR2/CD36/TNFRSF1A/CD14/PF4/CCL7/PTPN2/PDGFC/IL18R1/CSF3R/CXCL3/STAM2/CXCL11/CXCL1/PTPN11/HMOX1/STAT1/TGFB1/IL10RB/IL7/IL6ST/CSF2/REG1A/CD44/ACVRL1/IFNGR1/CCR1/CXCL9/CNTFR/IFNAR1/SOCS3
HALLMARK_INFLAMMATORY_RESPONSE	HALLMARK_INFLAMMATORY_RESPONSE	HALLMARK_INFLAMMATORY_RESPONSE	194	0.281729478117523	1.44253010766553	0.00398037451923363	0.00882159891075464	0.00371435743610722	2375	tags=30%, list=20%, signal=25%	AHR/PTGER4/GPC3/APLNR/SELE/CCL2/STAB1/IL7R/GPR183/EMP3/CYBB/NLRP3/CSF1/RGS1/C3AR1/TIMP1/CXCL6/HBEGF/IL4R/CX3CL1/SELL/C5AR1/NFKBIA/TNFRSF1B/CD69/EIF2AK2/MSR1/IL18/BST2/CD48/PTGIR/IL6/TLR2/MARCO/CD14/SLC4A4/GABBR1/AQP9/IL10RA/CCL7/ICAM4/P2RX7/SCARF1/LY6E/CD40/CDKN1A/NMI/FPR1/VIP/IL18R1/ATP2B1/CSF3R/CXCR6/EDN1/SERPINE1/ITGA5/SCN1B/ICAM1/CALCRL
HALLMARK_APOPTOSIS	HALLMARK_APOPTOSIS	HALLMARK_APOPTOSIS	156	0.302440708884452	1.51409025529002	0.00405793549894713	0.00882159891075464	0.00371435743610722	1968	tags=29%, list=16%, signal=25%	CAV1/DPYD/SPTAN1/FEZ1/BCL2L2/ROCK1/TGFBR3/DCN/GSN/JUN/BGN/CYLD/CLU/LMNA/IGFBP6/TIMP1/TIMP3/EMP1/ANKH/ANXA1/GADD45B/FAS/CD69/CASP1/GSTM1/IL18/ATF3/IFITM3/PPT1/EGR3/IL6/ADD1/SOD1/CFLAR/ENO2/CDKN1B/RHOB/CCND2/MGMT/CD14/TXNIP/PEA15/TIMP2/APP/LUM/CDKN1A
HALLMARK_ESTROGEN_RESPONSE_EARLY	HALLMARK_ESTROGEN_RESPONSE_EARLY	HALLMARK_ESTROGEN_RESPONSE_EARLY	196	-0.300332272534753	-1.4510038111412	0.00494360460272613	0.0102991762556794	0.00433649526554924	3346	tags=43%, list=28%, signal=32%	KLK10/TTC39A/ITPK1/AKAP1/RASGRP1/SLC24A3/SIAH2/IGF1R/MYBBP1A/UGCG/WFS1/UNC119/GREB1/PPIF/FKBP5/NRIP1/TBC1D30/CA12/SLC9A3R1/TGIF2/DYNLT3/MYB/ELF1/GLA/SLC26A2/OPN3/RRP12/SULT2B1/SLC1A4/SLC7A2/ABAT/PGR/FDFT1/IL17RB/RBBP8/NADSYN1/ZNF185/NXT1/PMAIP1/MREG/MLPH/KDM4B/RETREG1/ARL3/AMFR/DEPTOR/TGM2/FKBP4/FAM102A/PDZK1/KRT18/KRT8/SLC27A2/AQP3/RAPGEFL1/TSKU/BAG1/ADCY1/FARP1/RAB17/MUC1/CISH/CELSR1/SLC2A1/SLC…
HALLMARK_COMPLEMENT	HALLMARK_COMPLEMENT	HALLMARK_COMPLEMENT	187	0.274400162336092	1.40590368681386	0.00544048174581592	0.0107829566223171	0.00454019226202825	2321	tags=29%, list=19%, signal=24%	CFH/F8/ZFPM2/DOCK4/C3/PRCP/CPQ/C1QA/C1S/FN1/ME1/LRP1/NOTCH4/CLU/S100A9/CSRP1/FYN/LTA4H/TIMP1/FCN1/DOCK9/CFB/CASP1/F5/LAP3/CTSL/IL6/ITGAM/C1R/C2/S100A12/CDH13/ZEB1/LIPA/JAK2/CD36/TNFAIP3/SERPING1/CTSS/DOCK10/ANG/EHD1/SPOCK2/CEBPB/TIMP2/ADAM9/PDGFB/SH2B3/WAS/PIK3CA/SERPINE1/GNAI2/DUSP5/FCER1G
HALLMARK_INTERFERON_ALPHA_RESPONSE	HALLMARK_INTERFERON_ALPHA_RESPONSE	HALLMARK_INTERFERON_ALPHA_RESPONSE	78	0.346344014282819	1.54088914869581	0.00560713744360489	0.0107829566223171	0.00454019226202825	2055	tags=33%, list=17%, signal=28%	SP110/PROCR/IFI44L/C1S/IFIT2/RSAD2/SAMD9/CD74/LPAR6/CSF1/IFI44/IL4R/SELL/CASP1/EIF2AK2/BST2/IFITM3/LAP3/IFIH1/TMEM140/IFITM2/CD47/IFIT3/TXNIP/LY6E/NMI
HALLMARK_MITOTIC_SPINDLE	HALLMARK_MITOTIC_SPINDLE	HALLMARK_MITOTIC_SPINDLE	180	0.275376894969901	1.40897880550061	0.0144612881939848	0.0267801633221941	0.0112758582409238	2469	tags=29%, list=20%, signal=23%	SPTBN1/SYNPO/ITSN1/DOCK4/SPTAN1/PDLIM5/MYH10/ARHGEF3/RAB3GAP1/ROCK1/ARHGAP29/GSN/EPB41L2/PKD2/NET1/ALMS1/MID1/NOTCH2/NCK2/STK38L/DST/CDC42EP1/SORBS2/CDC42BPA/CLIP1/KLC1/RFC1/NDC80/FLNA/RAPGEF5/ARHGAP5/KIF20B/KIFAP3/ARHGEF2/TSC1/PALLD/SMC4/TIAM1/DLG1/TUBGCP3/ABR/CDC42EP2/CEP57/OPHN1/VCL/DOCK2/RABGAP1/APC/TLK1/SUN2/SMC3/MARCKS
HALLMARK_ADIPOGENESIS	HALLMARK_ADIPOGENESIS	HALLMARK_ADIPOGENESIS	174	0.26786052490653	1.35361253970311	0.0154981382476791	0.0276752468708556	0.0116527355245708	1565	tags=24%, list=13%, signal=21%	SPARCL1/FABP4/ITGA7/FZD4/PTGER3/OMD/CAVIN2/STOM/CAVIN1/SSPN/ITSN1/LAMA4/SNCG/HSPB8/C3/ADIPOQ/MYLK/ALDH2/LTC4S/ITIH5/ME1/ARL4A/LPL/SULT1A1/VEGFB/SORBS1/ANGPT1/LIPE/LEP/CDKN2C/PPARG/EPHX2/ACADM/MGST3/STAT5A/SOD1/CRAT/LIFR/RTN3/CD36/BCL6/FAH
HALLMARK_P53_PATHWAY	HALLMARK_P53_PATHWAY	HALLMARK_P53_PATHWAY	191	0.263114121514351	1.34613349686747	0.0176957150305923	0.0305098535010212	0.0128462541056931	2028	tags=29%, list=17%, signal=24%	STOM/ISCU/BTG1/PROCR/CTSF/SESN1/PLK2/JUN/FAM162A/PDGFA/RPS27L/IER5/DDB2/S100A4/ZMAT3/FOS/WWP1/HBEGF/CCP110/KLF4/RRAD/CCNG1/S100A10/FAS/CCND3/ZFP36L1/CASP1/COQ8A/TM4SF1/GM2A/TSPYL2/ATF3/TM7SF3/RALGDS/RAP2B/RXRA/CCND2/CDH13/VWA5A/JAG2/RPS12/FUCA1/DDIT4/BLCAP/VDR/FOXO3/SLC19A2/TXNIP/NINJ1/ABHD4/APP/NDRG1/AK1/CDKN1A/EPHX1
HALLMARK_IL2_STAT5_SIGNALING	HALLMARK_IL2_STAT5_SIGNALING	HALLMARK_IL2_STAT5_SIGNALING	177	0.258152206321131	1.31382256845833	0.0192696895069684	0.0321161491782806	0.0135225891276971	2345	tags=32%, list=19%, signal=26%	SELP/AHR/FGL2/AHNAK/GUCY1B1/SWAP70/PRNP/ITIH5/ABCB1/ARL4A/MAP3K8/PHTF2/CSF1/ITGAV/SLC2A3/IL4R/EMP1/SELL/PRKCH/GADD45B/TNFRSF1B/CCND3/CD48/IL3RA/IFITM3/SCN9A/COL6A1/RHOB/PLEC/BCL2/CCND2/SPRED2/DENND5A/FAH/MYO1C/CDKN1C/TNFRSF8/GPR65/ST3GAL4/TIAM1/IL10RA/NRP1/BHLHE40/NDRG1/CTSZ/HOPX/RRAGD/CD86/DHRS3/CD79B/FLT3LG/IL18R1/CD83/TWSG1/NCS1/BATF
