# Supplementary material for: Identification and analysis of oxidative stress-related genes in endometriosis
Source: Front Immunol. 2025 Mar 7;16:1515490. doi: 10.3389/fimmu.2025.1515490 (PMC11925871; doi:10.3389/fimmu.2025.1515490)
Supplement: Supplementary file 1 [file DataSheet1.zip › raw data/09_IMMU_cell/CIBERSORT_result.txt]

	B cells naive	B cells memory	Plasma cells	T cells CD8	T cells CD4 naive	T cells CD4 memory resting	T cells CD4 memory activated	T cells follicular helper	T cells regulatory (Tregs)	T cells gamma delta	NK cells resting	NK cells activated	Monocytes	Macrophages M0	Macrophages M1	Macrophages M2	Dendritic cells resting	Dendritic cells activated	Mast cells resting	Mast cells activated	Eosinophils	Neutrophils	P-value	Correlation	RMSE
GSM296884	0.0150720749019602	0.000671905795126813	0.0501683458831881	0.0829253236752062	0	0.00663358807615598	0	0.0431634881220966	0.0358936288897897	0.0147918176246402	5.9716588187859e-05	0	0.0280998803817342	0.313425687636438	0.0160807186153011	0.327317594657829	0.0132159912787359	0	0.0186176065101582	0.0239907192292437	0	0.00987191213420745	0	0.758541727561287	0.698389816009774
GSM296885	0	0.0905498130689045	0.0369867529494552	0.149296134712825	0	0	0.0228731503880319	0.00875868724527373	0.0752291478579711	0	0.0856127973471288	0.088890242985513	0.0461964590804929	0.0352591527148004	0.0557513559269837	0.126963833325214	0.0363554882027183	0	0.141276984194688	0	0	0	0	0.363097644542565	0.932668851688481
GSM296886	0	0.0483491930465117	0.0677096650166198	0.0470288680076364	0	0.116220188805333	0.0149889626456258	0.0276097854671282	0.0102924854889477	0	0.0603078555358056	0.0309817216727312	0.100381670029292	0	0.0554257761301458	0.195232988857881	0.036280108149323	0	0.161714964677689	0	0	0.0274757664693302	0	0.318194491444327	0.948783533319797
GSM296887	0	0.0775398465095938	0.286001484038517	0.0662158840627552	0	0.0572661529831893	0	0.0209821490673	0.0545492552937808	0.0260509350643907	0.0105508531521625	0.0143832101598735	0.0342434695345408	0	0.0426535737177805	0.17049022859398	0.0124509520097875	0.0337611477812815	0.0928608580310671	0	0	0	0	0.468955982660846	0.884108210798738
GSM296888	0	0.205841101072137	0.213428684951966	0	0	0.175336121868137	0	0.00258408601426744	0.0208120307405031	0.0627171192887981	0	0.00222916680641505	0.0769448270935758	0.0212051435890776	0.0400034227072443	0.0675834871054079	0.0283204386254513	0	0.0305874710014833	0.0524068991355363	0	0	0	0.447323814511988	0.896098005400995
GSM296889	0	0.0436772841536295	0.0491788733605352	0.0560438291541218	0	0.18772975378661	0	0.0558862566390345	0.00349532372886019	0.0132657599361573	0	0.0691161231696438	0.0603935356409316	0	0.0480918112477594	0.221153310956312	0.0119869014260695	0	0.129341438863109	0	0	0.0506397979372256	0	0.229794281030406	0.985362348453283
GSM296890	0.0409076339044493	0	0.0944655200004403	0.134785598479916	0	0.0867194626759826	0	0.0224430882891385	0.00986328153620872	0	0.0237281844352883	0.0257716387161701	0.069267364357494	0	0.0364004522312382	0.320238644898325	0.0160285170221433	0	0.0860909255763401	0.016176301849079	0	0.0171133860277861	0	0.287696471899151	0.963103886494256
GSM296891	0	0.0237447184436178	0.0281117476731423	0.10351677991286	0	0.0264106152215894	0.00326099696633348	0.00162812728367054	0	0	0.0346160046882605	0.008526938478844	0.357668409626068	0	0.0271421594580036	0.294697829882287	0.00405962561121144	0.00209727569596646	0.0845187710581457	0	0	0	0	0.557776806911094	0.836890843411726
GSM296892	0	0.0266109296633519	0.0784239784450522	0.21586988520933	0	0.0836732886582333	0.00700343803714755	0	0	0	0.0712105459270693	0.0355967388553098	0.0410762472472637	0	0.0284138121694336	0.211619764896953	0.0168693067553617	0.000367805132589471	0.127737759617259	0.0317945653461597	0	0.0237319340394859	0	0.401444239712311	0.915094461942321
GSM629719	0	0.0643857388034738	0.0762629666595815	0.0906927845521463	0	0.118732938651501	0	0.143391330646973	0	0.0347692174310809	0	0.107727075822418	0.0585570699246494	0	0.085999743954438	0.167632523714086	0.0152132629598159	0	0.0366353468798369	0	0	0	0.03	0.145184307601632	1.03228601970778
GSM629721	0	0.0510173725547131	0.197885919829763	0.163111013073395	0	0.0806492172324977	0.0149617956655491	0.0256889338198443	0	0	0.0262149493918313	0	0.0401568783835604	0	0.0161296722300076	0.263646155374479	0.0312737681844293	0	0.0784602630290251	0.00364805542462679	0	0.00715600580627858	0	0.502370697169711	0.866020732916563
GSM629723	0.00109987180806559	0.0306153143443434	0.039305785060392	0.190267495070631	0	0	0.00154558877092981	0.044770828885323	0.0378308397801306	0	0.0932691742532703	0.169453543306503	0.171790807495189	0.0119208393274944	0.00288230431993838	0.0719378449425644	0.0165929340561359	0.00166246178800723	0.115054366791083	0	0	0	0	0.498113075380609	0.866262787065002
GSM629726	0.00377636802559316	0.00629954207532107	0.3214421406758	0.245723350153417	0	0	0.00781262290081448	0.0178264441207571	0.0394522480965306	0	0.0262235427429127	0.0234929921841016	0.0351770161580035	0.0126635139006981	0.0176952273645766	0.171087619258636	0.0117187132637986	0	0.0507390885373544	0.00686829345408885	0	0.00200127708759609	0	0.626490876204513	0.781764420133838
GSM629728	0.0288221339860002	0	0.149358918959518	0.257558617109137	0	0	0	0.0221120097260621	0.0248997789059358	0	0.0180949528839106	0.00805558794751098	0.093544067960277	0	0.0200089504338244	0.21497547851042	0.0102510897845046	0	0.151857585179446	0.000460828613453041	0	0	0	0.502044451242157	0.868321558145597
GSM629730	0	0.0518863235482463	0.0588502174201478	0.0559681817672359	0	0.0924170697713629	0.019435985903465	0.0081722169976859	0	0.00661397497273714	0.08378884097894	0.0138386611674332	0.0917537040791968	0.174309601644389	0.0764620039960945	0.0681208456216757	0.00727895302611204	0	0.0230870686724146	0.0463693060508017	0	0.121647044382061	0	0.471246324684294	0.882191952144642
GSM629732	0	0.0800478922654868	0.0450204687792719	0.000880468512738882	0	0.244716332158988	0	0	0.0132574458865507	0.0296793366446185	0	0.0500621109489328	0.0494288193267061	0	0.0461780788322067	0.189007022444934	0.045743054028676	0	0.131569160883637	0.0744098092872522	0	0	0	0.200292237114817	0.998404624693615
GSM296875	0.030418372791314	0	0.00689239429091596	0.150492242568224	0	0	0.00556285073073195	0.00626913337076071	0.0351474372892812	0	0.234550031054171	0.205700676248715	0.0379156507065772	0.0363931098292827	0.0127135058522271	0.0860873643320693	0.0241596185949115	0.00358251826692187	0.124115094073897	0	0	0	0	0.440676084879263	0.915739167591664
GSM296876	0	0.0751640950710337	0.0707257119878828	0.0346031702976186	0	0.224533287681225	0.0485269393751769	0.0364780665791782	0.084592677772792	0	0.0120600698118409	0	0.103884502336417	0.0371795652666293	0.0222212043255622	0.216175827329261	0.0088821946980401	0	0.0249726874673429	0	0	0	0.02	0.173104344238226	1.01130707185573
GSM296877	0	0.101465346417079	0.164755806556545	0.133699921749109	0	0.0836145060988825	0	0.0267284076313671	0	0	0.0223370545726368	0.0604487001676748	0.0558766094629133	0.019707964764336	0.0335410434402885	0.132233000115438	0.037138226446906	0	0.12444754566131	0	0	0.00400586691551448	0	0.545241714583331	0.844893043888398
GSM296878	0.0452997225071434	0	0.0314682886336341	0.20256456949588	0	0.00898758756837647	0	0.0350950482049987	0.107718219051211	0	0.240172539026877	0.0804613310630347	0.0450422116349855	0.017426671261748	0.0332918390718102	0.0532941548572008	0.0202277082198747	0	0.0789501094032254	0	0	0	0	0.311496038322154	0.979659655125871
GSM296879	0.127187093839557	0	0	0.000539206618572783	0	0.116546851247213	0	0.0100484278808736	0.0881708684352785	0	0.145930330518659	0.197912789005476	0.0727995038228045	0.103341743600018	0.0212361782167231	0	0.0526917594818221	0.00346078395103084	0.0536817808035098	0	0.00645268257846139	0	0	0.33422743195643	0.962157073347053
GSM296880	0.043325035931297	0	0.0183184964700703	0.188775768227118	0	0	0.0193126329974089	0.124379934497828	0.0250296836793946	0	0.174314200571443	0.173694343405406	0.0443543736323038	0.0425782881196196	0.0226834115860891	0.0558527222309286	0.0203822551835261	0.00732994213083043	0.0129948505620572	0.0266740607746788	0	0	0	0.31370544012104	0.98847069856053
GSM296881	0.0681849935328815	0	0.0189043866667554	0.331206330359446	0	0	0.0165472867074546	0.013058060972544	0.00632575866222459	0	0.0876020264812052	0.156865220812984	0.0566741818811749	0.049014828167986	0.0231852357446482	0.0930381946977448	0	0.0110067178312248	0.068386777481726	0	0	0	0	0.325124005250558	0.968042164241347
GSM296882	0	0.0765252605448886	0.0281155646821751	0.263983214873664	0	0	0	0.146469087483317	0.0247848544026343	0	0.0620410690260413	0.101392273998152	0.0729779024689935	0.0679817273208342	0.0368989276553964	0.0509046502347265	0	0.0183565742935792	0.049568893015598	0	0	0	0	0.219699071955723	1.01042429910099
GSM296883	0.0361480057367308	0	0.0157784001084026	0.0697760939665656	0	0.10370044255247	0	0.0747386479515116	0.0869933067294977	0	0.0978624077872959	0.190219439349478	0.0622460701592795	0.0370227469147202	0.0202939222138961	0.0376884313338308	0.0456228063366747	0	0.121909278859647	0	0	0	0	0.341847682988507	0.955296959444342
GSM629720	0	0	0.0480389354252021	0.050701771279732	0	0.156888539294296	0	0.020012226520411	0.062076384913579	0	0.0553171087750981	0.192412888009114	0.0468620803992856	0.01881158455431	0.0308156684869661	0.146155546647264	0.0268260370896974	0.0140454846522804	0.131035743952764	0	0	0	0	0.263204873017164	0.986999305049904
GSM629731	0.00780776983291216	0	0.0168661373147024	0.0788311778496446	0	0.155048625970533	0	0.0606018651357926	0.036869423962398	0.0366918439332356	0.0615298250781544	0.109870977617811	0.037024150961032	0	0.058626950485469	0.170318158552643	0.04215438490083	0.0047816612372676	0.122977047167575	0	0	0	0	0.205267403517434	1.00762352703177
GSM629733	0	0.0777346910245304	0.0759421349913428	0.0988786577412322	0	0.107204798412704	0	0	0	0	0.0280881156768274	0.0248959737410095	0.179951809141124	0	0.0628346761480489	0.177797605767652	0.0266018949297708	0	0.0610779938346165	0.034771947457138	0	0.0442197011340041	0.02	0.179697094568462	1.00585242697488
GSM629734	0	0.036194074489852	0.0307165208582183	0.24053530844156	0	0	0.00881420292770432	0.036632487444766	0.0248906924860865	0	0.0953492801635723	0.154143594999926	0.0097918296490476	0.0192021361998356	0.0216309220586026	0.20294427727473	0.0140966419594373	0.00724576945176024	0.0978122615949005	0	0	0	0	0.422353631097661	0.909186990055203
GSM629736	0	0.094803129845461	0.0657986167087287	0.2618727342629	0	0	0	0.0978529498987119	0.0405459885045319	0.0232339710975897	0	0.0554717527363189	0.0377704417833355	0.0419663043372283	0.0581954050370394	0.0915736308837811	0.0213018015659625	0	0.109613273338411	0	0	0	0	0.344568491732651	0.942197928431579
GSM629737	0.0045539701250325	0	0.021171345236874	0.126243445071749	0	0	0	0.0633223446024662	0.0457479644221068	0	0.0649373164975542	0.316638256644285	0.0240235394190412	0	0.0197203709332979	0.130236644079132	0.0144718640888843	0.00335886360344436	0.144625514630013	0	0	0.02094856064612	0	0.401603788215811	0.938640771675447
GSM629738	0	0	0.0485600045145005	0.134204165264339	0	0	0.0280867887328962	0.0255254205450331	0.0370848735756145	0	0.0648511294444059	0.250056148362349	0.0388984750814355	0.0230177374988768	0.0159599847106921	0.119462518698465	0.0242774116070752	0.0274490224804169	0.1625663194839	0	0	0	0	0.309323247313655	0.976997927240548
GSM629739	0.0219702874516164	0	0.00878539049837547	0.1327581702567	0	0	0.0025231646903365	0.0376669277622313	0.0687007615303568	0	0.213134749272929	0.0234264588174612	0.0279156431101374	0.201036293763154	0.0141964793147611	0.0768036429478051	0.0138669335288342	0.0187425342395903	0	0.105057615963704	0	0.0334149468520067	0	0.555199266050445	0.833701810028118
GSM629740	0.0712507355118898	0	0.0131386145932964	0.0384684899044477	0	0.190780348537096	0.0029951073543623	0.00546703488091364	0.00722726109300702	0	0.0312256900314237	0.0869987596172814	0.074388168150997	0.0127264449809906	0.0189418736450398	0.268603176577866	0	0	0.126729176605294	0	0	0.0510591185160956	0	0.206877629523757	0.99669425242686
