# Supplementary material for: Identification and analysis of oxidative stress-related genes in endometriosis
Source: Front Immunol. 2025 Mar 7;16:1515490. doi: 10.3389/fimmu.2025.1515490 (PMC11925871; doi:10.3389/fimmu.2025.1515490)
Supplement: Supplementary file 1 [file DataSheet1.zip › raw data/09_IMMU_cell/expr1.csv]

	GSM296884	GSM296885	GSM296886	GSM296887	GSM296888	GSM296889	GSM296890	GSM296891	GSM296892	GSM629719	GSM629721	GSM629723	GSM629726	GSM629728	GSM629730	GSM629732	GSM296875	GSM296876	GSM296877	GSM296878	GSM296879	GSM296880	GSM296881	GSM296882	GSM296883	GSM629720	GSM629731	GSM629733	GSM629734	GSM629736	GSM629737	GSM629738	GSM629739	GSM629740
ZZZ3	7.65122728085583	7.74489365491024	8.14257186326119	7.90439981000708	7.82153782465028	7.99119164245368	7.75276153521638	7.75325209331599	7.39730531613794	8.49461063633014	7.65823182801232	6.68208029107237	7.44819393730203	7.59303446784568	7.90479337680177	8.81758178302937	7.89015912845259	8.55673561030727	7.76422197766512	7.72413309291221	7.67281008524539	7.24037612432784	8.55301600411788	7.3568519882548	7.47814902644285	7.87574732400754	8.49917422066451	7.87609720743574	7.28113644634128	7.79325845805247	7.73919327771595	7.75747617294739	6.77489975113553	8.01778949918075
ZZEF1	7.89701088620446	8.02511457011041	7.94514186022447	8.35520032424747	7.78237931162889	7.98928303833244	7.99278220174661	8.16308391034178	7.48607213915415	7.67783418969089	8.01896977406022	7.670857923426	7.7084451493641	7.4782893344779	7.35072307721257	6.92960759170512	8.11961803571095	7.85233366544348	7.0371064287662	8.22952906455889	5.95323965205882	7.36294578830056	8.17709555945199	7.74849070808238	7.64660392087259	8.00727442729872	7.02079492705946	8.02489194706073	8.30001319745457	7.63835154219282	8.32781774187047	8.08220416516195	8.18562871945523	7.85890497207376
ZYX	10.2911826807721	9.96934325800572	10.4441975383832	10.4916518276295	10.6155222727261	10.3087545059888	9.42040323793786	10.0530297055125	10.1692551809221	9.64883289799763	9.72847318130332	11.1306027047108	10.547532446255	10.4799993154734	9.94454841505681	10.0829259890338	11.0640522258622	9.29773963353846	9.7467270363555	10.1315000862868	9.88293910887608	10.508502235298	9.6272585120682	9.48863680927049	10.3539266624861	9.77384266500273	9.89895062239729	10.0565515092043	10.1867056464743	9.29342008086497	10.6116363140236	9.49988361772355	10.7406275454541	9.67052811408794
ZXDC	5.90101890889482	6.30669970345727	7.17371545453615	7.7756183797094	5.55171783779233	7.19447888711515	6.84066152026758	7.11575486976725	7.40070033070646	7.4372827593004	7.03784624481144	6.9199977146683	6.84360826309376	7.06283677533181	6.32820795901314	5.82154253957943	7.14158076886489	7.61861974490478	7.12203258083131	7.51190710049995	6.06836526668126	6.48003259657554	7.58805079082893	5.97069920887851	5.35905825878571	6.93645110148838	5.9794414203357	6.90589666764425	6.92778094159469	7.25842370684243	7.38048394733417	6.80324442407211	7.06974019010004	6.73775512122059
ZXDB	4.19644142452268	5.75704256432286	3.12467797235048	4.56961090586285	5.28191333290551	3.64305538842663	4.33245143166186	4.22159074448055	4.41994958264843	4.37792118315207	4.14127974152361	4.76347702599521	4.23027140013812	3.75422773153251	4.47353649664242	4.94757006828126	4.4751503936687	4.59526430724648	5.13119672666384	4.68566107324884	5.18107642889124	4.92045528020504	3.65673808382066	4.13888218134995	3.58314338188787	3.52514725370602	4.31342408147418	5.38387313650826	4.75212014087447	4.30212835718324	4.08403548390271	3.99540240267792	4.87763244674161	4.07344801766291
ZWINT	7.65239801748364	7.44161320084714	7.46814822079787	6.55679547026034	7.50917970815319	6.97702720414736	7.35514713331645	8.71650680517822	7.46916069061092	9.04046430438643	7.12480118736361	6.58131894067223	6.74633797245011	6.37234359128984	6.9440904389749	6.03222624198343	7.68795028277536	7.2515726546958	7.80063901053091	8.38569870826657	7.98169525619625	7.69971260804258	8.44656614570969	8.72232731072697	8.16712725280526	9.89637279102648	9.88938007300864	8.07500817488858	8.315850898645	8.70645858564875	7.94302033265716	8.19662713835231	7.3352109708081	8.22883705715492
ZWILCH	5.44762552421205	5.87836487465974	5.45706709923003	3.45518437013104	5.33101942813158	2.27495671131943	4.99897428833656	6.04508359438065	5.85320914871654	7.42676864240676	4.65963661851147	4.25507790265932	4.8942922846861	4.37561564277063	5.24728256558626	4.3534084872771	6.06975220954357	5.38688924970252	5.4603053016681	6.15624016317951	5.87135504749052	6.20765445412904	6.39109237118435	5.6811473797084	5.54097145022073	7.0886050780803	6.7108268449297	6.03322758037494	5.45847286888811	6.02304735725123	5.70280292115718	5.55155995172258	4.17662234308925	5.22800420530401
ZW10	8.15568269011727	8.4242375606521	7.94534732168526	7.19670334432553	7.7596606754873	7.72707943213829	7.56467570808075	7.81831516484243	7.67559255469461	8.36104038235058	7.26665339318064	7.80463144704489	7.73365009533928	7.29243572939505	8.0816676083465	7.91392891604442	8.31603775553705	7.71027702717242	8.4050757242887	8.13538019116742	8.38150502654538	8.16379177364276	8.05670942157576	8.30131923519906	8.10550280360712	8.21350799875073	8.50342682366452	8.11150361576646	7.99278033098032	8.31693652356075	8.34811544480606	7.96097036280102	7.59821693735215	7.88065003985461
ZSWIM8	9.03944387062612	9.00874671512176	8.71957571520653	8.11273424756579	8.40991937984915	9.06397497027006	9.27486713706085	8.90468872312436	8.92955270260445	8.90847069785618	9.14148746260454	9.13115652001709	9.29515126279053	9.31558827909119	8.74699202563435	8.47544919846958	9.04528676269788	8.61224458782982	8.93955403665596	9.16928099355039	9.06018039130277	9.15864510523392	9.04153942088366	8.89009368656531	8.8431996257794	8.75823984134727	8.32270259647945	9.01591184520086	8.89430864729507	8.5998800228506	9.12006884936836	8.90857599566113	9.4994738321578	8.70255282686368
ZSWIM1	5.97230999449554	5.9659030727227	6.0336669876911	5.43710032957126	6.50877482812727	6.24139072657739	6.10670144939451	6.16209776984827	5.68462570256259	6.00492029676144	6.36424089614947	6.26983915080078	6.270665073294	6.72685508105567	6.04656021145173	5.51252906202201	6.86053640163673	6.77835629621061	6.15372867853136	5.77192725809075	6.07138000654027	6.67564157077055	5.81538659061772	6.50038832036261	6.4845247621431	6.05441906378698	5.87467663427445	6.26695669215552	6.27537445106009	5.54732964487321	6.44120973101781	6.3208873656006	6.09407976652994	6.02163275337681
ZSCAN9	7.0870441569026	7.79136763937639	7.28803625020248	7.25637619914461	7.75629173453347	6.8063740565489	7.02589852639366	6.93391146905101	7.1082609882648	7.93649326712615	6.81358023245256	7.45013851276964	6.9507316791018	7.02794331538747	7.3228785099398	7.30992691979378	7.55877531513352	7.66614113295883	7.44715905470887	7.00972878260636	7.93101861447296	6.85662752781134	7.82700329613857	7.26399324267007	7.53208417021747	7.43839680037761	7.5220244268394	7.31606523730646	7.83064926016104	7.49147862813553	7.85422494764565	7.22512499323974	7.2333163035729	7.01073119303716
ZSCAN5A	5.98876556340864	6.99688517670095	5.54961886625431	5.35148522834861	6.42569739416324	5.30444331360208	4.66850662819767	5.11596155411836	5.38339286940996	5.90955262482464	6.42088423529879	6.14869575138688	6.36996358172405	5.58296448345075	5.72417910792233	4.87810867783343	6.44371610345838	6.45287475183336	6.02701534181573	6.3679283777278	6.54095260791795	6.22678612011057	6.10571369982202	6.65296442882754	6.3360567740396	6.30755248037937	5.89948321266727	5.58626924373304	6.56637886066508	5.88020194278882	6.25717124915273	5.96316700204151	6.58325411253526	6.14363545545826
ZSCAN32	7.50001154093105	7.89695909419315	7.50311977647373	7.29254848105922	8.26815332103807	6.86894967883835	7.10862611254413	7.67167609013523	7.19040371820164	7.59191473946473	7.59422180520076	6.86199119391596	6.8901671244391	6.9707799728051	7.49661058531997	7.40666990727185	7.37120016279739	7.38199253912594	7.69120510519047	7.36032454832173	7.85895649985947	7.53468632175981	7.54026085737789	7.54833013425876	7.50906602600788	7.97879697302829	7.88528040383574	7.17310168353016	7.95581752334313	7.83870269043145	7.69883505528132	7.95984672026388	7.05232408616447	7.43446215462554
ZSCAN31	6.81666417772103	7.23994673258607	6.56685768409773	7.02798856037824	7.5893040439732	7.38961858164757	6.86139264563093	7.70038412562476	6.63558989837179	7.50594417876884	7.43783001058145	6.04473162787302	6.56641412217788	6.66812973717441	6.77235940588965	7.95084111392376	5.83192417750423	8.45131242333381	7.12507090016976	5.49275913197045	7.212442660843	6.36301982988286	6.50621335344802	6.60555888820105	6.30542766852463	7.37486754820054	6.90891261352468	7.22065914782886	7.10808857236744	6.64067054607206	6.22785607896212	6.02164174833604	5.52870667895383	7.87706124357881
ZSCAN26	7.13340311495147	7.20027266959018	7.47826715827527	7.11192751587379	7.73550589342746	7.72606114466945	7.72206368675653	7.24806950046189	6.54913135773879	6.93613907300003	6.93275221897775	6.86793499245475	7.04596189026151	7.42320974486023	7.27909823462303	8.44480802063764	7.09839214688561	8.30915975799248	7.14452994742832	6.77951269460833	6.65895959098387	6.81962990255886	7.8698078949249	6.61344297746028	6.27518620200905	7.23086961160441	7.56167566742589	6.84923931715304	7.0466908038795	7.26193031761256	7.18616238824373	7.12308312933688	6.0824647041533	7.59561423636885
ZSCAN2	4.40275729731419	5.35164207556581	4.53175455363749	4.93222234966437	4.70936860236115	3.78428637835674	4.82889189204458	3.48063845909498	5.93734408971723	4.27171028404632	4.63708912773842	5.36794855259845	4.76149607963062	4.75667527853257	4.34071348022586	4.09952060835198	4.10420967910143	5.37840843203563	4.27327007742919	3.92027172984406	4.37987301694449	4.19662918766834	4.99435234728965	3.73278261980385	4.98404489827781	4.40418957137651	3.92336081675117	5.09644528878732	4.83864919997667	4.16897612241516	4.61860836815171	4.43671095043211	5.72512642257668	4.17934428916782
ZSCAN18	9.48572770237853	9.95808317320866	9.81447278154925	9.9766214625512	10.0349074710836	10.1101426919818	9.64835521439248	9.23973841189835	9.76095456328138	9.39034983920395	9.86808991739038	10.0180610478078	9.96298220856609	9.99005005505231	9.45502270335925	9.57800487452175	9.67486715986039	10.0669926205766	9.55949710525903	9.49202242270794	9.26803363941453	9.71317331096625	9.7808730156409	9.46740155926267	9.65963675757649	9.46056104146399	9.50817162054471	9.53704329717343	9.64468266287774	9.97815742419007	9.53787333385342	9.71992253259802	9.53641729896001	9.93669961324411
ZSCAN16	5.5037444081532	7.45560742703043	6.27517416122372	6.44262070133461	5.74891922775965	5.29809102138664	6.15642585326867	5.64254674052777	5.51653174670689	6.59646793960078	5.49587307517557	5.49824371321059	5.42848258518008	4.56522824379641	6.48405753110758	5.76244894202827	6.54667087240964	5.66577474851421	4.3275650832187	6.1414350426157	6.51320555421858	6.09046581409077	6.52285544524746	6.50956826730425	6.42036896605679	6.76359746162497	6.70783947667467	5.00484878225469	6.84186601781299	6.0623768012388	6.85245141618455	6.61126833101642	6.35411815448064	6.14439115102735
ZSCAN12	6.26669639335679	7.65347950498478	6.4254857095301	5.92182985077539	6.41407318123368	6.51593673977554	5.89154293534266	6.1346500815756	5.90119043159509	6.30396030556378	6.30396030556378	5.57714794691631	5.97263622514391	5.6372366909897	5.94916546924053	6.83487823298425	4.99206500259258	6.6439863895514	6.68087753518934	6.06895448192455	6.38757706451605	5.1945087314286	6.18694587156372	5.95632928472573	6.9885242173696	6.42131765895524	6.15500322310491	6.29104394220934	6.46598453437903	6.28111708781432	6.09115227742536	6.19937934939741	5.92900918448133	7.1310517973616
ZRSR2	7.74365560417634	8.54302348719554	8.28355813888577	8.41545482711478	8.33433255750814	7.95571712842917	7.77048578067097	8.14103222669581	8.00547266067366	8.19429721988965	7.77857985772723	7.56662351470078	7.80391481778593	7.9814453967636	8.19394798841452	8.60247991590416	8.00649128903569	8.29610855569567	8.44802074452749	7.52941647650915	8.06609550171154	7.73626919272487	7.83796139081273	7.99038206707909	7.99861827174451	7.98385071140151	7.86392088228573	7.91840120405078	7.9106876440751	7.98548451034784	8.34407517695971	8.1995696460547	7.54531883670295	8.25266758680944
ZPR1	7.37486074445565	7.63466993756317	7.89694433563413	7.40881598419672	8.15763549397824	7.91440116838304	7.2638287507395	7.54989718436993	7.67142786244242	7.58405383033556	7.9015627670287	8.09516372484346	7.98105729923065	7.60575143165368	7.7899147484117	7.26686171702065	7.76865297732806	8.13265222244182	7.8392457388775	7.76991319492334	8.13456953101158	7.98251753955091	7.86939326257028	7.6403705490599	7.8879668082693	7.81855446107251	7.66983356522622	7.73221970983518	8.09065575956256	7.60075002219269	7.91713496859568	7.73951542456563	8.14909728544544	7.76922036336808
ZPBP	4.57351488893983	4.89640205890012	5.10212515390744	4.95200288631293	4.48992882037113	4.05860783018277	4.800914533085	5.09629052631779	4.16226461288422	5.03244498722465	4.06323727521707	4.79811302466638	4.52145573416462	4.85626768876857	4.59543772950038	4.5365003309179	5.32144984061114	5.35293640325641	5.02958871396538	4.43699338057718	3.39524551110803	3.37543216861411	4.52769089070399	4.8653358591946	4.53509317807909	4.64481364757353	4.12426585709034	4.74268968617365	4.06716544510251	4.44849480798819	4.26770817693847	4.15720729416346	4.58623259350935	4.81808772984591
ZP2	4.19075681490426	5.29806927808481	2.8452052278112	3.9895227365041	3.78789804294005	3.20448995033822	4.2628231198308	2.89964858357302	4.0841875569311	3.8941115048936	3.26878159693612	4.17264790475078	3.68533180837634	4.87983702098162	3.52735267016417	3.42182502882016	3.54496181695336	3.35117319513553	3.36854616494721	3.14178855690526	3.77570994603974	3.05580421770494	3.22213039220803	3.24141856778295	3.7507136940431	3.3141453130633	2.89673801459246	3.89385348838137	3.74432387313095	3.12590391103719	3.17886732322891	3.65165398635987	3.93192975123482	3.71692412234845
ZNRF4	6.28285508973986	6.54103296081649	6.40530031475293	5.694216275357	5.77388070998286	6.17607242903761	5.13267173184219	5.6853545767479	6.57231975500324	6.16853301293906	6.28265675620506	6.82501756664254	6.50305535508156	6.78954758578782	5.82101293976312	5.95888149861345	6.20742727462086	5.92925016767922	7.58606560546209	5.74845327178121	5.67549145300147	7.22405923781782	5.59774506815173	6.17033171106312	5.9698618848108	5.76983827800608	5.74676303915748	6.60294318214516	6.25063397919538	5.65858560587414	5.98013293266348	6.16489265812737	6.33800590590695	5.90828282354447
ZNHIT6	7.88748223873223	7.46674129989256	7.96339847634807	7.82208093479822	8.41837262584091	8.67148079472048	8.04954295114112	7.89452533772964	8.33066628904702	8.11073844571833	7.44338423516196	6.78516043912653	7.80417190874032	7.61559063702479	8.02910864280391	8.84547811723813	7.33945209670042	8.16044404992057	8.07976194674439	7.4815259592255	7.09305031562302	7.75549275236226	7.84136985190588	7.90593092027167	7.70368153239611	8.12994247104965	8.10921835405248	7.80766479276862	8.00863280073396	8.415622961736	8.0061542211774	8.06388178109186	6.6465756257049	8.31838440216911
ZNHIT3	8.87080254599027	8.91357024074501	9.05332552858353	8.77649125508406	9.12882984748375	8.67968023666983	9.08915855368573	9.1097331436902	8.67121558729452	9.49478549371005	8.99551199636298	8.9198199470432	8.11140220820414	8.79011645826714	9.18023328649101	9.32018730296298	9.13391094804459	9.73516378278234	9.09665377959399	9.04721076160173	9.4868722339119	8.63398478371922	9.25680927904198	9.1544487597047	9.06884936670102	9.35406743987964	9.63491887998539	9.00736046749187	8.9460911386247	9.21367153365416	9.05472189570811	9.20365291995763	8.71624329768016	9.31359187659772
ZNHIT2	5.46997444587675	7.04834275162434	5.23085643979755	6.45568183606711	5.51621188142564	4.93205216767786	5.24230438454488	6.15537372606064	5.05796048837002	5.4437139533744	6.43642085075033	6.25015499471914	6.53681402056751	6.52955669373479	5.16735432494949	5.17928533650214	6.24039798026517	4.43498179179312	5.72103108368148	6.69708555233128	5.54542408746091	5.30170917383709	6.26043219590782	7.28067813933453	5.71713472658182	5.80504297291844	5.76812071391268	5.35426295787151	6.16637398230065	5.77292818521231	5.43837905208363	5.87526420730417	6.88986017306952	5.48294490248921
ZNHIT1	9.14474903753003	8.41722927927692	8.91084412880295	8.85804041862348	9.33439672422513	8.83813484732864	8.66154998993929	9.01760155698522	9.11954636145495	8.88683415617719	8.95073814906859	9.73611589918165	9.46096546320979	9.19716227840524	8.71546361454629	8.75476803094705	8.99360125410936	9.07361074372551	9.03687478231654	9.48651192586303	9.2433209489521	8.91097484544644	8.8857660937288	9.29835766917715	9.12906451677561	8.92542137019701	9.11698122287534	9.07504056488862	9.1637032197536	8.8387088674136	8.91801276135907	9.18220273879645	9.68484083913884	8.88724889857844
ZNF93	7.5470777885253	8.39829548197106	7.40898666889977	7.50100575290537	7.41900689830346	7.26004611175877	7.2144833838324	7.28462229359892	7.40058952633111	8.76807445486619	7.30200332457712	7.09155766953906	7.28876143693232	6.83754443003289	7.67176263021765	8.03216532375797	7.80893386823734	8.5358708767639	7.68713917359671	7.57381993390443	8.40333769211118	7.80218461156548	8.0873576489887	7.64905001890782	7.76965924161423	7.96920825004615	8.24661228832864	8.07406750486625	7.37347768852285	7.37507851009134	7.75387177413831	7.48155965124571	7.34453286700874	7.80542703745374
ZNF91	7.58705727848725	7.76797412860514	7.93114459968741	7.39749810142256	8.26090298688314	7.85820668770758	7.18744686618559	7.57153781169704	7.05130215589743	8.09997623202182	6.92548000209573	6.46696206251373	7.67402191974511	7.84109895698324	8.06414301132719	9.34256942387318	7.73400819257782	7.78860237110074	7.80479462745994	7.67679814258388	7.53819927344334	6.61189742156014	8.30016965661406	7.68792198627356	7.17703515657734	6.62079882189366	8.31084095119642	7.23973067884535	6.52129875539669	7.88561338818876	7.0625028582304	7.45580233182356	6.63608401812294	7.71290818274799
ZNF862	6.56580889276447	7.43093476281972	6.63990793193061	6.66721231790341	6.52693729274728	6.06379509271651	8.03373443262548	6.83311677004989	6.12091410534259	7.01124030811306	6.99821470783199	6.68884048069184	6.96259857672264	7.1072122703785	6.48202919681283	6.05544364729514	6.35697709082223	6.61258454420278	6.68246127691057	6.41730541665575	6.88350884361556	6.03019889827322	6.5353535359213	7.50002615945043	6.0659439610757	6.74918927825385	6.15060650586651	6.89899785447376	7.0501847825647	6.58125819069136	6.70513720495544	7.24190717269722	6.67664043280352	6.7914587361345
ZNF85	6.80341903523066	7.02092018445387	6.54862810914594	6.47305165468423	6.69369837593256	6.42408112435909	6.84148657486911	6.6320571966829	6.13130227381283	7.31410673631857	6.09809891772992	6.26627143396262	6.44427396133872	6.85787807363669	6.82576684819153	7.26392917558439	6.99375525242923	7.58389404979012	6.84609458131463	6.63768631051125	7.65490664792804	6.04987764923343	7.8542017773856	7.06581200501908	6.60610717660489	7.16414120120833	7.44383297334396	6.93255373695549	6.44720246953562	6.84588711246285	6.51752464389474	6.38557295592686	5.97366434139364	7.03813594298781
ZNF84	6.54007601645674	7.40452492439221	6.60352060839855	6.83632608532948	6.31591896522665	6.98149886059342	6.8481413646389	6.63148745401771	6.65887990023613	7.26042421189204	6.46157934815902	6.33265738648033	6.56784050774803	6.90436079533169	7.26872931519124	7.94395783204319	6.77082187511661	7.95801895126967	6.93113794269487	6.12955012600399	7.24750624077694	7.2763054742309	8.20013093676924	6.39163380158485	6.93456661948851	7.05776782063927	7.61049264220748	6.7901370490315	6.35118205463237	6.62975037067707	7.19947991335302	6.84900223360626	6.2289969124186	7.39259532210645
ZNF839	7.52238276242124	7.94870264271538	7.27656554967989	7.10329340854724	7.64913956634518	6.85837662421901	7.49178090198242	7.17476927772414	6.97661811243639	7.55859247988049	7.69385534343384	7.32906308427623	7.149691404389	7.20628050565933	6.99108021424076	6.67205046118536	7.23957841513767	7.42641279698914	7.22235949835302	7.47162211438731	7.49840930964976	6.8718823306002	7.41472610247861	7.44895489464752	7.6408494654221	7.69631314283053	7.17385432076788	7.43835863212987	7.59914537249068	7.30122992752055	7.41148917823631	7.57390752685731	7.09258071371376	7.29660988987863
ZNF835	3.8288670942349	5.46247795626685	4.23293749543438	4.99374577683815	4.507699350477	4.01558580665732	4.15037342194102	4.09221344665348	4.23293749543438	4.19370802072175	4.45121876345072	5.51360744043088	5.113866302972	5.74496020211898	4.08177509156605	4.763127810452	4.32845854222186	4.56583579173533	6.12958869702893	4.40089104366272	5.01384945259428	4.99185522966009	4.15585637715255	4.49149875060186	4.25167755501269	4.14756985721871	4.21116993407987	4.92187455242861	4.87056434971516	4.43530244488677	3.97673763521902	4.54317797122306	4.45765315145909	4.81916311773652
ZNF83	7.49444551672575	6.85659666341306	7.95498889009435	7.90083893602415	6.69822193253799	7.82093452102475	7.75992011960551	6.84516986122901	7.45352059664237	7.57622724495688	6.78154691594878	5.9687558413237	6.87438368843134	7.11419997139653	7.35998029980494	8.63665685979961	6.35032755537931	7.96015785266046	7.17030902888477	7.2884436294715	7.12672482344129	6.85809444565852	7.28013164446924	7.16552045297849	7.10557626445775	7.45937271682962	7.89380783397328	6.85966583309674	6.64477488802996	7.91195487232104	7.70443047158575	7.58906556883283	5.9183139333471	7.58275944125115
ZNF821	7.47304256927768	8.1716971531656	6.53140426164015	7.3591485398145	5.14125913566706	6.66477024240212	7.77243114023077	7.08462711296815	7.23960761926025	6.8609812251972	7.30490599708257	7.60126969513645	7.50520191375642	7.68448429077222	6.5661934988168	6.61340733505868	7.51500560890678	4.16951586458769	6.83845885648899	7.16578648016339	7.42112572634966	6.97770700074661	6.97860570301257	7.57472124260022	7.5557016042555	6.67996458662786	6.31705648595234	6.67634423873024	7.31554555833314	6.30153880825311	7.0075323240978	6.88321253326397	7.86796291502062	6.75693642556855
ZNF814	5.48507144091807	6.34150148489536	6.18602654229769	5.22818639611246	5.20216655754763	6.23810814465984	5.56953850116428	4.82714048343356	4.79067191532591	5.79270845807726	5.23186457754545	5.38836526407101	5.55791284581606	5.34216314582549	5.04969144814361	5.01450680351852	5.67521932507771	5.18876203991978	5.37865431219469	5.53769699796076	5.64020700050534	5.70423509244464	5.58846606093788	5.17326303165329	4.93363742853769	5.48414386152143	5.25424165106858	6.32907408738096	5.29080248456691	5.19599895037677	4.99125172334174	5.23591142369394	5.2576998066482	5.58585178085922
ZNF813	5.68539307671445	6.2417388140257	5.67257352319526	5.245727776418	5.245727776418	6.20473194774541	5.41427465439183	5.14392369148482	5.3683537071134	6.31603275160372	5.65546039250461	5.15422791729081	5.38551771959225	5.27079931241152	6.04356731377659	6.05452702976694	5.15723353421516	6.14750948838621	6.33045818634525	5.40351580502816	6.26884875020309	5.12028269630773	6.3870919837973	5.98883228498893	5.72955143916555	6.10935626755006	6.11076592337532	5.22814609573509	5.58068853744062	5.37797140254441	5.82587200597621	5.91277521112294	5.19323707229748	6.01555653659968
ZNF81	2.05967149749327	4.39489697914831	4.63133095750862	4.42173230805636	5.04356193771225	3.84590791474102	3.65186555434701	3.87470018330874	1.89354921136131	3.28132172690752	3.50656992290473	3.89669356516309	3.23772098848192	3.55218909783819	3.30097355894778	3.74667700866103	3.81742412460065	2.97850274721454	4.94515937272505	1.71330704631746	4.56175381269973	2.38014026432582	4.06491860060563	4.3445305051119	2.58799622895364	3.52275142035755	3.41672557375186	4.25062072378984	3.67439009125495	3.69119615176187	3.35456539674172	3.71743408537275	3.55763719766168	3.41672557375186
ZNF804A	5.30644642479142	5.21127936564328	4.54301831675308	3.24340816713316	2.67896372388293	2.35266022587728	4.09121526146787	3.92256881387895	3.95640016871423	4.58648930074134	4.30532592523754	3.70415695292889	4.23257920554835	5.02236641664942	4.02273687195939	4.85145084075586	5.32028828509508	4.77397402769511	5.12111421188104	2.80577777695647	5.64965570116847	4.22186756095733	5.07880941502575	5.33924025800234	3.41289547336208	3.82912626615033	4.61322785973001	4.54244611686869	4.0187875203038	3.77586601716117	4.49235444653402	4.26435203673883	4.0928537839829	4.28947544912335
ZNF80	3.16618806198392	2.95609618398654	3.69679392995586	2.01931881110056	2.08209588287868	0.365882111525236	2.94646050218654	2.81332620275735	0.743727780496642	3.08476231867846	2.99629098592177	3.47852877648658	2.93384117688684	3.36096134883093	2.80306523711912	2.97656026489686	4.09536411765786	0.746987473680809	4.05257192812148	2.87204976802482	4.38758783798092	-0.283254048868991	3.81604676929029	3.8636392100232	4.22531122597463	2.375711308412	2.44686511239898	3.36002675094651	2.41402269359507	2.22055041712205	2.20857305393642	1.94805340509746	2.54414457702819	2.48323645622232
ZNF8	7.17684052756537	7.79066287483461	7.35005213715738	6.62177695065401	7.39213356953526	6.85182806649414	7.14488431993922	7.0746635881116	6.86096583607817	7.42466587553043	7.27742712089857	7.41132966288169	7.50325948159011	6.76181024613645	7.12802420559837	6.58768604733741	7.27146494603113	6.86890369278894	7.77228062003367	7.28612140667302	8.07763780684834	7.50777465987713	7.74536045481515	7.28499981479503	7.61312883834607	7.75599663559256	7.07739027248104	7.16072550052461	7.93805387238049	7.57780790333123	7.23987755999542	7.2000204394109	7.66842421998817	7.14055327439155
ZNF79	6.71457922449241	7.73470058326548	6.81630183807581	6.98756078607052	6.09965370007723	6.670763382083	6.97089333454141	6.75619483547241	6.84959050184935	7.30852804629784	6.68168974442035	6.97360792486306	6.8907821008882	6.36186777463925	6.67658518299086	6.75080125973496	7.11879545187554	7.26357341870826	7.08424961628484	6.81388766507875	6.94006786093327	6.72719298149358	7.09778961732645	7.02259406162363	7.0965059432577	7.07880571199293	7.01757243438484	6.75270944290061	7.43141308952339	6.87946650734755	6.96207866030507	7.56335803604788	6.7391010606981	6.45454884308026
ZNF787	6.33826764893325	5.90667056726204	6.31214069137919	7.32726288444693	7.23035633315898	7.09890541856524	6.70877626128261	6.73721871281551	6.10578890893365	7.15704348685684	6.88174708254799	6.99876076732379	7.19017842020229	6.83104474572526	6.27818735804921	5.85503646391378	6.67627855869825	5.2402538197729	6.60569176381778	7.15902905174265	6.53084658272177	6.7560022277948	7.15503660439876	6.70534275938848	6.78686956743185	6.63969668126052	6.53714630186342	6.796179105883	6.67826089095148	6.45803211255234	6.30115418511275	7.22470003684179	7.33459693024329	6.03314688130544
ZNF780B	2.3312072273772	4.43697495287594	2.84402316250026	1.79113929975089	4.18343607999895	2.51651591191682	1.12488620372014	3.78702102125065	1.03973082097154	2.81145730799312	2.51348248675261	2.83115828154817	3.07831133816687	2.62307811432891	2.77074642178975	2.9093938865057	3.41236791945806	3.98796620909883	4.54505773437359	2.6978083017755	2.58723538139983	3.67442244297264	0.749424181215384	2.2213091716681	1.2894921088417	2.52840001870091	2.4270980121422	3.06581132460763	2.66344328382066	2.8733647794794	2.68591933403522	2.67052554185807	2.79343567381287	2.31678207364889
ZNF771	7.44287335788054	7.29802284439744	6.36264929331205	7.01426175051852	7.53015269856224	7.23616226160913	7.26896843976357	7.18252973793558	7.38009632504081	7.10416933151245	7.22566063099089	7.93358226440539	7.49207448398858	7.88639147223663	6.98572101236564	7.30815961905257	7.34754434139935	7.66208805060735	6.69208057338717	7.56506389515849	7.46733359689536	7.36794333907893	6.92181942553558	7.51056823826249	7.7144407990142	6.98954252860191	6.95601545678049	7.47302528729452	7.42102200882311	6.84482354118345	7.07601294994623	7.02355854546032	7.50962587675911	7.18428822363833
ZNF770	4.87174818217535	5.27695203826045	5.29074637566698	5.00920302782661	5.87302650885	4.8088091523294	5.01246817531702	5.06142677656587	4.81525739645105	5.46102460801676	4.44537491939765	4.99638667210884	5.38790443108428	4.82062203336555	4.93435393537495	5.34104713394212	5.24022559460371	5.12210474503665	5.8316415399978	5.15861362808883	6.10851842766513	3.93385897106997	5.10392371298705	5.31736982057733	5.18265310495051	5.49588195257605	5.2047226630665	5.21314101287235	4.97332049152605	5.17391203430221	4.99346291300718	4.91776303282196	4.73250022809919	4.90028037026929
ZNF767P	7.2008745569264	6.7929211614821	7.25318562042222	6.86904180094895	7.84462924999543	7.00323860747543	7.32434098706359	6.907584360713	6.57774265279139	7.66308796571606	6.93038793518948	6.48197933640921	6.63759289233705	6.78207706399501	6.95035511631173	7.22936713824403	6.86216326041266	7.18703236519142	7.46764827712851	7.08922952740844	7.42708815998853	7.20772526559757	6.83728972004836	7.32760691223982	7.41607049588918	7.44549669808906	7.2511234656467	7.10748978916905	7.09429923027541	7.39896939611418	7.50774214007039	7.57911235210412	6.67619773543896	7.27729430810989
ZNF764	6.84911981207155	8.00211860543039	6.68478623987977	6.95310127912728	7.67372313181095	7.18844477965243	6.90163756602107	6.99479212839285	6.56634593887538	6.69998139365479	7.564402531278	7.32284438284268	7.71922535723724	6.98009638044428	6.82371687671102	6.72514840414588	7.08943945975347	7.4708751520444	7.48655909322259	7.2075641962133	7.1982663689402	6.84842156340556	7.50939877613702	7.26440002165141	7.71733275507199	7.45604136997709	6.84923288283024	6.97828940872919	7.63070049058631	7.0933633235711	7.25877395810208	7.3950495471729	7.68537297827537	7.36930230183155
ZNF76	5.91062159272915	6.69374596220715	5.6207837542539	5.93913605055444	5.45934857164764	5.5154424831477	5.57668974220277	5.90484203532081	5.55406248348355	6.48736565754191	6.08821873574109	6.40020933437306	6.20363396822168	6.14433587259804	5.54474027416832	5.21232211686527	5.75921317301468	5.77864854586452	5.5771996792948	5.74609112692279	5.64316025831937	6.45722182804833	5.90121261046388	6.09106502845329	6.51289932764167	6.06360424690346	5.87178764701817	6.19489106593188	5.99744893479513	5.86485857806329	5.97750141624073	5.71475119651895	6.37227338928616	5.80078884234274
ZNF75D	6.90930411316755	7.27822135779537	6.43196069452643	5.95427545808422	7.02098454257566	6.1874792342635	6.70510310942937	6.58906066283775	6.5878212186067	6.98079834246058	6.2630674792235	5.33438862145373	6.06467114337569	5.92733654956788	6.59706521689893	7.38127325448568	6.93048565680526	6.42868916555587	6.46025775551084	6.37333512426316	7.17067446843999	6.80609885717879	6.3174977638912	6.54534522907629	6.96836570180755	7.12365242065576	7.23121779387733	6.73702334550728	6.74874209685338	7.07143179562903	7.00227670954989	7.11705654597339	5.85582199327084	6.91640072297075
ZNF750	1.64106642581799	5.08782759440479	3.67354702137664	3.4578463123938	3.32103356360507	0.490747487236337	2.24276250060704	2.36072196872271	-0.763290478974386	3.30391693736323	3.69509724453288	2.89347212827589	2.34963015211008	2.68405769178578	3.29055271202618	2.89347212827589	1.38872952517703	2.88748104651533	3.02941487904976	4.49092713376985	2.20930638066332	4.80595345828352	3.89177601085156	7.05305738681677	3.57880812365113	2.31303283053833	2.19396326764414	2.29784302852475	2.16895791087184	3.47917639942967	4.94645826281706	6.83718575986215	2.68505001383819	2.0979518195023
ZNF749	1.85540004591258	4.69390252019264	3.03353356017492	2.51889043331561	2.21092270120133	2.18714523961409	3.11155521530358	1.11843474571702	4.6521669869063	2.40355306507315	2.37764519355477	2.48146613994267	2.48905223115949	2.92089010378295	2.25850674959157	2.86389077553672	1.55216326740799	1.7690187128456	4.58114480923874	1.2335972575098	1.7690187128456	4.10346699759707	2.31101093257516	2.18032414233239	2.05882597465893	2.33426939092265	2.3125263404334	3.27407094569489	2.68464757027309	2.69353418761334	2.51747386861657	2.97110970735553	2.40384133033691	2.79923607667234
ZNF747	7.58521010469409	7.570156236165	7.77433663860077	8.15517205388395	8.40406617192894	7.80882004989166	8.13091989289074	7.81919032868102	8.01609227945373	7.72824244600591	7.99761055714442	8.77152827371	8.44988601531614	8.61486086965542	7.64445435137389	7.7358964493015	7.97628853055435	7.96063747169793	8.79710007424749	8.17011400817545	8.39147633215378	8.57200599648312	7.65968256840844	7.66283963131793	8.65569882432777	7.92523468764722	8.029979696161	7.91647716340649	8.11568001790983	7.66898177097576	7.81742486578914	7.63806472891839	8.657189173498	8.07955090788202
ZNF74	6.1907552541285	7.35561483548319	6.39267786129805	6.24803478178494	3.33734954687925	6.13058162010274	6.10563443279979	6.27430689540272	6.21255912075238	6.29372872229429	6.12092645938442	6.34839008895329	6.94269038129856	6.53163430217584	5.96964742842692	5.16855283513919	6.5354121821727	6.31093682862791	6.17132145270555	5.97555107141171	6.91226688230568	6.11605446586753	6.82016124492616	5.74557370044251	6.59417960092074	6.58111752363255	6.12672227651547	6.03777086527414	6.74990548078318	6.30248841036271	5.63337156004409	5.55852161818432	7.15724163542423	6.02246595948627
ZNF721	9.73874501561869	10.4587736743244	9.9391933136249	10.50337587854	10.4200384455383	10.0636195780251	10.1956778232845	9.70889705932389	10.00897698271	9.93342612592052	10.3495637398614	10.3791321659178	9.79727740855952	10.2275160048475	10.2914050542978	10.7407916129858	9.50541855597118	9.77634861036709	10.520412974264	9.57999682638153	10.1538806118972	9.89533648733877	10.1541660846121	9.66346635551467	10.0850478275719	9.61417974267988	9.91213403717674	9.70280851513785	9.21173393287226	10.1033286909497	10.1843192783733	9.75897540041448	9.42568296641629	9.71063631511274
ZNF717	5.02368313699861	5.66801135258756	4.65110479273181	4.96938149223776	4.89104996290614	4.43516016237009	4.62431979975889	4.90180026275949	4.01074659994735	4.27600362694238	4.68705626324714	5.10167247110058	4.5259631953699	4.79072704241741	4.43389240046052	5.35580139739767	4.64661238831924	4.85109880045536	5.628532463178	4.58446102252426	5.34894257822572	3.76568313160516	4.84656693864031	5.26926118251993	5.24118473210216	4.59691363245958	4.80337939962487	4.71708873727637	4.73213574246705	4.64987111963367	4.45967178373164	5.31789816340317	4.98134394779477	4.42572642236597
ZNF711	3.35676388053013	5.35640528750611	3.85116955924361	3.57145311409992	3.56766065525686	3.46054910852454	3.12925089182878	3.32938063978166	2.97290211402978	4.8212890631784	3.93624592046748	3.60751594311726	3.71176370525379	4.04787113462519	4.06231263153619	4.07269089641922	4.32962104720223	4.76522011132673	3.85165784277859	3.7083870793713	4.50009677173118	4.12394836804005	4.96160575934927	3.97136867487847	4.51846148608763	3.64670029295018	4.27206553105644	3.85407453901504	3.55665356831347	4.3860063607132	3.83440450524603	3.41712638016375	3.54104928415968	3.56242398036242
ZNF710	7.53568886932876	7.73395377533912	6.98966056923614	7.42694905002154	7.41158619207504	6.82909534163069	6.6792414157069	7.04771558335567	6.97502174826083	7.16346471320109	7.25813935805981	7.42019400810982	7.25308772016623	6.88615154758494	6.83986318425195	6.17685606834065	6.7480241021699	7.14793731578685	7.33919207775668	7.08778239044727	6.43998621926029	6.22569480950498	7.1242034921767	6.3569704540811	6.88169323632385	7.00964456890417	6.9173180316492	7.01565801140809	7.25186120136352	6.99512742886607	6.97309847217899	6.86633840452217	7.60948440029642	6.48064604247877
ZNF706	10.1945553335719	9.77254067584779	9.90373234900295	10.309709461995	9.94699973316506	10.0248336899227	10.0415091224564	10.2692170850395	10.2050365224213	10.1399390212005	9.86071656134316	9.93011689573711	9.75813934116221	9.77283766395353	10.0548497141205	10.0869550600747	9.9562804852688	10.1113156607575	9.98131000999916	9.83319328379453	9.91402781577723	9.61849485502427	10.0796558818739	10.1877607113574	9.5059643478851	10.2920125122198	10.149437941531	9.91772317074255	10.2746109355945	10.0564508721642	9.80619355632465	9.89466905252467	10.0680173719292	9.96444923493872
ZNF702P	4.88269917200131	5.23664891297871	4.7504442959703	5.2351283984667	5.42702961420835	5.32677759002407	4.77697222138996	5.06687990447536	4.67676368103399	6.10354278873509	5.08306789268987	4.53294947894853	5.16740751529998	4.53605582726569	5.12597518874724	5.22690526295936	5.19347519613157	5.32110401736829	5.02592571231307	5.61490079815085	6.09138354253838	4.96832105430297	4.98599637555139	5.63027015193775	5.44857685823525	5.19914316622668	5.78689839294042	5.10366690161309	5.03632275296307	5.13300347537464	5.2462272802456	5.38206112071127	4.46289690431141	4.67227800608007
ZNF701	5.84741488290732	6.47656800354885	5.64495985041645	6.20143328318496	4.61868050563605	5.59577424029234	6.16200431127291	5.54664865796634	5.91827357559977	5.93419254198417	5.83728086802771	6.07698571460138	5.62302122263914	5.7996367211376	6.0332853366324	6.29396540051357	6.24611198784349	6.12210084530144	5.66844259315236	5.98800418498713	6.42541682124386	5.88581811435446	5.89539103369966	5.6864393718879	6.32220972752807	5.55316508864368	6.13307149134907	5.47202264945311	5.07581823973254	5.70212633807702	6.0901717824239	6.35315017774023	5.63903589538472	5.47542846695513
ZNF7	6.71613465300768	7.4858806217035	6.9954936345515	7.40532552279096	6.96261994659863	6.97114019616299	6.8837471157795	7.20464849810458	6.46260605734062	6.65784371159083	7.17638219715479	6.53466638499429	6.39500378099404	6.59022553534936	6.95411120001992	6.95111437759537	7.18890514644289	7.53069163966967	6.73103382691952	7.0634479348823	6.79807697573803	6.80742149341344	7.40022005690593	6.94025552137817	7.22803317781727	7.39868779375489	7.52135693639609	6.59163588479942	7.44539122926049	7.57476789886907	7.52812967767404	7.63115574032564	6.38418032591819	7.39774093359024
ZNF696	5.0108415035634	6.09703780550565	5.05789150929261	7.52604437667576	6.23109379500778	6.50592089829825	6.16080763049162	4.52573657060246	5.74307810703369	5.33681166340724	5.57865748081711	5.61484210319973	5.81316391303454	5.8345341331894	4.95761609406392	4.8736290997984	4.60450499805959	5.4787350201061	5.24394398374572	4.12627737003482	5.02786438640636	4.86052269574165	6.33398278608868	4.24112576157689	5.54898599435911	5.65391686988502	5.24602638881065	5.65564895121479	6.11038764025455	5.43324772748646	5.29952819376071	5.34210909415304	6.12079653187573	5.27316326667256
ZNF692	7.61998410764279	8.58741619134538	8.01924655786048	8.07735566444978	7.68083505440018	7.77549712449469	7.95133310823758	7.7767826441791	7.25662788616628	8.48813547374597	8.05581293284047	7.875922281858	7.87097766438855	8.03654736427619	7.86670767849712	7.92633641387623	7.80692525134727	8.64562889025344	8.0610985867316	7.81866761848079	8.41346768408541	7.76454105981456	8.15477662501405	8.15800125714645	7.99894762388021	7.88885566570576	8.34465263772835	7.28068591466535	8.01220754413291	8.21022977689979	7.37330039614837	8.09995626635273	7.93643556883778	8.03578762167776
ZNF688	7.77559854369251	6.43617802291837	7.37999573914411	8.21569704092611	6.49232731062031	7.84062277015072	7.4206919786806	8.21957915498875	7.72865338559028	6.90705954622123	7.88134335979431	8.51869453012642	8.17286703306734	8.58300970636533	7.2758274234148	7.26555554230099	7.6796703013364	8.10933425158011	7.79247803643783	7.08577558104949	7.60418496906505	6.35547362711938	8.02068747577409	7.83596830854975	7.54446496209476	6.93592473445848	6.88631680992776	7.51950138671672	7.36797301145364	7.00759252194999	7.66624901282629	7.59283499535716	8.00880559037068	7.41954400096927
ZNF682	3.24787026712067	3.14240878715711	3.9299437971734	4.67346227314022	3.04516056875641	4.12967159176233	2.62969112715617	1.67314079977536	3.45384295979852	4.58194802596509	3.05785002640683	2.86914889345475	3.2023715011147	2.87569169117399	3.00010159664467	3.8659867914499	3.06518229755066	4.7051247582382	4.16659279207758	1.88599710287378	4.980494395276	2.98716565879003	4.31292178478843	2.91439367120188	3.51480248875983	4.01054285224953	4.35164875582283	3.67437344665231	2.74757605816656	3.52733863397113	3.81561894721276	3.65023479623078	3.21244891895552	3.01573359182609
ZNF675	3.63695446830837	5.3828292910592	3.70650044855072	3.88110464017971	2.92672966690646	3.08496262704916	3.47017318654561	3.36158219179389	3.99251183286325	4.33984540163282	3.38185560444755	3.88008448540082	3.75537562565378	3.86525802734072	4.040016811129	4.08687653012419	4.1673239445012	4.13157040336871	4.30790936921926	4.1034893149611	3.68049576558742	4.12300010589763	4.78712449367401	3.79614100374944	4.2742822699788	3.82196207158626	4.58434381810167	4.07715523959091	3.52583499958409	4.00563002903842	3.57967849237158	3.68129094289359	3.24143095883178	3.70307812327306
ZNF674	0.191879693511078	3.06183355224079	1.06794440712953	2.07427817296691	1.39862918316086	0.601870392434923	1.06794440712953	2.45188701346995	-0.782072213905494	1.87170486055732	1.0030865374104	1.27602975331555	1.37200243255069	1.75940046559729	1.58540963820663	1.68595516304173	0.585603287258311	-0.211155503467622	1.26125227706436	0.972371379060398	1.05167730195292	4.47198889731805	0.585603287258311	1.38236207798424	1.26125227706436	1.27271432858364	1.30881395865614	1.27534270791933	1.14761189531879	1.28969085759294	1.17005575370989	1.09841426359486	0.863462650083506	0.995325139053636
ZNF672	8.2702010195187	8.08802474689262	8.02091924642271	8.13954861242092	8.63406270153105	8.04326077113841	8.2061557062443	8.25202799273479	8.12458692552073	8.17292807645668	8.41601096584746	8.56431511841028	8.55357836766139	8.07239849007586	8.04488890804767	7.56092045629737	7.8204168797653	8.3120526450583	8.65251189209945	7.87872195575492	7.97415674584009	8.35605660739641	8.05560873856191	8.46814251383344	8.16342925568707	8.2136028731245	8.04681098178767	7.84892145796272	8.33592040721727	8.11724245818142	8.02790518608903	8.30934154311831	8.85738642523334	7.67925942009128
ZNF671	6.76545583142523	6.9742108130368	6.67664149033127	6.22990857924791	6.76068651838453	6.12710835351981	6.20912703825022	6.02539328646773	5.94084588631516	6.40492433215765	5.89997416762786	6.34970566529363	6.11711925327155	6.29296557890284	5.96978242843564	5.85714920828261	5.91838242986047	6.12426546979378	6.60749000055679	6.2141264604481	4.90366432224876	5.71939470897674	6.10231755747958	6.23275965181718	5.782544750585	5.91142243021032	6.06714749562006	7.09494665044429	6.01830416838579	6.26722672867826	5.98599510546136	6.05187975993131	6.25959330453174	6.16872700348376
ZNF669	7.31197872830219	7.85894416763055	7.31657494642132	7.04767636885378	7.03447391597922	7.10699482683765	6.60921169322684	6.94965340965841	6.77550548489238	7.26274195270808	6.77946369875489	6.95733742748984	6.93074440362626	6.44160705324027	7.39946940824812	6.96169148915376	6.89152543504168	7.27868071242471	7.22885518387506	6.9576176142056	7.50378149539242	6.77288174486012	7.51315158962012	7.53475879434905	7.24148977189422	7.34962058168193	7.03996250557135	6.8547862501917	7.74223919348104	7.6994889621432	7.44382983437021	7.13297263640137	7.13101906698979	7.04530775665834
ZNF668	5.05085601225292	5.83415543330712	3.78939148453316	5.52836941359928	4.80174847425317	4.85738756949091	5.30520736588633	6.25496779060424	5.0430215066215	5.07531905581233	5.21360066828264	5.01428797150593	5.84032399015518	5.17159715600483	4.49450989129612	3.59475207270816	4.73792809480218	3.93737671877653	3.93737671877653	4.94207735206106	3.7855812159064	4.92555440513254	4.10498557596257	5.03699917492328	4.94207735206106	5.07314202092251	4.57263253591725	5.1541639010938	5.25906833067646	4.53095932584037	4.3900805448652	4.63647282237958	5.60489502313846	4.692768596799
ZNF667	5.74335445137361	4.62874787511156	4.27383527831091	4.20314539638754	4.05560781599659	4.44805366521905	5.86751089352305	5.5559945907554	5.17859387507571	5.35599912027324	4.34733495239171	4.35714378209962	4.63478042675265	5.27818503622611	5.09598220519641	6.30228939377482	5.97725163944845	6.09501530218514	5.63753512137665	5.70479223995311	5.24247681019006	4.99235866359426	5.38200091058699	3.87859741695231	3.93926593258984	4.85387630688127	5.51653328597417	4.95305894525905	4.80204817909328	5.73825225883838	5.06157415398025	5.45327274403729	4.13917862807162	5.28731182079289
ZNF665	8.7658597348961	8.74619801917211	7.80270241158773	8.27536769999575	8.1063056920507	7.5649773757475	8.54459519448672	8.35913875889284	7.97803270995798	8.19640396613852	7.97492957348575	7.75643339390335	7.89381590336191	8.06850339857733	8.38297405230028	9.32241049521701	8.10736338052837	8.93551770986473	7.8443021521151	8.43183616807774	8.64678451442797	7.9005635783367	8.21569040682929	8.28888011479848	8.40779369882303	8.0369736412534	8.94632540410347	7.87438126309659	7.70777002232419	8.61212566895534	8.20154298843727	8.3017292396498	7.53346691538649	8.32748757793982
ZNF654	5.42875698793486	6.74479908161169	5.64369527762692	6.09600937976206	6.20280218862346	4.89084486366643	6.10621068098024	5.87488857170997	5.31807693829422	6.71846386735443	5.7511214889788	4.7111456625856	5.02546836567532	5.36643246587538	6.59704663305834	6.58717491411987	5.92532481282493	5.09278377580457	6.77934647968465	6.04531675796172	5.30169980123318	5.18980756283728	6.35429788956191	5.83177349226673	6.67308133296559	5.79339227764056	6.44739147971974	6.28293109085235	5.09508239980525	5.82719132308131	6.32478835040775	6.27428624695498	5.35655996446296	5.7305463190989
ZNF652	6.98517758259439	7.7155786124457	7.60780392354538	7.26882342702008	7.02553032533059	7.51505576773002	7.36317332566076	6.98476821086942	6.9868138909373	7.07540187855535	7.05126888506677	6.66764599488786	6.55497689746519	6.63517953508643	7.90383840071185	7.82546132096189	7.29572519594632	7.19615192973533	6.92577438219555	7.57740583138528	7.10347105581815	7.00391522642406	6.91246639505528	8.98323114584666	6.80963239085588	7.25186641377695	7.22490080759669	6.70224717356381	7.04702977762516	8.18759945659054	7.03993448727963	8.13940598036992	6.53098409172918	7.47046952400293
ZNF646	6.19203973506306	7.55346658651928	5.49297314731829	6.44061284415722	6.78132826861722	5.90959760708023	6.40398364841714	5.71320146267408	5.90333531563595	6.53611316885319	6.25546378682208	6.38274838968402	6.45248622711397	6.45585653769072	5.53623461544553	6.29230825722037	6.13946226547821	6.3268971396198	6.61239581289177	6.22115415940293	5.58354721563142	5.86936580324425	5.83060613045988	6.79579596035408	5.94728931255657	6.01137107971929	5.90507642564169	6.83490925099429	6.41675045775104	5.94439997402802	5.79660566845507	6.08384664714547	6.67643301616293	5.86545631371496
ZNF639	4.69007285555842	5.47818026315209	5.95872565462702	6.80930056064363	4.53819680583204	5.26519076001822	3.74653665469161	4.15729937243206	5.04659381340995	5.28724314897034	4.92399635420368	5.5455466612393	5.00978534636742	4.64643971640168	4.81805871933063	5.59962777471962	3.38956668255498	5.77494196489372	5.41454639423834	4.1017428439305	5.4069717069562	5.9866227498747	5.56975941560557	6.00490198084547	3.67081589565344	4.95218118206732	5.758561108799	5.58609857434153	4.66785366309121	4.76294495765059	4.67199255755699	4.93531183680473	4.97404243995616	5.16593827064941
ZNF638	9.06455930647413	9.31764594945714	9.3989518891435	9.40760046166562	9.26116243526505	8.97797138909964	9.48946724825082	8.62765716691887	9.0537720646332	10.3501142398491	8.63488627359481	8.05843947865305	9.10466416156502	9.25059072576395	9.45823755463461	10.2839422357317	9.44203233310648	9.50044053331298	8.88559108360627	9.26709534263926	9.07055689556852	9.31125459656425	9.92314555270404	9.3800278083044	9.65676552214021	9.21363220787936	9.53361396266131	9.47035176237907	8.7775791630112	9.30971633512187	9.33388995359926	9.29923341655117	8.28130348590048	9.38684385692066
ZNF629	8.28580350947492	9.03786014973122	8.13894495680691	8.24144142766354	8.27117152507709	7.95320579754061	8.11058769989041	8.20580527039942	8.04073390937618	8.73084431330964	8.58457632054347	8.23091906278778	8.56117004142027	7.91392824778998	7.88300682843635	7.59594042112978	8.26658372530652	7.85325024298932	8.85683305882892	8.03546405700238	8.08510187126598	8.63929576034896	8.5495864385937	8.54320486914438	8.58758765386831	8.628577077919	7.8944149237268	8.54654751228346	8.84041662487734	8.29252606394136	8.26422193851281	8.35296236175401	8.51986003008275	8.29989618104351
ZNF623	6.04314570275591	6.53085076522341	6.56621072194781	6.59567086278231	5.59105860427967	6.65180429517878	5.53585113013185	6.15268147653538	5.39933105532173	4.92062340869839	6.10703775032738	5.56164796578935	5.94052779805776	6.36994036390445	6.20319249849859	6.95403077556921	5.8130374094729	5.66862849681704	6.61823636103777	6.36960945398778	6.45383132773895	5.4644409938849	6.83564055093575	5.98366642577312	6.52579090285925	6.44305756527144	6.41777074098658	5.43234059558424	6.47035100998305	6.55752570823221	6.28933066256664	6.26255439561368	5.81388188032283	6.59850789328359
ZNF614	5.32419043029889	3.77639171032194	5.54094441057981	5.50307017734651	5.66427731131299	5.29202894339651	5.41095075322412	5.62992154513869	5.11788685917161	6.10894868801361	5.4972566572578	5.03991498802425	5.59680836023415	5.24630350218903	5.51021515270932	6.42484008881816	5.85833255075772	5.97198497095575	6.09907602292378	5.43022438963715	6.00745902299536	5.59776989932546	6.04278917656942	6.10603779355896	6.04035560680936	5.42470959166126	5.80522407239266	5.4303877109558	5.30302328667625	5.07664794510049	5.54254700177839	5.45156705000043	5.38640251869362	5.51971801432792
ZNF613	1.61629448325825	4.27873464615961	2.62699270649784	3.42952482817652	4.98595019606776	4.24662077851341	2.12030971282235	3.75893599050889	3.98826314149548	4.20494236889042	3.46207916742065	3.26024336687558	3.28057675782493	3.20913656058803	3.8136569499865	2.9784932776936	4.00680902454812	3.62522638565035	2.5039707662751	4.10085257902482	2.65653443661123	3.6314013822186	3.18632601442241	4.34100269252603	3.12121115608625	3.64256071642646	3.84025364944427	3.62083275946542	3.13630360936399	3.71221896611226	3.42695199047881	2.97387540647102	3.27458427719018	3.29503037218398
ZNF611	8.37641977661925	8.87567164814273	8.72232897846097	8.87789122242055	8.70074803595487	8.53659448768222	8.81645574342398	8.19570158272229	8.63929353601107	8.75097893990004	8.65412543462674	8.78783077513918	8.49849602910516	8.67576715182442	8.86838019267772	9.04357768158268	8.12942654678629	8.66859801357977	8.68546934937302	8.68889309008915	8.89751011221145	8.92346207111938	8.82691580745439	8.67896087437515	9.11166551996897	8.45881820913041	8.53481132692791	8.10471080688625	8.09996594914901	8.88892960090931	8.84815605893395	9.14281482979823	8.1303108565151	8.32442002613258
ZNF609	7.99930610208039	8.68289963877884	8.0071662689486	8.52076256549819	7.85620382251583	7.96118255757494	8.16743764625692	7.75069379914772	7.71629870513905	8.46107790125059	8.44292452981105	8.18907759311688	8.37484061365333	8.15259595264922	7.8338290924508	7.29917083460619	7.88837010601492	7.76446921660401	8.24320803257615	7.81385574272625	8.10953623748076	7.80190811762144	8.35153363953229	7.44040977933539	8.3431451362286	8.09774411786687	7.14983501410647	8.28824927896087	8.47055972424599	8.06807165473648	8.09070125753026	7.91156989767082	8.20871580129389	8.16044662464905
ZNF606	6.58028657361981	6.40456350551782	6.81467553521372	6.16813326070778	6.89435742158867	6.48924805143324	6.80440658212041	6.59330960777922	6.47292900407509	7.76497756511058	6.51199641594383	6.01490845941045	6.3813758964273	6.67925481647106	6.694743047821	7.34372089437556	6.77860390203504	7.71561522351116	7.5402604143644	6.3114514664512	7.72463470313486	6.49903409099258	7.42680514923092	7.04402455802619	7.42006902050113	7.15606781978908	7.55573532844611	6.82634181903066	6.83900267341847	6.65606289478919	7.09554229729452	7.11776302601945	6.26479016845331	7.07651924899038
ZNF593	7.7441450323631	7.25073876498532	7.80910354295199	8.1991430592454	7.68971810042826	7.83329135271461	7.48858159850007	8.1854308123334	8.20647023502229	8.10036558811331	8.10947852283528	8.58416682901014	8.46036162192793	8.0363516629034	7.8288253948496	7.09895090236531	8.70109797459381	7.47656711612332	7.58388489808515	8.30136481984833	8.93181894904894	8.31022159547077	8.35224183464799	8.98083068578504	8.49659483804732	8.20352688493311	7.97478723058498	8.19446194853369	8.37934623370766	7.78761266529161	8.14894983652156	8.21849514230362	9.25761957159388	7.85370561806431
ZNF592	8.06790480357076	8.49766420216477	7.76569200961294	7.30784121649056	7.76114023012445	7.63566304997694	7.70287587277204	7.63754232018067	7.468819396677	8.30265515694143	8.19353414450828	7.87236512250792	8.22740497411186	7.78192223684947	7.7663810926729	7.49065302321693	8.0196976925408	7.78989129064203	8.38349329771288	8.19809530841367	8.35813347539045	7.88279507094337	7.79606867620349	7.99005005743812	8.00925371564754	8.00202574571415	7.72147793525596	7.90961681175601	8.10480686012865	8.10350432027327	7.75486738984677	7.63688428470038	8.26685932740777	7.52351067107514
ZNF589	7.73941738621121	8.41071480128382	7.20452649918987	7.20536377017129	7.15336221789946	7.25875127348537	7.18428204979323	7.33256338688121	6.82227810181735	8.15240204667629	7.74941190156994	7.51091974048407	7.36330717272035	7.62848501785717	7.36046962266112	7.14464305678027	7.71884991900787	7.28564452923276	8.11570884453155	7.4058920782029	8.05658668950637	7.77392344668149	7.31784219918226	9.31947292162172	7.75978633764119	8.03271596388732	7.83001073117909	6.85524200931486	7.84152153671313	7.80578939690628	7.18020596689995	9.34088981311331	7.14883638859307	7.3136337635385
ZNF587B	6.90867503766505	8.10671660081636	7.21730217234004	6.55689960931823	7.03063630753929	6.81289613647459	6.73668289427567	6.86684585893001	6.77092900340236	6.65625027228955	7.11041300992287	6.69852678345743	6.74178303590563	6.62350604121426	7.04512536517055	6.76787743953944	7.3448377193803	6.97515107698571	7.18165823667123	7.16586193652013	7.35714606859713	7.19469823416008	7.52765202856934	7.25827971755791	6.78291725345067	7.41569749573995	7.0467018878826	6.37277827919765	7.98094387392237	7.70736440904937	7.98963562370701	7.13732555086783	6.65135026775813	7.40486211682979
ZNF587	8.59681812970337	8.81884248685442	8.92200167650121	8.55707560977372	8.80946939542582	9.03850574890584	8.60706307697138	8.53187234964819	8.56289646066095	8.89653808689894	8.94924255294075	8.37718094317858	8.46934586301295	8.35285592867674	8.68135639748503	8.88739157892411	8.73209342523109	8.03422051648996	8.76482748986377	8.62279394544413	9.2882983003512	8.82917171963721	8.92170375602232	8.62782894434349	8.8855455604878	9.07434028043892	8.2650046552435	8.41609103114488	9.04969728649449	8.99276972866875	9.15278486022122	8.62885218019663	8.21355236270121	8.86722207913306
ZNF586	6.92247676619187	6.61999660868017	7.11345090878322	6.48631720599619	6.79294985985127	6.94302798203455	6.91501897738428	6.67702859498	6.29728721225126	7.67297053808714	6.68950032235326	6.24887328521277	6.30282062885269	6.57939636687409	6.86151173769009	7.04784641469798	7.13476857972574	7.41294262455608	7.06027763700644	7.0347272478793	7.3962678030632	7.39806199318577	7.06678801207432	7.65038960782609	7.19820358097057	7.33195738197645	7.46368465399541	7.20735888790948	7.08390654708993	7.22278766687669	7.21503370816491	7.2789156615293	6.38155709409753	7.14278711757729
ZNF580	7.83756641672717	8.06946498767339	8.68544703260047	9.69162276402545	8.74633997298987	9.48544055159148	9.15944165421197	8.12131132192205	8.76749762818887	7.96651118368584	8.81027257748139	9.36821891481714	9.56100986126079	9.2776760188692	7.94730474473713	8.243140496004	8.84150396090882	9.40528952877165	8.149459630767	8.36853026870792	7.66173786242765	8.57128845630499	8.74244942451777	8.451916491029	7.8015701046682	8.43016369985082	8.34107086161403	9.1398191196056	8.89542383669772	8.41659212399903	8.20062719948486	8.26521691122899	8.71555183335437	8.32710780361286
ZNF576	7.65582939201833	8.36246574559108	7.14836879342043	8.22557515928063	7.56123374322014	7.22888112804626	7.38438647639899	7.47324923904731	7.87716427608068	7.88425816225099	7.85518313951895	8.43424854525963	8.00231027533743	8.0221583060578	7.42970604427143	6.89980806051057	7.90904890869737	7.90944728710475	8.56027424982389	7.50771879987534	8.36358410235293	7.93196218166189	7.49639832629986	7.48115475265648	7.87597408023751	7.88509286499487	7.65804925137905	7.48337346817738	7.96804027808197	7.55233606643995	7.51812807056081	7.68690530724641	8.42410496470189	7.4538033986673
ZNF574	5.66688824512881	6.56998297656554	5.19326691900505	5.05108854378723	5.80325887447958	7.02789410256844	7.15774171160073	6.32933882525505	5.06111062224677	6.44983171692471	6.38526144300596	6.26909813270963	7.11770980102531	6.60246866961765	5.55338558316956	5.91734724836594	5.39667628392879	6.75861761291264	5.70343005993883	5.65045492543006	5.81862294606849	6.15397267118488	6.88097742551532	6.66949648935234	5.23781709783012	6.00983166442057	5.48702516780321	6.51294659216061	6.51224979884125	5.93258788941181	5.48044058980112	5.33916292515681	6.64062224097602	5.65336308715628
ZNF573	7.53234839715331	7.71946136646463	7.42538316146047	7.47604500313462	7.17914348548964	7.44338732869154	7.93770791089954	7.14785440768703	6.98054253355964	7.5566883682234	7.64617179527535	5.99967155919027	6.62543339509082	6.98172844336759	7.41908480733612	7.78909696210856	6.94414999853635	7.58802392816428	7.37939259515681	6.45816518839659	6.94026212235866	6.35400750408585	7.47956031752788	6.85505005001571	6.66089303391339	7.39794480757049	7.43025292027573	7.31930861371823	7.11275656947966	7.68488067822393	7.25979086879359	7.50448555864198	6.05076506373411	7.45485574082812
ZNF571	5.27783783815385	3.76628032451327	5.00418105898237	5.82776669802513	6.16986314888719	5.5072980825992	5.49519621713846	4.70933962853822	4.51605415160585	5.64861741660058	4.97535412687489	4.41883579782146	4.91356903110736	5.07943401722382	5.47425479614898	6.86544931223308	4.70429938161798	6.08536705002266	6.59248922161751	4.70429938161798	5.37699013162931	4.67878242672129	5.56840949218084	5.63495095493782	5.63250160198914	5.50157441233185	5.96854592787826	5.39539193310938	4.63974511184693	5.09980380537785	4.48778828906554	5.17182790135535	4.7441844718041	5.5376560578739
ZNF562	7.609429832747	7.96212441689114	7.37163630315282	7.36627206590507	7.46776078192337	7.38828450399281	7.65436884755161	7.29765528918373	7.45064997208186	7.85095722178285	7.3797132918007	6.72083661195786	6.97313898899048	6.59563049087752	7.64080482449416	7.33855517593872	7.08393312819685	7.22996446628325	7.60413349506675	7.50490299738419	7.56552697749447	7.64127378998949	7.50187131547142	7.08156684653694	8.16058022773385	7.92649277653492	7.68997197562427	7.40204970854871	7.8020329829099	7.83795516834164	8.09280644101408	8.00129298470383	7.11098510288433	7.4005993990973
ZNF557	4.61323291138166	6.13382343684864	3.44029588855141	3.13105950987419	3.74603883955837	3.08332909396894	2.95529419159766	5.1044752140279	4.13468832084499	4.46472924835176	3.81480490038243	3.22773003988229	2.66782973701507	3.6022544827626	4.2401109536745	4.46390034509351	4.1905573855192	2.98677847619832	4.34997814947827	3.7508374114348	4.74592734839281	3.55001646514435	3.61533880044662	3.55001646514435	3.8858441144616	4.62598451325379	5.23434885508234	3.53011441550119	3.76003554056864	4.54004943210248	4.63243514411502	4.68407311677224	3.55231778854426	3.2322668617697
ZNF556	3.75960257060373	5.50087523688344	3.75960257060373	4.42956821457067	4.60417794652976	4.03004485384637	4.01475745412851	3.48629678932846	3.88519589578723	4.96463032364395	3.65025093600519	4.44671786245997	4.31430891838029	4.52763383416837	3.59540278011465	3.62533111876818	4.16622587551594	6.04016710285823	4.33789161616691	4.54222414539607	5.11861023588248	3.68905297683821	3.78877878229146	3.86318342144937	4.48874351258211	4.57250381864738	5.08895665780705	4.64525165756156	4.81437425213825	5.16414307263108	5.37456790698644	3.92839909330163	3.48397635594788	4.57563203661985
ZNF552	5.60727730937454	7.13121009814514	6.30427361427374	6.55892521677146	6.22316694139922	5.71223101280787	6.50737370602212	6.18625347148079	6.69473637355093	6.22995716928728	6.88062011918903	7.56478420998551	6.49898446618182	6.96736036441408	6.50926519970905	6.18970175397474	6.2996776625295	6.81973934926314	6.40873958482376	7.29111823670979	7.2220852500126	8.09609291808727	6.82290788112271	7.12370271012829	7.55535577880284	6.91490664355176	6.63096451514133	5.8244470635745	7.29651212224196	6.50052194711561	6.97767916113191	6.97854824857447	6.84570233877673	6.46094217586742
ZNF551	5.58715079864265	6.3917719912025	5.18557943315296	4.9557581182403	5.23089190662601	5.1113948701958	5.62166488877642	5.16349591497811	4.79298798016263	5.65769938864194	5.76847491974176	4.65447503946741	5.25403472048156	4.92273657318861	5.17588447249589	5.17963787075919	5.32177342912158	5.68506668836206	5.67415401649611	5.6312786296578	5.1142887568653	5.87414045692249	5.6803998454901	4.70860174321988	5.64889913676743	5.68134153616163	5.6548570380545	4.60850274757701	5.74347482000982	6.27142512466016	5.63016645299153	5.74827451171307	4.62578629065393	5.38024568819497
ZNF550	4.35981379578232	3.72526712664668	4.79728662781278	4.96783886463485	3.7123959373358	2.66429800574648	4.63890611004848	4.96632382426737	4.27923357868029	4.68073242858154	4.64656875081641	5.0724421260369	4.31650252867593	4.68073242858154	4.75135478965966	5.14182805326106	4.98134601200979	4.55341608771486	6.10741997307229	4.81700319027175	5.4130809116044	4.68352183154402	4.2032577573002	4.50363272282739	4.40745660853397	4.09225700855352	4.7001055262627	4.95610607473832	3.95244383221195	4.24405074222716	4.06607567853836	4.44849871528558	3.90838778696355	4.23428413657611
ZNF549	4.34866123406411	4.42209193303073	3.90975882524916	3.75497558720591	4.09045148572611	3.90343847544933	4.00649712032571	3.62174490990399	4.20850351880312	4.26655422243402	3.67744467502277	4.11179713037209	4.06775546497287	4.34310924539522	3.33675427305588	3.56127111986914	4.0091516076116	3.92623248929175	4.94681173540971	3.88245821653052	4.66226315239091	4.51613268615417	3.57854957662207	3.64675914225201	2.17216650088096	3.83288548714451	4.34205113945158	3.46118267987082	4.00433994501008	3.67153036079916	3.88553182535389	4.24205053961549	3.71111689694653	3.85808644596472
ZNF544	7.65819009926709	8.21897774221977	7.50062481218432	7.44519846093939	8.16929522303745	7.38131627334468	7.68014499352866	7.52729914254182	7.27769261365417	8.39541692289088	7.44682116105223	6.75249129767378	7.33014597491652	6.86785056630427	7.73988770441744	8.0234080554373	7.72538955963896	7.89247098318992	7.20796538661616	7.86133521188365	8.14084432014563	7.40287457204302	8.40221385413781	8.12525446314036	8.08339355172631	8.1651796693403	8.0595595263177	7.82776226810072	7.83287044301588	8.17615970334443	8.21362194866859	7.88240333955414	7.5401210685367	7.88215874703927
ZNF536	5.74905590751505	7.50746758155751	5.94124939263259	6.24586008719952	6.7122780700371	6.21951475166125	6.19387874794478	6.21951475166125	5.5506033826038	7.09306621626633	6.11365659513029	6.44877998112008	5.89964446042038	6.19767030691326	6.15236934192609	5.94496488667965	6.36425103003384	6.58618574206679	7.23116427898204	5.59393323516699	6.50433401100749	5.72254049268128	5.8819824253867	6.8260209910934	6.48703259513902	7.25725757436869	7.07317943591302	6.1263668966399	6.33253645820698	7.41520371307172	5.55041947786263	5.16899261876451	6.03655882981397	5.53025479715452
ZNF532	9.39413481896598	10.0436387540156	9.55596431828859	8.66974892693556	9.87421093492929	9.54149562575385	9.60644161012726	9.29163046319655	9.40970534702143	9.95865086326138	9.46867798538824	8.45392942231521	9.13934139815692	9.22138537712663	9.85643716981873	10.4106157629374	9.88187001294976	9.88143154007783	8.77445938282429	9.55714178604847	10.1392301885444	9.53483072025245	10.9556112082558	8.89700106755003	9.75214175475094	9.92617087203253	9.93065196903604	9.46334210501598	10.2319943095934	9.69572370805141	9.44423949743367	10.0272818586741	9.0190663198489	9.96783247474985
ZNF529	6.29745841411297	5.94142050587078	5.85913869456531	5.6002481250236	6.13529713866069	5.60403626493583	5.69753656986413	5.47161739717702	5.06601166134304	5.63371730765166	5.01732893108677	4.52479182878547	5.11015704582848	5.71659797230558	5.50897446073633	6.32926076705888	4.99552469602627	6.17023284086617	4.67215094077526	5.53171403857276	5.41993056072302	4.8737878864425	5.96824543769237	5.296810571442	4.55060378399433	5.64108643228477	5.43214322576862	5.86802815372421	5.4894719415473	6.04218562287476	5.03235803107229	5.33851272699525	4.41355188679938	6.30762463745749
ZNF528	6.30784214222024	5.3827237977387	6.09919474543075	6.18263483419483	5.70400364363479	6.39757618747704	6.4094919944593	6.40652302434535	6.63285049665008	6.1953618112012	5.95401385031187	6.90481894330687	6.12837691544047	7.31515448975354	6.251430645805	6.52263159916247	6.13544506928181	6.67658429375943	6.75296838907241	6.76144738037813	6.35902584108988	7.30825506212966	6.46968106825421	6.40700679238461	6.96484438843342	6.21281947102731	6.1455413673885	6.31333698071012	6.51372159478552	6.27014428040554	6.30899171464699	6.59732491043969	6.05103547534813	6.5034986549618
ZNF518A	6.25099963278552	6.31471485334681	6.40409884004104	5.471013801483	5.82998809902511	6.54978720195392	6.06174466369039	5.99487327896159	5.51360699233803	6.26573966672367	6.29270640728214	5.32458173540057	5.67516202501339	5.75493095889468	6.18213127192291	7.06165799808772	6.53121076062499	6.01802798244654	5.49371063887026	6.61973426481437	5.88513113137916	5.88382643915032	6.42457838600846	5.94786152250225	6.23823209025425	6.15956056819089	6.58951102696286	5.4466551614625	5.70619614526717	6.2640805967632	6.30076345679615	6.14300440112333	4.72961294304211	6.27796537845142
ZNF516	6.9638037743891	9.38302152961839	8.05618669804821	8.75215213957984	8.24125219085999	8.2994149112641	7.85996392100147	8.23599162520486	7.84488433857134	9.10006539597087	8.77200487688261	7.79077805926125	7.92441844311538	7.44487709947764	8.45102308317765	8.82898088552959	8.59122240147624	8.61324044531849	8.39024619218963	9.22608634816219	8.82704709748036	8.51965412659668	10.4135904809827	9.38919311176455	8.98460241075135	9.4041248089477	9.12039835441816	7.32286804696696	9.8704558796239	9.6230385764905	8.97485807263808	9.44883219005256	8.22614623338881	8.38390174390462
ZNF512B	8.16016619106278	8.32429597655513	8.5552932113578	9.03814756474513	7.99464228466624	8.93009117168625	8.60251418208156	8.77073888949958	8.67342883089207	8.05982945545399	8.85454149435113	8.74499425864098	9.02006606339327	8.73318235449602	7.82118270658204	7.69336331366826	7.87774380620409	8.63591388438758	7.81796267010878	8.63893495812274	8.03094258173294	8.71991089651057	8.85519206251647	9.0753959450416	8.36887809953597	8.93516855036349	8.37790364187653	8.01270947342371	9.00943619327249	8.82525453806967	8.4096196525176	8.68720332050794	8.65416718282243	8.63284134992271
ZNF510	6.48931241858641	6.96985016195434	6.82037076648734	6.74779682243922	6.39350817512186	6.51683812224377	6.74578652507637	6.56365296718604	6.41699053511511	7.0492586078851	6.72549998625113	6.40529153889115	6.57061280802191	6.72752309472144	6.7416509950928	7.48386868359985	6.89756852620546	7.43762920057119	7.18893147429994	6.52536713525753	6.92037689359108	6.76957248721839	7.09202657453344	6.75037598663224	7.18443034751477	6.65520273818534	7.14817696986129	7.03379400959057	6.54772529551497	6.5446386227656	6.50707287549801	6.51543354339147	6.2970131836282	6.81878115635454
ZNF507	5.77372223218406	6.51832389124135	5.8787017701544	4.49309129212529	6.01468842152307	5.22662623672911	5.8555400764902	5.92584387646583	5.43970057735669	5.7104857731482	6.12490194116116	5.98900026910294	5.31926321017313	6.60601277191969	5.64046358408699	5.00430606734247	5.77521118165975	5.71341767144536	6.64566672677917	6.0273476135586	6.14360616369972	5.6170367139604	6.13144609690632	6.03425903330818	6.24770567306546	5.68749865158158	5.43617930039772	6.18885399835853	5.1677291831806	5.59938331593292	5.75343632660921	6.09754292106413	6.19996368204257	5.67018159208426
ZNF506	5.33129821574402	7.15686254122479	6.62714984268264	6.43095953309707	5.92222819128144	6.47435829433378	6.56426364145263	6.18814842800163	5.693737498756	7.36341221296256	6.19789721346717	6.09532308754016	5.86508784173954	5.74761349140712	6.02389391339861	6.48434162045969	6.08128179418322	6.75816373455603	6.85081099667848	6.55172471817695	6.68342131516712	6.32686289826372	6.57151193087048	6.76710379808186	6.06163798541556	6.46359732862179	6.35941606157514	6.68814189352482	6.52123630425378	6.57943557954778	6.73383894269867	6.97019507464569	5.89090560107542	6.26949166419551
ZNF500	7.49445750427983	7.87679806401179	7.7341200310963	6.71696043396481	7.21304188775751	7.22749137771372	8.10930900132722	7.55775086622648	7.42273182716927	7.44705991523484	7.9101338055012	7.84592377529273	7.89376371767386	8.2590828417124	7.00928466046223	6.75913954019228	7.37395430675872	7.96465137049977	7.6531356610124	7.51492997841149	7.73013797830418	6.98908086132698	7.66900649608184	7.11221367390694	8.00774457749591	7.43428642184251	6.97182969204038	7.36011639553879	7.64034344863265	7.58468757258102	7.29122799569277	7.85326055747641	7.85022939739361	7.34501524722461
ZNF493	5.2362693590571	4.74718983287406	5.60897369409751	4.59709402487237	5.25415309120031	5.24652025171589	5.29408520622933	4.33908479273508	4.55319622534885	5.14480141132464	4.57907034857256	3.6994191219279	3.60074707752548	5.71150320461198	4.4832560057552	6.07855694390091	4.21505662227325	6.23227565847591	6.12754514548365	3.46190693887274	5.26957573477986	2.30639136551576	4.31457532128561	5.18838019164476	4.74163614098152	4.90798333796954	5.06626877668534	5.28682155024731	4.28069878956473	5.7089777451318	3.74601781161537	4.94248065045682	4.57400335550838	5.26342419727595
ZNF492	2.66234677255376	3.7434055849515	4.47754858974094	4.83968218461686	3.60019502233983	3.83231558395764	3.49996967121651	3.96322725269444	3.17077962046549	3.9078290367827	3.94182543787954	4.11059578073601	3.80795978627985	4.37512127592214	4.06961524599406	4.69049592064422	3.63036781544878	3.67334193473121	4.97369863847242	3.99130546889259	4.40612483582405	3.65789402441071	4.04302980831102	4.21305682793026	4.81137126096134	3.68156814629177	4.09546733024341	3.4296081755798	3.42842194270305	3.60641504710831	3.6709958690416	3.8076166149934	3.52971294907126	4.00240915974131
ZNF484	4.69174522375242	5.3110518992156	4.87586404767628	5.17377002598281	4.28431117860502	2.35541750043665	4.55347839903137	4.04150522373086	2.42344267981599	5.27732950656389	4.44491720055749	5.25450746244093	4.57136623855935	4.49004698908593	4.7028975288053	5.21417206265638	4.87109157406666	5.19519266006907	6.03652962145632	4.38850690171058	5.38633348163809	4.33537218637885	4.58727705107415	5.474941891323	5.18252915573711	4.46155133013523	5.02503785115294	5.37072652741553	3.71221772052567	4.37937986081266	4.08572284241508	4.1717874616861	4.07751291638444	4.2245990312873
ZNF480	4.40876607240508	5.7465430121923	4.92233819067642	4.57762766726581	5.55730108951639	3.8940660265566	4.24713030786677	4.72177462459936	4.68495144899144	4.58973844633909	4.55572887044093	4.56233642491843	4.23469097328438	4.40266848107076	4.87584978526045	4.97605577980425	4.60820452073575	4.58852113038208	4.97198845793959	4.24899835579126	5.46507931392729	4.70840945600481	5.15594130683096	5.43858469711904	4.31944879785931	4.60094279314565	4.61153797715452	5.19132814023922	4.79924847842863	4.68812131064711	4.85976822596889	4.71127379508818	4.9426456032431	4.80686881730272
ZNF473	6.58637177930508	6.33434915549438	6.82167203753716	6.54082726421184	6.17286587829822	6.69030958560609	6.71692041237286	5.98661263871561	5.95984422363551	7.19303336307047	6.64213574447164	6.66603017766886	6.41886684640376	6.27187604512508	6.45375174867019	6.45589127051185	6.971319748188	6.55114936685364	7.07224796284939	6.96733722947846	7.40212905159281	6.9879135069975	6.87902836714665	6.73743560080644	6.68093433785574	6.80424397785451	6.45408335603425	6.95292789955033	7.17084419683427	6.57727099517315	6.74249310851574	6.75416112353665	6.63542220312023	6.6199103754459
ZNF471	3.23938907053784	4.3613533669967	3.85538168084676	0.923913440789573	3.44815012803445	1.33977813756214	4.57247442824229	3.36907245818391	3.81771192578398	3.66134769636002	4.30137670707533	3.77089201392128	3.1408464427978	3.65210132538623	3.89276993793476	3.74770052168118	4.55687617496867	4.83054362229711	3.17281609074748	3.33019052873254	4.98277368237097	5.05605835981582	2.5681986801947	4.47157681750365	4.69260467648988	3.65390674004129	3.15456629188901	4.56959846056684	3.32551876913997	3.35125511935743	3.57056307980232	3.75089754332328	3.65803145739475	3.90964675077713
ZNF468	5.20034165411878	6.1299661146804	5.85251650241409	5.5619592258092	5.99532768659026	5.20589313800193	5.49117053458641	5.46523223416945	5.41508889309857	6.12278574952061	5.38088640190537	5.03662844526084	5.04888598670236	4.40381303345158	6.37363727161485	5.72889597179796	6.28839814143564	5.38352977063292	4.51300981386261	6.56660423698088	6.85809847900319	6.18306840763409	6.15285155626276	6.04174524021724	5.94352228430468	6.38445169186866	6.29934478856197	5.53733423602259	5.35046331619669	5.96761484774867	6.80690530730106	6.53489338052428	5.59765978302535	5.58970291911929
ZNF467	7.91766735856786	8.49781698408617	7.2948933931379	7.90090094305317	7.00381501732926	7.34317011008759	7.68568791168447	8.12982849786023	7.50712120474344	7.50073733032897	7.71171467547659	7.86905875553447	8.45640895446166	8.10696395126846	7.5414922898781	6.37094494349089	7.57154393081785	5.37532642450832	7.32082554964293	7.2868497507144	7.31224983741586	7.46615460248806	7.58553691183506	7.76044484404359	7.81622618107549	7.1136198851509	7.11852251351513	7.51039261011526	7.89979768943246	7.18726475157898	6.67711576855934	7.85010163262393	7.86286072252579	6.63281079173776
ZNF460	6.16152587542937	4.78397271995755	6.34617306268731	5.73565540628082	6.02765024114624	5.13286792630993	5.53587198840934	3.66738137829789	4.02307293144374	5.51875710605424	5.0555419207096	5.21504918706663	5.41145726881219	6.24663757988202	5.19698778760903	5.707876877957	4.33131521214118	6.30096966972492	4.7408110056338	6.34283758259507	6.10277859157216	6.09685034949917	5.99546368948513	5.03451054033352	4.15478064396881	4.89441216946147	4.94289984667858	5.65381704681795	5.3029118957301	5.26105169008749	5.01798696963197	4.98393815844153	5.36820063783275	5.18999578109234
ZNF451	7.60147506174537	7.47067883624514	8.1946789858646	7.59322234591011	7.76122096411456	8.45775529376296	7.97573010831681	7.86304515079051	7.99311876765008	7.77761831676011	7.4821360888969	6.97551818832303	6.97551818832303	7.66573380303892	7.8891107529841	8.77282969304387	7.26470790316171	7.38068857334303	7.5656485187806	7.19551740698184	7.37146289567101	6.91581295986377	7.47798581130975	7.04487069637749	7.15137998806065	7.37303646407499	7.69064878853918	7.99843187223882	6.66567842987816	7.44662365624958	7.67336978439586	7.69488880286487	6.32128605076187	7.72059240916306
ZNF45	7.10602835617293	7.33837742084077	7.09053919534952	6.92455557222289	7.19273123624047	7.65743279971475	7.33440333602855	6.73661158644971	6.78198427751377	7.48134615680998	6.68670980510457	6.26521571193618	6.58416288188535	6.7689625133565	7.22644476196787	8.00543466697402	7.06163164109387	7.58316942678924	6.69168731553657	7.14540293757269	7.11938110745081	7.11062013297352	7.83180717567376	7.58851942792568	7.23026018488492	7.61658773408158	7.8968355326922	7.14964181793155	7.4645146250773	7.52006781040362	7.35882461818282	7.52240989170402	6.21697658385411	7.30134168907803
ZNF446	6.99898887966902	6.58903002113128	7.13899038779991	7.88166418085496	6.77965681226276	7.04301636181504	6.17633087435282	6.8443854446968	5.35231204412391	7.24362591692865	7.41454525529101	7.40462266309514	7.49604965997973	7.79217397487741	6.32492798692505	6.7370317222631	7.14447721294032	7.74460983099228	6.59228584279402	7.68445738864678	6.49190214220744	6.90716060459856	7.5034505479318	7.51352881748805	7.3755070879432	6.89288332761185	6.41800810992158	6.97635559294251	7.01798102330281	6.60075249273135	6.81852794110081	7.05446554418947	7.33296919880594	6.9912244733571
ZNF444	8.20809721030049	8.87986799201779	8.14128870078878	8.29321952660693	8.63938943077069	7.68115036698094	8.23035422568489	8.2547275986681	7.94623416209845	7.990526895136	8.41992088472573	8.63861550942791	8.62663847720234	8.57774074124009	7.90525392036791	7.97806492899388	8.28007672211789	8.35023156560159	7.76611518134368	7.7095130379027	8.30342782754966	8.32335649070808	8.66256735096138	8.48552845812826	8.14439742395453	8.0552864097339	7.68868242785864	8.42306968126513	8.22491238355148	8.0079715614201	7.96571748555723	8.22950065057094	8.75470978409687	8.11601971439648
ZNF443	7.15272387604529	7.44549584839661	7.81444387101145	7.23518604132587	7.97318818926181	7.59282630581315	7.52266717042954	7.86615107393669	7.01457595694226	9.01729659783081	7.20135928426654	7.12358419905348	7.17689131886224	6.76468477396663	8.11758107026628	8.39029418830044	7.87073769372579	8.10271778292059	7.48950229522652	8.13427842787893	8.82877706923879	7.02027145350843	8.76025721515268	8.31433940709715	7.78457479111533	7.94370508701281	8.85978572552701	7.32811779613763	7.59883193433785	7.91575771738774	8.19213558010599	8.09373432265502	7.51730033005906	7.51787213404188
ZNF442	3.98029205965907	3.94215489402851	4.67326872053843	4.56939845519733	3.18703351637749	4.10341277748436	2.75318944153508	4.39687493776126	4.76530726337242	4.80468975506508	3.78756048705175	4.01859843350186	4.35140784731819	4.38873027867282	4.25701327996572	5.57055720941983	4.9701324692908	5.16697418210543	5.9269374059895	3.36015015288566	4.35255017326422	4.53194272350511	4.73064588517911	5.22010117399931	3.59340535995913	4.13314129403761	4.60336990064001	4.23850117405575	4.2866209733719	4.12513512953392	3.67688839977222	4.3917582375271	3.86483849258053	4.36264548088716
ZNF440	4.68863110735719	5.0395883714451	5.4629861728604	5.34704028827425	5.29311558450603	4.99641746514436	5.31011447772074	4.63687057705536	5.11708296256272	5.45731357035957	5.09514171298627	5.11964139483975	4.66583473731058	4.87151340015547	4.8730496662145	4.88825947624175	5.21443111437899	5.37880418471333	3.76015700220894	5.0553603193109	5.49101328353817	3.05169509068966	5.7493648978285	4.99329223190922	4.53881128869924	5.03508347115508	4.51516729751918	4.4645168143052	4.8048661696138	5.16477906328037	5.06217496507453	5.88007061683705	4.1544843776509	4.54043725038759
ZNF432	7.60873818930988	7.63450072935646	7.8933224477519	8.02377052564314	7.76578125915865	7.82808774861203	7.46411801412419	6.91531816341299	6.95712269961814	8.10159723352925	7.4970742605114	7.12728379777759	7.15043664892014	7.39778495990498	7.71229370166438	8.40175565325217	7.32055381493518	7.95186416853612	7.05640140903545	7.48215073867703	7.88490807796541	7.46894906589551	8.34602626219838	7.81442948807389	7.09924195214593	7.7219414346076	8.10913595924725	7.50331558722084	7.22126525407705	7.12191964377253	7.72682042486199	7.65454411486929	7.20948018238167	7.97406343898627
ZNF430	7.19140636906489	7.20579291134703	7.05753265595417	6.8801412925103	7.26400550837673	7.11957792522174	7.05447594472992	7.26477273215919	6.56174371861307	7.19641186579509	6.44425318957195	6.44843336633572	6.85289048757532	7.39315490711582	7.64007253828975	8.52045015277304	7.3659027841661	8.31438031643041	7.2938800204038	7.33029448705164	7.10635271330831	6.66000590570501	7.94456045500963	6.91937952553936	7.12022810787906	6.98239740444134	7.35790836324626	6.70715340427234	6.67471944503988	7.49463776337657	7.03804371495235	7.13043070314948	6.5435377338402	7.3551830258136
ZNF43	6.22352139278433	7.29552799566498	5.91544751302855	6.2776445287268	5.73892342397354	6.02746898170995	6.21439244591201	6.00509686559943	6.13493899903563	6.56771913159308	5.4767977097755	5.56221599855433	5.94967806975005	5.99310574468403	6.02236245084733	7.1244615927757	5.93945649171797	7.28744736549152	5.93038831156213	6.08034270967868	6.21654707734234	6.0574903687258	6.97480694573241	5.97922414430786	6.42134094065842	6.35463127391929	7.09507430533004	6.44046019439714	5.66056355415295	6.11996497247313	6.18828378320612	5.95179467015688	5.53785817709815	6.39744089602592
ZNF428	5.33821513853886	7.89201924927438	5.76430220478824	7.08139505623397	6.25032993202042	5.39466229586229	5.89108509099932	6.10630797166667	6.84478255349416	6.4472341930128	6.41571651133631	7.1942874865696	6.76147957592363	6.52138650379144	6.16948178641113	5.37987906013373	5.54347132608978	7.43103475089447	5.58043324915296	5.67524073090568	7.57929420846365	4.99166202282076	7.6062655999759	6.76772878116453	5.27982324159606	6.3327024785874	6.41746704931947	6.89366283797267	6.34656332037047	6.49304134746984	5.76152689852296	5.60220065800689	7.10749187814564	6.10285838739656
ZNF426	6.75829412708485	6.35727660838216	6.46749814464235	6.4011969725491	6.6047596406901	6.29945494564167	6.53142514322566	5.92279997863547	5.94274872899306	6.0548929523425	5.68178482876673	5.91896497931133	5.60489281597076	5.92697667429563	6.6369328605646	7.29286261885392	6.11371504367549	7.06345907620514	4.38962702256953	6.33583765992007	5.58888532442557	5.79820319505545	6.77121706487267	6.34969288439453	5.37763680482058	6.03700651440596	6.56998896125943	5.69874894214094	6.07456774474628	6.52151615752437	6.27153561160824	6.33710873734153	5.5869798254958	6.18461629044314
ZNF423	9.17240763880082	8.27053405654418	9.57503051466066	9.09493003682106	8.63666469284661	9.49408857125209	9.67044953134777	8.71304424171043	9.43173275001004	8.42303035255738	9.3021967566935	9.02732449990994	9.42760941747808	8.87810127685776	8.62341267974686	8.22607069452476	7.96691720383408	8.21197742956182	9.08773455490813	8.57238938310328	7.33921437794366	8.4208240703739	8.23368859950379	8.83751008282595	8.22115827059118	8.75864070693261	8.14205742199893	8.28660918432579	9.3213985256313	9.29245141481357	7.3103119723479	8.92619455718148	9.10517628158658	8.55541696122276
ZNF419	8.18544275534851	8.7536579586737	8.11211548851271	7.59242343902313	8.29407122173402	8.02856313031574	8.16590647266938	8.10447136849866	8.09911593161432	8.33088745230948	7.87276077731549	8.51529495475591	7.91728985097529	8.00947689627752	8.11141146463379	8.62729195777863	8.23699409075789	7.97092502877753	8.45102942271705	8.20418581522431	8.50140611184192	8.2072041430959	8.12603305992692	8.13427683999216	8.741740936108	8.07600185237788	8.26929510781175	7.92882035715652	8.04529137758811	8.16266828372198	8.35077310146572	8.12201377476639	7.88224114468209	8.28578542921557
ZNF415	4.6253464281087	6.94677836771316	6.3326902766406	7.33791516716196	6.90600577255485	6.98022496625007	5.74237787067382	5.43730709681988	6.58564280002529	7.0185989476718	5.87210591141487	4.79821572269479	5.80188827665391	6.24999890802999	6.61098904552727	8.09666765968745	5.68733756734796	6.79083918605693	6.94007833597892	6.17137230691395	7.02556196198645	5.72908217093853	7.10067430695219	6.27206150991154	6.17443252679095	6.4826914213703	7.72138931200008	6.91247292357614	5.96695692767129	6.07256616249015	5.904587838048	6.41660101705978	5.25137945413719	6.88610889101439
ZNF41	2.47771230737793	4.45310864063091	4.54889370563007	4.57915538322479	2.72066136454656	4.23422430319167	4.04210041575647	4.14390833654813	3.42320538018552	3.83599503653588	3.47928086207501	3.45864283295094	3.46735103156763	3.10882291469718	3.63017853413698	4.50579508086921	3.54630953248653	2.4066199367572	4.07515607266401	3.61583808258846	4.43526460808178	4.18390794842598	4.15233038932063	4.46286147646451	2.4066199367572	3.42568046798364	3.37236018859615	4.64261804202728	3.61364166616871	3.86558919416009	3.8431383868872	3.77372614624675	4.02851843508376	3.76034412025728
ZNF408	6.81156831749287	7.23202762740418	6.71449878764917	6.01758081375776	6.96752006378508	6.53090997885025	6.43976214307455	6.60992122462678	6.54440318812614	6.6673805328134	7.09729013640849	7.06740866955043	7.26055581256346	7.4197653693064	6.61286690141721	6.56640809420491	7.03023877038285	6.83069417186378	7.04193013973744	6.59329315697959	7.30168261144847	6.26027769440558	6.75225579343876	6.72310201381219	7.20409583777399	6.55247498709737	6.51381606055431	6.75756075736574	6.98305131892566	6.41924889980519	6.64029039887046	6.88853340693529	7.52686543877836	6.84378455991362
ZNF407	2.00531974701774	4.38057994489201	4.23271817749626	4.46466738756195	1.85148016472589	3.98607438810483	3.97072652703216	4.00122420672901	2.00531974701774	4.81778860166965	3.79034039648604	4.47999162830566	4.00293114735603	3.69447153261496	3.95034101897914	3.66613228688813	4.2639409103484	4.89439148293846	2.73951697261774	3.46900716018809	4.72509274570657	3.36457439245248	4.44038644139955	4.64760315401059	4.74842692146634	3.40094880515976	3.36868162123372	3.36069725616455	3.72827040989691	3.67008781157186	3.72268695944637	3.36550758895695	3.97705152545929	3.45164454624491
ZNF395	9.63560842082711	8.8317503263513	9.13444483805547	9.20126948692049	8.95755250637827	8.80591160738746	9.78571660995246	9.61363892280903	9.13480690413366	9.13730141057843	9.43671449328522	9.33265010595372	9.42278940235709	9.97406648773703	9.11257786337526	9.06788818294897	9.09821561090202	10.2162375668743	9.06899840293026	8.82444683387207	8.79347643118621	9.10929317742222	9.03606427653252	8.93610942973162	9.40593668480464	8.93575893202102	8.52923668440579	9.50213472156727	9.00266479062415	8.83033610524914	9.09444834793757	9.55206950293746	8.84590645046713	10.1868913780391
ZNF394	7.84395716009715	6.26468150582634	8.0014125552313	7.95708753856494	7.72398035833317	7.90739184551817	7.73093773512223	7.89487513754235	8.12886161253677	7.10766413101191	7.76725231593871	8.16472722536166	7.12728393869554	7.41718602144478	7.78865509573852	8.06011261262545	7.57654546485189	8.47297715120711	7.97978144433977	7.5213872678682	7.45021563262393	7.44482323899042	7.81744124357374	7.31441065266336	7.28778266298416	7.32877747437027	7.89688916780786	7.22090152354592	7.75037679530988	8.09809014964876	7.85638874814516	7.86457675012694	7.7876345823481	7.85595719663366
ZNF391	3.90759479333905	3.81428473511505	4.43743415239853	4.41847673298152	4.28627843526571	4.39367729764817	3.56174465974579	4.3073097657075	3.50118020159407	4.36977218395938	3.37987459861867	4.18921001290783	4.01186538241	4.18442628997844	4.2151058346273	5.2719678951803	5.06559473683354	4.94215673799127	3.25927870975621	4.49841217958431	4.4555825563533	3.9419749352039	5.09219262215447	4.8499563555449	4.46912344577345	4.18886747086921	4.6178031125357	4.5917188046646	4.11590775150555	4.19370198409672	3.84485223133427	4.62352902638358	4.00042974625916	4.09436542388354
ZNF385D	5.36108988068374	5.43305180286861	6.58834791845585	4.05822771520665	6.97624953612934	5.68197551573172	6.39765288390937	5.60729446503306	3.44178555758924	3.68400652612213	5.16455615676202	4.67345934409726	4.57075029891036	5.31864401415301	6.45119318101507	4.89255339638787	4.65201659897975	5.38979771027828	3.91844250944952	3.94744430479782	4.99029167397126	4.30833799784907	2.93218654369457	3.59524462212299	3.94744430479782	4.07475424553418	4.51865310623416	5.12274026848869	4.48472243330253	5.08351491050358	4.4987052497461	4.52079571882759	4.71742308696327	5.56089591489405
ZNF384	8.81595920345993	9.08226364674962	8.20399669068662	8.43106853246259	8.72108354664051	8.39788551344336	8.28412287590895	8.58392019491582	8.29797778271476	8.68005374748395	8.73012815676151	8.55162020148812	8.73732735121944	8.72091344470134	8.18983191756931	8.32588706172019	8.60595976805924	8.72350705281924	8.36240621860969	8.45792443752463	8.76593696629958	8.58711607619149	8.72955759611372	8.30739114563389	8.40912780920877	8.4804980752534	8.38020129727994	8.54980512933027	8.80580782787023	8.40845762276597	8.22989193050022	8.38984622016257	8.79222851087714	8.44546420708064
ZNF37BP	5.28217322249388	6.80370659604839	4.90692186844078	2.58618612050793	3.16303938694034	5.54654688220639	6.06363874416511	5.62011800666417	5.85663075771271	5.30138878670704	3.94558317919874	3.41670533077253	4.53980249221741	4.25005090165328	5.17038938505899	7.26989204073156	3.47493861305333	5.14342817562649	3.51955841808587	4.6217376324691	4.87186145295684	5.61335176160045	4.47024369968333	4.46504314451782	4.90178127963786	5.05659658751633	5.3480334826433	4.67067370841012	4.30449824945432	4.30266799011977	5.76319052814446	4.82206429369231	3.67201189876958	5.48724356675814
ZNF37A	4.81930911444773	5.12226084047291	4.282450978117	5.18680129253974	3.79566399098956	4.52073408751005	4.7690719085004	3.77003569579995	4.13427722703057	4.94574084874791	4.22754470259258	4.84144263305784	4.79251325695685	4.54194768339705	4.40528953049697	4.48387368581471	4.40794097428604	4.71899880256577	2.7434528330886	4.33384118601285	5.00060974091096	4.64866348472398	5.18354245102664	5.00951085658772	4.7378063149964	4.35844793011447	4.44868310053629	4.3226632480071	4.53425119379541	4.98618162468984	4.03047105934615	3.87246665245332	4.11157449823282	4.20838840119761
ZNF365	5.15432417059583	6.53127101912156	5.03954057257618	5.44772042756883	5.98849497538903	5.62240918841741	5.02391484974052	3.90968639821333	4.96657297531372	5.03459021089921	5.75224397875876	5.85549613795668	5.50561561123802	5.13883081172672	5.13065710631068	5.55508715989793	5.15669250556194	5.05969952229245	6.07868248517647	5.29751598822868	6.12194274274112	5.34606873065176	5.14443221933962	5.55647890371457	5.22219007029693	4.9124709457971	4.94016296421359	5.21638707494485	5.1447613810795	4.52612176404132	4.89840530372283	5.20346528294502	5.29459461398318	7.07073693975409
ZNF362	5.6350546726603	6.47527988393368	5.74448247358815	4.74681492312162	6.0834189521339	5.72662467104533	5.05742128556042	4.99612530826746	5.37951227210536	6.07039226341185	5.9131951049985	5.08395857404013	5.6746631281445	5.22874471885168	5.27349280971336	5.64944174635594	5.50710983201159	5.33985728637413	5.92996052327109	5.93674941606167	5.8510132457747	4.95827444288538	5.89464799135664	5.37522764562701	5.37041060849757	5.61146131023609	5.502233505217	5.08789876892223	5.55504652663518	5.98058915320152	5.40828979780601	5.23472585223986	5.27020339064154	5.0622450431523
ZNF358	8.09405083646121	7.05724235780154	8.42084138372604	8.57748747719787	7.3829154781873	8.18459379856119	8.30742547316352	8.2132250531079	8.20894424892311	7.63752473231956	8.08238004039287	8.60718358018237	8.4441406315144	8.94628672872958	7.72740816259997	8.15563622892106	7.89399382745728	7.7798207114003	7.60667721302701	7.21393525820402	7.84829167139158	7.80089411864723	8.45320423264414	8.07488373872388	8.36176444514867	7.40395049415621	7.62149734241116	8.21540435626803	7.91061314363797	7.35703573382802	7.63573707438339	7.8634521074019	8.09471494698254	8.21006143284716
ZNF354A	5.99001232394892	7.37646993527406	6.62765071188421	5.02145924668116	6.47857774940921	7.24523125910183	6.54176229106739	6.67544125775216	4.4182158325626	6.99149507317761	5.57950975928661	4.38554000601756	5.3394806379858	5.36131191087215	6.18640404055949	6.94330638053271	5.27063020414889	6.61700037390431	4.63796178805364	6.4566221474329	6.65899697931097	6.57239155689286	6.53216976408771	5.0878348453901	6.19199457312245	6.49330910251595	7.32441887038245	6.54577144699965	6.25335423247946	6.32993605671958	6.67517006039176	6.41020037656699	5.26486491186908	6.45320929600681
ZNF350	5.16253021901661	6.50938227373019	5.19987251399413	5.84660944809463	5.28812133683424	5.51538401660553	5.21711074394651	5.52230870410974	5.15359899610983	5.7450454555314	4.96242756242444	5.03384043130045	5.40452957299085	5.91222439284469	5.55847433303792	6.40073766337096	5.26288716379399	5.80344846069169	6.11642052648471	5.48352051485849	5.91911476467785	5.58630659126657	6.08305835315357	5.10262181525992	5.88070327814228	5.41261178611508	5.79712253686224	5.4144239528648	5.18564556755262	5.33528117050519	6.10365389273276	5.84264772744442	4.86917428389624	5.79956347231572
ZNF35	5.95364954126413	5.73756722806347	6.03553540233341	6.55753589192216	7.05553944363851	6.29041211991341	6.92194477135096	6.3265861394799	6.1683847731755	7.00059156598725	6.10497251920627	5.53480622970863	6.26242290890788	5.79355775389507	6.57630489319384	6.81368907525648	5.96874920067502	6.93927864289819	6.37555580113402	6.09544243686063	6.8157000007985	5.90142707812114	6.65955759075483	6.90406598815929	6.2806593782237	6.67918617901335	6.81705361507189	6.72597420056681	6.66097535478362	6.42345122721345	6.24451857394818	5.9905167127741	6.18643430442224	6.30881657766808
ZNF345	5.88427985649465	6.00707321483136	5.57760124070462	6.18115395219619	5.31103407930966	5.5616845027794	5.57935768967753	5.73771801386395	5.50901712924459	5.7571444551502	4.98084888392645	4.45705890236008	5.10533513978779	5.32157381017031	5.62284462567209	6.37550757060524	5.53727083805784	5.97610875262275	5.63847114700021	5.69652951138801	5.02731860356592	5.15827981960667	6.29692583811631	3.10140711024603	5.08435772272014	5.9322421397571	5.76675790067565	4.86673854910222	5.05116688286538	6.18024764239433	6.08967779846667	5.4354571769589	4.46457583375308	5.91675620250407
ZNF343	4.95958322907665	5.86500173077573	3.66842726278845	4.1912972483451	4.50489886364567	4.86675093152315	3.56884666251179	3.46865911960586	5.61308629706365	4.22142574008537	4.11416915478366	4.02191036026028	4.53907186380806	4.96111129975767	4.10787240548579	4.49555528330801	3.96314140577445	3.71936097803939	3.38344875342885	3.69190917399798	5.47948526101166	5.280454745	4.14113749033321	3.61288399871625	4.78341651393775	4.48827772061436	4.11468087837383	5.07893271394346	4.2698670822279	4.12217759451213	4.05677436647905	4.31351734998596	4.21130375445578	4.51656878073823
ZNF34	6.77438971930968	7.30106665110875	6.83039107169244	7.14630836229651	6.58378926866729	6.84249447113465	6.78254893169512	6.78345215355363	6.15657003928945	6.36202791708328	7.08639890452616	6.86936474957891	6.7922270989396	7.16551789174134	6.51508354830857	6.66665531841734	6.67201694082187	7.18114186012299	7.19451783012134	6.35281637894076	6.80101967130517	5.73303057492065	6.79663967275569	6.78783224431719	6.3540780889095	6.4311930221213	6.16551897552188	6.73759882683412	6.9534165919549	6.63827876129049	6.41894401996807	7.08179089153735	6.42597691401619	7.02998777990559
ZNF33B	5.89034265182774	6.19405944088935	5.95954524105262	6.22194302977385	6.38359436494473	5.6592943136297	6.11023052352464	6.14450328822716	6.12010053381141	6.30185212681528	5.78848089183258	4.95972623387329	5.73561822401039	6.11433688859927	6.33958493273782	7.18814948175633	5.78417751865923	6.58908493601705	7.27894069866911	5.3451412054796	6.88538342043572	5.9114147827476	6.60547120714573	6.4355979259701	7.07123925994937	6.35306036804171	7.33425889788786	6.50352684652233	5.92313294523978	6.18826816034751	6.68234895824466	6.18430792501929	5.45614874404805	6.20238324242294
ZNF337	7.42818677111017	8.07734312604429	8.38884418999969	7.94121347581629	8.04288034354089	7.74005595412625	8.10457405218566	7.75012512764485	7.45979692335501	8.31478101520307	8.01427181066977	7.91507365177085	7.87306543738073	8.23269636006041	8.16496861860838	8.27108753010475	8.35994543160816	8.60333836375067	8.45088188441065	7.78466876124313	8.00767697928496	8.1413503005904	8.23633057933823	8.42642791977473	8.37812051945624	8.11802374203096	7.64713026753697	8.02257322499509	8.2803154762223	8.0919175230726	8.20975891930116	8.26806257158491	7.23118516994191	8.18050115856337
ZNF335	7.57006994525162	7.89172660166678	7.29786012982931	7.44367500411067	7.3114604385241	7.03559779164756	6.98669167998323	6.83500721535192	7.30101177084523	7.43352332744587	7.6576446783012	7.50087481499526	7.6336448982632	7.64787979490956	7.11721217549103	6.96920148710106	7.25041765168372	7.25150553882444	6.86190353768485	7.1401401806498	7.5763833948631	7.33459859353252	7.83079236184843	7.16134988676163	7.49489171047842	7.28241564178989	6.83674630130762	7.38119661508377	7.45754241677631	7.24371441843318	7.24618080108926	7.17154007265033	7.7562246120344	7.21846222450894
ZNF334	4.625330660865	3.9700153334743	4.39561952737355	5.06034392998427	3.2432210208993	4.45379746477565	4.0523876239935	4.9274949898393	3.45009480520982	4.45796675537447	2.67288701582214	3.93991643910863	4.13722037591893	4.00325807870157	3.84790925020826	4.94747809981864	3.30956197077365	5.33855793922257	2.90957241013521	4.91200065081996	3.10527079521054	5.09259454324341	5.07652978067528	2.36329216908766	2.45844488598386	4.24657824181615	4.70536240641508	3.31679087128971	3.85511666671907	4.16427829640088	3.74469158129084	4.24657824181615	3.17053672432474	4.80673021384399
ZNF331	7.84401672978818	8.2056691351408	7.91146187890489	7.4029678997485	8.28291556766284	7.90874342524486	8.147207139514	7.86291979572107	9.05507115158494	8.39940628262365	7.75765983249932	7.94773977150758	7.46220609175745	7.75278679560715	7.77308534075658	7.96619563464409	7.88639280862785	8.45684544502966	9.13619387019542	7.36737338190302	8.05094030240306	8.35534467662348	7.66983248234284	7.56207020656858	7.44362110055564	8.05479235051147	7.98929042951491	8.80126337005646	8.05699635806553	7.58243616135185	8.03110169959444	8.04873655942996	6.95798232325121	9.16914787737817
ZNF330	8.3607190994359	8.27875530599011	9.07479778076831	9.21637906352987	8.56561026020601	9.33939722712798	8.65209113850986	8.73581932348707	8.78671809706807	8.89613987500968	8.42320560111616	7.93890444783159	7.886655355661	8.17369068131712	8.68646657498799	9.32101888361767	8.60833693144592	8.47376934382456	8.41070326228337	8.57549895652177	8.34450852525251	9.18019732387322	9.01622910907143	8.32813379928002	8.80919875520116	8.87137962059443	9.08799970343868	8.7921852166874	8.7826297747703	9.07121951955118	9.22331226517087	8.99882373493695	8.19847372475973	8.94850076957287
ZNF329	7.02603699394511	5.32030526184193	7.33064346793659	7.52407267526216	7.28665201866515	7.30530941412288	7.31760107898088	7.34783294949032	6.37154629500234	7.16769274908347	6.7831672068743	6.6015208222617	6.46752531226523	6.44412965342406	7.11957632611681	7.55779188316085	7.10337512174196	7.16803149333628	6.64552837476393	7.30027438344144	7.13456376495868	7.10442684511754	7.66697882453321	7.54985170005741	6.8713857339832	7.50537943368214	7.65987962655955	6.16230700829165	7.67092042902885	7.71989688441542	7.6355519934574	7.65198012260021	6.49161165331456	7.34908874077108
ZNF324B	6.1266267235481	7.0790314915216	6.6571093868427	6.16690448081824	6.60609930792427	6.45371267735711	5.52867140895678	6.53217931169334	5.98745212084425	6.45765188595848	6.95046181566271	6.70140921222021	7.07793081906479	6.86675914130004	5.84219501951947	6.19441834096973	6.58087877210493	6.55359893336566	7.17646109315003	6.465714527437	6.24153269296266	6.63167561815382	7.06474852147669	6.942309922794	6.77016618691797	6.83988296375756	6.38516276103891	6.31056670392056	6.69541365717738	6.43591517445019	6.26899540991308	6.42334824444678	6.64805456788717	6.43591517445019
ZNF324	5.74605961525904	7.17348795386519	5.75340381354957	6.42695728714894	6.03497399451452	5.7607061643293	5.5812288450092	5.57282514870344	6.23588206881518	6.12724199383611	6.62626754470202	6.69318775968507	6.71522483992308	6.89722858205229	5.62237312313093	5.69547621800855	5.80303831263567	6.04021010122011	6.23021730413488	6.48968002208686	6.6039344825251	6.01658622317674	6.19958096647788	5.89801205831916	6.13057768280801	6.14729327209985	5.85423840174794	6.16952556458171	6.40717810672865	6.10888863174692	5.81369434652389	6.22393690975491	6.42010156242868	6.13623762786459
ZNF322	6.48521386468384	7.43469366655948	6.56227021734754	5.99870353434936	6.2852695998853	6.66260888626313	6.3055434322504	6.12924225272686	5.92008268367252	6.71739526294586	5.86333801253182	5.14206808271903	6.188754732194	5.57286779113424	6.31436702007805	6.77891764649447	6.16743274513463	6.97303815695512	5.97201706379288	6.60656552780829	6.39100587032291	6.67730900876216	6.39100587032291	5.97856295922614	6.24714864704432	6.75420745511814	7.25476141988573	6.25931256102873	6.50641504597206	6.60932331330308	6.6255576346386	6.93892053293602	5.90261555277511	6.42078802536352
ZNF32	7.93261687817476	8.03442635289942	8.18124602908217	8.0054069233094	7.98871592454465	8.24387467048475	7.99451765955682	7.89707501487351	8.42534882719884	7.89693742946566	8.23449612255899	8.40564266771732	7.80501898582481	8.15038646092857	8.00168683365351	8.50084371505249	8.22638841271408	8.40176834444302	7.93035691224981	7.79404944532439	8.78218875879427	8.01627095465666	8.72836682230029	7.42268959048395	8.04328715608407	8.08735743624084	8.62500620728932	7.80843630890373	8.27729401127587	8.27502993180007	7.59926605057236	8.21956434538866	7.88349010566646	8.66804390976864
ZNF318	7.56771503603723	8.11083980882549	7.68715756911989	7.46153944675031	7.23493567854171	7.67052944401285	7.42240384582557	7.24619963538204	7.68838260006254	7.78329593208546	7.13959196731394	6.72186391994019	7.462891028142	7.28382713675332	7.48157856851486	7.62297678067115	7.65878847220983	7.41334440681988	7.74856811093115	7.57799237072935	7.61104178401178	7.19337811510738	7.77724501954684	7.81878715388225	7.69923232531957	7.98675243092044	7.60521891234912	7.40415061676098	8.21302545614708	8.05876370020889	7.78511051431877	7.85395875833923	7.08592309840357	7.85820550791684
ZNF304	6.60873904441222	6.91425046628957	6.96230269519015	6.58838618624047	6.78715000264156	6.77971379870094	6.77438024293995	6.4720383508833	5.81294398967237	6.32146093559568	6.1147500484731	5.21661615236975	6.05725527267923	6.07074628937089	6.7433994198787	7.21223708725092	6.50489846944341	7.14729129352048	6.2917575791862	6.02911388944458	6.50993084583672	5.45194442529618	6.81448724874694	6.85118182926825	6.67760451770645	6.95573531845067	7.17180969563053	6.36969236623849	6.95513079449811	7.33659118877409	6.86777112990998	6.95235933015766	5.62501225972405	6.89917184690845
ZNF302	7.62514745852817	7.75938961483704	7.97722042719347	7.77484231689125	7.99997640847423	7.55437279901453	7.23790578532541	7.27370168585662	7.24864347876929	8.02069926385199	7.22602999397411	6.42043241789356	7.09876233275968	7.46034254392894	7.66385219365234	8.95707443992027	7.10805852329216	8.32672572239005	7.09561800125698	7.36047640437474	8.29038811215514	7.41351391321538	7.81780670295167	7.24943864327834	7.48588989199616	7.62856519488584	8.57651881581183	7.61386967188022	6.79777463465474	7.7670941713979	7.67552351584939	7.5873834174672	6.50509422953799	8.11668387880189
ZNF3	7.0154510165832	7.06701722066644	7.6097699157944	6.00247037608668	6.76609384240885	7.10480757160605	7.23818514572595	7.79605585200682	6.4789700480818	7.77181149458956	7.83603526942386	6.91743737991515	7.19210145771565	7.25635997858651	7.06560548854277	6.8043463483453	8.08253403155224	7.8521582865873	7.82920830648194	7.32149725805546	7.99613524578487	7.24942207991681	7.78517631149559	7.43289084471974	7.28366061099256	7.78495250153485	7.7873906157932	6.52690130157313	7.90371074600115	7.84257265629997	7.81982943817239	7.49912388004017	7.50941148279095	7.53099205546607
ZNF292	8.31697989983098	8.61655690797216	8.59433514953928	8.73395083195454	8.4012736152532	8.65878648832514	8.25657988655471	8.55181605789191	7.74124309179605	9.67147401712356	8.56546987090959	7.2153567425064	8.32167257863691	8.31949904894009	8.99850396905308	9.49662507202114	8.7537348053207	9.23638690737311	7.82755064220712	8.79585629268262	9.4126622039503	8.70577239650053	9.55214298610622	8.55865589516041	9.26451849813134	8.38703776725168	9.2153729603388	8.48361477377477	7.94002505321944	8.71154542808304	8.94724338622962	8.68460385206354	7.99576293777398	8.85455964287486
ZNF287	5.24017396458319	5.46790690176189	5.06851174878288	4.92085471901804	4.51568270026922	4.94317630910545	5.47426841778039	5.05493028774824	4.50818002985852	5.88878637000859	4.97768702913389	4.15256254623074	5.3130001016844	4.30730631139724	5.20213150220261	5.69149032693516	5.82768436215259	5.32246561998922	6.6782497735063	5.15565624327248	4.80261805267245	4.71183941425461	5.51693405933588	5.55955743828687	5.52310204752081	5.33070957553316	5.41659769032193	5.56746896432713	5.40855279225739	5.10126396089931	4.7058632275123	5.17686299120298	4.62377531594457	5.93397401580964
ZNF286A	5.10796461070045	5.36273377578993	4.81772688744741	5.3933856605139	4.68986674111521	4.08479301994856	5.1139281475965	5.42512986028539	4.71488503612091	5.4197564748773	5.15530017273381	5.53744680673286	5.10938370333231	5.35777994266777	5.24760857100173	4.79630185186127	5.46684668312716	5.45842812111092	6.26187772325027	4.92532551315004	6.24575336954134	5.27763842647724	5.51974735271607	5.38691055539514	5.55580359241987	5.19596816881419	5.07727087700158	5.82725869274773	5.22197991523099	5.0317671625017	5.14261627595092	4.75619256361099	5.288011197193	4.87551736888222
ZNF282	7.7712994617572	7.41611902291464	7.78337513877243	8.00762003149513	7.57038014422249	7.96217129809053	8.14130401085406	7.97339216767124	7.90259502427907	8.22035791780071	8.26519997216537	8.276473368125	8.37517818717424	8.68343617032267	7.43982729939969	7.29664012455348	8.39507309787344	8.28675233739578	7.8053013314875	8.39386522416281	7.74540316955057	8.2066373360851	8.19569824474843	8.6944146591739	8.57826348064463	8.19861480926405	7.94442970201884	7.9676464601286	8.10603913833054	8.05875716454683	7.88267494429284	8.09851952832494	8.36338332007373	7.67591709436326
ZNF281	6.36812752943335	8.03081301369905	6.75752844218872	6.41307265517841	7.14699192762687	6.42458838676846	6.97244321079285	6.69121050770238	6.80473678609068	7.52657992162434	6.38175952555014	4.87530817491747	6.24356466920117	6.12629062329641	7.48723896994663	7.56052950740445	6.93217865699821	6.43678366126248	6.70010834886053	6.91330936319977	7.78566863403904	7.2190575087086	7.96736789010575	6.74754735004512	7.70107851931092	7.50864344706152	7.90958900127036	7.24053818913755	7.41183665565543	7.23497885730248	7.78203594402016	7.53194593404167	6.94384468851505	7.32159534956071
ZNF280B	4.16352516801635	5.4216849769254	4.99347238729339	4.47449266792841	4.62537813634713	4.26189069244136	3.41092304958781	4.95745148581051	5.06818682445933	5.69161243024003	4.73784134335201	4.58721289837098	4.69878825222488	4.27392509930221	4.16717067648418	4.04302497672577	4.97145437515421	5.55171951021789	3.99974777698546	3.61582852282148	4.75660389456005	5.05513309985602	5.67479504130686	5.14986000655424	4.64187278007124	5.52235739192738	4.02548163073403	5.61693797043718	5.6856654930687	4.35696173084914	4.68804938746893	5.11802554392376	4.54211119600261	4.98826954757715
ZNF280A	5.29230263613696	5.6326430668481	4.97597928429051	4.15572169613509	5.55253507891535	4.83134374383672	4.59035165045037	4.83967714196104	4.68246261934505	5.09121739711374	5.16025540222713	5.50642020830165	5.19312366870543	5.31588904903514	4.81069458762917	5.56808162892223	5.42597196625276	4.8707406474085	5.8759454011269	5.12923038053238	5.89487316578474	5.51369837903237	5.41604076470938	5.45592799493453	5.58743115347674	4.86664504846513	4.95329466381871	5.18600658471016	5.03497845781736	4.65850272319702	4.87367861692166	4.86734435050308	5.03881240578991	5.20840505598525
ZNF277	6.89156771795886	7.22113464633003	7.237601713536	5.9792635854602	6.61768582002878	7.52468323968132	7.73969000587315	7.43230280827544	7.05854327139705	7.08848940152145	6.37065579977764	5.58584630632618	6.24003359180838	6.66043784508992	7.43502467562565	8.26615712114707	7.05485758363656	7.5864818812859	6.80402104682243	6.40943390997291	6.46617478438836	6.77841171187219	7.69574557873493	7.14874414719963	7.20319851234618	7.56019521009381	8.59503393762489	6.65159594255717	6.4433525011842	6.80142347675314	7.562393058469	7.74358790687722	6.14920054382571	7.49688914693037
ZNF276	5.06914370410366	6.33674209577758	5.53939947452436	5.5078305884848	6.75017835041087	5.82891802781679	5.33627432048577	4.78525046132235	4.51763483143287	6.37666339001811	6.64660285004125	6.95870866098094	6.44212408645893	6.75712216864641	6.31533768301102	6.2435861611083	5.47853014999293	7.66677777707186	7.87282721521467	6.89147938886443	7.86274940096476	6.50484259925309	7.06011075266739	5.51001084478186	7.34177700058386	6.00864088322307	6.00657533117929	6.15121022523728	5.93235068022781	6.06073612723749	6.43348521487867	6.13159523404355	6.54547487285765	6.27792935349715
ZNF274	8.40687198903851	7.82722944739985	7.83042031145256	8.09936760546132	7.85334842990726	8.32194657415021	8.03566692002214	8.13636351640904	7.5878816292262	7.80620769579179	7.91163624249087	7.53997820776625	7.50006875418232	8.07492325760879	8.09860234757316	7.74351328448183	8.17623967177418	8.62060196921712	7.91530095580307	8.01749641035615	8.24555330794224	7.99314239723951	7.97343540846523	7.80219360529123	7.56358807702282	8.06300855441053	7.90640032235705	7.41093287463377	8.41747662561367	8.45660548415193	8.51175414743563	8.40977099749157	7.77963925131423	8.23281073382917
ZNF273	5.87492182440023	6.31280772671254	5.54640130581003	5.67528904937129	4.73303991262692	5.79843865012408	5.82466475107781	5.30527226292826	5.29858246838479	5.93645701404406	4.97849059269475	4.40392052301511	5.21169978765436	5.79381973948091	5.50415726308004	6.33725762114324	5.29748504321613	6.35511586042618	5.58742980335123	5.33013903604235	6.35850708220482	5.50735873099136	6.31245313019532	5.58962800781471	5.94629785889631	5.77066592570904	6.43779712165853	5.47123719109602	5.33872635151148	6.42364080169606	5.7102288435324	6.01241019233344	4.7285948558655	5.82416042649634
ZNF271P	7.21901309608414	7.40684923797449	7.55959762599552	6.83015629761385	7.71891798389523	7.31329099727475	7.35241255103251	7.14059877126302	6.56158757596182	8.01859797678912	6.23085946436005	5.79563535770977	6.90715727303133	6.15965578308597	7.71934811120261	8.44354932953943	6.98978260641923	6.96925245077453	6.47905493071461	6.86289048469457	8.05178848918053	6.5193925367622	7.41783964954157	6.55775196182576	7.35176956665216	6.9121938464812	8.2013622299961	7.17815035241975	6.72933932058652	7.08076625676907	7.39716388364471	7.02666882317151	6.3009032508993	7.47787289117916
ZNF268	6.3666576495788	6.88862908246544	6.6116975550028	5.85827638907593	5.37942283480553	5.83461777577647	6.12704117713797	6.48662614719494	5.70846850951788	6.77051634021617	6.15496480392396	5.55995930842021	5.92259533322685	5.95015001721553	6.54564515668396	7.46852272314891	6.43491102968632	6.90284574084516	6.5173362441434	6.11235939442658	6.50033081712467	6.25786255984342	5.79694948015834	6.88835771119325	6.42000507021403	6.30920637569729	7.22336593404172	6.24096835447029	5.63725784736569	6.11507245367736	6.45735886385758	6.3321254327951	5.35689240290841	6.46175454677361
ZNF267	7.05641319927222	5.54461736437741	6.38887636355043	5.97266403952931	5.21288127099923	6.42702770264499	6.10155627638462	6.52475590927774	6.09056013308123	6.45193392661276	5.63886440630605	4.54143949488997	5.65921976937981	5.39522094223518	6.41916703629786	7.03180952274519	6.01394730186134	5.78197552505547	5.85435520211028	5.77702356059166	6.55604839607254	4.73374295483638	6.36106915774843	5.78321096255735	5.85435520211028	5.84213840021212	6.90654261125983	5.76591246200966	5.55201502954944	5.90055278240628	6.23729904660373	5.97742874192543	5.48559482127335	6.07927702134115
ZNF266	8.70800129615117	8.15611378688602	8.61879319697961	8.55406494720192	8.62642355176215	7.62206855017614	8.58476758833801	8.43740073757921	8.12955199316784	9.19623933823012	8.12385712557898	7.69345808485229	7.7185626475884	7.80341200021015	8.41164951619087	9.18453782760096	8.28651423554027	8.58725653830318	8.51762990676414	8.48107153903816	8.59860896751091	8.20423862100333	8.88276890390206	8.14683127643866	8.59757981909333	8.70120000802307	8.83182710418699	8.33590545254798	8.24058725957996	8.67710176289404	9.28765816590866	8.93120318027034	7.36667120702006	8.25649532953117
ZNF264	7.85855680131678	7.23686939747352	8.02192858746615	7.62618658240119	8.33838563355799	7.9088335908327	8.00221846254478	7.36668702528746	7.47888756960423	7.39997519668604	8.17583482966325	7.81609903136263	7.83408670306058	7.41170896453828	7.8627106146323	7.80785998543656	7.14973632331581	7.92403116635158	7.89758451429896	7.28152920263994	7.80648547546549	6.99673011314985	7.53410549049291	7.28571781874987	7.33503779743155	7.3287724323931	6.38141009239437	7.66677201362544	7.31665530237303	8.01859095475167	7.43511916158706	7.20218443010302	7.24773466482227	7.05308499221006
ZNF26	7.37792158970775	7.67368284162091	7.57315084312768	7.32221790448337	7.56276341985187	7.40343460384812	7.12060810847757	7.54321054739574	7.36500012307592	7.68873919251154	7.18010170386192	7.07871053513627	7.28461442123733	7.39200494203096	7.63580841903412	8.15110878389478	7.42619552505154	8.14549446042848	7.26329355652386	7.02171630226701	7.56837634251995	7.55984525843613	7.56884886888708	7.01762501792784	7.73290937220533	7.49462937539893	7.67167223201822	7.22972790761911	6.98259809903711	7.34379789210719	7.61099512492174	7.55251650343475	6.78988514129339	7.45959946322712
ZNF259P1	2.01904627697842	4.87894714846579	2.90823439331412	3.27446584364076	4.36380529007344	3.28604512448623	2.34523595086485	4.27861789414276	1.61371894738469	4.10704919594903	3.60372602206728	3.28367523100284	3.7148815763296	4.08524419641061	3.01150816076746	2.94458346391906	2.89649454105953	4.45598559107476	4.93205262174805	4.3072248581927	2.24121741808274	3.47138788901677	1.66553538278693	4.16413331606409	2.44864633297202	2.52610509517047	2.78221543779105	4.22702306272398	3.22404353666499	3.3845302820495	2.92610335165877	2.83744085195124	3.40528046786956	3.3845302820495
ZNF257	2.72204548712262	4.27355530160135	1.52449695694754	2.17631176942257	2.69691770816186	3.94536394089855	2.68414595048358	1.6567361373711	1.80323985402318	3.49865258122319	2.67696859068023	2.41395240484315	2.58896717510904	2.93516002199445	2.58158820359323	2.40682990790149	2.94982966412241	3.03840482273263	1.4548754451723	4.29231749457096	2.37967918363403	2.60704329731954	2.49136360228068	1.9602212887611	3.02889174590797	2.31668825775884	2.75553081657813	2.91969300351157	2.61725064101184	2.83604701142802	2.4762227422644	2.33372072703312	2.4131631953576	2.53003953887846
ZNF254	4.1812077984595	5.06095185401996	4.46466338306094	2.60893346420808	5.09686848615152	3.86315188672576	3.4262729274787	3.11507556791668	3.79846446646778	4.88374023583768	3.20306274722272	4.20441982963243	3.67030481196149	3.75631156187895	4.24139237509853	4.30647743897281	4.06184856668218	4.48743663314823	5.09477363014789	4.28931508945698	3.00269547710939	3.02016500537632	4.18429327628082	4.61516712601311	4.14821010625048	4.01293476994247	4.8260274660976	4.19878168922995	3.88499310929556	3.84556859745147	3.83403912628587	3.68269175861051	3.62675302051362	3.62884405130231
ZNF253	5.30082655090764	7.00743452070835	5.44247576387193	5.33690411195498	5.77317572954412	5.41493438622236	5.82716120683196	5.69374594721998	5.04741673629156	6.76472666029921	4.96491131740186	4.91798508459852	5.14780690116004	5.31143560566938	5.83928097743395	5.88434210579931	6.26108408832132	6.48409356925029	6.30201728941881	5.32465567367896	6.64943477880101	5.23165112122929	5.79111595465629	5.90965551906529	5.99342051508488	5.52435264056935	6.68389523568383	5.8294350068689	5.52483424886767	5.90878688255056	6.18156021148416	6.15456531575414	5.55598107861847	5.48768961289384
ZNF250	6.13014433089116	7.07696753713023	6.57772440623603	6.85780603382024	6.4915559446391	6.98242578041755	6.79339320807507	6.56097330935045	6.74364264853768	6.85748491095028	6.7640513330382	6.71609867152362	6.22558037075602	7.04568368351193	6.86662901836162	6.73821567048183	7.0270478178287	7.80715568139943	7.24107057615567	6.94243007266772	7.02556082216508	6.53988138475786	7.58295618548548	6.21317686956047	6.56297329554554	7.01008226979924	7.33648474401267	6.33857211092564	7.36003899744328	6.50127016998087	7.06117635424563	7.1080019144926	6.82484103440212	6.8299253116175
ZNF248	6.49686650085666	7.26946222214993	7.03746463236365	7.45823544500813	7.16175953780702	6.92095140380908	6.83932151992634	5.04528323769549	6.95288248021213	7.97453318484952	7.03697017401086	6.05252235259452	6.92221625835669	6.80834018304548	7.46279790036918	8.32781597999207	7.37563962947741	7.66273922378772	7.50446169839875	6.8717602891604	7.30369896394573	8.08417521317355	7.42582534758171	7.2580827777733	7.1966461425447	7.27953890984531	7.21405090505616	6.98538265125455	6.93239549196541	7.40229241397069	7.18216211806832	7.15018007451363	5.64186546732119	7.2962722406636
ZNF24	8.5250412215743	8.69930930718601	8.4490562947524	8.41522629373145	9.13027749776454	8.41033692060737	8.85426485206144	8.66918713148315	8.40082276957234	9.20905109463873	8.52704521257852	8.28735640244081	8.45385909146304	8.4549036187525	9.06373522210406	9.47425142078108	8.62169913129112	8.85625975064873	8.85106993548475	8.43515259308683	9.37147271921098	8.58052898658517	8.86025902894992	8.70575664586829	8.59629361111662	8.53401480951931	9.02603041837851	8.85265768906175	8.07599152894339	8.37856660591805	8.79492395622009	8.65464038273666	7.99191880125173	8.64536599416127
ZNF239	6.72431739071556	6.46438204904822	6.76651097305278	6.64985763117996	7.69240975454501	6.60735113070854	6.66422960305087	6.41545725576356	6.37282356189538	7.26900138742779	6.5793607164677	6.37096547592088	6.63763021535909	6.26019973972212	6.52251395502728	7.13266553653417	6.83244051179905	7.23568468021319	7.4194936399117	7.22312236264289	7.37885188029232	7.13441286623817	6.40163031467787	7.08340079304867	6.9598780654224	7.64771906667956	7.8295916440072	6.63741304579966	7.65207129124805	7.77410819865129	6.58579914014964	6.74772286273075	6.00666262901047	6.81008115456772
ZNF236	7.4771218901593	7.92691547944997	7.57629236000926	7.30075256554641	7.65488152907178	7.55810256277905	7.56343334554527	7.19760150346779	7.67741645366025	7.095529271163	7.52115569279088	8.18920379825718	7.44568043398986	8.06381646852399	7.39945905688622	7.40299484749001	7.55210744564333	7.70560105071604	8.03738178269269	7.85447690499511	7.50438027411434	7.81869335623197	7.67858136113876	6.77858302935174	8.2524743240946	7.46004981194746	7.65028090016233	6.86354449609049	7.71503557494582	7.60376932478623	7.61144368124115	7.54130270458302	7.80484528287326	7.65736190031101
ZNF235	4.92451853544672	5.93215360530111	4.88802180386911	5.26562779987458	5.1050553477852	4.80565453977147	5.13134376973872	4.59562020130225	4.66187668657047	5.45377084060541	4.33807043987846	4.88795107947497	4.83197702188666	5.18929391842685	5.00653433016859	6.31349319187781	5.02970693133558	4.91939257871918	4.37743615224118	4.876543283654	4.71229313710423	5.71992820695863	5.10594890325407	5.05190141005304	5.0408465269811	4.91308126056051	5.32866990305105	5.0758167224026	4.80523480813028	4.99726988518557	5.09859231889999	4.93499735883529	4.65653282243517	4.82629941175817
ZNF234	4.47778805673339	5.50325567438392	4.76772322583657	3.70004534575182	4.45168727144277	2.16566663315182	4.08221743990421	4.73711986274615	4.57672222116509	5.3733914391593	3.99768236079523	4.05292771085121	4.25288773142039	4.40070282694938	4.28980056822585	4.94947501128669	5.08394588972714	4.11074341301807	5.42982042211612	4.0107753306523	4.95403862617656	4.04022129869989	4.99754315396705	4.53777257468075	4.19860147557895	4.31409021832339	4.50370993491596	4.77186226830523	4.51028866215283	4.24503717363516	4.30824148262089	4.32344627567556	4.28095617634352	4.20475685499158
ZNF232	7.31646452572479	5.80548475160384	8.03503271079882	7.38899602533753	8.14696037321464	7.82088602988312	7.50196994808457	7.5861970545668	7.07849548680929	7.66928476880264	8.76425912708875	7.33838428179744	6.78887327164841	7.20373102694317	7.478136746236	7.58401322347366	7.23939995241136	8.33460136573247	7.62381194245357	7.58512797007626	8.68796467117776	7.17742593381091	8.33552905009644	7.31274275630572	8.1051383168586	9.24216621319341	7.83792998598619	7.07869376411595	7.88137704774063	7.56741410376229	7.54363958437948	7.69172334153395	7.31607194486534	7.83892445907074
ZNF230	5.70597114445393	5.10152931148633	5.05327997456374	5.64685265341447	5.25572259932814	5.47422771007345	5.04808853959245	5.33640826400047	5.53858894359825	5.81279888039414	4.79605465027936	4.83232513826958	4.27649439868212	4.74187854665798	5.28309375272956	5.83489883257198	5.74925419500752	6.13516916198997	3.47804396976289	5.08656555000378	5.29404791754341	4.81809535797844	5.91268777978605	3.75824227734502	5.41000028490126	5.44730538327189	5.51823643868673	4.77600849223194	4.83870481622518	5.17075720473177	5.40059938966582	5.77559061854283	4.60901308867533	5.8702993655823
ZNF23	5.52433905913005	6.30965397421664	6.31096148810596	5.93743507605569	3.80434232863099	6.41908968541301	5.88002991834194	5.83492563216331	5.80715189684261	6.64567699201323	4.90578781191032	3.93127961920004	5.42282866806396	5.25065604394775	5.73997282930899	7.48045802792264	5.00470756895687	6.71031842775587	5.5902780402672	5.25055188218082	4.1628040461872	6.42120910157318	6.57154884889742	6.05685945218861	6.21689823495291	6.09363756691113	6.72052809099658	6.06135485114278	5.3843179420404	5.88778665183547	6.12683903470551	5.84657710737675	4.64284842180084	6.24877734266531
ZNF227	5.89797286748392	4.22007523553718	5.84488492684319	5.40375228218535	6.07127045738729	6.04702642163374	5.83439409924974	5.4540323053251	5.78265132362016	6.25187066455357	4.6079458714132	4.52702691516095	4.90153413554501	5.3873173646195	5.3166880805876	6.37232387846914	4.98918968153068	6.04747512708508	5.50557363352743	5.39008945693646	4.11572346431538	5.92141472144744	5.00438706379438	5.79853836765417	4.85521066699292	5.55182244677685	6.35475139002546	5.5485141551814	5.04651549203955	5.77291853569571	5.52131605606687	5.96818652605159	3.78378783074408	5.90737852006181
ZNF226	6.43005524571251	6.8527397846812	6.77374321717341	6.85368967801154	6.74135901811362	6.22430580528851	6.81327048501347	6.90870130075362	6.77173942736533	6.9481455089251	6.72000608613257	6.85364562202361	5.99741946679355	6.34973252201761	6.971145099216	6.7596486423091	6.88332681256142	6.66783202035896	7.61048038276877	6.40882776756823	7.10086160333635	6.67207617044458	6.95000190554947	7.56013756264672	7.40275730897156	6.97828546111483	7.33009328717475	6.91765878260462	6.73853645485337	7.01533807190534	7.10656431628802	7.94448303804698	6.30054892408912	6.95539978380827
ZNF225	4.28435038724848	3.48863127254666	4.47147713260309	1.6479078855468	2.5240952871163	4.22438458134568	4.27398856656144	3.77576837597207	4.14193109826913	4.71034834142642	2.99826191520003	4.08928443017237	3.41657541584796	3.93849133618453	3.94113380922283	4.85338668591486	4.6300287676217	5.07090805582577	5.41147265867335	4.52014868001211	1.85790807491463	2.2846957242563	4.44072319197109	4.70805788552062	4.5052865662621	3.76699806126913	4.33992637615945	4.0699998110667	3.72611956239051	3.65316588706521	3.99514841669055	3.88399188265492	2.79181142420203	4.36204673488363
ZNF224	6.83614144192264	6.40146149744851	6.77657733050011	6.6394190588222	7.09800400426478	6.1929544159769	7.13183483404655	6.2609830037089	6.46917536896326	6.76750393180042	7.05621378172676	6.54248587089817	5.83100740594476	6.26602982979899	6.61234366676991	7.09428627952491	6.40200242624711	6.29743371573762	5.81723395886253	5.45437252205501	5.99422535663148	6.41851315373693	6.79337252260931	6.74648121016159	6.33608627672422	5.74511282976753	6.3943581725549	6.90746979499821	5.85506954789349	6.55336618731646	6.4234004196782	6.21123069738414	5.93522236231686	6.03820847711617
ZNF223	5.25485011772066	6.51375952944912	4.89849336393054	5.49068382525273	5.25887304594245	5.09379157176712	4.8826315861485	4.92623675197874	4.51115858648989	5.42822226908293	4.78713654655783	3.92474169556849	4.92610274311802	4.65124165606131	5.37989818589447	6.03700178174785	5.53514588748765	5.59544284723032	6.04099239534163	5.15139856335865	5.0806417472502	4.24562988824628	5.53073335813711	5.0806417472502	5.67614078734373	5.17786218770228	5.59351177114239	4.77977112229081	5.53250241018864	5.17625767161911	5.93905207898114	5.68111007609574	4.69794878317174	5.36287694823383
ZNF222	5.31985827335819	6.16954907296078	5.4056056487469	4.15861729942559	5.88080183084185	6.37969615560202	4.18726504971899	5.26466852030499	6.00116521911272	5.75286368042086	4.39210437343838	4.06700815541319	4.53122163456605	5.12096443098765	5.2789334508148	6.16510697726153	5.4630885006648	4.37628417983278	4.71192359856188	4.742266097904	5.30811686685253	6.0237997070223	5.73382880295899	4.177239198166	4.06970395081677	5.25644491433354	5.92897435752969	5.99231930902638	5.14142673136219	5.1884611851322	5.83068223428655	5.25859473107781	4.30073238830798	5.4027386440975
ZNF221	3.08777941057069	4.90373982639887	2.78444841069316	4.20463389337184	3.44472632736733	3.51631125473691	3.28688847027823	2.92691995293675	3.15273251782422	3.75689421781843	3.58197510539993	3.30220622250438	3.97270552315049	3.49382914063327	3.31184419011953	3.69074452338086	3.02142285146078	3.98659950841422	3.8659920814771	2.76929077309179	4.30554149372799	2.85281595185874	3.39206209773205	2.96787813890098	3.81403440943244	3.21732894907647	3.29054375212216	4.15362416435652	3.2939520744467	3.269579524905	3.27979846350058	3.29930667163441	3.89533415132553	2.98527947079307
ZNF22	8.89325895071654	9.49545664870721	9.11456491070913	8.65755135426692	9.11298507146801	9.23873942269308	9.16961180461025	9.18266669710692	8.84849519937132	9.92494432611616	8.675902207841	7.79942851799267	8.56949290096981	8.6093373071064	9.30292451455451	9.68127758943332	9.73571965250444	9.64045275588192	9.26867544530216	8.5394273207401	9.8907439522043	9.01922401300393	9.73466644963049	8.9467092406664	9.21195380444954	9.56897311100429	10.0302072512472	9.48042531303292	9.40131939472485	9.42436873960013	9.62217956172034	9.44281755953829	8.58202708791408	9.29038425928254
ZNF219	7.16203724142882	8.16921036913955	7.89014358873202	8.32170343681269	7.65844717259733	7.56326686259976	7.71407416549092	7.60141963972017	6.87835852954473	7.13204631864369	7.58704914773465	7.99392634273847	7.91437241151267	8.4047786082001	7.30436135632038	7.39623081025381	7.53220250608404	7.65973662073282	7.43495214597917	6.22538968849232	6.92550349232512	7.073678336607	7.67034157623291	7.15291954291688	7.39608859515514	7.19655225115738	7.06981142808827	8.23898310196584	7.36317346528462	7.15664154380455	6.72400230041863	6.45506067478635	7.73406722344857	7.60241119841643
ZNF217	7.66602502930932	8.17312646372187	7.88965613484904	7.11527988398646	6.80462736186198	7.66602502930932	7.89911663746782	7.71569435972064	8.16259003872388	7.00549833488831	7.8464581314207	6.8522591298826	7.39158399451507	7.41406013547119	8.14635860284922	8.18900278740929	8.37027463999942	7.88090841945614	7.30648947151817	8.75668089050171	7.75047470487156	9.50542100121673	8.35070148123751	8.58597540240251	8.23476328476274	8.5311403487289	8.81545683931026	7.01995121647488	8.15055690988351	8.91780951079825	9.11221987090821	8.92149462803317	7.94873691187924	8.25811886369164
ZNF215	3.99102886821405	5.83856722168259	3.96447685195361	4.3326674386747	4.86236360831618	4.22901951607074	3.9822419477569	3.62666682230877	3.83234303311028	5.48446439984544	4.26509988317435	4.43212500746523	4.20061682775293	3.97186354461309	4.52452622358295	5.29488033914556	4.72096540473965	5.71880231631543	4.00636719066848	4.66558238451683	4.6604212393984	4.09152435184082	4.74533539539901	4.78801642432476	4.33675239616897	4.24380024319571	4.93487161828182	4.45972432625414	4.07102653079286	4.49617957310329	4.61855288451648	4.73417880582964	4.44219556421284	3.8958157805482
ZNF214	3.15729478225634	4.52378145542935	4.12201527723529	4.98291182725446	4.52378145542935	4.55789988129517	3.79345298094675	2.8600049666505	4.1737407957099	4.52500602181732	4.63186441078568	4.26682966512849	4.06321531870951	4.55356085835651	4.37870207365142	5.19924716746822	4.80300042517111	5.2014082736164	5.05767238829115	4.44292809988519	4.20872493096881	4.55046580537113	4.64931886728205	4.65910405078232	5.3486757949295	4.52769286711812	5.1520222289966	4.23294487107399	4.26023467952382	4.32592308702675	3.95970974061717	4.2647533706906	3.98763971903722	4.46406710588134
ZNF213-AS1	3.24142983597613	5.21981202626922	4.95099715126552	3.49490312586168	2.87596339625832	3.86205772504312	5.14415478069646	3.61524589507017	3.38891396105339	4.75492545979176	4.27622898097034	4.76549060618829	4.62965289822146	5.0601529253893	4.32098632897151	4.85795769966803	3.24132977504573	6.30373460424946	6.2518171715906	4.4410716027395	3.63046514750952	4.7003020800559	4.7344591123339	5.48697494911505	5.21703262498399	4.73759856262444	5.14735964850137	3.48189050238057	4.6776741652851	4.26194701865259	4.48222851292861	4.25115342071567	4.33579084400125	4.06604871480642
ZNF212	7.86483414378289	7.95914869471527	7.69461203440102	7.7374020411375	8.15793381311876	7.87368709590226	7.86705285712371	7.59998811280966	7.43777674563069	8.19109566719088	7.9919802887329	8.17554063396019	8.17159633653967	7.87894226290829	7.77529522588431	7.32625269424811	7.67991934852911	8.41697882568496	7.55645965382666	7.59300377158013	7.71329431219339	7.78002467386446	7.99755838628256	8.39619031613714	8.11692464275874	7.85748818288481	7.64302985284235	7.83151145133993	8.08090923222311	8.2100958905896	7.5903459081492	7.68176876816709	7.96758921336205	7.46962165226929
ZNF211	7.27455278754257	7.43072226127047	6.51447699550818	7.05803047794889	6.9132863893674	6.9299918054895	7.25472994485406	7.0410219869574	6.28108373784818	7.58690903050002	6.71386159718972	6.32212951373136	6.72441581351793	6.75916126713422	7.24948784640384	7.56838426318184	7.17892601330061	7.45915480394488	6.96002665762767	6.81818907035853	7.74519805545266	7.29236797128458	7.5966654041423	7.25454015122108	7.5808302535508	7.30063980773216	7.65799790002903	7.24909745663633	7.20782340862359	7.22946293806289	7.49271754622247	7.41507245081937	6.58315134141006	7.30494584479552
ZNF207	10.2098650832669	10.5794789619556	10.5085693335411	9.79501793919612	10.067067686628	10.1290563282096	10.0359040005619	10.563843318322	10.3416263639624	10.8380488162053	10.4375770489343	10.0493447112732	10.0827657047964	9.76720883268757	10.3420213917757	10.2869520833986	10.6086365640795	10.4618057731211	10.3066438916143	10.5210123993016	10.6480011527806	10.6038208386402	10.78052741914	10.7441556996349	10.2075366184415	10.8665693883877	10.5872575339582	10.1282886938321	10.7244113706642	10.4788426319195	10.4834462386948	10.3578301902111	10.3070581796725	10.6468884086275
ZNF205-AS1	3.88911439724109	5.72587240152966	4.87943253599219	3.89551502146006	5.73810584261721	3.6558367306115	3.76044762742746	3.82313559515694	3.77466711375633	5.26106755671363	4.91011085233177	5.28073727173648	4.82757681941956	5.45626530718695	4.02984640709768	4.63673163608619	4.18302742503439	5.47677536866668	6.02519557952615	4.15079070500106	5.21672662225625	5.91830636677526	5.86681249074213	4.36907752109094	4.40478887221129	4.97011656102573	4.86264421127535	3.99438731749795	4.70325905303807	4.65189931560155	4.4775480852907	4.57176165155672	4.77834975732062	4.20701029580385
ZNF205	4.70745163655	5.86087678986434	4.67961596342128	6.75166672341574	6.97083022659057	6.64367842016678	6.85685232398971	4.70745163655	6.72799531027273	6.55505827533279	6.14772970402266	6.33605808430146	5.94418269753717	6.82897550344618	5.64328256705716	6.06540625641412	4.45397919221015	6.89596683772055	6.76285575714774	5.78632354317306	6.32923626814739	4.91690599757892	7.15529595914974	5.03095703478602	4.40410995714059	5.62403066756015	5.34510867860429	6.56704684417453	6.06842821653433	5.59166927690888	5.44369784271401	5.42752315850285	6.07890414527738	5.90132617621293
ZNF204P	5.47771435039568	5.94449682658675	5.67307138245486	6.10826732161406	5.83489117734112	5.77530304803822	6.26904873610592	5.56162661613007	5.45013063492674	6.00994302640448	5.39508571943279	4.18824551071774	5.4065115700195	5.9374240688688	5.79322709449816	7.09059173148209	4.4645109831988	6.44509267163462	5.26037187181019	5.20527893494298	5.53061120398876	4.19583706129781	5.92929422579918	5.46518487635007	5.88224864679496	5.22352059199084	5.82700818994313	5.05331190764022	5.12430271332119	5.83810028353026	5.5413276799259	5.65775198571886	4.45811728304078	5.91449116730632
ZNF202	7.41659229568043	7.3650345089821	7.46561625302683	6.60881305218108	7.09681586791501	7.45767731874098	7.15268114022888	7.19755230228786	6.93366647114054	7.69669985810146	7.51133994221811	6.8884056835033	6.85909473240838	7.08540468950099	7.21603196752775	7.49388695617886	7.31560388462044	7.60637396692068	7.11455729374453	7.30588625652123	7.93216498439276	7.84953947218005	7.61716941057195	7.26399115138481	7.93216498439276	7.63101183807686	7.51625953092856	7.19523507663317	8.05892782343276	7.56971991050704	7.47008784290297	7.48817358884227	7.01092501603872	7.42180763611652
ZNF200	6.50925118199605	7.84724717577133	6.82902843610144	6.97825864126497	7.14842591397082	6.24877887471666	6.50684393038973	6.65805360156297	6.93981718892868	7.25875956801688	6.86546273853218	5.81868500465285	6.33449624024814	6.41545153328743	6.92593536712235	7.22149655994429	6.82359132470138	7.29827095065279	7.52669331511302	6.87020009891376	7.37135610466066	6.48879696922895	7.42297204604012	6.95844514735517	6.86362876250731	7.33389608327766	7.82990973255988	6.64041792021235	7.29924725487984	7.23108392063933	7.39558033424155	7.45878340743008	6.19378746520044	7.21289763852431
ZNF197	6.26080235831324	7.62837192695934	6.40938668144732	6.78281425218127	6.69804047267712	6.23278864005378	6.16990761389978	6.24182563512399	5.87215923157518	6.37153737026327	6.41622687241396	6.82576156551114	6.6132476386125	7.14982317531151	6.6132476386125	6.98275511895655	6.37934962707909	6.74034146051671	7.41600164883966	6.16675043288261	7.04992469174237	6.2301954043027	6.73959904809944	6.7975626591725	6.4999693327661	6.59127029733512	6.19135740856365	6.65042568774565	6.38082186301266	6.33459311082623	6.4286491751766	6.26533440615274	6.45725290126519	6.56062165798757
ZNF195	7.00712163530619	7.97321580357324	6.20355131213981	5.98186724048511	6.57587724938505	6.87379868184455	6.51241080693469	6.19794324906933	7.0098420398836	8.09734604740999	6.03155547746619	4.96849982373607	6.48524612089517	5.78776229720166	6.90382738362133	6.89299449966648	7.19315935980653	6.23108366782495	6.01073129533141	7.00062509043181	7.29399471679868	6.84040099103365	7.55308319548999	6.69743986278402	6.78883232993295	7.57687647282911	7.65003960789297	6.8154946691265	7.223828794935	7.13004679162862	7.02280434263046	6.797244445552	6.0163319674057	6.61083503906075
ZNF189	7.91845261658473	7.93898038079193	8.36971856951696	8.66060047540697	8.13889227526888	8.84606200185107	8.15762007933251	8.21037948941087	7.59588715606781	8.40090130882983	7.73448801093006	7.2864133836165	7.98544965204174	8.08248679924108	8.33654014676043	9.12234105216782	8.07932702535922	9.01297595385061	7.95160804921272	7.79677780092536	7.64648310091148	7.82681168790427	8.71462085399622	7.79520638746784	7.54096736395443	8.09403050519585	8.44741623723914	8.34597606149375	7.84821974212848	7.99243048505347	8.29221805987862	8.09555313738049	7.3126137695745	8.42204958234558
ZNF185	7.85048702009688	9.46542787650255	8.30793639066792	8.50899985759579	8.47104681500699	7.91224476573857	8.05895045817366	8.65805871763541	7.5917993555753	9.25904991426419	9.35710596757238	9.25592518671887	9.00217583551992	7.67034010060994	7.95750150834614	8.18302773772166	8.08646325523849	8.31357403786632	8.24931559263292	8.73471152760245	8.56911637691695	9.05215355335176	8.54125597030454	10.5270259812505	8.62943071012087	8.99900328789858	8.58667528392197	7.32697160964148	8.86603066056874	9.93170215880876	7.62609742605823	9.40712352456154	8.25288127264056	7.69878604121535
ZNF184	6.73715802206829	7.26908439051435	6.32713334598046	6.40184414820594	6.5690576444286	6.78578564019722	6.34327508508493	5.96702898828709	6.24349443741183	6.75889654867687	5.70136657880591	5.2572821327926	6.03557613352679	6.27016903166055	6.73027822862733	7.08103012058648	6.047349009955	7.20446692810695	5.19768426144117	6.25980327809652	7.15148908365884	5.88052736992332	7.1141771548656	6.16012385404472	6.25202374930301	6.88299641138682	7.68279545778828	5.84272673815596	6.41470922330707	6.31200031213196	6.85078926098966	6.45489146467144	6.23549743370232	6.63512911101037
ZNF180	6.10489801435492	6.25291117742727	6.17057539425465	6.681253377833	5.46977039809019	5.83165624745815	5.61609034281041	6.15304995999356	5.81836937193627	6.55257477653345	5.81586702654206	4.54633518874827	6.19329933874665	6.20419398942754	6.08531082513367	6.98345241134627	6.00117902875674	6.95299477568667	6.51779967136211	6.3297812080568	6.21601296954573	5.37850014799045	6.6842705610951	6.25899732013926	6.62172147762469	6.37049167431541	6.97324936429861	6.05487596122818	5.89247187267597	6.12380232301995	6.16559668421269	6.24555849703877	5.79045312019494	6.33100150173226
ZNF175	6.88038511968666	6.74707890046704	6.45776818223939	6.13436811278121	7.7735651203741	6.55183972408514	6.78184775228043	6.44004203245946	6.70363547148396	7.0021863499328	6.46843043643194	5.52377964934458	6.20120032036923	6.51737175559614	6.29986646249578	7.55111528262857	6.4458633192437	6.61396203583785	7.14150306445059	6.30236030461937	5.98240532624795	5.49902326709858	7.03152339666789	6.27671161942864	6.65383898429144	6.83863935304967	6.86372249254142	6.33429282669595	6.64227770984773	6.41611219125053	6.65313817349746	6.7863734216167	5.78244194378582	6.81001782091027
ZNF174	6.99477720149385	7.47058965918123	6.83891799337421	7.09433446343077	7.02388493807864	7.03368101827882	6.64491008187694	6.77534804717942	6.52303100691908	6.59265363963488	7.01545801976662	7.19453196252507	7.10982675891877	7.23074922196259	6.44585379797478	6.86514586457013	6.78258898024111	7.18137756912998	7.12564625811046	6.5790623848246	6.93856593697054	6.20957400987271	6.57711578835369	6.94893635046213	7.10084447271338	6.67113176533977	6.63857451245265	6.70661812920062	7.37908259007113	6.84761181356522	6.27378981259956	6.72374596233836	6.78381840626469	6.99380791363229
ZNF165	1.80942431778997	4.13863928300617	2.5921878997269	4.64907503684402	1.80942431778997	2.40044038503389	1.3049213645411	2.70658396501806	1.51640962266629	5.84061905940248	2.99204055037479	2.75551955839175	3.52335555027622	2.53222994760596	4.71549655788634	4.30009163515937	6.8887186902552	4.15472288273817	3.93295773762187	6.2273247269628	6.55899592635803	5.85579611798144	4.80338219344525	4.05933604500034	6.90536550316177	5.54524581755987	5.4371096303991	2.16444165234834	4.3034868494821	4.46273308083533	5.80873825341169	5.42134927533334	4.29659195340099	3.35809257057508
ZNF160	9.51648367083707	9.62371766653313	9.89307146047842	10.3074506436574	9.91746982881133	9.92940289229509	9.9480770399098	8.99077704177344	9.52192042105889	9.36146607529774	9.91295847058317	9.7204277035716	9.26094129139338	9.69815022864508	9.89029883233001	10.165033101351	8.96697984118867	9.46636946502032	9.32560803633231	9.1975740672682	9.94672792194151	9.4029343193001	9.84895927126958	9.17585449759842	9.79675231029623	9.21467962678341	9.4410587585624	9.29876770996222	8.68596323864606	9.86987025102883	9.93836868085852	9.50552895403437	9.11501239760971	9.16754716686638
ZNF16	7.41707506921142	7.46743152353039	7.37330435202525	7.47611854044962	7.99487558984334	7.58339089355753	7.66137216103399	7.54838237052501	7.35124967530384	7.52740703669599	7.83975004417637	7.62538285261156	7.61024852463397	7.99445394340104	7.15784565544145	7.64831263495333	7.51368369755207	8.33625625119864	7.50948545328733	7.46963242597993	7.32772276013634	7.70373896462683	7.21051504320857	7.24963126331435	7.71095933398432	7.50405473813176	7.552900678091	7.60886006895892	7.62273220319999	7.28797594754754	7.16539779954894	7.43978313453235	7.27054117807136	8.03260542123401
ZNF157	1.62098255977075	4.19372733356849	1.42508977137118	0.747374517985597	3.14496081156837	3.57997928123974	2.58757216382392	1.42508977137118	1.24021545180438	2.90942328084187	2.90773138368392	3.15295443561713	2.83558740095415	2.32361626328656	2.60650137150077	2.4278237120441	3.79818569708997	3.81518347842731	5.78330369183457	1.84114939778554	2.04093087548773	1.59934261433573	0.874559793732363	4.34294808810614	0.54286372053442	2.61969116486747	2.81641016522454	2.52931320088148	2.17960581667077	2.40445284854682	1.97866701129162	2.13700222888146	2.54958841962926	1.99241862465875
ZNF155	4.98926165329536	3.53910995306494	5.30561583265479	1.75701982472603	5.03897622584665	4.72642555573423	4.54156760267381	3.04884521045742	3.66256175879958	4.65505784704271	3.40098750025385	4.35284786288273	3.28385461211634	4.90791135973314	3.75038362155994	3.87358940607304	3.18077696973257	5.23515204814348	3.70862955649747	3.09078539343079	4.31360813427553	5.39859763931928	2.57847015013024	4.4665519659855	3.13020890559475	3.85984141868382	3.72987294687634	4.15161533947307	3.69737148046137	3.98755445901313	3.78613741852091	3.55164071190184	4.10267329221423	4.78636523583685
ZNF154	4.78535656673797	5.94553798677675	5.2143297200139	5.38996479075022	5.06030092132118	4.81461523733056	4.95731475130171	5.36419845765218	3.91670571477564	5.32421135355091	5.25476181550295	5.73887110176262	5.40894170194574	6.06836596813382	5.29013119205673	4.97386554765014	5.35663889615383	5.16155439011674	6.34509521503859	5.27267808564849	5.22467141982301	5.31070741244083	5.53267143237012	5.8452758200305	6.52415385135045	4.65800457145437	5.11102927155574	5.26780159703231	5.17492862500191	5.22574470310776	5.20533148153072	5.13634950939513	5.68362433562305	4.7099082308703
ZNF148	8.72829891892754	8.62479119112103	9.09350957242486	9.13940108397847	8.70551592019734	9.0618260948387	8.77417298506056	8.62835045607873	8.31449703413015	9.50647567657684	8.64796200640621	7.97307117780861	8.76468121999825	8.68900598420247	9.16199605975018	9.61376250727132	8.68989056657792	9.28448400102486	8.49320149806816	8.25698553181297	9.03291752793129	8.18461645182318	9.03659771903026	8.42614350078546	8.85870575423116	8.56526767401415	9.03021136875002	8.92485379359461	8.09181713637244	8.29876385340176	8.64855226855905	8.51589212234224	8.01787312610178	8.72778105349208
ZNF146	8.51435967477899	9.30788945747558	9.16077889538568	8.80229483296942	8.58165675927212	9.03237429898028	8.61163571085489	8.72152386616079	9.0766703196027	9.16109114355679	8.30750914837514	7.46638941130619	8.82179690734084	8.64758714296056	9.25955202023449	9.65621192657035	9.01862733139193	9.2470126863326	8.12763722215993	8.91444524739046	8.70518925978847	9.29173703208652	9.90381507689369	9.82824032072299	8.93747452888063	9.24886628728917	9.82623498253857	8.95186925605398	8.79504453096479	9.26713832731321	9.31756293862937	9.32826358341535	8.31503858072518	9.32227863692419
ZNF143	7.70530371111061	7.50278324032552	7.93904215998979	7.41173803993351	7.302519042212	7.47540887074111	7.83183154595383	7.81301470893853	7.27114823391326	7.32986169959975	7.20208705768931	6.6537062243186	7.20270812313972	7.38027912272741	7.64564508368019	8.02184207650872	6.82486864152256	7.66425921816345	7.63165022201265	7.08881854045955	7.13560186468488	7.71706428651148	7.76276934522225	7.0082928266729	7.51309008565932	7.54097477083169	7.67021415441275	7.06930751535719	7.44018849720976	7.7802732237797	7.76407255640793	7.58925533021849	7.09399534659718	7.99606981968872
ZNF142	7.46395309853775	8.00591558479078	7.11052031862307	6.97024346116993	5.26504529611224	6.63353090199025	7.55269560580799	7.32365571106154	7.13075670865094	7.14815385523468	7.19193422179584	7.01627167029517	7.29932350116104	7.05996643204622	6.49002432266396	5.60931852353907	6.6798177394473	6.29191196247148	6.53636046941028	7.27264988715598	6.60117823121455	7.27352346832335	6.10019603672212	6.05894462779144	7.20623101040484	7.07790152105809	6.12402524801254	6.84445730187661	7.4142499550859	6.75648560971915	7.08538367305402	6.86715492864482	7.59975286632841	6.56267700028576
ZNF141	4.20356765435116	5.24360954183197	3.83509596778732	2.1302397423875	4.32830425509208	2.24751545332171	3.06290069005642	3.72384466819325	3.18298125031709	4.45173154420101	3.50384770140683	3.20483665756949	3.62921455986735	3.76992484496918	3.84448801725178	4.20441197179207	4.08098618763825	4.51073657996632	4.56205055405494	3.60462064206625	4.29834752039724	4.37915837013854	2.87684161554874	3.99643612675746	4.48645488067779	3.53990382359695	4.78305656888062	4.26203832593089	3.34773070641843	4.0273799651119	3.40150826601548	3.63007514954397	3.05788813873008	3.91959399144686
ZNF140	7.44089230254494	8.12189075877152	7.55884825965227	7.06380729743654	7.31079702096796	7.73479518150679	7.40932566497886	7.52637743835634	6.93524770892234	7.35102459699502	7.08001775778398	6.14349461114753	6.37708406001965	6.85057825174409	7.6680821743569	8.20787487252802	7.42295615934435	8.11789488954159	6.70676809772616	7.14558979694542	7.84382576058666	7.3488744434087	8.31602909205959	6.9884192008684	7.09881807843066	7.83659785118506	8.23559095596486	6.56317842185522	7.76301601394565	7.79770731004162	8.2169846944787	8.08014569109325	6.74951813669036	7.96602148671361
ZNF14	6.98619073883886	7.34237932841505	7.0227242356482	6.53873894123288	7.2737555412737	6.73092603312174	6.8405723121422	5.7605369380303	6.53659566485889	7.21783092067545	6.51241486853733	5.9554872167132	6.75644923719661	6.91299660739492	7.09883834386366	8.24457221725015	6.93458196397528	7.59783018490897	7.02244574710806	6.72450326850991	7.4146437486388	6.67043523307416	7.10561830413379	6.91706966015905	6.740552334073	6.98284488937145	7.15594055104275	6.9289912458976	6.56928558640401	6.85277394344769	6.94888691354089	6.72631592293805	6.08102531038079	6.97498254063934
ZNF137P	6.4940899503924	5.9192419236861	6.22611662714164	6.12006350571685	6.88924874844958	6.36480103503835	6.44558786785115	6.21432082746323	5.86881235419367	6.66694914703614	6.03439468889388	5.49671871055541	5.59483030646232	5.80187352323459	6.72565338933644	6.58315477313708	5.8612952417815	6.56683894618514	6.55194997518008	6.11147357993545	7.37491690507658	5.63446088141757	6.21233359756974	5.85672951405111	6.52360640719955	6.55111584525652	6.52055800266042	6.03499539525991	5.84867062519983	6.51507974026733	6.96370293220762	6.78915141518579	5.65068145568953	6.41044962807809
ZNF136	6.95928952398323	6.90528009781774	6.91664657831513	7.21473923793964	6.30459153679559	7.15242516379917	7.34907440439043	6.92434858573137	6.79957201294181	7.17629131615293	6.32854088978688	6.8582568564888	6.81374846574251	7.15305864663891	7.15312221041763	8.347270618372	6.46859234099659	7.93970526141297	7.10673692939881	6.65736204980264	6.90808988378476	6.58821392444043	7.24995575975656	6.89918561406494	7.05729596128536	6.49669266880056	7.07538288061683	6.5157778844963	6.25906577990705	6.75931332240124	6.65607450427134	6.83463044802325	6.26923896682846	7.22938645908053
ZNF135	6.30308245685024	6.75938313022386	6.0117519096438	5.97117792552391	6.23555275926798	6.32486097690039	6.26598432401462	5.73212084293912	6.08425528866442	6.71215004161882	6.40662886510417	5.33817383422074	6.16601837598909	5.72153935705361	6.30594817111757	6.26322774019942	6.61490779882549	7.27899481544973	6.53890604998172	6.34677318012307	6.80471391688393	6.37554825494999	7.46254902439514	5.82610650255222	6.82628335417738	7.11409225496427	6.79223007322983	6.30447684382855	7.18084424329383	7.11568643623904	6.44126213306664	6.47773341494146	6.25237058011481	6.81825017981569
ZNF134	6.71210986068029	6.35008037936889	6.07715939441691	6.56498665756877	6.95375657243823	6.37930110967472	6.27898918982315	6.84311064326918	5.05485044537789	6.70581072133002	6.24795620896296	6.41579975035847	5.91249027929868	6.32477670545807	6.11345385564921	7.04231147636389	6.71325029845034	6.93655132435685	6.04607173580447	6.49002080067687	6.66292240151756	6.73078912850232	5.68707704848333	6.77398562353342	6.76867056095154	6.35613502248901	7.01575735204287	6.41512607643206	6.75415462845954	6.62012169524134	6.36117594378614	6.52824260645873	5.89827342059635	6.52921566163244
ZNF133	7.72550463005208	7.86718727144585	7.73570273951525	7.35076961925426	7.56816881595397	7.2963525401607	8.03671075618889	7.47112827756305	7.73908445127798	7.79772446548497	7.98432459837392	7.75825364071777	7.87614641680401	8.08232449618472	7.28431365707302	7.68428475184782	7.60639199097965	7.81606818546302	7.50489500917166	7.62577612482026	7.46256375819035	7.26295623603992	8.10865751808009	7.58026915410148	7.4279221075028	7.46508201791095	7.35472455755909	7.14044783152901	7.58937176083404	7.36975626872767	7.23202650224666	7.59322592642724	7.63538540482289	7.67206555432399
ZNF132	5.24898971118586	5.88840425923373	5.45701360256966	5.99769676499352	5.76313463672191	5.45504638740702	5.59686812473766	5.24669096175991	4.13009772355501	5.84728639259467	5.80392297814056	5.35050232077768	4.84550251752452	5.30640361132464	4.82106301647653	5.53185650528108	5.57433910673266	6.02410910318392	5.16716743260516	5.29636314490706	6.04984084022395	5.08582081863175	5.37884946152294	5.61022642889261	6.00447993310844	5.43460423108264	5.97247368553997	5.28419600742119	6.18163835253835	5.75210733928918	5.59297377338035	5.60881270000944	4.44191248245766	5.89555794912562
ZNF124	6.14684940964114	7.28989258444025	6.74271849692754	7.69525584303002	6.90044817429035	7.38622342463622	5.56497290499682	5.78885837707105	5.4350653866954	7.33182298813821	6.52883226269918	4.62917535392127	5.92602796271405	5.71973006303865	6.25402365524163	5.9075081365306	6.4544217742764	6.95789447735173	5.81026345779129	6.22014340280909	7.09021726387496	5.6931177353114	7.11208899924477	6.06884455654504	6.00919571792845	7.35401803893583	6.23883878342911	6.18016062576056	7.78190704931669	6.2009006205418	7.27078117308834	6.90530221489419	5.96670413128597	6.74190929247325
ZNF12	7.54017681081496	8.08293114155635	7.64448258122596	7.84715802832968	7.51772672077526	7.49055802592753	7.3336288272626	7.95890071493118	7.03572634878859	7.70649116861487	7.24658550833947	6.01365615157604	7.36581749067425	7.42257041507188	7.94837508416849	8.66220484819403	7.69833858380468	8.6327823221151	7.15046231628629	7.38026867022305	8.056136021529	7.44813111979512	8.6634392006832	7.7092938471865	7.87407709366244	7.9775829325731	8.35568962762577	7.72490795339509	7.46238328457625	7.88135228552431	8.13456465984159	8.07127421788702	6.80669846294864	8.17599843208858
ZNF117	6.18232246376271	5.62095592287467	5.97746509902579	6.03822598724234	6.07576039525279	6.11917366734792	6.56147279428364	6.31720345001633	5.5508770379004	6.41382351969544	5.52204631865185	5.41387175419589	5.2682045549121	6.28437712045338	6.46686527946235	6.44781400893428	6.07036623619878	6.76317424914628	5.95344239679304	6.19807565176047	7.31690699701963	6.21717063207217	6.45449232074769	5.83878922397857	6.46790100781882	6.647772662714	6.27709639253037	6.43690755619882	5.97936360346951	6.45341536643634	6.42383784985713	5.59134491559259	5.66032732790166	6.51301957808576
ZNF112	5.9761070347709	6.39219973466891	5.99119315179825	5.6211078606401	5.23066561332871	6.35455526657638	6.04687474250134	6.35060742622565	4.75407677026982	6.69709515942753	5.36292611475839	4.81503354153151	5.56064895628475	5.73727148547838	5.88372916945683	6.61207491838246	5.83152413616751	6.82512456966605	6.13207262724416	5.27399208605717	6.33602318352763	5.23081685375283	6.22324777466649	5.67622218784118	5.78466969559252	6.14771639518649	6.88960131482367	5.64302413688252	5.66248117037161	5.911671675064	5.92117655693617	6.31999113538386	4.55556313827766	6.32793979856025
ZNF107	5.14604946174098	3.22801642679496	5.31262412506204	5.3595847278544	4.541520842522	5.78677085120888	5.24748914782201	5.2265054517483	4.91841333989967	5.59229128876348	4.52108845787306	4.41009726906241	5.0301605415205	5.87726089378373	5.43335863793921	6.09573237705041	5.30198512440774	6.15773629702299	5.62333547693629	5.53039647521431	6.16543046847022	5.47976256077018	6.43696113844469	5.08935848558043	5.66605900054292	6.0678385784831	5.93063743598792	4.61124519933721	4.89991726103728	6.22566852065663	5.26529484284567	5.01674529044384	4.45010838768318	5.8930727720258
ZNF106	8.97832155467252	8.84392019792181	9.392671520876	9.0648747464388	9.06216058265117	9.67082481096134	8.96173077776054	9.20391127723748	8.71399675810843	8.89337425131322	8.68742938493673	7.93646587181416	8.29182867575336	8.45975451489736	8.7437503750944	9.62356726042516	7.94568030384749	8.20964600238754	8.89533679959624	8.40358126777387	8.23707897376642	8.1020267797515	7.99506519074521	8.3906138694424	8.63008205388946	8.68815710314951	8.6641422610988	9.24316954764638	8.38972450651591	8.80294718101825	8.66065890970314	8.81085940951944	7.75127594177421	8.86028790553088
ZNF10	5.24286967887472	5.65877236926261	4.81862157807131	4.7102679543873	5.88060239765278	5.49319483449821	4.11090941457209	4.76536841358436	5.26184924328087	6.15678261927052	4.53925134251728	4.4148662106852	4.56118544030366	4.36738771447117	5.53694061162259	6.63345685911718	5.45689156678474	5.43190042771118	4.58761599661737	5.46677896785856	5.17550466245809	5.98974758463659	4.74782965835868	5.61863389000183	5.98619770462485	5.55999527030889	5.41842155312568	5.63585017302573	4.66833696204555	5.44116617401519	5.39334133988985	5.08951936653929	4.44072973190478	5.16692380627053
ZMYND8	8.9843337194673	9.2344237295213	8.80432055448581	8.97002644415447	8.0727393445415	8.85679557918857	8.61285269938282	8.73773724795594	8.77757100667856	10.0780184215577	8.93235022467348	7.79995177072364	8.59604562355529	8.2440715242421	8.77623348270704	8.33384693854192	9.88627661056773	8.29795700145597	8.52295964386861	9.25156328593086	9.13624070924321	9.56042138293086	9.81843963017682	9.65667934654203	9.55813307077221	9.91861568696877	9.18870483603906	8.97693353921883	9.53216966402384	9.59164615763422	9.93806970243003	9.82851640276309	8.70706678153482	8.98933527679723
ZMYND11	9.85759668472995	10.0557833572328	10.779166283363	11.0399930716061	10.6888855020066	10.7973889637364	10.358751019911	10.0870332939945	10.2340952042979	10.8183454980522	9.8925775181602	9.40047999037168	9.75674595046286	9.98938351605201	10.5165391945206	10.9383610704761	9.77357445033216	10.726638478791	10.0031223160405	9.94368299706136	10.0354228092687	9.99119507672595	10.3567475584244	9.6669107065403	9.97906182733374	10.4631821456944	10.5469793519058	10.4545577494939	10.2082284638195	10.5724762464581	10.2797064567723	10.3091095222259	9.02165082166143	10.3302338123684
ZMYND10	6.333204300861	6.59699783479806	6.21074424957391	6.04733520402729	6.94669570417808	6.06600679702611	6.48433971965268	5.70605420823954	6.56568470404468	6.58647995954719	7.6708933047093	6.25860677905411	6.49523030949118	6.86074847753235	6.19506489462513	5.77473594944961	6.69220341929359	5.88024815660183	7.66520355060242	6.27108489536135	6.84353207061731	6.76867653053663	6.0986701956995	6.83369664921961	7.03231337402056	6.60077804741526	6.58309790993688	6.03945339851735	6.19683261393623	6.52399747745103	6.26316363134913	7.58357167141068	6.49853756259426	6.07053349188003
ZMYM6	8.42897621980208	7.61814803156382	8.59364660928561	8.92536462896766	8.2820344127543	8.25925887958955	8.73217135918332	8.76008041019806	8.60525822109653	8.32760901688311	8.4730077872616	8.82175333014116	8.63718909890204	8.55001553357934	8.64495046147655	8.34976535321698	8.53870788761147	8.77451078896208	8.4053793429715	8.32421646425552	8.26738673119226	7.97408366551783	8.34232445470747	8.14700066629916	9.22274190870985	8.45045618667742	8.71517237499109	7.99334237805156	8.7474598477692	8.62114234273067	8.20448150767739	7.82537902539337	9.12466625745888	8.08524614767692
ZMYM5	6.87353474745375	6.72451269323013	6.43213493298723	5.69362712605009	6.51100499888623	6.25936531275935	5.57566510242218	6.06971114159331	6.07678257390804	6.77297002777594	6.1592791670667	5.2722668591593	5.58565402469112	5.3984454174846	6.48047832346882	6.03131158558049	6.04933369269436	5.96861681635611	6.80492440154335	5.41833719762244	5.78881064486663	5.71270229565388	6.85408775062886	6.08290476264587	6.483074321213	6.53413913922022	5.58498896522203	6.21876521189322	6.52018303122108	6.84827491164759	7.0656938310924	6.96820251466485	5.41220340680231	6.19446419250118
ZMYM4	8.60039246725781	8.54880434897666	8.68662243551374	8.44914138912636	8.30064003453067	8.72299253528975	8.18287647161407	8.64703859927283	8.46730096414566	8.96549521542548	7.84974291308557	6.82765710969491	8.13363858475607	8.23051134087782	8.44600898402767	9.33374962256414	8.49525634168522	8.85209274491561	8.27843362640322	8.18077851798634	8.21788363316714	8.12859479251103	8.60185746910889	8.10477361914789	7.99742560676307	8.68057507549905	8.94569022594659	8.56103951687945	8.48419847334286	8.83432897912396	8.69005104343461	8.25441918901813	7.47432949203143	8.76931479028026
ZMYM3	8.49393203853555	8.16251216421744	8.20212923739504	7.70586425477158	8.68647747198651	8.46869112901386	8.44373389021023	8.67959561956674	7.81490459748938	8.2328170736173	8.47807790262187	7.86487176362917	8.63497389197285	8.93598537654307	7.45244779543223	7.5174686977182	8.06634151634022	9.12260267048672	8.07116552803772	8.05420925853793	7.06265949459717	7.7322698988136	8.69226118480053	8.79073694187988	8.19469419593148	8.34899541005454	7.73594514210347	9.08679952882927	8.49334586071337	7.91541946772117	7.73817949835996	8.21715751907658	8.27684819934946	9.1957686440654
ZMYM2	8.01974975824431	8.19747403072957	8.16549770193592	8.46131969004204	8.03103849564742	7.93327423613267	7.80565239216747	8.0295033110442	7.69619472132515	8.69777236527614	7.76959306647161	7.42228853503342	7.84879536859119	7.87600151327863	8.59394056564912	9.00579526226647	8.36524795420934	8.4082044635661	8.37186070043579	8.00703504506446	8.40456263166597	8.1221302373913	8.65265818773903	9.04523484717043	8.07649036321527	8.38385768166873	8.66477132519575	7.49928367720061	7.74005891879426	8.41366136066168	8.77819634918311	8.52026424238854	7.8294473209559	8.28872528142429
ZMYM1	5.98767152039317	5.68068068316017	6.05660118287853	5.63409441220489	6.76294129544328	6.47537526982706	6.06501819296423	5.71391069305653	5.72082192984857	6.25889624041145	5.72667896962956	5.00920709445849	5.80933468500661	5.68316050807561	5.85014206912188	7.21376600858502	5.75815742631234	6.57727157399636	6.31547828078367	5.45245649243943	5.45038181933977	5.07684930151518	6.08939814004104	5.60483994013817	5.22135719238602	5.78046179374321	6.51911336765191	5.71745937870948	5.1543220641706	5.76792634360174	5.89811138102	6.0281269954052	4.42145659752787	6.14319961692988
ZMPSTE24	9.37022815873666	8.99952918993798	10.0322465060738	9.36346065937883	9.90872856752112	9.98985895305612	9.23115528795763	9.70902471652027	9.6628016156571	9.91145808343654	9.1433454606275	8.53402656371945	9.14284127577324	8.98782153989766	9.9114319362329	10.3420431060979	9.55328887337026	9.09994945884221	8.91674895196081	9.41536732635953	9.91150575137117	9.55575669953162	9.15059562643363	9.53607745432205	9.16416434162797	9.56939870807183	9.85520376575239	9.75982534629178	9.22660389938656	9.41008381141601	9.77017116781295	9.53048984452182	8.69750695575904	9.47360897960498
ZMIZ2	9.21580099484962	9.04073292072956	9.38613422238667	9.26357944227363	9.48434270961508	9.25148459407791	9.46868816354754	9.13360344989347	8.99668367837703	9.5414603136187	9.58408196921658	9.15759458548598	9.66228989586195	9.40693271511837	9.03658336855522	8.8997170690118	9.1976355440416	9.08210070670163	9.54967851401769	9.26025335209629	9.16977401127263	8.9852149436837	9.36961457989423	9.34424889795326	9.23295887649044	9.31365300396085	8.65210003877053	8.99218577310813	9.26843137854603	9.12608000053247	9.10315816880274	9.1877817188493	9.52775258530522	9.11661335631786
ZMIZ1	11.0876321640073	11.1238394218709	10.6847843428803	10.3574445080996	10.2933722696791	10.7542966293352	10.6107856040009	10.9293095399911	10.8071622777422	10.5069207588923	10.6660552749542	10.0928874218443	10.7919480598128	10.5647405755012	10.4294175016103	10.7016662355363	11.1105412655184	10.8438762119878	10.5617565547715	10.6078862434755	9.98635011206644	10.1964703522405	10.9879399441935	10.21185313524	10.4337878856069	11.0081943470787	10.3360866468288	9.99071195051194	11.4269409792558	11.1284989022383	10.9329208823666	10.5821413298116	10.6155410913921	10.8617572044341
ZMAT5	6.70829873154951	6.50980763558568	5.98437230340986	4.39937081162376	4.90002730219185	6.11112665905283	5.78075054775943	6.67536955780124	5.82898991812375	5.71617620504126	6.22840248057762	7.04303982490959	6.85041755716841	6.72001005011248	5.39021029728772	5.73661144805139	5.55600256247543	6.73538129108557	5.82315423636822	7.11896342976712	6.20804482480731	6.15043573742888	5.70738833423923	5.91568971779931	6.10539350929165	5.84739296885634	6.18302750083325	6.02823040804363	6.46273685678644	5.77396326385636	5.39744246220262	5.7974454095428	6.8128991499348	5.94991734743278
ZMAT4	5.02567741060181	5.56930818021501	4.87677804354705	4.82922722162631	4.53934469744691	4.62685029515512	4.47760747046451	5.02045208693762	4.45369033517624	5.2011270864618	4.85141366997826	5.30036023915685	4.98539059294571	5.28965243927925	4.99818704008432	5.45790500859973	5.26842671469886	4.92313300768915	5.72900076167913	4.4379596904794	5.28567392108704	4.80525175233396	4.87138549288358	4.95653713367716	5.22877587599055	4.74834114395987	4.67515718817255	5.64482507938369	4.82389431866786	4.37177113610007	4.76608016647216	4.51566202613406	4.75533387911288	5.33437312287438
ZMAT3	6.88695749569079	7.59897146183677	7.63492675797676	6.67508861027342	6.88537189910869	6.61316439341318	7.23269244569285	7.36587822554539	7.19811806540727	6.43700540104126	7.37740405110379	7.22514324919525	6.75529857928888	6.29038140246091	7.54536497998774	8.00695831051008	7.07006665624209	6.67840190851419	7.51525694937895	6.28836150410262	7.20476998320512	6.99539127939046	5.57196711609507	6.2992695648379	6.95859966252697	6.64739470773899	7.39292039805776	6.63849997055526	6.35141433014399	7.08714644216764	6.53876938020233	6.49707152742113	6.47385465487986	6.83592680796445
ZKSCAN8	4.88923728623915	5.09114897539752	4.93505143460997	4.70500481212353	5.45857315788723	4.39837568942832	4.77336395601041	3.85910538879155	4.45847076752792	5.38975377883566	4.71680445096321	4.84365556597392	5.09625248000794	4.70938582562282	4.98230794294444	4.94116872518566	5.05061079153384	5.00343245648866	5.5934713383612	5.00556896490919	5.6739394862231	4.99161346314672	5.12535511366313	5.16246394979024	5.07100028703373	4.40499603074982	4.686002462475	5.09681874729726	4.82444731198381	4.85742830341549	4.85567746616568	4.87495068024976	4.68248018270685	4.65698734849373
ZKSCAN7	6.4191904282021	5.72727937227969	6.56346645640397	6.68818282832299	4.17257249154102	6.87159573182042	6.08248277066842	7.18315410806573	6.51984176734696	6.19898712090668	6.18376755754949	4.53823403237838	5.34603385534982	5.92567127071684	5.58476638051623	6.97271183335765	6.79924070442165	7.63684976313417	3.86827412646728	6.56122355394631	6.62638078594356	3.24907875316941	7.57674243442696	6.06907599575688	5.50135087092125	7.38562625646209	7.05684836871947	5.5935635281029	7.16091562695016	6.93745170300955	6.460754230478	6.07010887505708	4.88575917990635	6.62861134579601
ZKSCAN5	7.63354033706733	7.29643779613766	6.9062270846718	7.20940069283757	7.27727214661139	6.5650943670358	6.87761747023967	6.89339224848302	7.21783801901474	7.124419088612	6.93371429535179	7.47348412816218	7.11369712724104	7.08018326896989	6.95030366038792	6.88828521586606	7.11971634220583	7.1265501601468	6.76853011801646	7.09431563476751	7.25213618811802	7.37489865462121	6.6132445906184	6.79186885742163	7.67374528953651	7.22860287950632	6.91684970464793	7.08659864983075	7.38331909504751	6.79231768789504	6.98354711940262	7.29962674072196	7.26833020247242	6.96934939255772
ZKSCAN4	7.20085783461572	6.6480942760784	7.04123703054059	5.19345502987527	7.28084771149455	7.14950230543198	7.13239617439927	7.19937890198423	6.34833430229252	6.74063145271434	7.06069012883978	6.48050542748751	7.10919614080087	7.06377945080816	6.34084959721159	6.9732608677356	6.98516325521501	7.32957440011162	7.16555961524627	6.95900583531453	7.73025565528157	6.26358421961206	7.4217382840676	6.30050367038033	7.40374385275414	7.27476388222456	7.24376139465412	6.48956557342334	7.72371257559131	7.00983034407679	6.89018027497443	7.28070597373889	6.59621236379127	7.13746241329442
ZKSCAN3	6.71902689878947	6.1177216014922	6.5962513860776	7.04489892808018	6.52099666404495	6.34828109392115	6.52207293324094	6.62832081823238	6.11327940414319	6.96664846339988	7.04800644459555	6.77529537919545	6.80667887927349	6.63921121937045	6.48806036314943	6.97810946585895	6.88275275421529	7.30679741176128	7.61730488479303	6.60811480153622	7.67367436989708	6.94066781887592	6.88108255942388	6.95336306876584	6.69902407619344	7.23120448513313	6.56080871566746	6.9799749923123	7.1720013641623	6.61951655056564	6.32867815399848	6.77503691510192	6.54557621809901	6.74873384342476
ZKSCAN1	7.93322602056776	8.67407843013861	8.31956950623681	7.65535441053025	8.07182502623819	8.31990313864153	8.21442979970671	8.49362684745963	7.92641923692832	8.5547148233265	7.79870368784178	7.80762709547414	7.52066829313536	7.69016932246233	8.6110911507226	8.55307095387859	7.9285795709327	7.70106568501079	7.48649515539694	8.39105585222651	7.89637713660131	8.10777617608763	9.12382029968094	8.11838547302983	8.39519262499572	8.07853457465787	8.50196339997641	7.1270049925513	7.87867277314833	8.82103332750854	8.49869452826975	8.85387117360463	7.49405634504302	8.22658123951368
ZIC4	4.39777148851467	5.07531043162585	4.73023117644591	2.26290599576258	5.501607458419	3.59673618806854	3.34146030769405	4.43868371331618	5.2937082205009	4.40929996362481	5.06797634881066	4.80976701373812	4.95794925933501	4.59912163645884	4.40676524279677	5.07388819488799	4.96576863357345	2.27791017927607	5.91027602383303	5.54005314203073	5.38226894822931	5.79469179424323	5.44755181448007	2.83374606883695	4.76301142985011	4.17275354284728	4.29694391957587	4.59208006667729	4.49995358149219	4.66011819375071	4.45844523296989	4.67297061253328	4.72063438857515	3.82455704791839
ZIC3	3.21033997154652	4.48516547181688	2.97274317174939	3.37715621231641	5.18964322034354	2.76960482764572	3.43776734840916	2.86958690917159	4.65921372796834	4.24836797360357	3.93691505219657	4.61000813888723	3.81718142110189	4.28584071819314	3.5904834529409	3.43840564899194	3.15590173913492	4.19189724761011	6.13144080256754	3.32847059247556	4.92180896287127	2.93004174310141	3.42569134973009	3.44113999396592	5.53065552695894	3.4921451755773	3.33125462254329	5.20512381494849	4.19737130889643	3.42680658700649	3.6159633116075	3.29831092292843	4.00494049792351	3.81073041803743
ZIC1	2.55527044933267	5.44455164342813	3.50799775948036	3.31024771026947	2.66204557671331	2.62046314223401	2.64143360298631	2.50976425252107	2.64143360298631	4.63362611741048	3.03272817908753	3.09788264518014	3.55272064171652	2.74771495559592	2.52588247735787	3.11311520126603	2.6933642569577	2.76994688608294	2.84195461344041	3.09341184846988	4.2778393066989	2.97422639764322	2.67343370235064	3.02031243149445	3.73739307537967	2.74476453123344	2.58450018504562	3.91070825751045	3.4924711559466	2.79960840669329	2.91814219872404	2.86402132317865	3.30643939742343	2.78266657417739
ZHX3	7.44354521011955	8.07870248735374	6.98588678594021	7.07908366195959	7.43213059338764	7.85053482491646	7.38419958009035	7.01707654266944	7.1297895431864	6.89252246665077	8.12125342842397	7.03728088780017	7.24267877252547	7.44378716001426	7.07389702455527	7.60322963896292	6.52847259231736	7.16476499277964	7.35627584031316	7.94363749411957	6.86974723390617	7.49161678160673	6.42018058594999	7.25265193865055	8.01489752391734	7.11937281456923	6.66550702395644	7.4425998273606	7.55844769428466	6.91190039899018	7.23315420280197	8.02008310066967	6.28729259605588	7.92173218463661
ZHX2	8.73759679417469	8.88508160123703	8.93842757188566	8.68535727378469	9.0573214130211	9.02235087751449	9.26046438587088	8.14835580459055	8.81567041070868	7.8063644368908	9.14491101370364	8.63168585895377	8.92293642102625	9.23231648863646	8.79708574940658	8.91742612721899	8.4557107245553	9.59993644844045	8.81907053740381	8.26418540138594	8.71078165958527	7.98107655732574	8.77117570952812	7.62949387684521	8.05710049413384	8.27990946715479	8.24142800809918	8.36063508616877	8.6571179389729	8.40284940691067	8.42036429939183	8.6138520203602	9.23010041680579	9.13579865903365
ZGPAT	6.22309931580492	6.94708926181896	7.55189010394476	7.51999952219342	6.20164235633896	5.93267372631048	5.8066612803621	7.18059170771417	6.29677244121616	6.50407590017156	6.94649503229569	7.29682631921373	7.31132360576293	6.60079117795079	6.26127022840153	5.51531089579521	6.92380298541889	5.55502773307319	5.71754526901118	7.0759256650362	6.27721722695447	7.00069765279049	5.40261192717009	5.88444571979239	7.30398221695904	6.3105554073863	5.81671935647964	6.4228072989154	6.71390908861524	6.27338691182876	6.62375999112206	6.49452783338652	7.48855269299543	6.3500351825531
ZG16	4.02547532358372	4.95277245586427	2.91476083755429	3.65644233804061	4.71508165742558	4.21950994816346	3.74013735906257	3.9603901390049	4.05671002635268	4.24910193294846	4.10304969920034	4.82969381255635	4.43891259967321	4.04310359152618	4.09837501796438	3.88035470553513	3.38846949082927	4.47242024048713	5.26988523319406	3.33312540283069	3.67478104804163	3.68880794551622	4.41384643857252	4.47242024048713	3.80801908804092	3.63474587079515	3.69369496364311	4.3288636970486	4.36740277583804	3.59492646827907	3.7947879875838	4.09732173532039	4.4443659999734	3.9413059523672
ZFYVE9	7.75167601689209	7.75478684191454	7.56204724416001	7.49359384262654	7.48101025846432	8.00425110317947	7.89931513429318	7.53973209031282	7.4852167804413	7.47008894688422	7.33474742376392	7.45321831466952	7.64799592741043	7.52307152014422	7.9891802955484	7.88435097804022	7.34999320958248	8.10903225680008	7.81095312123835	7.26129770518723	7.2204627337976	7.41953266756784	7.64761751883257	7.7190573349485	7.63121166255359	7.29300911147531	7.49577929421965	7.86259674872319	7.47497895329347	8.14209452347805	7.20623467567439	7.29288948677123	7.63648861077546	7.26198770226593
ZFYVE26	7.28364008303824	7.6782971363454	7.7412362548043	7.57965663187528	7.77639526587212	7.78752211932181	7.78011347399404	7.76643435815524	7.56327748768886	7.59087431307728	7.99640237781927	7.63568008837745	7.72816449239604	7.79845221802634	7.87816443334352	7.51411248985739	8.17074684883163	8.06915121067733	7.54548028887174	7.54186423439377	7.94527170826389	7.73574908139898	8.22295391273533	7.81556005144296	7.94084856009932	7.95896317800961	7.33234775727217	7.37509191352696	8.10621610490077	7.73318514561337	8.10121555699887	7.77554922463354	8.04583777193398	7.95903512481857
ZFYVE21	7.90805549482318	8.16336687875262	7.48226192967114	7.6621818257697	7.72287852555378	7.67402259774837	7.81832090464002	7.13191096911042	7.73305866419331	6.95404530442569	7.71487835359744	8.16091535920263	7.63366427875537	8.06605786262323	7.63819367281719	7.16766398654885	7.80582324123799	7.65286757742446	7.6579107266085	7.90137401593934	7.08384937691605	7.30398005175338	6.97778731499753	7.34871803246381	7.92946990630036	7.29961912433952	7.72114664220148	7.55982122841605	7.08479011452279	8.17541220681712	7.265421610079	7.82048259666838	7.5274353487478	7.74899533759111
ZFYVE16	8.04766672468274	8.30582101632407	7.89101944114654	8.39239475352793	7.48910594547969	8.40793787555345	8.15456167048845	7.6489026481974	7.91579203597796	8.3640350060335	8.03436150973191	7.04272838949159	7.78661129044488	7.80691560592986	8.34436122524051	9.30727851513947	8.17191921005002	8.52690128639822	7.26094183538605	7.96328844847168	7.52207623610104	8.10751076142103	8.56755437619926	7.59798261697787	7.94213994036699	7.8205720954473	8.19613679236795	7.58171231792496	7.29126576437932	7.96205745238268	8.23801184548285	8.05664000395809	7.25675930806793	8.31080597001059
ZFY	3.22567388842006	5.75440553950297	4.4073164852323	3.86896176954148	1.81200532348995	3.98047780247316	4.25493753842677	3.93010243585765	3.65030264158319	3.92514618108299	4.29034032012177	5.15445524700702	4.10178648842579	4.86259377845591	4.34409422462461	4.12081519530661	3.79210776092276	4.68127297344152	4.98244302146403	3.82384270358952	5.07192392375514	4.69335106250681	4.46546943784016	4.61736101678462	5.28043225932726	3.9503456236815	3.85721859916939	4.39810590374688	4.05852964500568	3.7013393043644	3.71394091557843	4.07648173629044	4.43367323520238	3.85239526228655
ZFX	5.76562479205621	6.11051907766763	5.85775359141608	4.35442577751362	6.03081266896422	5.00080653306494	5.73632680730246	5.96488420682334	5.64435898912088	6.40710967267793	5.08121158732638	4.6858039390437	5.21692077920838	5.37133732502232	5.97176164629218	6.30169563174132	5.31094567251316	6.54779592565729	5.69873139550804	5.64748094213671	6.32008172543939	5.59278589976382	6.39631909262614	5.65282901207978	5.91594988501731	5.99639536664333	6.10366018619553	6.11259339588036	5.6239200323884	5.45292915757569	5.97229474135765	5.58469090597611	5.28249995636966	6.21104200407107
ZFR2	5.87772780778162	7.13680817623549	4.08070693643932	4.22179281569876	4.88428740001931	3.43022615444468	5.05517753122185	3.61744205830601	3.75172837819235	4.24868292088535	4.98249249181926	5.51609985415162	4.98621424230283	5.58503477765475	4.42658800196606	4.73992125443496	5.14922443457031	5.12122013695403	4.57803427106256	4.1632387140639	3.98128564943339	4.91719727152448	5.65292109916043	4.23846433279999	6.43022429482054	4.52493377988673	4.50250264155491	4.36235781079203	4.83541381588617	4.84509338247158	4.76007737385373	4.91922001958402	5.24158561259678	4.64858247059204
ZFR	9.44010589678938	9.45219254845636	10.0780510167852	9.5490412539386	9.61085551452784	9.75274295013553	9.70618954899658	9.85834800529219	9.44323324849458	9.81529151005776	8.96581486422032	8.2952637333278	9.16684989554242	9.34894139582679	9.73671900360003	10.1352593892119	9.30701981801146	10.217589921311	9.08700271057853	9.56304023601363	9.30012566769963	9.63866279509682	9.79890574082065	9.2387444308039	9.16580810867146	9.84454871022598	9.95514910761215	9.57141548824758	9.66814706212277	9.90377975607491	9.83573746164692	9.98695752487789	8.7586850512778	10.1078216881393
ZFPM2	9.19280559126858	5.37531760977106	8.91661638580494	9.08670814998833	9.38708987586315	9.4142869995463	9.06307893540388	8.84804335290057	8.78801649232495	6.79314962809315	7.7970600553961	7.57981260781178	8.54348543171109	9.9251915061535	8.54242759760306	10.6360087796958	6.10736247618233	10.4927721282436	8.53362820518778	6.96552392566521	5.61093422588304	5.83710853688647	6.58019299031146	6.52796000821029	7.12349843338829	6.74532992479356	6.86421802575994	9.24526843070631	6.87783195166716	6.7529159010561	5.95849395491186	7.63479418626675	4.93097335417077	10.32330483086
ZFPL1	7.69654457784583	8.46081141004647	7.22356693740578	8.10969056076132	7.39488517897566	7.29090750549137	7.38412579521239	7.6519634217984	7.39417058936918	7.15625954396739	7.65429030589654	8.49174239843327	7.92891282350408	8.27447712007576	7.24972675950614	7.22042606939103	8.28434533240284	7.12187353767415	6.75908138452451	7.70903757191848	7.66151992161346	7.97521438383728	7.61284551122773	8.13670758056544	7.49996456291746	7.08464417956791	7.82868752112515	7.10889882913984	7.47466348472123	7.61489207831386	7.78036912750915	7.71270121684763	8.15275047903872	7.37588827504842
ZFP69B	3.65551328103832	4.59805805394968	2.68505767438196	4.55745795900558	2.77557746395526	3.52223891119973	3.36460758506439	2.84651455334897	4.0008859061374	4.73414411860561	3.18205742792006	2.59003286873671	3.41397546313668	2.38632449180752	4.53403320995398	3.45982259061783	4.12060364073742	4.55895909008065	4.72294685021623	1.94226736987694	5.35068572143059	2.51173304190271	5.04618889622197	3.61013565621919	4.25938042514863	4.7516256564553	5.56886509056566	3.24389620050664	4.78407023451908	5.03114781854205	3.16569719514812	3.32053730035665	3.38065674684966	3.508646647893
ZFP64	8.21626930476544	8.34802055600942	8.44024925309548	8.29564791858352	7.99341002270715	8.30976252290033	8.11907672064477	8.13825538539029	7.83158822126567	7.95550138012137	8.42742038883912	8.0917325379237	8.48935494619775	8.06631541230962	7.74790044658834	8.06620995309295	7.82654494453146	8.57971064251229	7.90540544564048	7.77282405283539	8.04779407544516	7.77100032455335	8.27016262273937	7.96117770289001	8.23154029065552	8.27155014752681	8.01705662913126	7.661359209505	8.56084884975525	8.23244784112129	7.61400291452967	7.9834318899433	8.21217765360899	8.27940767873866
ZFP37	5.8246613739891	5.9395187714198	5.55117957669543	5.09359099252022	5.60627787632158	5.95863728557866	5.88533694849499	5.3882021206011	4.22934173160292	6.02608816973615	4.6929224208223	4.51730100983184	5.23849197814145	5.86138355031737	4.93586649955016	6.7827586620311	5.65250952442632	6.37473991364227	3.14159992707912	5.46078076604322	5.97167162312157	3.23082865575063	5.82699122572044	5.34941467364844	5.45562069251245	5.18055130849137	6.37383653683872	4.83211044918038	4.62768106488639	5.40480122963806	4.81293220617125	5.04700903397558	4.61349603342234	5.76562940932191
ZFP36L2	11.0863678535411	11.4686956051065	11.2968741034263	10.9658945450993	11.0359445801036	11.5522756199836	11.7920684259331	11.3670469866643	11.3924635760429	10.7258653206952	11.2562229771916	10.6896812132252	10.7834008387199	10.9285851405951	11.3430846788655	11.1958506969529	10.84267224445	11.4554118027659	11.1726900961766	10.7842668298421	10.9333252751856	11.1956879273998	11.2259677901491	9.95505516524491	10.8328279736164	10.9704239912126	11.2246707963684	10.8054828994659	11.3815536974239	11.4245570496648	11.542744093419	11.0358584280487	10.6332157103781	11.6893104581223
ZFP36L1	11.2066806249045	11.2346660290217	11.6163097379123	12.1132932505551	11.1522672360944	11.997096602936	11.6357746610028	10.9958249067735	11.3654424108833	10.3667002132163	11.2172533209989	11.2681021141428	10.8596989323415	11.2888397707115	11.1904880553214	11.7672744272111	10.9742790328029	11.5904775011452	11.3527397226577	10.6971650309571	10.9652290660338	10.6642744189013	11.2471490457627	9.98932382919213	10.5122055613067	11.0340235287656	11.0163898249492	10.1756585991198	11.4268758155856	11.2885197266849	11.4767525248416	11.1638781899227	11.1505433672431	11.7245061774198
ZFP36	10.1157064354312	7.1543821477514	10.2821837534383	10.5591124944911	9.89867028671	12.3136063767226	11.7365776303877	10.5976480997735	11.9319606415805	9.74137709240764	11.3328393119223	12.595249793823	10.2746234520886	11.0643480901188	10.4868954467549	12.6493246433183	8.90074316657341	11.5480091879795	11.7364655266356	9.05416517965357	8.32217091258843	12.3586713685771	8.58173030853758	8.62324290755262	9.20841358213717	7.6701031671587	7.98137513032662	12.4913543230794	8.46730347886764	8.04695833668886	9.18972403109947	9.22102180759618	10.2836903606087	10.6185151659695
ZFP30	6.33259306223985	6.94412561262334	7.31840061448141	7.01846630993182	6.11240608930628	7.07978041315982	7.1850821092381	6.2935514193611	6.14253268865151	6.6253967067743	6.60074760160041	5.52166956967702	6.34838125253526	6.81230723400028	6.52849375621092	7.43026552183249	6.78372937972723	7.03045828467944	6.8481978515945	6.73592811749494	7.06194507896502	5.87243334843	7.16754910933529	6.66866843621329	6.69876378749644	7.05636975136983	7.59240181101078	6.5855468939344	6.59309102329225	6.77118254327693	6.77667499008636	6.90741040545069	6.26321605855512	7.0535597474351
ZFP2	4.93824919069705	4.84057710586402	5.08154494660873	5.5436285457458	5.13225925928635	5.90005242699723	5.02625084027801	5.42088208447256	3.07886489497787	6.0315580057822	4.50440372071304	3.78163540639878	4.61712567477543	4.87960047571638	4.75385768570728	6.74107972933705	4.87051274910692	5.59474354231947	6.501871061776	4.43736938845429	5.93550465325465	2.88521373214982	5.41035224030267	2.75653113597214	5.31457397595914	5.27773648174813	5.5209905479789	4.95874906999184	4.29988587706998	4.21876628227009	4.82050752011509	5.0328042715183	3.779886356225	5.22009891536997
ZFHX4	7.27669168793502	7.08357778593879	7.03037483279678	7.01832497245665	7.8223599114508	7.65218744800776	7.3307471441704	7.12068684479672	7.0718963840045	5.70605079535959	7.76911532121993	7.39994181309805	8.60241132426578	7.43459245617602	7.31366297273344	9.69550496909489	5.83061034776168	6.70323437884398	8.02480175457947	6.46347726954728	6.34578221087178	5.96927553158283	5.91016416424638	6.67526565396456	7.00056036981865	5.74685355399841	5.70258072161858	7.00150029069258	5.89293408792694	6.30337696329634	5.63410725675726	5.9190111621279	5.70258072161858	6.85001908189448
ZFHX3	6.75248241141327	5.55046212344056	6.00024776000154	6.54786578581041	7.03665955505597	6.2161647000948	6.34063838648299	6.18800582831611	6.67555422840011	7.41198630752673	6.58744766983237	5.79583122446211	6.39478229048347	6.54346514231034	6.57288320128981	6.15446058572181	6.96149488364748	5.17859872223065	6.24561995347086	7.12628298369429	7.03101530755123	6.27371794355386	5.57347210103382	6.88437567936708	7.04245210704531	6.83190987869691	6.23937962626959	5.75268221396553	6.69104501749178	6.60312194058796	7.11827161386075	6.50301951086281	5.64120938002019	5.64085517583078
ZFHX2	6.05422753488591	6.59899880920846	6.58862830233712	5.99520007431139	7.37798624493625	6.25226149558197	6.45841096755291	5.91777282224306	5.48258958412279	6.14022349118689	6.29576009050658	6.68580529832059	6.51128389255276	6.70500666760814	6.07558046617735	6.61944794602022	6.16647441449357	6.1458953117682	7.04012013402411	6.24436370136733	7.11938485399426	5.93593268268378	6.05114172931757	6.08558981388925	6.44620311948101	5.73096924939605	5.829635175923	6.67560787755888	5.91896377103191	6.32469061514021	6.27159362009442	6.320128225921	6.76935878180127	5.96153305658915
ZFC3H1	8.53359406679091	7.87134898797942	8.20532595350514	7.63568092568541	8.26689042715613	8.22712632002241	8.60905623774983	8.57783772849491	8.50642251670145	9.03415625403464	8.00847026864028	7.45859640842597	7.90368399753738	8.12680689908255	8.79454152944889	9.31947678966011	8.43896149696102	8.5194274258644	8.67306878092513	8.06987342829097	8.80035992633012	8.48349736353168	8.20142806126583	8.29508329879995	8.37808957564576	8.26479792270983	8.37607179749062	8.48373242649559	7.63800003946845	8.40003393236593	8.5960042430289	8.37537286945885	7.2405026122246	8.54894426041957
ZFAND6	8.73945757309482	8.66044873304666	9.13808271427726	8.94235199664221	8.68796532577087	9.13293850592944	9.05638102346935	8.9696755756684	9.10760544976393	9.15392709591552	8.58095482152506	8.09935710878087	8.40723662702249	8.34282646242548	9.22523202750835	9.45161296017341	9.00391347123549	8.81274748004153	8.50370900917884	9.73393400612616	9.69415437780176	8.90198034516404	9.22018183656241	8.5986904964768	8.94534452254195	9.29547676189649	9.66834610404056	8.44134032363192	8.82087668165919	9.20541815436055	9.60207292203295	9.32345490450484	8.57586732248721	9.02669560267569
ZFAND5	10.6803425858073	10.3215926876876	10.5543246154357	10.9349398519404	10.5627496578306	11.1439758866118	10.8841201812246	10.6916403843446	11.0078952394036	10.7404267239241	10.6255708958662	10.3020265144021	10.2536384286089	10.9572225013682	11.1019586536847	11.4192248662116	11.2609186121026	11.5275873039517	10.5846888098539	11.0265977107845	11.2085227302304	11.2356445860267	11.1729612549008	10.3372619309885	10.7557999572235	10.7499431523703	10.9396228047579	10.8491313019359	10.7227395000605	10.8105211283537	11.471033559333	11.2923447112812	10.4432482492769	11.3102871322978
ZFAND3	9.32979569213977	9.2058307565064	9.0550806857212	9.07324029544005	9.47413303105191	9.05130322439654	9.21890491634652	9.09351134945061	9.3821151576262	9.0659868199976	9.40579999752173	9.11954061199496	8.98572267450333	9.37219886576562	9.02720621579757	8.80982173425754	9.42371269102071	9.13605513382553	9.17436683869732	9.3186536676519	9.12110347928447	9.19733424443385	8.74460989927203	9.06314783538742	9.10119396411703	9.06650705803712	8.92332894258872	9.49433914180545	9.33664913011997	8.96086698907224	9.04000110912093	8.996142239074	9.27189148570555	9.40190751637796
ZFAND1	7.81208059339265	7.26826347294952	8.13151627912058	7.50254872602178	7.87316319308644	8.21286214987273	7.75743123460034	7.59003026241742	7.32805127587112	7.50317201377714	7.492566230383	6.47458273277356	6.98624892650088	7.53803714776002	7.84394088557728	9.23628835342749	7.03683875442057	8.91662104778584	7.35229724389857	7.28516375671431	6.91514441234011	7.12195659343798	7.4718326454196	7.59113041638402	7.54262783804684	7.66594982819412	8.49262424580823	7.50364717865605	6.92035501001189	7.62531828915245	7.39630823934955	7.53324674235779	6.57789285625917	8.01836680367681
ZER1	7.97186624665867	6.61243293533509	8.13052931882089	8.51538747595896	7.86834234520097	8.39975358889597	8.25120663084403	8.00517272753308	7.89851370280692	7.60134566889991	8.32945576544959	8.92194742412278	8.45555710692995	8.68679937796664	7.74002533523357	7.85279749748885	8.07354036018478	8.60138667075823	8.15440161823131	8.06640077075338	7.4545904375376	8.14624768026211	8.01849032381682	7.82754850696722	8.21376242040087	7.5824385598955	7.38343300920412	8.24496198724003	7.66770947105048	7.6227239876213	7.89060743319117	8.10411877341258	8.38279222209201	7.98053839265141
ZEB2	8.27418462261199	6.19355285111212	7.4192277563909	6.66615753754742	7.69865244520156	7.78270397617578	7.8277104308853	7.55585277228603	7.81887697536666	5.16551930476812	6.34783796283126	5.48018112942261	6.44322882413596	7.02693358581318	6.89202437922095	8.26687347555445	5.24363689648169	7.63874972226014	6.64018248448085	6.26832649123279	5.61710383963243	5.0585256123105	5.73919408265176	4.72131827072648	5.43088106487672	6.46862814930185	7.25162257614321	5.46559333235164	6.35382494979254	7.71132663286234	6.30386465197636	6.71138889651706	5.17739669030293	7.55234538250372
ZEB1	9.17202236254146	9.43701634433916	10.4461171367546	10.9633387903015	10.432885816189	10.6125097372036	10.0991166053334	8.98675596209232	10.5345333039589	9.52628123071445	9.96383288789795	9.90400788347083	10.0176709338864	9.61717009666219	10.9880170444961	11.9947664931916	10.1033721579804	8.81020363294274	9.69104991744136	10.2220743673287	9.75340943275849	10.2428244280446	9.92683520232609	9.5598840750327	10.025313926	9.46126114865119	9.76354015233098	8.60082242394034	9.36682184967449	9.53255948312017	10.4555443775487	10.2313672134018	9.06538845007303	9.85750837676741
ZDHHC8P1	6.17722842089438	7.47358904571416	5.59315554006674	6.18876119763714	6.37091698968758	6.64313992741734	6.24519779307926	6.79280322994182	5.07503246547864	5.53938544292548	7.85066170193194	6.53337598835122	6.53672374716201	7.68539791970215	6.04199253223929	6.04235097579262	6.25636501617539	7.56113218463117	7.72202151024489	6.2672328916931	7.1824806921985	6.38411442033846	6.18041665052458	6.02926955212854	6.88818491079491	6.07361873670503	5.96561433544963	6.13362768566916	5.88275397146602	6.72369303799862	5.79292274507009	7.32704174758741	6.19016447459836	8.47180641235309
ZDHHC7	10.187440726398	9.47187779659823	10.077798882769	10.0320028494389	9.79486822798058	10.0092656238051	10.03910271983	10.180419724307	10.1329041544502	10.0824995216095	10.1765907587522	10.3140146344032	9.77883335744227	9.8673413613366	9.92858078850571	9.36649859766146	10.663068510097	9.85352308974556	10.2678890840437	10.3683075886895	9.5307358855463	9.66516856123396	9.72083167821823	9.78368833445429	10.2645313203449	9.96153176357278	9.68711115244969	10.1116620678709	9.95002908614015	9.93981981916679	10.816818979953	10.0522526928001	9.98040972721629	9.99845663864913
ZDHHC6	8.76037907870114	9.20892941104663	8.54940030753989	8.17214829133353	8.45057494672264	8.65237435229055	8.63576274241026	8.9070752827002	9.01719458292781	9.28187978588996	8.29953525920886	7.72592906500708	8.04749683942514	8.02654129698162	8.92178429536742	9.01278414634472	8.87634442822683	8.97260876155329	8.40532082391838	9.08302747912557	9.22922499884106	8.62647885078416	9.21802613285701	9.30602705206272	9.03200434447542	9.38848839869149	9.52103273315877	8.63176414431873	9.24666419837206	9.28936458521727	9.39454526022463	9.44822275152399	8.64090419976855	8.96142478419749
ZDHHC4	8.21038562362046	8.8636084181382	8.6851906323057	8.2973319922853	8.03363659759631	8.71621367129466	8.31170838907863	8.04538409588417	8.86438878911446	8.0547819862059	8.74444655121719	9.29815286339402	8.95528957524384	9.08169113763736	8.18587550018988	8.33393396570863	9.06713850003035	8.2104076105532	9.05864009136589	8.74787479343676	9.04390467977426	8.7218443700301	8.23957488658272	8.99271892238487	8.97114550362698	8.40387017275666	9.06604841580531	8.14471555779406	8.71780888836297	8.74472726968737	8.82172842728669	8.75554743906636	8.90410965278002	8.44444349785432
ZDHHC3	8.32405930675702	8.72207005946556	8.05885799312961	8.12371003981118	8.48437024846031	7.9435903014017	8.36073539586365	8.09865475930863	8.33494929800735	7.72889238856956	8.41625881104515	8.40504099572283	8.13487010550909	8.10608813999477	7.81515002132608	8.01007213100519	8.4041342873756	7.99628971351515	7.82315545712159	8.09920405989316	7.99795904371299	8.07577190960878	8.31282369878843	8.17207692341676	8.27976853936278	8.307943319588	8.60439154089801	8.20889916442762	8.52156987128036	8.33274390339476	8.16118087063433	8.18395305379083	8.18126457491925	8.30746927817136
ZDHHC18	7.75283089748167	8.59334449505069	7.30792641400209	7.59329498993049	8.0399237006273	7.62545141880699	7.59398749333559	7.6388980323971	7.49551228126552	7.64746577533789	8.02187714096903	8.53169478605323	8.44105382829015	8.04978230235887	7.84692658780379	7.30287206585465	8.38381951790495	6.76469442877129	7.95762117847778	8.6022422356577	7.78074850206639	8.56762457314259	7.95126454192808	7.89372581543437	8.3376648005863	7.86717033229882	7.29527819336681	7.67618658171305	8.08432165535079	7.46346904647032	8.44529460284491	7.68010908733496	8.63062341752131	7.53961918244072
ZDHHC17	8.47664514277889	8.41778658253114	8.36406651095968	7.85551208635102	8.35232037155641	8.74323123750099	8.75243645500294	8.07813653723827	7.9364930738844	8.73311315855664	7.8302909801015	7.29899934021185	7.94358603190167	8.29567453896613	8.45438540145559	9.8742292416774	7.68084663603595	8.63728308358033	7.91737045560443	7.84981527556113	8.5013349367657	7.8005838545672	8.73622046538666	7.52305529951254	8.01139945644012	8.00512671622639	8.6213249646298	8.11260957561604	7.45802335720165	8.06138487548586	8.33688557085133	7.74372019256591	6.89279458707163	8.46972960239235
ZDHHC14	6.29578457883165	7.18684445878993	6.71906172096778	6.49274255668526	7.09643270712966	6.47650737997118	6.35822100718639	6.01973655855282	6.20713902431234	5.97045636782272	6.96161507456845	7.45627020686253	7.02655690089393	6.68787713780981	7.16668748768955	6.64604991601775	7.2840682643062	6.14500727883058	6.77933168608418	6.4981234643253	7.0722489098027	6.47785400322693	7.12846294477269	6.48599129454572	6.75877146724538	6.26113865186385	5.97376130689195	6.59844185871943	6.7260278209844	6.20454592761706	7.83104020600393	6.35538081088378	7.61737354828114	6.43986131861019
ZDHHC13	6.51420186095626	7.30160007358098	6.76230860767167	6.49472454568489	6.29969565377863	6.85364082432699	6.62846401498114	7.15952242402007	7.3439043834848	7.31890994716087	7.18045617969879	6.53798169902557	6.29180935505609	5.96343454982508	7.7256385766153	7.6066852687164	7.87877666649625	6.98903484531506	7.14738451566953	8.19663374320497	8.57420241404767	8.14075851830112	8.43181602494851	6.84375838699371	8.00798095732699	7.65765232270255	8.09736776199078	6.6237112525421	7.27967422815453	7.65587190340885	8.77891757119545	8.02476183230559	7.58676949723004	7.40877479898038
ZCWPW1	7.67334859773626	7.58706199763285	5.66226788688677	6.41940258507891	6.44937501064083	6.11645492778907	6.62655790958004	6.24373535469616	7.15490001567186	5.85975332518126	6.12376013579151	6.33987510308576	5.90870495453375	6.58788061409799	5.90332570525604	6.23710714831779	5.61825086518638	5.64767358013582	5.94971933383955	6.81014388254883	4.96277363328104	5.58809616732734	4.75701885262184	5.68488555177427	5.39665283328305	5.77174682194217	5.73049422051879	6.82168603864964	5.81376938658507	6.20500841936411	5.77635783112426	6.49508327459091	5.97894357872276	6.4583166751605
ZCCHC8	8.39668031958821	7.43546315003571	8.22496723476906	8.45085188764353	8.07675180978465	8.72929644847933	8.37082197461377	8.69069407912342	8.43471483372544	8.92634623690597	8.06225039915331	7.27403713911247	8.11596897643432	8.08995724159404	8.52105287972498	8.90360957286905	8.49715517779437	8.68614074722761	8.3442922697766	8.77064790687978	8.47288883493572	8.52587458316389	8.82378999130589	8.19462380128553	8.04139840998845	8.61227408451934	8.54497583678987	8.18640271380742	8.59122871834002	8.69806043543232	8.78857681860725	8.72418788929071	7.72611522159791	8.59430924294249
ZCCHC6	8.13996685109073	6.97533781070728	7.39539039908359	7.86816833049697	7.11878549156189	7.29451722888258	7.72494540161282	8.39159984508804	8.13559358195548	8.69110861111049	7.53494987296279	7.33135165998353	7.54330690689848	7.37605846839187	8.74413651846308	8.20269843785849	8.36773344159538	7.41939813985732	7.37127461617772	8.55611137406735	8.45481864958379	8.99556461149814	8.24661025953305	8.10338268956656	8.39174105544256	7.89966372908544	7.91691318148789	7.47914671484411	7.41615332492531	7.88275667338082	9.19145893287323	8.6888087760764	7.39424864892217	7.72439687192355
ZCCHC4	6.50350044385955	6.73593861905352	6.46923637138069	5.67461339737734	6.92016230878762	6.36303080124008	6.36241194039028	5.97483149790894	6.05369187865617	6.64461150872909	6.16758447181922	6.32202403797856	6.12588586318006	5.7281657859509	6.36477417731315	6.63090890171292	6.51796976200876	6.23093132764514	6.72371820243067	6.35069198525131	7.11878254063706	6.3500602601814	6.31026979342148	6.41594170249942	6.33799769386901	6.35270868239502	6.45041917131745	6.02072692081603	6.83015932841083	6.34502023739808	6.28203033009011	6.46986103912682	5.85827308187304	6.70937780676195
ZCCHC24	10.3243275390666	10.4441567042631	10.6382116035193	10.8581478526197	10.4040025616108	10.5867495743015	10.3253173698046	9.75257624975977	10.562681883616	9.85499417845814	10.5781071746509	10.2457479852979	10.2908991799342	10.3413356569022	10.0297243990544	10.5867229304169	9.81010866653627	9.78521325073777	10.4498986367032	9.83571922273901	9.39866732758093	9.99755468076667	9.73829100496507	9.83672920915064	10.3013731299079	9.99300708903809	9.59759328673398	10.1691820822665	10.4382288961536	9.92800607035884	9.56748516779489	10.3571348820492	9.54472132862734	10.591313202658
ZCCHC2	8.15149079848358	7.17857625102336	7.55840661800666	7.09131698437081	7.01486394641174	7.78988633157571	7.15951600010826	7.4266496000153	6.83343264138555	7.06321220360351	6.94877973602608	6.14846802875388	7.06285721070767	6.89738213944625	7.56230707867929	7.2925186790395	6.61738431273209	7.20925188082024	7.00055004734128	7.2320071259345	7.28743516351819	7.00459623792202	6.66875138928335	7.38076544908698	7.41345930561849	7.67259315981428	7.15407150375432	7.00301914770951	7.66495981567096	7.62944689224887	7.94519992029148	7.86947076392092	6.59563199056291	7.1471840670847
ZCCHC14	8.7916958212294	9.19297419174985	8.66433316913559	8.73658630074367	8.59226578607724	9.15080172443564	9.10630548542981	8.51815875071015	9.00082377238964	9.30253067711799	8.47353070025586	7.15145836677807	8.09340085168088	8.37194571913079	9.1458859375063	9.10865436176713	8.52617261168652	9.19719646421797	8.18263069530895	8.37817254223268	9.07919964983882	8.26376103006449	9.73660444102337	8.00862984119735	7.8367986909024	9.17426046916484	8.63728350822506	8.36333149324379	9.40740434091789	9.25459622499563	8.80047055811522	8.68047262123865	8.60703126155719	9.34274993419843
ZCCHC11	8.30948775891899	8.85106544644676	8.48776092394698	8.20061396407596	8.61945814016195	8.28661702211683	8.6365731435318	8.43617256279256	8.40285001297016	9.5239863741615	7.90193908066884	7.23643642069301	7.93320086614422	8.00403463596913	8.42822095851731	8.6375339135196	8.43913989304081	9.03983267858353	8.47876242000376	8.42303800927938	8.69120309513764	7.86758779778311	9.11103984722404	8.03814926353343	8.4174688295043	9.01054113484668	9.04550153700017	8.39486644139334	8.68852206489854	8.96766340227391	8.59690321503039	8.29198742971829	7.76409795919884	8.64467892906639
ZCCHC10	6.12621939498437	7.32926333346503	7.11995105582815	7.33091323291835	5.8236807472545	7.45929902679156	6.97479704072085	6.63125337313875	6.86776060484901	7.01127609716527	6.57897731150931	5.63121666007606	6.18966508877019	5.96651599072958	7.12148936987278	7.71279164772689	6.57227286978779	7.01472915168763	6.49140587641246	6.76364953162988	7.18587391968057	6.50359217572898	6.92139202878096	7.14906093685616	6.52636522170649	7.41533431929157	7.84735301949127	6.20343366465665	6.81062155874004	6.92227462912367	7.29064298771427	7.42181591046619	6.26181641614165	6.8432378262822
ZC4H2	7.14662964359463	7.0584491266663	7.43984482093282	6.45299974385483	7.7628954430691	7.36442553181798	7.30530632524593	7.42361220949982	6.9711435070448	7.06682064332875	7.70922664841865	7.57411884336089	7.63954994411125	8.12931367539251	7.21495186767528	7.50023006382185	7.55638295146923	7.31075842703543	8.13591293837439	7.24271334349013	7.25842777982998	7.26393242234512	7.65961590524938	7.87636263413459	7.8133453968006	7.41368280509098	7.26672893570458	7.43640293419298	7.57651311493323	6.97767683539993	6.61110862270447	6.99944222136945	7.54740334476365	7.89973809435958
ZC3HAV1	8.90960113065978	9.07583843191427	8.90374065696084	8.66197407578207	9.18204580088976	8.95650857945453	8.83429437714669	8.97256329243368	8.93424957979633	9.59837767308885	8.8035618893839	8.93934284286213	8.71678188413947	8.96228724285984	9.46767110442144	9.2029689406367	9.67029434685683	8.7648142308649	8.67217198857566	10.0124165138395	9.3728815210856	9.83748347689165	9.16268940910679	9.55326427316611	9.74890319261463	9.32858557018823	8.9304198282989	9.02183214007214	9.23182616689901	9.08813545856793	9.96744041342533	9.86656479017782	8.63949651589133	9.60582811324063
ZC3H7B	7.14286611640197	7.88897637844547	8.29014840627237	9.00582463423452	8.32517270889069	8.09695965071571	7.96777344260378	7.29301756249843	7.63684186681126	7.24189914267135	8.0880759932213	8.928558901481	7.84270590566381	8.57572149793353	8.13586292702685	7.8377868933982	7.31365913332083	8.17618493558584	8.44726421133403	7.61781016547621	8.27944273768431	7.74711844132755	8.71124467681246	7.74814690745951	8.65456205091652	7.67658420042699	8.21085425409109	7.82484049678359	8.44900145091986	8.53321464719818	7.25541263906203	7.73250511107668	8.13792584114364	7.85915246781668
ZC3H7A	8.00291401071534	7.66773200959552	7.94864287814424	8.34324198381633	7.82264664274197	8.37920632346759	7.94624276242444	7.85136615020485	7.92740247340511	8.15809636727495	7.38139868560686	6.87538472385156	6.9848601094612	7.53172885232673	7.82473999105626	8.45161736343406	7.69155787600838	7.84539147973576	6.92475037578487	7.97963528184441	7.54431961765714	7.38822247029581	7.88686013029148	7.31175351903159	7.59683791672678	7.93539498428481	8.00703715940818	7.94765482553779	7.73183055109488	7.98199713373769	8.29573531154654	7.99585193104315	6.93427923462711	8.05959565604686
ZC3H4	9.39444760448335	9.38392852520573	9.60844954627827	9.56496754392128	9.32057694969398	9.31232074717486	9.58792210361295	9.5610147629094	9.31072708725335	9.27489935445478	9.85856637596823	9.29737699313379	9.7777780892651	9.65079727240226	8.94153299586285	9.06166585302318	9.03406870168778	9.94803192889761	9.01328735737602	9.22298015543497	8.29856226289094	9.06483078192192	9.78788918497676	9.30819086762781	9.16084095276673	9.53132855523387	8.68358394850936	9.45993449376904	9.79709047801974	9.43131560579933	9.026669110018	9.26565664876823	9.49981596859128	9.44252992863811
ZC3H3	7.19711387865165	8.33606509582421	7.0946845120154	7.26684225835864	7.62437411128924	7.19269533442802	7.18203437985099	7.24483131957713	7.44650871106588	7.07917905335123	7.53663634290707	7.74822611774449	7.67811641018418	7.87227102717469	7.091807881869	6.72159135707776	7.05946579141427	7.24928016162072	7.6230599565857	7.56300826918145	7.29116157968436	7.62957822842699	6.79770990487424	7.5752235395876	7.33504748055943	7.29537938681708	6.68967841579869	7.59696004197231	7.53928609918032	7.07798309529622	7.42061819252045	7.34258992328943	7.80002586824568	7.47306233427304
ZC3H15	9.3102337332231	9.70518413658668	9.78254021572883	10.0079753343713	9.22861141941245	9.1049757528604	9.35316107216112	9.49950277975361	9.60637532334089	10.5641219001796	9.27633482389057	8.22481679760085	9.01590787189987	8.96634945801791	9.95657513611303	9.93695473316223	9.461300756267	9.65850135725446	9.27053340411415	9.2497466750107	10.1285405898502	9.50480153173659	10.0402711652187	9.62094489806271	9.23392466818078	9.89915910448214	10.2076592390665	10.1066671770647	9.45342112923427	9.54993045714319	9.58388674530543	9.67826020334038	9.23552399753487	9.55393754417989
ZC3H14	8.55799196281118	8.4531408433465	8.54574536223801	8.61577823511365	8.52899725655448	8.71699402238922	8.82649917730345	8.08694248891083	8.11844425592704	8.89280654943217	8.11113376095212	7.67835679495317	8.15419127317874	8.69807012175114	8.45422237052359	8.71491063745102	8.47503471461062	9.22234835049534	7.94890856997669	8.51369915405509	8.61145659776847	8.57219893133867	9.19603279842309	8.61977153182328	8.27592379594097	8.69626883869987	8.99446572027185	8.25112074407024	8.78499035584899	8.72709737730414	8.6270282427045	8.7051315870715	8.24053066642958	8.72526099424634
ZC3H13	8.43696404281944	8.13816699050296	8.97867539156571	9.19344468850718	8.54590145181549	9.07675907895746	8.5541489774515	8.69187430429616	8.24909518594769	8.86425681652075	7.91447758770633	7.77936117489044	8.30435517035424	8.1598630229483	8.94238485194094	9.54083592003368	8.23543399988677	8.85506742602504	8.1000031133747	8.40599844553084	7.89081176702371	8.63692193123772	8.83976062750522	8.63657986660306	8.10334088983468	8.60540036704601	8.76956700341631	8.23912941550441	8.43896417981886	8.81321017357026	8.56581895617758	8.82211996729597	7.80850694868716	8.79288649200709
ZC2HC1C	4.22892122708666	7.2111506677564	4.78023733601087	3.89124570062488	4.22097177479098	4.58748083647512	5.32265378621292	4.29812516256052	4.22097177479098	4.92731230852101	5.68107489872846	5.34979800792629	4.78533194218829	4.24593541369695	4.1389563803742	4.63764422090158	4.32172788971472	4.25252395424087	4.00643544625319	5.43565513738689	6.13946696266211	4.63414551009352	6.02768568562618	5.77212021303737	3.40499025176177	4.81285205134715	5.14219360313937	4.74644368209244	4.82867867915796	4.55646569827205	5.14043623092913	5.60223428728153	5.16814165315651	4.21180743120508
ZC2HC1A	7.92012152445488	8.48493962025501	8.6960015980891	8.40370017195609	8.39015257622439	8.6698832549063	8.57384478124845	8.15394508947498	8.15293385629144	8.85156721319707	8.47490675533856	7.79288225825447	8.47751136076999	8.53139431200638	8.89003127059056	9.24170196726884	8.32155438322542	8.76338868700554	8.75671937887644	7.87244168848352	8.88371732705181	7.93274158355304	8.64066217125838	8.14543555837041	8.36384441093898	8.15587047472046	8.1587191467237	8.07534296337673	7.91709183737426	8.07648425507076	8.25975304344138	8.49914762263206	8.00564134183685	8.29213239418482
ZBTB7C	2.79791559179192	4.2488010673098	2.26321709475962	3.68328461363741	3.3128969622073	1.92288914217296	2.22019416400974	2.34483567632822	1.5248424150494	3.50470881733531	2.68173621857368	3.44402379281125	3.45748911210349	2.67766214745632	2.61718486048952	3.48212207211299	2.17427559294411	3.39556112580085	4.08730616400524	3.06062270514016	3.9636676192853	1.86389861256035	2.21892240893403	2.4199130054152	2.92397093523142	2.68720199546995	3.20217881258394	3.34776592742577	3.17553782003715	2.12808200278349	1.80963395284819	2.43094311989466	2.81473042611896	2.53108070082303
ZBTB7B	3.48630599602659	5.66137025458563	4.94371846435212	5.55387294100127	5.5944023237225	5.24879570267669	5.20464805654306	4.93750910822464	5.11122301107711	5.72861969427556	5.17406108243664	5.54352003496632	5.70569231563374	5.75221310133664	4.89629333495911	5.53326230669461	5.46608128475062	4.9900086055861	5.87569327447666	5.71483700380873	5.70487311906394	5.09913453115532	4.69178005383993	5.69818480200062	4.98398414420822	4.92889388791932	4.87796139695457	5.92696659333772	5.01918484671224	5.05740230145568	4.73268783436914	4.94865778968112	5.75331264576593	5.00463223810267
ZBTB7A	7.66749797719425	7.31852994365958	7.3036901655824	7.74575928854208	7.42986198326622	7.43383507472609	7.48668340091794	7.48744458579644	7.04162918491203	7.36193017631236	7.88443386800214	7.11091467855594	7.39909837118567	7.29211417465903	7.34703421465355	6.8905615930045	7.17217414899218	7.2960211251545	8.22699689695404	7.27724286636319	7.48166734700195	7.01537138849531	6.86435523258525	7.44346090504962	7.81417497206721	7.49246592188668	6.95139383413495	7.37604145011427	7.80790379840094	7.59097663187229	7.72065222375975	7.92861832625667	7.50649077302975	7.3745592193099
ZBTB6	3.62376878798404	3.70810159799204	4.22184502679372	4.22775714342858	4.03651050769819	4.41838230300098	4.05705041854302	3.82590212723416	3.76123272772641	4.18945856594609	3.84407407650858	4.06443868369718	3.88526085966751	4.00189131042331	3.84099880085931	4.27584153677781	3.83199814845469	4.32931488103933	3.31370649223066	3.94006445096109	4.32931488103933	4.61922005496789	4.19192411959397	4.29968368270217	4.67414029752344	3.76146745319595	4.36320688031282	4.31639604489601	3.7980485791228	3.92702026766053	4.39900302032602	3.59058468749611	3.6350927244984	3.65415860363882
ZBTB5	8.26484064699646	8.3094545790328	8.33525060643555	8.55923451733543	8.64571710218999	8.58663755511725	8.30782678063248	8.30374916419494	8.31229877774781	8.83370248721523	8.64346957960219	8.50352881917941	8.36255952850152	8.21801415750835	8.52268956250815	8.39941672937809	8.62631867434327	8.81986647560521	8.95107284337661	8.37195936132398	8.88724506839458	8.67445624761272	8.78494874170399	8.67003130815636	8.80467670132279	8.69237687591179	8.59035559181815	8.66811436369725	8.97608896890438	8.63671252011092	8.53634932805815	8.72742409880236	8.48082264504364	8.44877641036627
ZBTB48	7.12075416265092	6.61220095236738	6.34860817739616	6.42358098489596	7.43860485867308	6.94713463528199	6.82721682619765	7.05461979873569	5.27232144298941	6.81336036452192	7.35016739881378	6.49619895266557	6.78508220513267	7.20014047523266	5.74038654405625	5.50458715354966	5.98001488662426	7.49474542836546	3.59938197002833	7.31329009112463	6.92053685739069	5.64524791873467	6.77454897902062	6.27151782142654	6.41312503354207	6.50813056137977	6.21588488372508	6.26602338342569	6.70125183107256	6.5445308799759	6.58638719160962	6.62199796575957	6.90593688433941	6.16941883295791
ZBTB44	4.38238556229422	5.3011340549557	4.7499794194355	4.73598765856203	5.44560192480728	5.42769884526043	4.87053711427458	4.18505360118566	4.79121391988589	5.85156870528878	5.01971103579059	4.18759643168492	3.9914565694298	4.67492522011871	5.39567088985533	5.95143763451007	5.00283240133504	4.99106662572527	6.02870987875271	4.29499388076858	5.70319999103452	4.80961634897592	5.59097391400856	4.65627374096064	5.38072049442916	5.29998963722738	5.89853912893601	5.53568153145361	4.87599126291624	4.76374664743583	5.76382909494304	4.66826250110811	4.5806696643521	4.74467943240026
ZBTB43	7.66235802063704	7.95975700098797	7.57730298910968	7.6920652395656	7.36930416521536	7.24962557880289	6.82190342136214	7.61123897394206	7.28087696990795	7.98715243350615	7.38418045472399	7.17554553481629	7.02255993401948	7.06857367383773	7.87610689030852	7.85916372758402	7.94570148231594	7.52165702637568	8.26814901047513	7.43233669668771	7.98603294142669	7.6728479341081	7.59955175057682	7.70561591148911	8.33294110652026	7.80795149455817	7.42953554994805	7.72578176344113	7.79440553200952	7.83868893815658	8.71175575342292	7.85508661673616	7.01976336745482	7.57231636199889
ZBTB40	8.03040989706338	8.68618084331166	8.33381054599318	8.10122433988998	8.8307951610205	7.95645687133406	7.87904249879485	8.35380586467547	7.75279933389609	8.45816340201263	8.6772635074813	7.77418672952907	8.19280709633681	8.09294315405641	7.86321178865158	7.6924802240425	7.84878977904023	8.37190452882257	7.55810454978096	7.86452355032679	8.33147953173125	8.34238215230106	8.08197344977991	8.30626281279865	8.52187565777689	8.40660865878729	7.58911368095823	8.40556258789491	8.64920309688121	8.13283690996889	8.2834153687893	8.18598085897837	8.21000843587595	8.10249763739517
ZBTB39	6.50513035725499	6.32029948239179	6.62917602664697	6.47627843180907	7.23013920998581	7.02932892382475	6.70675896648039	6.5108250902098	6.36043647868808	6.68739878096876	6.97373421212226	6.67964815703638	6.36162678946023	6.31772636612955	6.6727237016285	6.47123776900281	6.80195914681011	6.35387708167736	6.84284691767177	6.50013168807932	7.13787684099926	7.1285645467975	6.66179576503016	6.8623803391581	7.10535525060172	6.93428922710027	6.63307791679738	6.38584041808305	7.52111122680829	6.96726977340783	6.68086445872168	6.74636784795816	6.81773553352957	6.80031254703481
ZBTB38	8.91424370511985	10.1189417517616	9.37446334560243	9.18635529804164	9.72014359769135	8.94821645098663	9.10199115310258	8.79400318000585	9.16698345329079	10.6753289400162	8.31997982491844	7.62834344866643	9.15756669499507	8.41067524685281	9.50286875711545	9.50729950653656	9.57807044370083	9.13110172687865	8.75580226046059	8.15038816841718	9.88520020147687	8.8877591913099	9.82758096042084	8.48322864682888	9.11615543219401	9.53876848467604	9.59871574802438	9.33962055525609	9.52285885269364	9.74572821831005	9.43131525492861	8.9236813436298	8.57106042440165	8.68147016368825
ZBTB33	2.53423385914542	4.47932083165136	3.56356973714897	2.29245758153847	3.68773401412062	3.58713993614695	1.10903427058864	0.192532250326348	3.12092184282772	3.67883668497898	3.59891624484882	3.7255510865768	3.44258355130882	3.47284723373087	3.4924623058378	3.52073115816807	3.64495291657026	3.45439153536297	3.640853884037	3.27832792716099	4.39010642486196	3.9528817829336	4.12550644111136	3.75429346770735	4.72967475785172	3.26507582268885	2.74320904172537	3.47080443927381	3.40928624850064	2.95672349408487	2.80828955691125	3.12834794393083	3.12607263676334	2.89078415258971
ZBTB32	3.61866263383668	6.19079435763272	3.44111373089719	4.66248560660216	4.18746130098089	3.68968765746022	3.52336181725785	3.30578413558038	2.60755730832265	4.81806263092361	3.62673845350187	4.10843253307321	4.16679334486414	3.75261423200703	3.82315699902751	4.39055157162043	5.55434760597694	3.06237052802287	3.31806638587796	3.60224046390227	4.05910077638038	3.50846610237934	3.09060211312627	3.81584002939863	4.04683308219672	3.65040817203447	3.36837117554066	5.01205440959424	3.72641904810813	3.57579915345409	3.40136147262414	3.3860704342424	4.38174220651652	3.63493356745691
ZBTB3	5.44539019023176	5.9573858798325	5.64731260893956	5.26202847107245	6.23646919222416	5.21896024506966	5.63430031280255	5.56158308094903	5.40201835421168	5.55234197871602	5.88693614354149	5.3600653117523	5.79036006662684	5.12130858208235	5.05357648434531	4.88599616042675	5.21069410066305	5.9658299276517	5.74602412645891	5.30324210623709	6.51818602212521	5.44264997395304	5.71683688229056	4.91139069374788	4.47726476102419	5.74641682789394	5.45083001422362	4.95501136179309	6.20246577407362	5.9771348744628	5.55544041542147	6.08843308602608	5.90639810543847	5.45619383777131
ZBTB25	5.76218718721284	5.97244390893654	6.07266490227592	5.8318923228546	5.63650447853535	5.77338437328377	5.90541576916679	5.81179528193615	5.11601204072283	6.52617498497811	5.66502769177098	5.39052294554954	5.76182868755224	5.51471382294837	5.81800706775404	6.19057111326503	5.85766642380538	5.26194136611198	6.71461789472094	5.85232755633515	6.47657969035094	6.52644168460427	5.99015606079199	5.92252826643249	5.77077983982184	6.15393372573483	5.92487132055337	6.03722834314583	5.6865154779302	5.63693422981412	6.08133341298854	6.1575074500001	5.79596964560237	5.6786365430161
ZBTB24	6.94113300841813	7.52875356699737	6.88588828214852	6.89479462146456	6.82201380242482	6.89479462146456	6.67828581890077	7.11334414175371	6.25398328820704	7.58128878490595	6.78465896185215	6.13879838690902	6.58711388788592	6.15153901356589	6.87783963336176	6.89945366410026	6.21902824706751	7.04919061154648	6.08377134648059	7.29865563122981	6.91390934357467	6.37347328440049	7.30875871206779	7.42371357667097	7.19658241330979	7.40267351288416	7.19874863918405	6.46160322302923	7.32618630759478	7.1081956471059	7.32249573571437	7.44184849276171	5.86116324009218	6.76349195119708
ZBTB22	7.47469444777614	8.09326322577148	6.73166150617955	7.46397780384342	7.49512065290749	6.68406683198075	7.40423920352778	7.18719313698067	7.22546716065883	7.33058027279891	7.42519661052534	8.05835622794363	7.95404089786036	8.12551862681205	6.9278333759231	7.0734329569884	7.73546718101996	7.39328159403988	7.59927760947055	7.12856144364082	8.22560982786952	7.38839218165813	7.06966155793401	7.57397124182115	7.7823757699376	7.31362643498453	7.11735692714081	7.2490397295537	7.56117566161465	7.25020953950381	7.06346461432295	7.42057890545403	7.89826275189147	7.37061383960954
ZBTB20	9.93486849535049	10.7559034233696	9.84508643120164	10.5273834836846	9.78751682548922	10.5042367678526	10.3567882461643	9.52835697644724	10.0476684402738	10.2264193395591	10.8495207826223	10.0201853716381	10.2644486240221	10.6414145294359	10.9776707482146	10.9183440708989	10.7400670647527	10.3533553701346	10.1935761742856	10.6586826926344	10.3984501178941	10.6153431053374	11.3867337267372	10.2455080808405	10.9192990039234	9.94792560755905	10.3918106859689	9.7931768083474	9.76082989730963	9.7849895476256	10.8607515993105	10.4849291859532	10.683192126109	10.071291415209
ZBTB18	8.0849692983662	8.20885482587154	8.33667663452147	7.63773802157344	7.89805285833992	8.15018251325717	8.77224575255674	8.54083793599522	8.13169491228506	8.55267166340937	8.35755343089312	7.18704779604289	7.35042956885403	7.58481134063225	8.35201037220124	8.53052763566001	7.75001797431048	8.32990040448154	8.32325633616757	7.91026695900701	8.13151042112632	8.73616860605663	8.13109418071705	8.95261137617923	7.52757893569991	8.45391853783718	8.57436689820191	7.84018323765956	8.13832991381388	8.75588097993755	8.26738335007812	9.3425731710345	7.51973923251123	8.28460968070306
ZBTB17	7.68592917413846	7.80750354351579	7.47090496237374	8.16546946809755	8.03401934297045	7.65112857528939	7.40636625208826	7.58046493362886	7.81473366759058	7.96798783190482	8.11431108798317	7.99738859056754	8.19752568410489	8.24461624120501	7.69455375534831	7.20263105125346	8.47791898672476	7.87560713988221	7.17623420940242	7.79148688574132	8.11397754862299	7.8968276712726	7.73857423759994	8.05572855584506	7.99098809550775	7.75608042957012	7.38501745892571	7.78499280213825	8.02219344466398	7.40754484877866	7.66593311626441	7.58434950894195	8.45703855853843	7.85539207041408
ZBTB16	6.53688328343161	7.01874423472038	7.29747363156531	8.59452056268326	7.0124945814533	9.08280498122126	6.62731245588891	6.38378347755758	7.00465047866193	5.39715224462334	10.4408917993505	7.95404291144528	7.69554764267393	10.1815533191477	8.17319654017403	8.56801022079826	7.98893481530094	7.88732695907941	7.76236036527545	8.52092507108248	6.64405912488362	9.3213465140867	6.20037501419478	7.98472108151538	9.08992472946464	6.79068581070591	4.6855085280332	8.2192258411313	5.15933588687926	6.00810148155501	7.36507646573459	8.75522700919269	5.99092136877678	10.0646858756477
ZBTB14	6.66656471667389	6.21774760420551	6.64565717306527	7.22949666752363	6.26453746625925	6.89612958178788	7.25026989458504	6.71922465620506	6.34116712332102	7.20749027161448	6.69415243654803	5.85523173567315	5.85554728625227	6.39431393851265	6.45869549166063	6.98121544506187	5.83424135904137	6.38300962330867	7.38501918701803	6.1271972572052	7.2627489239682	6.06777793417569	6.21511316236283	6.29445772958556	6.99159144074783	6.81847574659731	7.14958600487035	6.44068200951218	7.1193269835473	6.91925708524589	6.54000891439161	6.74791443314269	5.66600671344406	6.86576995025939
ZBTB11	7.63254307745795	7.04153752108978	8.08814725047989	7.49367732973094	7.89345784638322	8.08773861912939	7.4931037757004	7.32842884792027	7.43892618897442	7.81667700291498	7.40863009124533	6.41642123881441	7.25872478197759	7.3694981443569	7.67603216910925	8.59191618042253	7.37337872656417	7.7546500599474	7.75912046964625	7.03188289795847	7.38753844995887	7.39732169113594	7.63263078282955	7.84148893654381	7.21567086028844	7.78521113121359	7.94875577701151	7.33014606773365	7.07418645570742	7.6691670485699	7.54201741482121	7.75308394830263	6.68925360579491	7.77133901212338
ZBTB10	4.95579147733078	6.20791429796422	5.75290269718657	5.1275774504008	4.76541887986277	5.99229809556883	6.20297105952748	5.23379827225796	5.1597356311857	5.42194669736027	5.56370456588467	5.11564065589411	5.33221423909164	4.82316837854432	6.14305277527412	6.49545413456904	7.38516311758705	5.82618843738893	5.83074406645779	7.83678161876172	6.62164420412337	6.9666510225163	6.19112517363332	5.89459324600689	6.90855005076621	6.82711734924046	6.90420942908546	4.99957844723186	6.17472911421747	6.36992276233398	8.19845049145293	7.15109687385524	5.69235015373471	6.04061542666579
ZBTB1	8.64229682362003	8.53703653457021	8.29603295861665	8.20779812485152	8.24005630396363	8.21060848811338	8.44378299593371	8.16634838755422	8.40488871474385	9.08841061170819	7.80366625033706	6.86866661700678	7.62137585695422	7.55262390796448	8.40762857873741	9.10030899117784	7.90007555712371	7.43258904162653	8.27644365683533	8.43643081398901	8.83350457167607	8.32828430306542	8.16732060164722	8.31277489727359	8.27227758258192	8.55077056122498	9.23584608219774	8.50686692784194	8.00292264537933	8.32803881396836	8.68644930909196	8.47409597143173	7.78049922679471	8.26650726701157
ZBP1	4.02742836413711	6.35508135028466	4.53381126962431	4.37326852406352	4.66912718751048	3.45437372106032	6.03378499822546	5.58634551367281	5.16733791501767	5.40305691404574	4.63525364206084	4.89522831159348	4.81402415270786	4.69073933947607	4.24751516983822	4.83750952632784	4.41393857420934	3.64529615767867	4.8826636450265	5.24011213041081	5.52933634524381	4.23628040749089	4.8826636450265	4.08268729569498	3.6319550910553	4.2181195886478	4.3003132773275	5.50164339600302	4.91891601113026	4.66596988777774	4.79515181520889	4.39614834718937	5.14937132009734	4.28116203258039
ZBED8	6.4149191042982	6.26543750650026	6.43692725780918	6.58536469527858	6.0842400827015	7.13939398216672	6.78724117855196	6.12007010258409	6.30675377019558	7.18803146900172	6.09895594017552	4.95936214257516	6.09557164438887	6.46518925396164	6.60207383013924	7.8951996288176	6.2538980777489	8.0612614208302	5.48300401877147	6.2444526104277	6.89276270522109	6.43089020648794	7.22024152211945	6.59916997065865	6.49475483886107	6.78920475038926	7.56846914600754	6.82548624936908	6.18278333611002	6.40374762712943	6.59296122555422	6.81891723107848	5.27303701164614	6.75565096191044
ZBED5	8.65521395891267	8.81047973043376	9.27427421173028	8.85246857676141	8.99824112243915	9.14676755357105	9.02080505700365	8.99238026972042	8.44113221923256	9.68161836721354	8.56417929591176	7.50732004273813	8.50248189158945	8.4049481558359	9.00069036388776	9.86141020036389	8.73535861423079	9.63954382969278	8.2076645866047	8.75712576836967	9.25396751486596	8.23396053573567	9.92647788749799	8.49458111201392	8.81316585339018	9.15246564968401	9.46178380522484	8.9376493845401	8.93693327264363	9.01088097601953	9.12656759074305	8.87688192428863	8.06449531465673	9.18716081462317
ZBED4	6.29594115123091	6.35973860918639	6.74975432091826	6.54994212213827	4.36808058051993	6.46861106283379	6.47176185135129	6.00828261698069	5.80053515291936	6.46393331207399	6.28260934949599	5.0269297315338	5.13112118521578	4.73119262228172	5.82912779691733	5.04519051313449	5.14321068692484	6.39064235905125	5.84009720274442	6.77951598495914	6.69062837005009	6.54888433614247	6.64456444219821	3.74039724263785	7.22167031521749	7.03830499966085	6.90577338353675	5.96160471048457	7.35050873610559	6.90998920341802	6.6330027533525	6.59537062234848	6.14514760636438	6.3530833426519
ZBED2	6.10753306908254	5.60876991837225	5.70523499887279	6.34405234968392	6.27801347625615	5.11641518139953	7.00070769300744	5.61298116702814	6.06941559439266	5.552348594384	6.71888945718948	5.88213950475334	5.96453895806509	6.50580401398433	6.98322780413259	5.07935565071258	6.09248979747002	5.9984941443815	6.78330845547269	4.44768006053876	6.87265261382393	5.64236954746463	5.65873781337859	6.98632812748327	6.02912897291877	5.58542898828135	4.99586407225336	5.35039888695485	6.05235989948893	5.10934518611445	6.09826101543861	7.60962874937055	6.22919837868439	5.64300127794849
ZBED1	9.28892380116112	9.42586513006974	8.87718260907459	8.2468033792896	9.07151343180294	8.59339884289016	8.63357836105575	8.87402419360353	8.98195278876835	9.44796780544512	9.46033492098029	9.53395552862877	9.54381584929155	9.35330964884138	9.20889049674702	8.52224997064774	10.360467963987	8.91127656717955	8.99832652616671	9.68104775426043	10.0733867503452	9.59684309692192	9.46906460917808	9.40303466923971	9.82496930498054	9.08785607209661	8.87974655374335	9.21617077862423	9.34341173714484	8.88597456527356	9.7532655897471	9.46802424101326	10.0864562130311	9.06806019078131
ZBBX	3.36498712763032	4.78849293439611	3.8392284966336	4.16484571191924	3.3409313396236	2.31034209410137	4.7588477399493	1.73662244216855	5.02205213024399	5.23127227032771	5.20546896872627	3.40308568510159	3.47056162375543	3.61455750690276	4.43813684889763	3.50243064129785	3.87397420398945	4.0548759869598	5.38780823083311	4.75476508470958	3.17087760548569	5.2793141192122	5.14642340492539	4.58640415736112	3.8516048161228	4.29534459257811	4.22981442462993	4.08528962086495	3.10460514134703	4.41227899818137	3.88163300021795	6.15062194160933	3.17116791461763	3.17116791461763
ZAP70	5.91122736782751	7.00372421673909	5.51387178913507	6.80498015930521	3.38331832811493	6.15702082898354	5.372533926318	5.75245861057615	5.79603000209614	4.77260234506676	6.38553081992313	6.55032243183142	5.85928326303898	5.63421422937171	5.40940879605182	4.89198022398607	6.19349178056893	4.43638264297176	4.42121418255937	5.18756259986771	5.53462268689347	6.39388664310938	6.37725327195037	4.38244216127291	6.2640316980921	5.26760755069411	5.07350545326472	4.90663137647375	6.11026473555577	5.78495346791257	6.74614723707885	5.64435140552786	6.64255835082547	4.57492343218544
YY1AP1	8.73410060919173	9.1267796215759	8.94290831671179	9.34192019327278	8.56757566260566	9.18574658931678	8.95088942798785	8.65860123268443	8.93261840627738	8.68460932769133	9.09467410678775	9.03053736752797	9.25596794178443	9.23066719551573	8.48053669284635	8.6185014155516	8.5692952921871	9.37808206445532	8.90484231826029	8.49717025218319	8.60719419308363	8.85673334970871	8.94485114077863	9.16681583983796	8.51692836138232	8.80136297105145	8.59813406805352	8.88319755482252	8.94310013786241	9.0497946213493	8.69613702322037	9.16474887421427	8.98338162616616	9.07200456573451
YY1	10.2628381052882	10.1685256429182	10.4384804237008	10.619228811635	9.91891563853344	10.4928297544089	10.2019650032212	10.4214039035049	9.94936769453411	10.0954721446745	10.0203279533469	9.2600999612487	9.76577597338376	9.52921990927481	10.3038182010414	10.4549973888342	9.97871437290581	10.4662576622995	9.67286681200985	10.5154617725967	9.9013262264917	9.83618982894843	10.5503737179907	10.4950761580325	9.83022753997462	10.8548475146607	10.8085617992358	9.37341149930613	10.7000556159082	10.7423551425324	10.6186183045768	10.756972194056	9.91390041590894	10.5519028254585
YWHAZ	10.8797969462506	10.2541172459013	10.7982331517557	9.98832427151327	11.0624337364021	11.0470827669062	10.5843832223556	10.5811873511745	10.9470847435545	10.9665590776334	10.3622723275652	10.308380625365	10.236285890111	10.1795977391719	11.0495305348543	11.2730934919968	10.9910471576326	10.4256496824497	10.8088672324375	11.4489256544118	11.0928585236374	11.2559506197797	10.3838436354072	10.8047324113582	11.1576016255616	11.0028094942858	11.1033658677334	10.5933865260161	10.8009124388025	11.1403474212513	11.4750676904763	11.2284082412275	10.268935140331	10.8547053272739
YWHAQ	11.2831387404683	11.3623697935975	11.9503200583759	12.0143432955628	11.6384859621515	11.5805803183281	11.4643841283895	11.5464405090036	11.5597413447806	11.7812996819609	11.1077202814889	10.8516778605024	11.1822697333167	11.035257115825	11.5603474827799	11.8938897690597	11.4727638502892	11.7854416290036	10.9240396067512	11.4682042249402	11.397198564321	11.3187035783995	11.8814520064739	11.10865739514	11.4198984360281	11.8506740373363	11.982116970765	11.2163500134029	11.8425465563772	11.894336669907	11.7767650970562	11.5842933864837	11.0993418091152	11.7254963550171
YWHAH	9.46109187398555	8.96069846766833	9.19208820128794	8.87720137410707	9.52661318735948	9.02469452413047	8.96310847646503	9.24585095927696	9.48698365841792	8.93057746604036	9.00854038768968	9.6060844668137	8.97981659978872	8.9112414238405	9.1851871933531	8.7960725409328	9.25345808261718	8.40201698120299	9.20943013429511	9.76213266743747	9.17986605776049	9.67892945974304	8.77570322988608	8.8296140277889	9.55711537908315	9.22267501809595	10.0812574286209	9.12163362112805	8.91776212363566	9.1576530585013	9.81420498284716	8.89094431272198	9.03996194726472	9.28985127904348
YWHAE	9.92652388294821	10.0537019817052	10.1387630426485	9.63356871734235	10.3825208463608	10.1329998946633	10.3674658371431	10.1327280557462	10.2338278735072	10.1465304953333	10.3493529956427	9.80994122237022	9.83776187737174	10.0319134351987	9.8781735112517	9.97219076990798	10.0596689540795	10.0949758933161	10.252712538372	10.743061667501	10.5384082453005	10.0842972721156	10.2642896587726	10.198902052162	10.64994230047	10.5926486330678	10.6378034852552	9.77105826262731	10.3730871930494	10.3455946989474	10.3957294781321	10.2541012248129	10.1729533175502	10.3611886879948
YWHAB	11.8762632157692	12.0016418516785	11.9704204749187	12.4150636719219	11.9540345144928	12.0745679148173	11.9245591032524	12.1030044349078	11.9946565878664	12.1454635704216	11.8704868775562	11.0328927978182	11.6326046106588	11.3645523748018	12.1180420683064	11.9899198786342	11.7664842775544	11.6649800793156	11.5093551242165	11.9595937591498	11.9662864846975	11.7166941057596	12.2132571419384	12.5881026179043	11.6482861565608	12.4462453877117	12.2188398629528	11.7516651200039	12.4274828560619	12.3123856880758	12.4715488015211	12.448057110406	11.6929337465238	12.1185534412286
YTHDF3	8.71171892295445	8.84540442361317	9.00472084721822	9.02321193763299	8.89590859358895	9.53116121022589	8.56416286342152	8.48240233173801	8.87849983724187	8.50119375050508	8.9282818273764	8.28179593751262	8.57761976394749	8.38617462569491	9.23597529976983	9.82091741525111	8.79738259290393	9.44064601504096	8.49333575547856	8.62318079021044	9.20461847075101	8.74061222114207	8.88698790895757	8.80765152794668	8.79172446697961	9.02976194596448	9.37500414941661	8.51948178438589	8.67166993224057	9.04208529173036	9.27209114705857	8.9899649604211	8.37687032598841	9.04509368780065
YTHDF2	9.45512422748968	9.40948860690151	9.54597482103143	9.72888545430405	9.33157202561777	9.63672893821273	9.38824069095185	9.38867719695175	9.22655401448501	9.11424429414136	9.08597516038935	8.71892635421325	8.80016139692752	8.80108507577995	9.49622837569094	9.22538030567514	9.43361732707536	9.03656544231043	8.66960581622742	9.86547867949829	9.18138462613472	9.17323889964421	9.45342343747615	8.9933350793486	9.17447580940448	9.92855997866632	9.79105647810307	8.44412594946936	9.88171342794905	9.80542590255031	9.81075211161628	9.79549984338099	9.40066068925089	9.59398976884715
YTHDF1	9.518162814484	9.58578336555315	9.58250712586969	9.38481312194703	9.51240310901099	9.5529388089984	9.2868037613873	9.47982268020531	9.31803461665545	9.77337633979073	9.6444610887675	9.20223248809309	9.2139194579487	9.21064478794973	9.44043429743195	9.29686989273634	9.50142044061768	9.61553538943988	9.54471491307386	9.39029626230745	9.7983117276076	9.57707459033006	9.73124879712005	9.63219906281791	9.60605185993884	9.76317413333048	9.56794554717411	9.57163065732827	9.89656802455407	9.68265921798446	9.62139188176775	9.74216685104549	9.52043422992611	9.55309132287914
YTHDC2	7.51661320999125	7.66420944964432	7.36275840805261	7.1388792993287	7.49101617487041	7.65016733754599	7.43817608297239	7.30244926339432	7.12824557194619	7.51090504985929	6.94586509886153	5.69991257485761	6.94510522879061	6.65213271539498	7.44538873733817	8.12122690820379	7.00316365429775	7.08515642153901	6.80117454238732	7.35357794854298	7.6204549843549	7.55879493655222	7.28941810675541	6.83512610473711	7.17582138902393	7.88552202577812	7.75206245590571	7.04950540098455	7.13845514181652	7.67314709122722	7.74925565781097	7.49318446338583	6.23070122285188	7.8089791079959
YTHDC1	9.99806043584032	10.1787959000482	10.1723079035305	9.39207115424626	9.89358537634359	10.3939370119842	10.2802973997833	9.7190007912548	10.0987944547777	10.2243907676634	9.69148797531371	9.41790652353191	9.71039839134671	10.1636275431955	10.3386160197773	10.9886038811697	10.2383265864952	10.9712529839157	9.8628639374572	10.2982505563633	10.1908379801777	10.4123667567908	10.7343198215404	9.94296081165595	10.214941291181	10.2587928468364	10.2520828506796	9.86047997892933	10.0098471375128	10.5780583454175	10.5723960529633	10.57636849692	9.29736891037213	10.5043400864504
YRDC	7.46302139708093	7.35115082937032	7.18922347180749	6.56552999608578	7.3030651113691	7.24363682026356	7.34135943929754	6.91608462574076	7.50003398234282	7.30495278966552	7.4177279337899	7.49200140649864	7.33811052553434	6.63216441980448	7.14747608424264	7.16118286332116	7.33754359978657	7.10768585206263	7.41506028289414	7.75117931293722	7.45754546494945	7.51163233997009	7.67528761410927	7.78378580872132	7.5015182300158	7.44949130222008	7.31041466716743	7.30045682716458	7.79108617439321	7.27114780822843	7.36279570413703	7.92033257136798	7.83578425538399	7.13248051254566
YPEL5	9.82333604544172	9.9991361547028	9.97934845879293	10.1095737144064	9.93564524597231	10.3111661539437	9.96799268919143	9.81685167621655	9.88784215983553	9.84881430821491	9.75658985682645	9.49170263154163	9.48613750588397	9.73437604825827	10.2897332593911	10.7963263921278	9.61204240922592	10.3058092816255	9.45862094441191	9.32342266858019	10.0127201451915	9.9468299058101	10.0312410123245	9.38846382048566	9.44126519095933	9.67051840369471	10.0542081222388	9.89687901695119	9.41097910888562	9.85377792570997	9.81529614930833	10.0388398713528	9.33821217264073	9.98002292228554
YPEL1	6.87098395810463	7.45712890650816	6.69796872008751	6.61396298036877	6.75980767777034	6.7677552711243	6.44779113201767	6.27511567780993	7.05891339567714	7.24220804622684	6.80398124557542	7.30423158713111	6.47063759052327	7.23170972246193	6.86384452229683	5.18523912210383	7.7940475946533	7.68465735129394	6.57464324819612	6.36783740295021	7.80022925220215	6.7121422530447	7.89335398136301	4.65373350187782	7.05133052789724	7.2883743682551	6.95228196252048	6.3332292984753	7.14292961310263	6.25385905729366	7.13632441939677	6.77288168621018	8.51729778728989	6.85870930194852
YOD1	3.88521432860513	5.33170954525929	4.19907419226155	3.44696234082519	1.78608853115675	3.96985500439816	4.00735694826915	3.78127149920567	2.78510961319571	4.32193708873366	4.06787119961645	4.19857738611616	3.91840420281689	3.95681397589683	4.01570061672237	4.45444136012238	4.2085218372847	4.24813628302802	4.6706956939103	4.13011770727547	4.45743972285034	4.60664363258744	4.25726609722308	4.39038288907452	4.59817301670341	4.09292660919822	3.84028844226173	3.59944422942361	4.19483697624637	3.69573172341277	4.09665450723374	3.55858284133309	3.95736918454105	3.85869690175337
YME1L1	10.0283424437171	9.25104555378978	10.26458118188	10.146315300595	9.8380724708393	10.3841739493385	9.80701715194888	10.2866922071636	10.1808550771245	9.49843941725563	9.41829547816524	9.00620777512672	9.70567799830064	9.81022659504076	10.2597208799345	10.6063113948156	9.93576144010362	10.573856480311	9.48367626950218	10.132412853051	9.82970527420327	9.63233859349858	10.4546927456898	10.105937595778	9.59662992209861	10.4424585060687	10.2324792240668	9.34254433689608	10.2074518772249	10.4800401223347	10.725316193748	10.4419949532094	9.35789895923131	10.4452810831162
YLPM1	8.36853363776515	8.51798742884506	8.42765863561998	7.81996657893132	8.43610026242974	8.7909129391921	8.37537174050078	8.28350867144766	8.47089902682609	8.86535140853008	8.33721009042207	7.84492242185287	8.55009815097558	8.09374266877792	8.55044510793248	7.77382525737146	8.75804442505251	8.81901340387014	8.96100902417577	8.56017900644791	8.08019139577584	8.79664909104832	8.80829177704671	8.68911090372391	8.58384575831675	8.74413348926521	8.04752361048459	8.56533573417236	9.20262525546143	9.50903051083231	8.79155727103575	8.63111683364402	8.39584056186123	8.59510071443666
YKT6	7.06883252410186	6.27287713674907	6.24990387534902	7.44381159250906	5.6683372226549	6.52031134787765	6.48468960741772	7.07942849057584	6.36347743651729	7.31019321673836	6.88871489372084	7.72547295045592	7.56637197708312	7.20416316344504	6.46406213699969	6.23350493655707	7.53276973280424	6.8023724994119	7.57742363855653	7.94389769400568	7.64818637759416	7.35709557942765	6.21993751468137	7.62675120882553	7.8559283572096	7.02380311236941	6.98838742575476	7.46849051010949	7.30508415027403	6.80444025777317	7.21800761946802	6.79505691132428	7.72868992870867	6.7352657011856
YJU2	6.00092194131943	6.30951255909708	5.8966242678881	7.2740596802179	4.65991739681585	6.79099713981102	5.65518068318129	7.39441269902734	6.68896666871213	6.07558734992666	6.4811436081275	7.15795399015573	7.06689111599552	7.65274813842814	6.02559918854514	6.0482008168809	7.23327306418513	7.67220702901653	4.86076679841017	6.69150775800155	6.06027608732003	6.93796179866359	6.72860635289144	6.13672019759737	4.73409535315651	5.94518204249687	6.22803512613463	6.04959014556859	6.3000398306417	6.26500104945179	6.08096020159098	6.03914243666602	6.99593524949684	6.15107153993747
YIPF6	8.4550716923656	8.0318873098272	8.45779547905941	8.98649428440653	8.83721615627497	8.92982015577668	8.70588002038452	8.3553566553524	8.76004799479785	9.39540079041764	8.23062889117789	8.32156129089274	8.05577917392234	8.05316082139766	8.99966221728739	9.25921259262894	8.80947962060962	8.68699517191533	8.24740233906367	8.88264057409549	8.20517429964583	8.45106535906086	8.95807950146151	8.9337664851966	8.31300350176973	8.63456454657273	8.94274142022749	8.72909801807445	8.37592968901906	8.61647642984537	8.89045346076487	8.95193772557725	8.06574570095759	8.45999603352792
YIPF5	7.44429706652489	7.78931572863258	7.10744939488585	6.1134934164766	7.05283092400514	6.80170458813663	7.29042042760769	6.72803137495368	7.25033562722844	7.37043945468268	6.386877220064	6.79720977030066	6.21821346150824	6.83039280267337	7.2310261047428	7.78360459319141	7.30573314082628	7.09539395208366	7.21070219515949	7.38060705461063	7.97358507169296	7.29053421096006	7.15629672602214	6.98045779373835	7.56072208806581	6.88487758207054	8.33743900078762	7.29481462044471	6.64754414921076	7.69709851414332	7.54647539077489	7.45688112084229	6.79998428557153	7.22792542015545
YIPF4	5.62344289117938	2.40032890056997	5.86447610501176	6.15135679013841	5.67886898695838	6.16422825931202	5.57286895335818	5.23066335359885	5.90516551805505	4.81180716585469	5.63093678262458	6.21481876411421	4.99475421466054	5.35390224154319	5.53843413131192	5.64650026818832	5.56358258798905	6.06967759191005	6.05932118057432	5.74604448853364	5.77695260225723	5.64806321579291	5.33743433813469	5.32576517026065	5.53780829641241	5.31901059417259	6.05116562729706	5.59610886397183	5.23625268209693	5.63070016425545	5.99425154714916	5.71713070881022	5.5783484511918	5.18987484949596
YIPF3	8.65257001446446	8.84180458770538	8.46055779304715	8.7151536028923	7.90872437476446	7.96432810381038	8.53284925407381	8.6216070169701	8.35924417201011	8.59949992417242	8.85469824824644	9.27894836021364	9.26660940818756	9.080067616021	8.51136963607301	7.93510150576155	9.23957357252726	8.89452270706713	8.01721255148906	9.02269601864498	8.69593127762426	8.5360495078727	9.01606185708668	9.52277947397941	9.20807660182268	8.34969029679165	8.37769538535021	8.67418798594531	8.58910066772499	8.58216532264609	8.9908111974464	8.5219530361096	9.60539193932154	8.49763734428584
YIPF2	8.07415180574954	8.40119173069652	7.04166333459563	8.13051042893926	6.36441762067199	7.52045591066737	8.0038118343378	8.45830031566155	8.07415180574954	8.10029363392264	8.35354665857956	8.84545464901142	8.37409549439263	8.60762035229892	8.07131110883551	7.58482841240528	8.73809740238834	7.79473987297918	8.24803468629337	8.81751432699621	7.79612450920936	8.53760542702567	7.89447076715222	9.04940891160723	8.204706389008	7.57136894958684	7.99564518314673	7.83986598043114	8.46766519941579	8.33564806763724	7.4507532336583	8.13862501057685	8.43194175186294	7.73182450693181
YIPF1	8.09399620532725	7.82038338315988	8.12658905227936	7.05940435742643	7.01960825320405	7.8701380037964	8.03320835206611	8.09478206306284	8.0132568598477	8.5059558115787	8.17493450549106	7.90862384150404	8.25711303035878	7.47509052645392	7.79459224842215	7.06314931370391	7.62319668220717	7.67376668328365	7.80018075028724	7.89066315070935	8.62381175611391	8.11053887833958	8.25689965238064	8.82834523121449	8.48098829917563	8.04960125022656	8.13244637984219	7.8841632141121	8.36962552139047	7.829282153975	7.89246971055938	8.07255613860745	8.59661711971668	7.7649400851723
YIF1A	9.2114506391929	9.39395873742957	9.20761453654236	9.93233069252506	9.27387949328672	9.30595211395612	9.1629639330667	9.45860130636586	9.28685669602642	9.71127199741047	9.41614738201815	9.75698164463965	10.0200832909116	9.42571639602263	9.11484384681833	8.59900314293365	9.76726291640612	9.08526244103071	9.14210628689496	9.73263248960707	9.92467630868458	9.47872535581277	9.31961865838493	9.97641161971066	9.99031273834935	9.58531245564238	9.41833610977382	9.88602253296172	9.87539631065545	9.66055020641088	9.46944048520585	9.48029315421832	10.0086132856504	9.24573740199481
YES1	8.45541679247553	8.28048360544404	8.71862816641203	8.73347735777246	8.49748372334255	9.12116503219502	8.41645772512669	8.30282466533547	8.2647918696227	8.2683294688958	7.85953545747255	7.62272766850094	8.12336349654006	8.23259575288916	9.20449839037129	9.22718074045187	8.46944962953664	8.4132395881439	7.34504248561682	8.67006029711631	8.88840164426696	8.10828035319873	9.03343029234863	7.98157018991283	7.98599983940016	8.65838625302932	9.11121617538169	8.11220654550283	7.85774247311805	8.28884130556425	8.73420262236943	8.5510550672127	8.06909538539276	8.62577329100051
YEATS4	5.33864772311148	4.95541812247322	5.35456293113986	6.3643026319255	4.94304916570313	6.51722965118917	4.81355082353963	5.35772627691516	5.19098961375326	5.32684543087416	5.40620297633989	4.29718635657718	4.29135384868913	4.81116212810191	4.84494428709831	6.3163518260287	4.6579789952089	5.72983626480213	5.93034389444921	5.63185316655536	5.73226825870849	5.6370329482982	5.25106328657462	5.56287628994778	5.3846956926904	6.41464982021812	6.7967502774595	5.13448711473349	5.78671243785437	5.89160771265901	5.88881069564695	6.06495541353111	4.87701838747512	5.77895598699462
YEATS2	7.84180090542015	7.94438596129315	8.01764944544255	7.88802536152735	8.06137445626789	8.17598900183441	8.05020563261193	7.96941013429311	7.68619137175216	7.98272297787806	7.67916402753717	7.22610644968129	7.53774310544758	7.59388498710892	7.77250832511782	7.83296115499086	7.1996779179335	8.11027608592812	7.8160655159512	7.81490947314184	7.98660575620022	7.4104651466586	8.34791920837065	7.1996779179335	8.00942090588341	8.47926649610626	8.01812083472432	7.84605604674516	8.45846007895803	8.13757731836444	7.88844527334077	8.06122780781661	7.27274165078171	8.16312830310654
YBX3	10.6998493156001	10.6582610912211	11.780414952988	11.3772033535905	11.4005032784878	11.4066848256858	11.1417369525725	11.0077334545592	11.1607665452425	10.7014503053381	11.3431714082979	11.0783609726513	11.1337719721608	11.0050220186347	11.4386300666783	11.1386732564547	11.3040875198436	10.9996712424763	11.2610583995632	11.4325610368876	10.6432601252793	11.5345136700672	11.0559919815907	10.8412704276809	11.4219678886538	10.8674752322583	10.7729047374184	10.694302980951	11.165849806164	10.964973261916	11.6709802746388	11.3333285461936	11.4630969579151	11.8236218449396
YBX2	5.45125335336491	7.6852435022704	5.6021301633718	6.08892322619755	7.30816928151831	5.76493956392637	6.19101214017012	6.28176836198325	6.1277491655239	5.91890953299195	6.945049175482	7.47985058908703	6.62134957872842	7.26351397460865	6.25425087998884	5.95582786077733	6.35336568838139	5.94199898380552	7.45790029338768	5.3088622214826	7.09933507510128	6.82603579018152	6.43226170612314	6.43375821929628	7.09933507510128	6.52734439931864	5.85180228969969	6.52796474674054	6.72720682323277	5.95576954394069	6.21911346283352	6.07433789449451	6.71259169446169	6.13761420406356
YBX1	12.1569708901418	11.5464578207879	12.0001435159765	12.0920279938625	12.2465446121217	11.9508241275887	11.6556800133957	11.842099094479	12.120045288878	11.9989822422759	11.9490735540135	11.4163133201208	11.5533876315079	11.3608879855141	11.7310774644999	11.9482592266728	11.613749536271	11.6080976531349	11.6704300316498	11.864353422469	12.0570397109797	11.863686955822	11.3654862232911	11.6474775431645	11.7209074317948	12.1458142593304	12.2448920067011	11.8458195552246	12.2009271228408	12.0374595673446	11.8109656999992	11.7109884259682	11.5895339642414	11.9733599802002
YARS2	5.98424264953679	5.10100072823595	6.69521909251181	6.69849858576015	6.19033158314827	6.95334559516011	6.17661765876319	7.06996916986212	6.64323101594508	6.87725921220977	6.47576733681414	6.19186338811118	6.27106853106666	6.07112612323115	6.83349349771322	6.6144459242495	6.70919856402465	7.00101280809977	6.56777971158592	7.30105010039161	7.08851830148011	7.18755322584125	7.41186768755935	7.77214275588252	6.89172371723999	7.51627167322616	7.46295440313211	6.76689876863595	6.92995124888847	6.88675713313428	6.56168467853182	7.68064262395978	6.63002403350988	6.5280846006431
YARS	9.28627710934066	8.25792193738072	9.18548731522686	9.0554368531631	9.1014694572895	9.03759770673889	8.95124572268253	9.24818480515094	8.74772342862234	9.04432597987463	9.22797152583707	8.96434061426591	9.36222414738455	8.84970967136751	8.71819337387852	8.15571997693234	8.98424495113504	9.45128136321015	8.52494147721226	9.22015794285846	9.00390954492162	9.35766068488462	8.93160577803924	9.24727043817648	8.15366464692071	9.21328174271148	8.76143808646419	9.82194783527108	9.45565869993033	8.90884064717818	8.67555013686811	8.88231091418598	9.19879975413043	9.33355494225267
YAP1	7.40141994739309	7.71484583558871	8.42640132060498	8.18741105386046	7.88583563649602	8.19155253307807	6.99662932621721	7.41832122917278	7.26137101630794	7.40322456763994	7.77711958248796	7.69690017747326	7.66639306790426	7.40384441454236	8.26820917985853	7.95220535364239	8.04987330826952	8.19234518787058	7.97467982873638	7.8581877947782	8.06271688327195	8.24920134641203	7.96367027558701	8.27680216911624	8.04194393833477	7.91942354555368	7.98937681391424	6.97645685662658	7.91882083975907	8.06145412644488	8.44437718548639	8.13852150132182	8.42487402678642	8.40604123968822
YAF2	6.3467943243504	5.76087632190298	6.20398058239062	6.91902526342666	5.81804346162913	6.34064717318594	6.58643720149509	6.4813980142097	6.40490405534201	7.09219637651952	6.24649103170783	5.99205524705084	5.93164973616321	6.11159258882528	6.42585942417596	6.40829586354136	6.6656726867846	6.53627645196552	7.05794503639492	6.85942216783471	7.05794503639492	6.8179861269803	7.19031437991937	7.02254376796652	6.53806841404729	6.78648301057943	7.52934230307451	6.64424620845143	6.75281319294499	6.81787420163702	6.49577674054765	6.64014694048721	6.70443427423169	6.56545411357311
XYLT2	7.3526260163585	6.8415169881952	6.68495887404709	7.61942125878006	5.43418843341934	7.13702724532299	7.33243950630857	7.63871977993466	5.67140209249917	6.74910065665228	6.80895891631231	6.60688474652757	7.25436557227328	6.54587258677791	5.66037482095554	5.63436523750433	4.8428859716721	6.39479498052299	5.90162633519975	7.41835579127256	6.7409552672387	4.33001545297146	6.34086754414748	6.13763747128697	5.59035630438942	6.75504896975657	6.23999867261196	6.9596608729439	6.9310575751502	6.55383457425308	5.34598776897951	6.72288168194376	6.65286673694214	6.30562722166807
XYLT1	7.99312038140914	8.29861971571935	8.06346795912891	8.14047985784806	8.28948513974333	8.4108351127303	7.40404787429067	7.27495723451919	7.87600918807577	7.46734906526529	8.82389179393356	6.77517096080494	7.99223791875842	7.16712260953775	7.94731074316392	8.23678719646335	7.40188204980511	7.35328075669315	7.57473288811822	8.90480812359876	7.71649566211709	8.16404717043526	7.97765800139919	8.45138562889913	8.32657566482754	8.18588036211766	7.58015680350402	7.69347115662744	8.64323722681944	8.58398777682238	7.96452017542779	9.43156868116397	7.38267320280037	8.06360901199494
XYLB	3.16631144933431	4.8599971450128	3.48926134842768	3.76216151254425	4.26277832870484	3.4261913413996	3.50148040095741	2.76633268698605	2.83246934858324	4.00143078902413	3.32516292987411	4.09619558765755	3.72727132725392	4.01260003371217	3.18203777905735	3.34541097686435	3.1718301501342	3.71199912017723	4.32635994800013	3.36266379582872	4.17317691074524	3.07212616485035	3.27840452931838	3.24892479342187	3.59557810325246	3.23295918513078	4.11776337138323	3.45234292180881	3.90838722549791	3.37735677617953	3.34395600903371	3.39052361998421	3.5550035472439	3.28429049253686
XRCC6	10.7957752607843	10.4632242152679	10.9500180429388	10.5044310047136	10.8391891908236	10.8247572777726	10.697266986498	10.9645145281201	10.885056197592	11.1981992579085	11.0710483396518	10.9351984841718	11.1745327243362	10.7939981500311	10.593927866864	10.5805429551633	11.0910853478081	11.1352509264728	10.552964510656	11.1538599306467	10.8041488430938	11.178155318368	11.0098669226283	11.3558948016874	11.2034200878108	10.9922774406783	10.9184952614972	11.0381828387535	10.9953185045687	10.9585114468485	10.8964466145361	10.8927516900516	11.0816522951695	10.9259213011111
XRCC5	9.95763815899647	10.5623822394287	10.1235505456766	9.56519698481832	10.3616505424065	9.89988548688845	9.93763500124941	10.0094977346785	10.1723259596437	10.704665735984	10.0299976126357	9.54349787581134	9.55697022327275	9.72599238312748	10.371606817431	10.2681788507335	10.7284407665098	10.1393910946053	10.4270938367445	10.6024130908654	10.36364078519	10.435762299289	10.2369419894501	10.6434227851487	10.5538594033394	10.5846496252075	10.8795342578859	10.2537835733046	10.5859808530552	10.5717700832665	10.7242185769714	10.4879029800176	9.91199342703981	10.4500615638931
XRCC4	6.09159910256827	6.62816786173332	5.15192366337126	5.44034920462706	5.34308906725621	5.65314976843903	5.76007844764425	5.94703771260296	5.14647583788658	6.42092245098636	5.74655757829294	5.82564970445232	5.48382570634075	5.16596920115271	5.84490604437924	6.16897545557839	5.98561467294219	5.93550145378054	7.0832731870271	6.12940357823829	6.11110636762936	6.13498874417661	6.54025127558549	6.09830663378044	6.4436678063903	6.08294266810558	7.4605352835712	6.18509202204999	5.62731053762711	5.57128103894229	6.15146081282145	6.31341151971426	5.80229655076363	5.79434257746154
XRCC3	3.81230944645709	7.17060579398411	3.94128668404457	4.51054984126386	4.77818557577845	5.02537789852162	4.04635790786986	5.78101457983061	3.68269790493234	5.65694983962913	4.47836632265325	4.92157652637521	4.7192328521608	5.11474315284784	3.92951973940923	3.89472249298524	5.49980278238566	4.24574601927193	4.47769883973461	3.02004101468948	3.89615797033669	4.34241211176783	5.90504846104541	4.76314520733625	4.29067530148867	5.43297752674019	4.60036843982322	5.22790654809586	4.74747163617215	4.35639628102467	3.88959481660131	4.57599789616784	4.89211353212327	4.38948382862803
XRCC2	7.00612739348561	7.25641810063733	7.16616933460087	7.26897032789812	7.38374078762629	7.05214401116511	7.58699789354868	6.92289761094082	6.56034455452231	6.78738839937474	6.68917121328823	7.48008738542725	7.22638097909491	6.76338871680351	7.07732864854379	7.52164219865051	6.70307358867547	7.28501633705814	7.33279159975926	7.06759834297057	7.5341790202531	6.73836825211337	7.09380081736141	6.74107753364732	7.87437930040505	6.94555514985577	7.11881851306509	6.99244669413029	6.67269109845024	7.63454326630375	7.23675533472576	6.88758004614678	6.70058402081445	6.9998425330292
XRCC1	7.38335424761552	6.3551766688595	7.40760873657745	6.89003470443408	7.80347663361695	7.43137831394763	7.30974177932058	7.19812108267137	7.08180975961545	7.88682504861061	7.61927539486392	7.43134164971723	7.75309979806343	7.68594558849256	6.69970355813376	6.95874146971517	7.87892020432401	8.18521151274735	7.70394765058244	7.6462646594994	5.54471478356042	7.03204287269522	7.30650539971052	6.94105640621955	7.69493726230886	7.64104772077555	7.22616420350606	7.35623226273997	7.69751289085119	7.49240659965848	6.79153007637394	6.63390658369857	7.36438217086708	7.05398766287606
XPOT	8.66967472446185	7.92499976849028	8.53319071499796	8.18820050842087	8.08608663007372	8.66653812676016	8.25176572695326	8.03168729656871	7.7332175885997	8.23329655788392	7.46754336526942	6.63454852052936	7.71511956984355	7.22598323323567	8.25651054644173	8.79445516554054	7.66460913801665	7.88781988357198	7.56089150639171	8.27432146590635	7.89839486748388	8.67879961879496	7.90260693729001	7.76420167206165	8.16203996100389	8.56394829486007	9.20595651601998	7.67135800907738	8.41781851934492	8.85334079039515	8.53142524394341	8.58270149311576	7.17168924452619	8.44368703352212
XPO7	8.47037437509003	8.68814362778959	7.97649798574264	7.27843793820771	7.91120923336282	8.05655956286849	7.90303623393429	8.36899143213313	8.26631777366265	8.69550488508548	8.36943542867898	7.54054139592611	7.77430916475842	8.47789537989282	8.16085553903965	7.95389209328418	8.19062636898579	8.71361695228959	8.49935183709784	8.63203022569204	8.54911972988081	8.44961760998395	7.9857631270753	8.41917742266481	8.76948906408704	8.77387382863309	8.18967216403004	8.64381825373634	8.7699196157811	8.59392696067075	8.29854866768338	8.29727644904289	8.08101072590355	8.56156249333356
XPO6	9.38191038104745	9.23646686655062	9.03791859988131	9.07976487543482	8.96206616424702	8.97417726682936	9.03574803470455	9.36554879664718	9.02199177979001	9.34113453134822	9.48872280068557	9.34943927758601	9.49993425067853	9.04979650272352	9.18802784509104	8.43469842547694	9.52588935711418	9.07158401684678	9.30357048308155	9.45710458513902	9.36849500645735	9.78939590480116	9.01513647867954	10.288313676175	9.57310851264777	9.39862680581098	9.09578875638576	9.66799513723994	9.59158049983996	9.1886030524889	9.35662407939078	9.69409380701953	9.48634696692676	9.23265187995278
XPO4	5.52378634755069	5.38725995533978	5.12226378815236	5.87213902585141	6.08076067094681	5.40218065797037	5.37049474908176	5.36203706188783	3.85261949063932	6.54003697323285	4.93540260168694	4.86029703185576	4.91522870004741	4.24476457667352	5.41483249276785	5.23555986549384	5.57144372558851	5.74299720749113	5.74038897291906	5.35062647445227	5.84841581420899	5.33506773284806	5.51900380156641	5.72859205262491	5.75596674700732	5.8608393483456	5.97899554834502	5.62609772924665	5.64786385985085	5.34708265412914	5.90519623262586	5.79492498376756	5.25415950003723	5.46938081361538
XPO1	9.79203838859541	9.40733702041655	9.88789278969903	9.72968019914179	9.60080304566511	9.83543924234545	9.82695516227914	10.1796852273174	9.835550606059	10.3598363457338	9.58326620657007	8.79963420382953	9.52237146009183	9.42233442843804	9.85233159825291	10.5512122018416	9.51919759588191	10.7610812140226	9.58708453284763	10.0146642773646	9.5450399313032	9.687691891539	10.1169538876425	9.93671961124828	9.90340162635345	10.1851698420191	10.5149406738983	9.69525249744513	9.65778045784495	10.3020621134746	9.70487510968045	9.99198462728637	8.74856030067177	10.002313279459
XPNPEP3	6.08625198602461	5.83310270163142	5.98578884030749	5.52141004881138	5.48500446268341	6.23898793484851	6.193615513088	5.78999822603322	6.01637124708782	5.98021708837794	5.86128492173389	6.06263515303979	6.12808639490236	5.76433536487964	6.29991632480813	5.26430649380766	5.87637745525902	6.24524750547355	6.24684887581889	5.76082860561253	6.38706543807701	5.62761379787387	6.23317410674564	6.401358512172	6.22668894263679	6.01159886622276	5.84743692571771	5.97022771183303	5.81515133600609	6.40285739463292	5.94797526536617	6.03469037644687	6.03162958866167	5.70686121583093
XPNPEP2	6.88761703617976	6.04940850868685	6.94948769242322	5.2621300340621	6.6953746422944	6.42069090865883	6.94713186631291	6.83897269253592	7.32175041884752	5.15259458016621	6.25738826403737	6.7615591896297	6.60964931516709	7.38739253132329	5.55721216735401	5.77460249113059	6.67666863358998	5.80357373921827	5.97457719864856	5.84377169870412	3.65901931125668	6.32627500866103	5.91897353477141	4.21918924943256	4.48147555961238	5.26851457981186	5.42906011369416	6.50188841559443	5.62476543728374	5.57228238928346	5.19629134449536	5.04451983021079	5.79655454891231	7.49660318015798
XPNPEP1	9.48668821517001	9.60395800574195	9.4668759923968	9.85605529359873	9.11842666699555	9.64261202553172	9.3516248959033	9.97600404175757	9.70021523813806	9.86722907811679	9.78577971575439	9.6117971043711	9.71426979992709	8.98122587876553	9.24162488014876	8.85336223202172	9.91142624178758	9.84225058096828	9.1772863562018	9.51110972356824	9.83995948660076	8.89759076714233	10.0880785065313	10.0800190859174	9.49813897313455	9.98969056414401	9.61930927665645	9.8328607995936	9.94518741329205	9.77020775522418	9.95692906436627	9.68312038110995	9.6599578509512	9.89364316145889
XPC	9.18743657164452	9.2190715086613	8.86447854961006	8.54264356459619	9.05559625372343	8.86973229070516	8.72297429730747	8.50744683868246	8.58851933858004	9.05331936582407	8.95768889356838	8.43955747464686	8.74697982998836	8.81538958687146	8.97431857043248	8.79952689925624	8.58323566852467	8.90211847565286	9.2576312144396	8.70144477613968	8.97362775552615	8.96520897895045	8.91651080413425	8.71041626602119	8.98637225422768	8.94585779028918	8.55721095415317	8.62051343014708	9.32799626554016	8.96079813754516	8.87317778227072	9.02951168752768	8.92823788242722	8.73697901449129
XPA	7.5611139943154	7.49969118189995	7.97149158332207	8.37231280808903	7.90575131419153	8.17260086180607	7.62299405260882	7.74857426916426	7.03696215460831	8.25311175147177	7.0845374081662	6.26959283931745	7.14954357755223	7.19642451492344	7.37756976842229	8.35947442502703	6.63391612263797	8.02875713973603	7.80847046817617	7.19724394187614	5.80919854120065	6.68369947826688	8.09332128648113	6.97040328145094	6.96846157320408	7.82599336119695	7.87211409313548	7.57101717174459	7.53426481113727	7.64360649246173	7.18953097497772	7.66824004467726	6.16705981452728	7.8462851906518
XKR8	9.37178498255605	9.02116832904255	9.0087017911671	9.10032456004191	9.55488785502895	8.87324488385577	8.98210868515824	9.07951295868406	9.07179896181774	8.94312617795545	9.21200503429806	9.60126727766087	9.35667064788658	9.60171036250189	8.96916311424545	8.73523567040201	9.21641965154969	9.20614389177801	9.39421078581125	9.09233644633876	9.2842855601524	9.16253094827866	8.85111530152554	9.05069523969179	9.19340497288257	8.98332585405487	8.90895110016281	8.90225602806424	9.23310702966374	8.9009424027986	9.02130216858429	8.9491914931983	9.32146274289473	9.10970745589341
XK	4.41232286678946	3.50685614592942	5.39268402782035	5.54100511636439	5.78867650218283	5.2446933717195	5.22703616746401	4.59307159161364	4.44352027045523	5.96661725428625	5.22809973887117	4.38272068980637	4.717164972194	5.07471463967124	5.22802226301278	6.08589319933958	5.23472949869134	5.50916242673474	5.08997574608711	5.39797627149768	5.07685308195627	4.38578738450065	5.50103747766476	6.30349491366605	5.65822756027859	5.60622753377276	5.39877792178155	4.3588137947864	5.03120138898418	5.82422202901424	4.74135606666661	5.76040054118738	3.9906500760195	4.01363632643524
XIST	10.4540490552476	9.70558947131638	10.3282823344958	10.2221147926697	10.0416217700085	10.4721221818242	10.4901046635074	10.2314524771114	10.1582448258016	11.4789312075313	9.72637920084532	8.80057635823395	10.009117989081	10.0287694772922	10.6064130424598	11.521892042095	10.6501479360956	10.106328073761	10.0512450380241	10.3588557402209	10.3685020955313	10.4295988440975	10.9760833914681	10.1051350598458	10.3894780564327	10.7340659734557	10.6552942375697	10.5152362791949	9.67437791080257	10.9841031308986	10.9017852688141	9.885971306512	8.50972980826545	10.2747060138979
XIAP	3.96632390033344	5.03166402099132	5.01287959359402	5.32046609098028	5.41141395674527	2.20801753026128	2.97302714458411	4.57820066520513	5.08922966055052	4.79291083343093	3.91492617600175	4.06876778961186	4.55067353153745	5.00124500521019	4.93434222293108	4.35814179123285	5.44147041073929	5.23456292899209	4.00429739572475	4.97087943702243	4.73173279815118	5.73801941432577	2.52344565357225	5.54644440787148	5.2898269542932	4.59609001540844	4.89568607919069	4.82242817941744	5.18817955500893	5.37352671635415	4.23402869680468	4.86621042702243	4.60373804041325	3.31695388027461
XDH	6.36713125071722	7.70399618505187	6.28995062347534	5.92279126159293	6.60406081144893	5.96936245340414	6.21866846831017	6.64596168160193	6.58003342283218	6.43550343040024	6.32845413196549	7.04372288737459	6.40543417692737	6.70451950712996	6.76265975055086	6.29830672956248	7.20078377722843	6.73711006836237	7.15343351071232	6.37767566327067	7.48729552561411	6.99857602473547	6.6277579825801	9.22215867239215	7.33480189515644	6.33611168198465	6.15966289753752	6.5168668306379	6.5439645881664	6.36258765732731	6.64083897416243	9.50497197685251	7.86172514071008	6.91944330472308
XCR1	4.28278109462167	4.36518591328205	2.55901912977364	3.02185141684681	3.37239011483302	3.31912260224884	2.81954970203333	3.76812590108374	2.74862239185966	4.0135478426998	3.17109598742584	4.01830978692548	3.75362968179644	4.02019090959561	3.02439762657453	3.34318159924582	3.86621106392934	3.29828696715157	4.82219873694145	2.88561202950222	3.25993739938934	3.3625801790703	3.7997883247311	3.77469166462507	4.04082069213925	3.13216907177776	3.33063484240571	4.1775904666333	3.35370017650495	3.50372418182019	2.97717469213589	3.40186123465446	3.82569198406429	3.25059414733074
XCL1	5.77775378165764	7.99827983843791	5.29366595070712	7.49718500171126	5.48059462851844	4.98668505590391	5.19283060934881	5.58535037793648	7.43653478213235	5.89676428074503	6.04352306910753	8.6836412273637	7.03783637121154	6.08114539334049	7.29540988119309	4.61635509531928	7.45988698792583	4.72645582790613	8.14187749210304	8.71187319472902	4.82961020241722	8.52562688867429	7.19150868825771	6.23946294657245	8.37843738634077	7.11703223426774	7.37922332743346	3.83417985803438	7.89764367878166	7.31148427014153	8.97259404136168	6.60281615477941	8.36601283885779	5.32178447524157
XBP1	9.09496400828013	9.86059552737184	9.35468780598607	9.70905370501049	9.35625984727504	9.40258282878172	8.69257046397244	9.2917426344675	9.73943553570133	9.0846398905973	9.96622351024923	9.84806629412904	9.97028869516085	8.77656053996905	9.80513617681646	9.14184841281826	10.5460687933938	8.62797613477057	9.3608269549382	10.404887580254	10.2811454651238	11.0106328286358	9.70654716488241	10.8884067783385	10.2507611721608	9.79642046458067	10.1154486449764	8.70521905936008	10.1585763457127	10.5073686753139	10.6720493168145	10.36226399785	10.3342097018065	9.15256427698052
XAF1	8.01967883651385	8.90113526240989	7.60435138118049	7.81836735502707	8.06697154489075	7.7568056260089	7.74152346704231	7.75223733544454	7.58685410213553	8.92765361696216	6.62517601760987	5.65119960030367	7.21407407749928	7.59719027304571	8.27014252977622	7.16423051231812	7.00756327976032	8.74795896992279	7.48508811368867	6.93664461703974	8.79572734898647	6.81928746737103	7.79469939502328	6.88772900694573	6.68781526341841	7.96628913312731	7.45295066530104	8.58385896037142	7.73391274104862	8.30188880800835	8.11761157065671	7.91823358584943	7.1064371278987	8.36941227144672
XAB2	6.98088456018272	7.65445131299533	7.1182712725498	7.18672156349771	6.6348340187996	7.05129218204055	7.25541207185314	7.05028245385992	6.74253390739983	7.11821460885174	7.42700650708896	7.61483642666467	7.80614195805757	8.35772341045809	6.82787026497264	6.99863747953625	7.12271984062264	7.98791371793289	6.19939860663901	7.48925043828742	6.83897113104598	7.52684565123518	7.23739420228336	7.85408408195108	7.70456605850803	6.67158745189573	6.61418426571158	7.14335471290717	7.1404585950302	6.80672864738693	6.56879691339907	7.35343457133187	7.68294555281793	7.2741207531353
WWTR1	9.06500740407626	9.70849197254025	10.5611885914741	10.5007079926002	10.038983807634	10.3973551206631	9.7436929812103	8.84403813333033	9.78741890032998	8.86263643911915	9.15762608504355	8.62013820167692	9.15310046123317	9.75371952692444	10.1602335394363	10.8649713016913	9.44862990546671	10.2050302109478	8.93102731762961	9.25257032525843	9.7888741985642	9.54293797314284	10.2350844765489	8.67381899650846	9.09018815431662	9.78647290977377	9.83053405671417	9.31335532132614	9.66756697841316	9.83083971598571	10.2450725613345	9.75363988479354	8.93438509204257	10.5438509969567
WWP2	7.41801187763276	8.43572515700584	8.34203098884726	7.96467431549902	8.52865023929544	8.00135297653558	7.9994732130376	7.85316979168961	8.36910392717361	8.38198517452821	8.42275351929483	8.15972564143131	8.64130265394806	8.68903438591568	8.03203889226981	7.68268280211053	8.01099058117382	7.79427193479879	9.14796115541274	8.26761169324511	8.13662003736541	7.8596418207929	8.27029089688676	8.4357779230299	8.63056337610228	7.99704136583424	7.59443948703968	8.3830307631947	8.09134545017428	7.96789884853977	8.11943623925459	8.34807506780012	8.76544357025664	7.93574277992311
WWP1	9.41057593320819	8.24842257850336	9.09960485971737	9.13242574162573	8.67073126668608	9.77685350077639	9.34704035943871	8.56726703885843	8.96478955896566	9.16017184624111	8.19883735593042	7.81060246880394	8.3799528194485	8.67199940716417	9.20975867540202	9.75320658243004	8.77774041243118	8.78831155516418	8.63122276652013	8.73314998088807	8.5823792410969	8.70685227981899	8.37315049065245	7.78865423987174	8.58941917810487	8.81281666374472	9.4163849647508	8.33936217733102	8.09098773857902	8.71415316065253	9.21793396743343	8.77797853897915	7.99777294946749	8.74969810103946
WWOX	8.52661350993936	8.85572246811558	8.22888297074648	7.75294276597222	9.09129020293286	8.41735178339764	8.42762006512639	8.40390956808049	8.25784138493366	7.98821609392228	8.97259716367176	8.11168690859065	8.90351811147531	8.42546371240292	8.49392234008831	8.39073409638299	8.50512555168704	8.59790395649483	9.41825312085219	8.1526645797206	9.1093150427915	8.32977824475703	8.71652681506695	8.21462380412774	8.65762158193364	9.00079423546615	8.46380531841248	7.86004697151023	9.17229604127466	8.63136773975605	8.62398443385495	8.36327614945627	8.69606043807991	8.31295843704324
WWC3	8.67154232371782	8.78916984302255	8.72752311804337	8.96685247343442	9.18187570008878	8.62378817554033	8.59673384643865	8.50192819001552	9.2591602866541	8.19871362026523	8.9613923129442	8.38789393964652	8.54718040331981	8.9986580302754	8.88353349181051	8.99532023425714	8.28146725973567	9.19179170890157	9.01480147004046	8.12564798002558	8.44119743521687	8.26746190911048	8.18808873587411	8.13589050589827	8.03356530904489	8.26382439432308	7.91156406768298	9.37841674164863	8.41209085544705	8.58680959933239	8.38316347977534	8.05207602846586	8.35802956671909	9.29187594190466
WWC1	7.04482827297832	8.59311812036359	7.07548134645177	7.18437054877852	6.70021076071797	5.7140863663312	7.34470568843446	7.84738477649792	7.28307157731586	8.80034783598923	8.073868793183	7.44721958641469	7.69047810396343	6.53207026066601	7.95914911063663	5.64872495659455	8.53580230187066	6.21868926846648	7.90644271084887	8.3550942399645	7.95905593542919	8.33090587719118	8.48840258325437	9.91240733521972	8.22694332029478	8.22292286163543	8.00685613455581	6.95218804909905	8.08319710829721	8.50745164461241	8.6222918678877	9.04650457549501	8.32276508529392	6.46281038469854
WTAP	8.83898347769897	8.08690639061988	9.25443786697256	9.0981560431045	8.87576142709338	9.49056500346417	8.86479782032918	9.34422238687352	9.1960293537486	8.98139109737317	8.7805039527481	8.56719572812493	8.64347984756144	8.43364222183059	9.53386101109318	9.61668449107414	9.24770671446888	9.45168380194349	8.61690990650625	9.41676391011713	9.00840419524077	9.68408336550024	9.44524593434986	8.7948409833729	9.04793629762961	9.32627291154958	9.95305215044379	8.5135274068517	9.15054889835351	9.31356772957193	9.60707477414335	9.31548199897332	8.90964410030533	9.18910135806682
WT1-AS	7.85565542889141	8.60570347948475	8.22215439507002	7.46907969388112	7.73381118324252	7.31726875222524	7.38588479550362	7.44187141081658	7.77962586517049	7.62922761019856	7.83639022361067	8.07175513493236	7.96370215513501	7.17307395618433	7.53832445486296	8.07873266200197	7.96815269959026	8.04241856832128	7.2846929617303	7.06802374027517	7.90998009416082	7.65533057606639	8.14501220032604	7.37035789698361	8.10621443073625	7.68474171188408	7.52184682251775	7.16385342921768	8.40287129038613	6.85971561173289	8.5001151251959	7.57073963497175	7.4570479721555	8.16415775592028
WT1	9.60046490557547	9.87224873022823	11.2371306981455	11.0203015376582	10.4967746307989	10.7946805593393	9.97238301549124	10.7573439534857	10.0775187762389	10.4657542250117	9.38999595668582	9.69441281626015	10.0903629641418	9.07591426219174	9.65776040921109	10.6894564735325	10.699583950168	9.56484106192534	9.10937199463	9.57175465475349	8.83510003687955	9.2774601521662	10.7999386376224	8.61082046044261	9.51456366321488	10.4390653787865	10.2539815640838	9.07236721457676	10.86531059272	9.77429826005864	10.8212922547323	10.0399699104903	8.8656731669626	10.5362431780429
WSCD2	4.2586983816375	5.22636250749596	3.49609916188574	3.62683718446814	4.90352652191808	4.29139293892119	3.72408092280134	3.90654208333658	4.00888563268759	4.43019527192814	4.22112448617501	4.477922008332	3.81071825824294	4.23927817652442	4.16795999628259	4.45648467067956	3.77390445981723	3.69498137507434	4.82255187303952	3.6847385937972	4.00726974435183	4.11957294159133	3.84792984588121	3.22635049468424	4.08330034057128	3.89272593710643	3.31808447149249	4.73839880103024	3.77776642766103	3.86381251282069	3.83957185823169	3.68094200551175	4.24464426674227	3.55771183334343
WSB2	9.60960526632612	9.06605172770327	9.61407327057111	9.51316210574524	9.43075352849048	9.56073042500917	9.17916541412315	9.40601675283434	9.42580712797184	9.43535754624111	9.54963757115376	9.09483611440389	8.76825131830301	8.14294945522143	9.72124660756244	9.29251998619665	10.3078121970014	8.61267962864051	8.86127863617148	10.2267002076761	9.75650550392351	9.50907856998528	9.59603201963537	10.2364314183967	9.52648934544503	10.1088776802015	10.0887877073092	9.49987836158174	9.81038259755804	9.55433563231411	10.3323930925619	10.2708612525123	9.62798772871224	9.63082971962705
WSB1	10.5795588854688	10.0669381233733	10.7578692208747	10.5399591120474	10.6658895333586	10.5916893115628	10.8143448155784	10.9456485186748	10.1418636446225	10.3610135596322	9.96720251396552	9.7208165792181	9.84984661343117	10.06150354994	10.6675025603919	11.3784467298007	9.49090696373391	10.2654179158902	10.1529787538933	10.1920540074364	10.5195917590303	9.60141131739627	10.8254527313423	9.46355285578947	9.84702725208708	10.4099992936528	10.362136677287	9.82744085085483	9.84314908471569	10.3647413685816	10.9083802058487	10.411994561733	9.62018371286548	10.5387913860882
WRNIP1	4.93681506614863	5.51507772312906	5.30408129935294	5.20040240102844	5.53837340748767	4.75797896491936	4.76736243883817	3.19850545271738	4.84860980663842	5.12865112318119	4.7645006521805	5.51617937463234	4.81579845268069	5.14835808874635	4.69265270323298	4.84407866449267	4.32220671507767	4.36201737076083	5.69637649706539	5.25254874494357	4.17503705621471	5.37601066324026	4.64484895685045	4.81422223240413	5.52963456054733	4.76049944626971	4.12994570344865	5.64356686041039	4.76721667215803	4.35924781251935	4.74658491754599	4.91398883151126	4.83758279918962	4.57063638305937
WRN	6.28519773347413	7.38547613707839	6.68295784153786	6.46007230022357	6.78952188706806	6.43660746626095	6.27685360877505	6.32854988609757	6.31811914144044	7.19960265086249	6.02848937619611	5.28326123170686	6.20133260976186	6.35976619919987	6.61480534555494	6.95698545887977	6.61767798320999	6.75044405090527	6.49182339682843	6.24042059176755	6.83998862816558	5.78285151059782	7.2345100354154	5.97091966799954	6.66723865186922	6.80735177520695	7.08614175337342	6.77319187588842	6.18380155683189	6.8436010587022	6.59250971024737	6.44526253646803	5.99193428366395	6.63691394224211
WRB	8.82329759138103	8.75126596603975	8.7217846363498	8.92413078828528	9.19484943772507	9.38904147912919	9.15729452956056	9.29926917591366	9.26716548874664	8.95229502654385	8.85609846380681	8.4090703294768	8.14841584568349	9.15291941117201	9.13426649752447	9.84136599843774	9.07946821872339	9.94041990700015	9.01315353682519	8.83785557876612	9.2101835376694	8.37892396339516	9.36698689713211	9.70615161261703	9.30794085243852	9.18188803407489	9.91143096604316	9.26271930773345	8.76698382319849	9.53025529294314	9.10098557871182	9.70317531230183	8.65392498171786	9.57052148344016
WRAP73	6.09308227723945	5.68805051783571	7.24703575879679	7.59238423071815	6.77109030099738	6.90653365007914	6.79767564271676	7.02099417012851	6.51397605244095	6.6874904278317	7.11365344999724	7.30850598120444	7.13251452825586	6.93388168266788	6.58993573326201	5.9951804273125	6.77669716441349	6.98048689911257	5.72302429773701	6.9307336237232	7.47043352385479	7.09256674834407	6.67639148450666	6.2033394077412	6.7252745153763	6.92941806084027	6.62020047768988	6.35812993954702	7.18093941492289	6.33131942231398	6.60371702460815	6.82365635576331	7.33490316470431	6.56218436542307
WRAP53	7.95351610616701	8.56538978953343	8.10408588951633	8.08932630543058	8.09812989905047	8.11314788755932	8.09672491898243	8.39110246350921	8.19684682344299	8.25174747991006	8.49201686557316	8.71942966560518	8.6744674844802	8.49133759414492	8.15002979868385	7.90351741804961	8.50685132529711	8.44826493659464	8.92531071950321	8.25077795968392	8.89366181222769	8.43330959324038	8.1815625896065	8.73387426556763	8.61268881120324	8.49123612482412	8.25498835009718	8.2714580485249	8.38626080506913	8.12785966229853	8.10288801398634	8.29014951033698	8.78539335278899	8.06357843500439
WNT8B	3.93221625237016	6.48122246296407	3.79442937631432	3.93221625237016	4.54185462008966	4.09883157143853	3.55215199608991	2.91551575780103	4.87113062789505	4.63445800593495	4.00719047157711	4.5706385602069	4.62043579411223	4.10549065519939	3.34279416817885	3.57175497945187	3.75923673436422	3.330685251617	4.41839504580132	3.72270833420604	3.8290850761004	4.19159732207891	3.66571758214055	3.42966583664632	3.92670822320404	3.96954845254573	3.69853784358264	5.08800950633422	4.42370421164683	3.83915269964075	4.04400235805588	3.956569913978	4.10932532374411	3.60730032915227
WNT7B	6.44766896548631	7.32676053672242	5.89472006414955	3.854025904452	5.69611339138546	5.33718783790597	5.93497445776571	5.41736189670657	5.5522187652404	4.84983789549388	5.32541701687506	5.76208986369416	5.23090784398033	5.27932179634836	4.94369733914966	4.69639339521236	5.66783595224585	4.20436586131591	4.6289195548294	5.78624023056782	4.40512555532264	5.6647952568838	3.65872135975708	3.8131452594534	5.14151945349931	5.076134150303	4.86065116790158	5.97391960646383	5.38625314358059	4.82375035261262	5.98320913083923	5.05523703531897	5.76469448898973	5.41888768463478
WNT7A	6.82044447303951	6.48652155798344	6.13884220474466	7.47368804066598	5.69338762977997	6.29717730152629	4.69013353282433	6.83345715095558	7.32060715791892	6.24612858867207	7.87001433552665	5.76319619554295	6.80055967922829	6.72132438536076	6.09885122855964	5.04911899153708	6.92929557097621	5.28903801422006	4.19420378135351	7.27246968522202	5.88346932397957	4.55149403696082	7.21924280107326	5.80335184881636	5.20427661707022	6.60939291183334	5.74736936982448	5.06227114556383	6.16620073653816	5.24450446470346	4.97361531026492	5.80437713890902	8.09407262783807	5.94972136837112
WNT6	7.76547948678207	8.46824171460609	7.97981435928682	7.61115352344962	8.70967098464958	7.79398741384364	7.9131964392805	7.99886497340784	7.85537125610748	8.13665515088514	8.10503273968912	8.63487218417658	8.39764644681133	8.73207979436043	8.30148774750564	7.992842038573	8.48069320736456	8.34267987793084	8.91950641145852	8.1252573601241	8.82527063752005	8.04461921385335	8.2885036551832	8.43354691001911	8.35870164409477	8.02452186884882	7.54586460106522	8.41952916586176	7.81241130238314	7.62442242584397	8.13129545219474	8.07707254033844	8.32720390529608	7.82972629977584
WNT5B	4.83130148299509	7.14395484155384	5.05845998673344	7.45825687467029	6.08780665226901	4.00052710591283	5.37936666628149	5.71796389977439	8.07648390273981	5.21411172813138	6.41498476848349	7.88401287781392	6.62320968405712	6.940427398745	4.93575938305105	3.80310398998499	7.2295714786725	7.36228568315158	6.43091515799151	3.95933064734472	4.20311706638545	3.5947461535169	6.52157599556076	4.30882354217781	7.01324821778817	5.86206755474005	5.25401611658765	5.54974123069807	6.86403418605643	4.29550285949431	6.85568881258273	6.06811621593148	6.69286690470689	5.4231913675655
WNT5A	7.89281731023904	10.8566518718868	8.40633126079164	8.19837661796346	7.4876335545566	7.26586510367337	8.29887651739247	8.87828542247049	9.54870240947571	9.51089360833031	8.6188773303355	6.18656827023836	8.48800315813609	8.33533012231056	10.1731393080164	8.01237560031369	9.95266176333104	9.32501135738589	8.38910125582992	9.42185614019644	11.3304600634475	8.83792191154227	10.9517697441795	8.81593617505282	9.41234476127327	10.5926915840076	10.4615958414359	7.68783745529586	10.8071282535737	9.49743161182956	8.79470092855315	9.87015299926558	9.8361136942395	9.79984659977855
WNT4	7.37698132860965	8.71066112288378	5.07588354964809	7.23307918426337	4.29810637149193	4.32704198213188	4.81406942937161	7.17574540061711	8.05653779070092	7.50249764374205	8.50102858070221	8.06828977758152	9.24249738851717	6.37618176690459	5.1566372829852	7.61367975214008	9.71079640427195	7.75517768040476	6.85472549006679	8.26061697224004	7.03891599392306	8.61066628140422	8.69009710330538	6.07022350007689	8.19269578043342	7.32399283124215	6.89050760974123	3.88549645989964	8.62682755449673	7.8041589450893	8.12690475526235	6.6465331969534	6.63700675533016	8.32738453710727
WNT2B	6.4489761903628	5.70099609471731	5.11439507160931	6.44210255684779	5.77360228940316	4.30044463391653	6.74849091394706	6.9312632356291	5.58788755056383	4.86490479680192	7.62328656172867	5.84367077389338	6.51933467591875	8.11390284547175	5.76545066850279	6.63779332376774	4.77638939881367	7.10965865318369	6.04924896238792	4.8721640400682	6.3195473110545	5.92938589390927	3.85910136259076	5.89284476574327	6.18836424741029	5.02471326411506	5.6486900119189	7.16095127545784	4.27519256884069	4.85203665973594	3.96076022264851	4.09063226448492	3.90255508600362	7.53687021607824
WNT2	6.58265516142175	10.5978182974443	8.17194510355311	8.21286529548368	8.27035790700675	6.96282784050317	8.49713646937317	8.32556569339136	8.28690985046464	9.01089573423554	8.39743791688429	8.02400820831251	9.09219045846635	6.97476411391465	9.54713619383226	6.82546907769076	9.18995817025438	5.11486566752236	8.73987802510187	8.73311533970831	10.2940312803001	8.78871866644277	10.5787733737631	9.19047170682444	8.78219012955958	9.51945416299537	9.16390917582023	5.03218314328006	10.4630732162645	9.76595363349784	8.8678719191572	8.50957370404394	10.5230756600546	8.14834108295037
WNT16	6.1156427212858	5.26232116142986	6.13887684556981	5.72992720524606	6.72353907276549	6.26693210335154	6.29881552038166	6.32396079518032	5.75970046013162	6.08325559590712	6.42211796145318	7.17332171846926	6.0534942462987	6.67564687080249	6.19277601666893	6.02292914187094	6.36443617922449	6.70045205470504	6.3907041190744	6.12988440682065	7.03960072958007	6.1428098116882	6.37325229291008	6.8812450951694	6.72663058635559	5.93514039878966	6.04875074635685	6.36129187902507	6.36919503881082	6.05635438360084	6.3377511521967	6.22834156721062	6.29535014995963	6.15095427112209
WNT11	5.05342314529785	5.4487080852378	4.4815322233403	4.32958557006369	4.09793196017485	3.97192581882834	5.07408699896635	3.69450336294629	5.20984864468315	5.09466517304637	4.48246338938682	4.79909494048762	5.16562604470167	4.51541538970542	4.2216564294819	3.9590039541893	3.86568833433332	4.92905445495169	5.063017830694	3.24222533865687	4.3038589526196	3.6971718656661	4.85228645665704	4.13255983657991	4.27899319224084	4.61112923433761	4.90349396809915	4.60116808021072	5.36909482624165	3.96755370548272	4.39088278790806	3.50371255331099	4.61151963565545	3.8739507958529
WNT10B	5.57609140617165	6.37434973446521	4.53436788603713	5.44284301578885	6.54143174926221	6.33159590482305	5.38683616022435	5.61746784025723	5.68024756415238	5.75712085182043	5.24466502861687	5.37315509312862	5.55293467888757	5.43674833251263	5.17913374470217	5.50974714019151	4.85414604872115	4.64046565440726	5.56095172245565	4.49010058682584	5.23849986273962	4.72914605449185	4.64752006171432	5.74341308097535	5.03087572180413	5.26830953258381	5.02377918191086	6.21936184464464	5.77298899580092	4.90304487348464	4.99886351905297	4.96604554340025	5.78881895198265	5.01574353942161
WNT1	5.06154503129886	6.11950039347561	4.90500064745551	3.11686878273228	5.10495748549292	3.74917427397693	4.71577438918429	3.26962580325424	3.77259479681641	4.69100861607399	4.57590118630446	4.7509460125673	4.46100563369507	4.70958454084896	4.64497623192271	3.97028582448694	2.56211900413143	4.82933236211465	5.48211403665318	4.76738633052586	5.06709472395577	4.55642286849224	5.31249900156416	3.8489633770884	4.78514580645294	4.24071044149024	4.0143575352109	5.33658343414755	4.18531210452335	4.12497535283624	4.83844420243411	4.12497535283624	4.56442882460119	4.15823325196694
WNK1	9.85662198559896	9.14632292471656	9.56723514494684	8.81657425966407	10.0609252181874	9.72783055720549	9.5331171789897	9.15140355819702	9.50061464040018	9.64362252973372	9.08082949740538	8.28768957150377	9.15824430036976	9.20818307647377	9.5519172587668	9.76074199976786	9.37446055639264	8.97807098919538	9.84585437355698	9.36119610948034	8.9218499297129	9.1622774051214	8.95045179169447	9.39070382237022	9.30641630699048	9.59969735898273	8.9359868930005	9.42309607738994	9.70023501283658	9.61621907561645	9.81471044654413	9.68246558756068	8.54682569492773	9.69639104439646
WLS	8.33350275619658	9.78758370563788	8.74732805310606	8.74961347616339	9.15299577611541	8.85581824403379	9.11501535441515	8.51630444265996	9.28705537403997	9.18682116031742	9.30818544977783	9.18185492448945	9.02377129358835	9.28833372113666	8.77058874655659	8.90239429600842	9.26689840881475	9.74667625091096	8.3474173840632	9.74583696480375	8.7939427947479	9.66827979839364	10.1966938179563	8.68772721534544	9.38389859800451	9.95263304170452	9.69889247278734	8.17190704730477	9.1186531357279	9.33911684874368	9.35959733101353	9.517389662739	9.59764257958118	9.04458236834153
WIZ	8.01306934810495	7.98977368828151	8.5921440794298	8.63165730975042	8.51996023733934	8.36757307500736	8.10056216189823	8.20246176596709	8.18364010662531	8.15054499351784	8.52061455174634	8.64832321395026	8.80446307096117	8.35287265734245	7.99336438589766	7.94539577925224	8.55752022334666	8.20620812787702	7.96700437832212	8.40221119915432	8.23664508948607	7.88945415732997	8.57288287217369	8.37758855186944	8.14946528032483	8.26881272193019	7.77242404541986	8.36199640169015	8.45810759834022	7.99570666496753	8.15295355512564	7.92643428068753	8.53556554855332	8.23979134149385
WISP3	4.12959206184368	5.62367552928423	4.49191192850768	4.90653340343825	5.27727518356685	3.87420642395496	2.40251195997621	3.98493322241544	4.38194004175188	3.96527077364089	4.16084480366315	3.96355363384009	3.54920084055504	3.80050732697415	3.66222281907328	4.11402064817331	3.34994860692643	1.55716598238793	4.59318450509155	4.4910422049581	3.63886629883321	4.41265540640207	2.68804236184552	4.10147110127822	4.89167525050902	3.85747418235609	4.21494384454682	4.5455161682033	4.02456112588414	3.79629948804165	4.2454471752852	3.80090577533409	3.847842858451	3.68846891042336
WISP2	9.45768869469972	8.71475169448374	9.30857606162846	9.20245342398795	8.8633485101054	9.22516392275593	10.1433625251817	8.59704366661065	10.1461712349829	5.52850999892215	8.77070982454638	9.11717368030728	9.43443668240709	11.2200663875499	9.95908983669294	6.28120559186069	4.97208859779083	10.389570438828	10.1109869070107	5.17568118371848	4.72895827727661	4.36988388745611	5.18565423891452	5.08274375541903	5.25837184442989	5.74916221784266	4.95679696281833	9.8619373500932	5.48968624469199	7.94590853973023	5.5838283861145	5.33934616641727	7.49326867511832	9.83623419232662
WISP1	6.28439709093052	6.9611452539025	5.69707486892314	5.87055065122223	6.91309939456627	5.84313637033492	5.32698545573828	6.73410067091513	6.09512512948618	5.00252820750504	5.6615762222001	4.40432989743861	5.71828105986741	5.51459787806859	5.78422551594234	7.22281229827944	5.28618182180577	6.38483309037191	6.37450982887005	5.07105801484806	7.3896011493139	4.46190128348483	7.26227499626	4.15838143356813	4.53227568549895	5.52370124704878	6.11515563488808	7.14334299796448	6.3883769491476	6.62488849372802	5.0361498054555	4.39970349938448	6.34419005461782	7.65823216466495
WIPI2	9.60370456076687	9.75198765075326	9.7408701196276	9.97673481946917	9.56897315104777	9.5121694029814	9.57396023405618	9.72734803999759	9.54226698581475	9.82100536432909	9.83752636744482	10.1557917490769	9.72489864860874	9.88307632388545	9.52403055466531	9.50301177462674	10.1587002040911	9.85435788814365	9.55575392446803	9.75285198256117	10.0739159692144	9.84995188058198	9.77594883512107	9.7966279936768	9.85935521044825	9.63030720451683	9.54521970998258	9.88686359108111	9.80761392959494	9.59109899258509	9.77222141731991	9.83637434784587	9.89410955348193	9.90268639738424
WIPI1	7.63787673189673	7.8234179789947	7.84838389242343	7.37798670349341	7.44301798142917	7.59473589729626	6.89646748832751	7.76863747784205	8.09633971634453	7.34006520463722	7.81003355626967	8.03392377731947	7.1167989947287	6.86642156597669	8.35336013935739	6.86171767164546	8.9519175951177	7.43009744476677	6.807402077769	8.43257331328135	8.2240740985877	8.89040294036319	8.09740635297608	9.28278089288774	8.09964753061003	8.10430652657748	7.79069012354624	7.2977954190817	8.12102860088298	8.40635265027304	9.46475982121238	9.51255631148413	8.90198021541039	8.12156962830593
WIPF2	9.60853440021269	8.89221841452237	8.93901109928316	9.41862539394295	9.80115285807328	9.60069579198817	9.37162062843313	9.32217420587975	9.21151248649842	9.41360827191245	9.44743615305541	9.0479675403539	9.09007070431842	8.8447018659487	9.16447518691825	8.29581359683806	8.48444830968558	8.60553438808815	9.11245024459616	9.58965956103694	8.9862803092717	9.42539285399471	9.26319229480154	8.97994533563926	9.01134117495307	9.74515221827223	8.9845336691238	9.24002364843108	9.60627104871801	9.50239779515655	9.49941781250093	9.23300189447911	9.49617902861951	8.69550957650708
WIPF1	8.86506039580975	7.93521464454175	8.70667411342138	8.55633336934509	8.32524019203637	9.09641995955256	8.22740031227456	8.46352912470185	8.56293859665575	7.3134543700289	7.8205280160787	7.31482967653612	7.81249846735331	7.54100828209659	8.49298866990098	9.21944559197082	7.81518004156993	6.84221938104011	8.35118330529395	7.6461486386918	8.03596680709622	7.14198091392359	7.90787297522151	6.59856605050997	6.96317085024111	7.88921266317419	7.79054303697793	7.00676544614856	8.44031396839062	8.04832895967514	8.35075917147084	8.28436838347382	7.56367100664174	8.37275247299809
WIF1	5.82362175896611	5.21939888757981	5.52296091175812	6.86389727733586	5.29435681571716	7.66051810327099	9.43035987261809	5.82862665490779	3.39143325638853	5.56417033229869	9.3569806869758	5.15469577097368	8.15666685667832	6.88025966610851	5.40177050148375	10.2105277950501	5.47812441240676	5.13553283624796	3.25942194082891	3.77980479410322	5.5970875950322	6.34836335618247	7.35799602895164	3.19815677869091	5.42112836829069	6.32200016996836	4.5510646674679	2.87144868731138	4.29973955237892	4.21773036473536	2.88936340664092	3.6499000725414	3.5431063618179	6.66594612505241
WHRN	5.4043834241198	6.59612981407032	6.49064742559983	7.20353329796586	7.26732045175044	7.06075379138077	7.7002813190564	6.40865429204936	7.348229638868	7.79900397753263	7.21230649615056	7.18816540224196	7.45015458600635	7.25847555452736	6.91468118594553	6.58823915853433	7.17163362092685	6.9753178981702	6.40857288695102	7.9469850860009	7.55207430807884	8.62590576606295	6.69158408681121	9.03380963357987	7.91980130606013	6.93004763482313	6.48546569329535	8.05601822040977	7.36819761141972	6.91556632097954	7.11659586951983	9.10765670016881	7.61840399122122	6.69550426533472
WFS1	8.91936134003715	9.74842718738986	9.44928063080836	9.50865181070023	9.6058656418786	9.57868317277953	9.2255230363739	8.61603390663072	8.87149287112144	9.22097709033327	9.59788334552177	9.86922810956011	9.89836841677925	10.6406577354306	8.73503329571411	8.96768008993735	9.76017486556753	10.3399161857937	8.94856269190808	9.59773042201713	8.92139884025428	9.74208726415375	9.80780616595912	10.3967253852142	9.33000411952597	9.48131734966008	8.7866759802602	10.3403441948745	9.53100275339922	9.11661067139357	9.13415587847905	9.55585608384808	9.43728005036583	9.65028212725477
WFDC8	5.60511933467895	6.21010027031426	5.75640136323955	5.59487617671247	6.27488142699605	5.2514623075143	5.07447086992911	5.42744914982426	5.89153814704373	6.52479651921872	5.8650011319916	6.6433487671609	5.93776187600287	6.02314980507944	5.59065979212301	5.84740093395621	5.96250725853252	5.42198353172291	6.24886043548496	5.67282073243	6.65478475454064	5.60238128374894	6.18351480508758	6.65139700045132	6.25505890211792	5.74848366313712	5.63461896588219	6.31550298249723	5.89974016164592	5.65884433434669	5.58735702641688	5.76453326329268	5.94437685373075	5.30487528163597
WFDC2	7.77170814364986	11.5576493176289	8.82979101081808	9.86984044350164	9.10464008174382	8.48295835186917	8.40281950751218	9.85906684515554	10.8615686967176	11.5101431083649	11.160191615315	9.94341186160781	11.0515008522585	9.31164450457088	10.6850470054835	8.06986382328128	9.969182260473	7.75705195587013	10.6526046837776	10.4236577633653	12.0179354594708	12.1007385764596	11.8555608015867	13.2927571676388	11.1893888862911	11.1032566524198	11.0565449993095	6.5671205650796	10.9144346733109	12.2523662324952	10.1976940203413	11.723594586003	11.7484791243584	8.85327542856213
WFDC1	7.69248265692228	8.26848988223248	9.89957825865682	11.4481406215053	11.5534723620055	10.6231069185794	8.00333092504409	8.47473020533132	7.87535296219921	9.56874489433621	9.4696838696159	10.300874408232	9.68077401239001	7.62125585005116	8.36374550340268	9.7418758455615	8.75095856619634	8.51623136079458	8.0981004338731	9.31442847673065	6.79634217573517	7.07469410936263	8.44607384157985	9.1818768855401	9.01062980085966	10.1098072382802	9.9771220311937	8.66328343127289	9.08972200297453	10.3355737194313	5.59882416424972	6.69142706059583	7.77806171699826	9.01685863126551
WEE1	7.55772175191265	7.65978135466729	7.86944568117411	7.9584963112463	8.40196905199404	8.25085046579827	7.64458799875122	8.10712606169806	8.25277803134986	8.21715930680623	8.05315721200393	7.61136399812999	7.37877850046188	7.53958690816666	8.40502565827059	9.15993167591801	8.77855532714687	8.06090585502403	7.63823273248383	8.39560843057611	8.90353248451492	9.35124999826131	8.24953054229976	7.62143587797493	8.63463090313696	8.78356583417676	8.82233719153235	7.38365943996183	8.31266580312485	8.15773523627306	8.93437982351604	8.32889718253742	8.23107540624405	8.30419334858079
WDYHV1	7.71391581121365	6.20651642449584	7.9114273951107	7.24514939995552	7.89288181136933	7.84194309961699	7.7369449248547	7.4739098989285	7.49403559282877	7.38143823037542	7.4842978523848	7.19740211636011	6.91556041110337	7.39782313503612	7.33246702737367	8.01176144757635	7.49922550390694	8.31034556132641	7.55556217598585	7.44353376670073	7.44275455292609	7.77694401891443	7.66555348521171	7.80815659263971	7.41200602822643	7.99754204325716	8.23089302875345	7.51543534335916	7.81023508479019	7.57780728653742	7.18598859496249	7.72581598203088	7.28865490365377	8.72367448199691
WDTC1	9.0675798262707	8.97765159120571	8.68483869663737	8.68157634566174	9.15376991607649	9.01451595240573	9.15376991607649	8.64745626944881	8.57337335554393	8.60146051034227	9.10550909345712	9.18177054861618	9.2349605950161	9.4185481660291	8.62491343882758	8.46238179485875	9.11688759963928	8.82765475495852	9.32388555532783	8.61995732333487	8.53423226688358	8.56461713488026	8.61196742724688	9.0078608987268	9.1449115011944	8.60405950790729	8.11791826018251	8.76968618502664	8.91752232005586	8.73749511377616	8.75405240387723	8.87238124498535	9.26079249376198	8.81682950981615
WDR91	7.78704797700698	8.0228930727007	6.89036258914563	7.20300854014399	6.93695169368586	7.03255386387078	7.22863726940785	7.64083522510319	7.45598263166152	8.06724248669084	7.67339525430705	7.98700497402198	7.77794727600937	7.29806472753566	7.45368303488236	6.62622026438071	7.98621372254238	7.45348245470649	5.7964396501739	8.25793108660135	8.36462655524437	8.37707436279091	8.00632576569925	8.39423241480377	8.32499460080553	7.47932165860822	7.39602681475511	7.25464776605296	7.49094926158802	7.55095115948893	8.07200830984436	8.22624075748267	8.62722005244039	7.41216068581778
WDR83OS	10.3459116160389	9.89868928123493	10.2498481299378	9.69842888342083	10.4730891966096	10.272308049461	10.3386851577831	10.129665957201	10.0683623270995	10.5915974503788	10.4265778324822	10.6900069960213	10.7517997735548	10.7255321228715	9.94023330768064	9.97725983256798	10.6040349963673	10.8982095092888	10.4739320053796	10.244106470686	10.5641434219945	10.4093119679712	10.3235654706666	10.6317299074563	10.5092396023015	10.4127469047739	10.3345223291308	10.5757706979001	10.3874901777055	10.3629904936692	10.0916478521336	10.0870728211564	10.5612686618653	10.1219161835733
WDR82	10.4879306111736	10.6585891072509	10.5232734920983	10.6725000444135	10.4846657251074	10.668838337446	10.4132141993387	10.5658588301299	10.4909909796755	10.8719016797295	10.6187430594107	10.3672459159343	10.3724029811217	10.062296020084	10.579423571162	10.4068340377309	10.4078947279045	10.5142866980361	10.0294697938712	10.5875716433804	10.3792400816928	10.9021519948165	10.9551377254419	11.028857022642	10.4070599332116	10.8160100071278	10.626570413509	10.3369621199453	10.9953610948227	10.9697824480622	10.4898556235908	10.8821308483186	10.1627080328453	10.7044746172356
WDR78	4.55790475364418	6.31195145642745	5.26359103518154	5.11927794297193	5.46610434824087	4.24448075895614	5.14379820877437	4.27909730446905	4.78348993590729	5.81245034315398	4.77690314289092	4.95841766756592	4.98752744871369	4.98459145210611	4.99338263019631	4.94268921070191	5.31635326258525	4.804439983195	6.22224793619858	4.91971192197552	5.72908853002084	4.88238091574543	5.57478272260426	5.39710978224977	5.75151401918463	5.369903957188	5.48814062190615	5.14549014587171	4.53018291959932	5.22301581976739	4.93698159904823	6.73907180514216	4.49608904039087	4.66027225461011
WDR77	7.98755819020544	8.62550809406327	8.08428354032404	7.76577129824124	7.40293046941965	7.57709808323033	7.45085947976196	8.18434059099557	7.97375422690321	9.04586614946419	8.79195289950234	7.85116304341022	8.36068554014306	7.35779672728401	7.58746702064061	7.32691845562328	8.57512454264345	7.87974271599334	8.58730857499265	8.75211608742643	8.6125509313581	8.93724312881094	8.62482950146475	10.0377702707549	8.83578227970469	9.44332428727645	9.36163498671355	8.29965596497197	8.63457683609096	9.18499971635378	8.1912122156443	8.70224323101004	8.15148475921467	7.97017232849498
WDR76	4.91469750480852	6.81274845938171	5.73987506631682	6.21530765925334	5.96140957388791	4.80260108818107	5.17221238509297	5.57635768926701	5.23646531628947	6.30948957015448	5.20641394042246	5.752780599389	5.60864669199071	5.34867848077145	5.17354328979254	5.22131479012714	5.20030323588803	5.86580957670472	5.98767468077028	4.97849259531961	5.4667368163314	5.74011559719416	5.86742668309662	5.9442705125039	6.07994115663733	6.25571073494199	6.84514982538807	5.74977534755054	5.83790950266352	5.62923157785887	5.28574463437451	5.11515860236332	5.28576493748432	5.57021351524147
WDR74	7.26879734286263	8.30482526079133	7.77942770818392	7.94359505390356	7.85142377991405	7.4152051766157	7.76512024810363	7.64132157457112	7.2251372561298	7.96806350264578	8.07173170838176	8.09510776952371	8.44100328647048	8.43585235793876	7.48831587703649	7.25223324954512	7.94927550471762	8.54181956748959	7.66221547332306	8.02445848815179	8.3612415259781	8.58267638618482	7.93349678102108	7.90824708690287	8.33539124548522	7.84941197416416	7.85340148122411	7.94422808768904	8.01878191080901	7.80587084124546	7.6660052946638	7.87570301968292	8.55684193810932	7.90039900977332
WDR73	8.00267056701327	8.6765231680729	8.1869306348756	7.97841636855819	8.01635783891341	8.23444544172921	8.26076520698012	8.06566996285156	7.84715464525144	8.64938779109263	8.4675711047129	8.4683921627331	8.04052160432079	8.14741755858203	7.94996334467384	7.8243591144795	8.38813240186598	8.26075396569114	8.69837551461537	8.20179312990176	8.71335836944983	8.45344768873834	8.66952484921631	8.51190009598239	8.77769507737816	8.74758677911997	8.61165771014898	7.97057026212346	8.37115975663613	8.7012967631418	8.48013535822066	8.45042934716441	8.26129704971425	8.26794468966147
WDR70	6.94170785161776	7.04342069683539	7.680772316557	7.27799248141882	7.29072230683812	8.1466615856278	7.23763576189455	7.44819930169727	7.47697160474728	7.97516718828257	7.18043287693081	7.45788230040021	7.68729146084171	6.07114286829954	7.58195126559541	7.3821191234226	6.85073192949376	7.85786098355155	7.03307759001512	7.33330685273696	7.9792010573063	7.43369734707267	7.91521274455879	7.53635534772847	7.48944876410973	7.5529602034559	7.52204550903311	7.87169108958318	7.10983856029862	7.97056733359905	7.96531163885991	7.31565334227118	6.93267449638742	7.38215147060734
WDR7	7.96638361845657	7.1655780241838	7.50213964016672	7.90552534660734	7.97097001540393	8.03236089165377	7.81385598250726	7.56312894148467	7.48150982865966	7.84096502958538	7.44428577232787	7.10011673031174	7.59819441973286	7.5708534372297	7.90800649466143	8.25907238226735	7.84147471639467	7.80422865006108	8.12828896965752	7.31789627515746	7.42349985716984	7.80647693561955	7.94927854709633	7.66562066476769	7.90766195236539	7.98954059366389	7.50538047434891	8.00863090503522	7.84327876224841	7.9065401059203	7.72290954073287	7.95407778783176	6.92403311257542	8.04346235193262
WDR62	6.10642229887878	7.33381691697091	6.70290173456112	6.45208593527191	6.35965629950723	5.88408407107537	6.52565295133987	6.51432235141752	6.78999240124174	7.23144923227057	6.36181506072101	6.69055601677118	6.57578405203017	5.74566259956332	6.21093896060417	6.42688303882391	6.4015507533307	5.96913513476643	6.57620459364183	6.45057337456979	7.30849129417519	5.99057522430033	6.84639351211975	6.49000018718954	6.50286968100467	6.61055599097069	6.60802417478866	6.97528603267215	6.65033951653441	6.35475646635356	6.29877697730578	6.28398554731728	6.76253717720815	6.51983213753933
WDR61	9.28507523705206	9.21502553040498	9.41758973878911	9.79493924278415	9.47610433665455	9.55189578136456	9.31577059276676	9.6503932415349	9.48877763924384	9.7087003709435	9.57267254686993	9.15947049217119	9.11621697981015	8.6759614689423	9.20142490668519	9.16441498786884	8.97186065517672	9.86113496423581	9.25334399858496	9.27756434579809	9.11859090937469	9.01785972331546	9.47571566056924	9.36873464849428	8.86983873146264	9.78294492075479	9.92514783996169	9.11417196196918	9.69775538591587	9.82049235798086	9.27393465481591	9.456893053666	9.10046167778035	9.57498698458245
WDR60	5.91751426493615	5.71258846362629	5.77264719826852	5.61460808061294	7.03531792433843	6.52318473954761	6.86203078198887	6.0218580367464	4.83577573597294	6.33141788807647	5.11881143414889	5.43086314884717	5.42939327960463	5.69919344954273	5.65284107810026	6.24575354503906	4.97235240135426	5.31136861247321	5.33316545884913	5.44045810435463	5.35456812719008	7.06329890155626	6.36462491590773	4.7471565406296	5.63635028597673	5.86137275897317	6.16670390854759	6.05981858104046	5.86403329501256	6.07980566226885	6.04417278343153	6.25876980706769	5.25399575315883	6.08435595717343
WDR6	9.43638716417626	9.98047116483986	9.69312258874095	9.41047257735609	9.74520575817331	9.49884958593639	9.88891562865686	9.75644549290394	9.79730481657898	9.9738891825754	10.0285642831866	9.82027811022971	10.0695281666	10.1999661346572	9.31709791117512	9.58280275312073	9.8341985258448	10.3745670190816	9.66151069641757	9.61965675424205	9.79416249478631	9.98907526951616	10.2075415487497	9.85314396263374	10.1186218952996	9.82580683222677	9.64895394781658	10.0943836200267	9.96760658695686	10.0485788153074	9.67619209512717	9.57176320599018	9.87394163669791	9.72092740978552
WDR5B	7.18714464486324	6.91215121488618	6.94104199728069	6.87551782960643	7.38051677404687	7.19395488949421	6.93421820660761	7.13791285070803	6.95188997058438	7.60504616315387	6.42597676167962	6.54204620374028	6.46361714792671	6.72977008403384	6.88278153454178	7.76853083790347	7.54918385600719	7.34672891487612	7.24220091114676	6.97993611488667	7.59342620580428	7.0571482140675	7.63835357106356	7.74634887123445	5.79501762785654	7.47285233937205	7.82496782606288	6.98928695850815	7.32445029315247	7.33265915933288	7.42787541838294	7.26221625466734	6.4960426268595	7.26860596010983
WDR59	8.46261512901096	8.8204200811257	8.6069944814879	8.71266623076401	8.45568283911453	8.70494053041546	8.79946586042643	8.52973719703664	8.55008864076457	9.27905227999658	9.04145123364287	8.89602662168296	8.83930758485427	8.97888749806902	8.40095493982465	8.73489561684798	8.91386222664606	9.62135931177548	9.03748981252752	8.85132760749052	8.8059101918941	8.96404559301393	9.25447382560079	8.8693183506818	9.05349411552365	8.81555513044033	8.53753847024129	9.03416767981359	8.88209358058277	8.83976725163093	8.95996705923654	8.74081140792598	8.75179974121155	8.89654002491291
WDR55	7.44865500871207	8.18609793328332	7.33973320795459	7.29294138711042	7.50656624669241	6.93492021259455	7.60523025421945	7.55468829685056	7.15747638189714	7.42753416091146	7.75633771796524	7.58374765495013	7.54691976632078	7.04434152319844	7.7552617575101	7.02769453285183	7.65872121176511	7.32806009876059	7.68774525413867	7.57894944925993	8.18900396214973	7.87852791076123	7.94247522748539	8.12062492964159	7.67330541995181	7.77695278521059	7.74451459291555	6.91290344356609	7.91332543230821	7.84947010010268	7.76831468161999	8.10332989712797	8.24145692068715	7.41143151235624
WDR48	8.51599127518727	9.24947677494606	8.67019909727165	8.19651250053232	8.64734003751992	8.34992313195193	8.70242590565605	8.50955287251521	8.64488741708517	9.26389848805183	8.44273042708494	7.94246206621162	8.19852915989469	8.55720542687617	8.66610722494327	8.48784882367544	8.63555963724509	8.50905468278333	8.97087396481564	8.65365255861679	9.28445534213881	9.03504663466059	8.25562500139892	8.24158502960388	9.11432050150493	8.84743710117257	8.71900475220713	8.73846619848501	8.7951439199825	8.89475029300207	9.01320966411096	9.2794856600359	7.86183434869131	8.80168957721535
WDR47	7.8396130275162	7.65391924152739	7.68121161103111	7.68675686295462	7.6269030991614	7.83834628698811	7.92965037252775	7.67006713127897	7.41030172230441	7.50236873004218	7.02542674634057	6.88362515755464	6.99883362243583	7.64345556868931	7.89519140363987	8.45465451099153	7.65318908123983	7.39869380221783	7.4924661989882	7.2090241273486	7.28548706541264	7.54848292165315	8.23105611781148	7.26245750953759	6.69122734345122	7.65127865817911	7.84400261332615	7.12573820265474	7.20433097892522	7.82085518996308	8.12727315949727	7.98939825764644	6.77397904543371	7.91194885586978
WDR46	5.54378627428455	6.52210848949073	6.36987655705599	5.06304977641825	6.00319754836639	5.84856503787318	6.04763229261961	5.58970667296523	7.16421738052097	6.70311818110171	6.53999935833194	6.54470567176424	7.12818340872882	6.07805212336708	5.8719290529829	5.53187937915881	6.3947773397455	5.15015312311592	5.17852512195045	7.012070934566	6.69803803194028	7.81729037953944	6.18807071412154	5.680570121789	6.52380516916711	6.11049881010334	6.04249443207677	6.80742380932923	6.4746347095783	6.18300649426678	5.97228257191282	5.75032898922546	6.66119045397809	6.07818230357339
WDR45B	9.59803142034145	9.65065159242075	9.75263132163551	9.91873170118055	9.68170784868506	9.67615524944793	9.78527405853715	9.9599818188331	9.65424799461282	9.99025815541926	10.0383155292189	9.97092170206801	9.38162388466739	9.55422556937132	9.85097135178017	9.44253600682452	9.84967123808849	9.67864665242079	9.39443049617735	10.2037191682558	10.3851303550687	10.3092464078664	9.79866711471184	10.2870834047051	9.86924312694416	9.96116922222395	9.99023410198536	9.73137547030958	10.0604611989454	10.0733135680785	10.013766595982	10.1944745621727	9.92194298322172	9.70532151326108
WDR45	9.42918764031406	9.25829174893267	9.47652708459229	9.49056600138856	9.15421450595404	8.70273544903008	9.7501935783496	9.05399875944567	9.51821283295928	9.16619765265609	9.34876759000951	10.110585828241	9.72685077053429	9.77577125532548	9.19505974824414	9.03267532684014	9.56455965300618	9.25223986103584	8.38540317656714	9.63825373173395	9.43730347759668	9.82161394640949	9.65480846166074	9.19337412458139	9.36079365008142	8.83843904347068	9.36440246076639	9.00584488465757	9.07180162955978	9.21232259560083	9.71046578211429	9.25713987598829	9.96102957315849	9.43681677220838
WDR44	6.76080812845639	7.56240715332445	6.93886524251333	7.17681255856314	7.40084731023397	7.24815625105133	7.24560026128196	7.02208964171697	7.02794477081159	7.12099436075268	6.60852135647085	6.02739071175943	6.58861822363697	6.7009942941294	6.96680178850814	7.68888491555975	6.06491999116821	6.61464802410035	7.00036888743275	6.95348940511812	6.41031635306394	6.85219665837513	6.66475325368408	6.37829376812997	6.91054123744046	7.02870048694277	6.92722255454308	6.77586181063484	6.80656461808959	6.997235436845	7.36350632186321	7.33671244367502	6.12756813868029	6.98695455462756
WDR43	7.01145192008	6.80682473849808	7.8052780336336	7.38748839655055	7.63501653475342	7.49164854403136	7.24466455410528	7.0175604712241	6.93371775325448	8.13796641810841	7.07400891515091	6.24155490439368	7.02907074374375	6.84138185017783	7.39210090771547	7.99375850234548	7.0555968968708	7.50711247122627	6.45923504782095	7.14582093523556	7.63330684864786	6.92040593593054	7.64984926900872	7.91204276066293	6.88111776752399	7.56039319897417	7.96886841501364	7.1532844678246	7.21759044083812	7.48510355426915	7.20785197456803	7.22945611871543	6.2991121633828	7.47232529083766
WDR41	7.20648645755673	5.33554129748465	7.3944561235158	8.01260612127068	6.77633335775176	7.75149463380953	6.78274965218617	7.45370817181687	7.24043665066209	8.21266489355617	7.0118941560882	6.29978481153953	6.42962838873556	6.55551385449311	7.35328167122521	7.35252305979889	7.34341486741478	6.81405008923901	6.80459291164532	7.3334443900147	7.2817230940129	7.23949458844846	7.48033051159347	6.86441651006437	7.14104367835645	8.0003216484691	7.49638705919643	7.57028000818014	7.07199039923474	7.31955754662526	6.60788424582892	7.51994394021941	6.32080431701997	7.04703864522367
WDR4	6.30411122529804	7.00291881286498	6.74326298768434	6.74646534009387	6.94601498915345	6.27096284546603	6.84863637778636	6.4205394115858	5.73748700374754	6.40458213947321	6.64297976673363	7.25755147751778	7.01957213629193	7.05727483998369	6.54912166786075	6.24725880596105	7.20371081843297	5.99665234440028	7.14509547545104	6.30910914130782	7.11053177699139	6.69977842433923	6.35886691068092	6.82035439280911	7.09595289589156	6.50507341819012	6.17116087781058	6.37767797364669	7.07878841593216	6.23460106821674	6.17124184695595	6.37724069958305	7.12486527060748	6.82883968700206
WDR37	8.74796096167685	8.0066153603459	8.56590888849657	8.41384043502771	8.67974598023671	8.61427090675102	8.42558688822179	9.18317201174483	8.65331637030682	8.85440024208136	8.68577010745186	8.20177363573681	7.88012073418101	8.39100321904323	8.64417325531211	8.59109083172663	8.59290595037003	8.89753680335459	8.78004744806403	8.77461367146604	9.11787304153912	8.48778636652493	9.01404362670482	8.42510615936555	8.90936894426108	8.97222683497383	8.70623047451763	9.06408194973431	9.02968866315028	8.84930974777284	9.25922156464288	8.96713661358789	8.23120721611369	9.13663191722332
WDR3	6.9755350109496	8.18074778119248	7.71796186456785	7.45951022110622	8.00192708307688	7.74325165773495	7.61667934916475	7.81828286417933	7.22371350855242	8.37411562583492	7.29167088185615	6.71236907079156	7.60440685909289	7.09191750751059	7.75370328197475	7.92596710417493	7.58220593075005	8.0801829627235	7.85611565544784	7.47807408194102	7.6489360541393	8.05671437747159	7.91233247765146	8.03874926312028	8.02881512179161	8.29102921006152	8.08090000995266	7.81606527674359	8.13353492113544	8.41769147587309	7.7443221639252	7.9408828242476	7.12666536962114	8.01278252183118
WDR26	9.38217345180884	9.37830868892391	8.95029005818732	8.99256902814431	8.83784480114027	9.17117826415082	8.92843251255838	9.35404636621712	9.37809370225882	9.33502095858919	8.90621401411979	8.58780772802419	8.69784262484748	8.72262375367648	9.30427877709087	9.3266196862607	9.51282500985537	8.82332157215578	9.18835985849188	9.281034232476	9.28329410055784	9.12524159486298	9.26786282941432	8.98052984955057	9.07477316272742	9.53549188214669	9.39978749380136	9.15770727995148	9.44064087912992	9.38669288180921	9.66913416620184	9.32740732496267	8.83602123954398	9.08995987543363
WDR25	4.81882390094582	6.05008517168682	5.08464933759566	4.66567088733561	4.65543127026117	5.47234170423964	5.04041703610672	4.41785670940896	4.83668738754157	5.70509046935945	6.08837292237008	5.88712134030186	6.21639035462867	5.75122996755673	5.12764882392335	5.09193715428868	6.69828343741495	5.45067001741946	5.54905015681804	4.95168296468346	6.30166603232825	5.26678064115599	5.55950857176517	7.31179199224855	5.75628659400802	5.30233808760635	5.23770792513564	5.32485400218754	5.68598849743748	5.26180773220092	5.16227938306951	6.00026032402279	5.96033476589243	5.18564065445795
WDR19	8.16512457377807	8.36438402655945	8.05371700712901	8.27919024464006	8.1883156205971	8.55794818193516	8.59318798639738	7.91246365292404	8.64031200540784	8.7463199264651	7.96698086107627	7.64035344918079	7.83020267462984	8.39852028017453	8.67863570354077	9.39496311255044	8.43368452218282	8.59490491759759	8.56681432937553	8.48610953799256	8.36551346885624	8.96589982197156	8.52813081590298	7.87838546095585	8.98120958673329	8.37322094518277	8.43793315281501	8.36821152988924	7.87379895768476	8.66120761365614	9.02411422178648	9.02204781827962	7.46960992056152	8.9211263855682
WDR18	5.70986958128497	6.23725021748696	6.49061762985083	5.91459571236105	5.61961698996165	5.73444257364506	5.14890091775486	8.08165820952309	4.77755137919834	6.738174433123	6.5409090894611	6.59622645672211	7.2206065027229	6.85784726741896	5.8268890097931	5.05583430420693	6.47198617785522	6.10894206450115	6.18136790332699	8.10001678098573	6.71644481697521	6.54204225944397	7.33929308146	6.19880357696395	4.81108102709159	6.57218753955545	6.39679231814276	6.20456760964431	6.70236260307484	5.95620646284564	5.9434930719907	6.61062732969988	7.08234558408163	5.80192769222156
WDR13	9.20982505954191	8.55684877063983	8.96128805357695	9.16703023107189	9.05831947993454	9.04355173613795	9.33561935332632	9.37985368013909	9.09297537169182	9.04172303917335	9.58730399320626	9.70315768424373	9.82538552727662	10.1192155646759	8.87148323588903	8.70789301636017	9.375903426501	9.62068185253553	8.63516962502566	9.55082946845061	8.89622159938346	9.72371070014357	8.82649667959688	10.6310989722748	9.21916283032222	8.86576374839574	8.99924866551291	9.44922984451024	8.99043528422185	8.80386199070133	9.09961872535467	9.74364617707736	9.54794995726549	9.23778261645805
WDR12	7.93358161689882	8.89592946813313	8.50696678190079	8.14831920741823	8.36823645975033	7.47917695294591	8.03925128216572	8.64210905052098	8.40579055259317	9.38010948927773	7.96854124785817	7.13898505671681	7.89544325003287	7.34309082959353	8.29520719223254	8.49164659646354	8.08564240676375	8.40892198122619	8.21022205520883	8.37079327481939	8.49542596241969	8.55708319501224	8.83311521492794	9.02457804536452	8.76019434942322	9.22061763372558	9.36728510384403	8.42737661106673	8.81195841409138	9.12941409164929	8.33502354444746	8.5995936044745	7.97394603221532	8.52740026525818
WDR11	8.07836855893877	7.99364936191431	8.23064865738434	7.92170176502228	7.41770675729622	8.2627909552932	8.23796103676231	8.2514565315388	7.5362264492371	7.69813768960717	7.43158258455662	6.85587552760607	7.4790066506995	7.53838978736954	8.02598217595411	8.46017852428488	8.00925488236065	8.14153159815339	7.31938499326235	8.10131288176604	7.92255366129435	7.77441428277431	8.1822121524666	7.70215871135989	7.72551218442565	8.26518400176769	8.24893673031639	7.29462317144634	8.18824182480255	8.53773702120184	8.55780547878546	8.28712567885201	7.41499902358516	8.24002003879657
WDR1	10.7406372452284	10.0632683748461	11.0031694823037	10.9666672598436	11.0955984050309	10.946759846196	10.6182842270399	10.7761911484502	10.7704932090044	10.458071172993	10.7925135419672	11.0835915443486	10.8864267833879	10.6086009153608	10.7136932808291	10.578282980204	10.9646810293788	10.5069286334599	10.3225152239541	11.0851892036136	10.4632245839075	11.1752742485383	10.4477511747193	10.8085511726301	10.4151076157972	10.518523622939	10.2568373269772	11.3397783503071	10.9698178591041	10.4177121139733	10.9684551382679	10.6514273933593	11.1153392433503	10.9479490703892
WDHD1	5.48337754093029	6.02061387256521	5.20270140619247	4.798881371385	6.02823796346252	5.06178975940221	5.0546627357534	5.31384368740231	4.91616314870691	5.79259321297395	4.15542718057616	4.50440513998739	4.64484855572993	4.57051250819261	4.34350697692159	5.02518525395452	5.4015523121333	5.69360833608604	3.79185651156612	4.96161258970421	3.23188723274495	2.89498559915689	5.64690328305628	5.30394982692101	3.12943956786871	5.84780204942129	6.36683380653724	4.63747325022177	4.72176896542659	4.89077228494669	4.28207310430787	4.53532879683734	4.07394687187398	5.01184872402386
WDFY3	8.3906089981072	8.17444500077079	8.63501419066464	7.75721944973121	8.0004782388182	8.21808017519856	8.62726907061977	7.83879245427198	7.82298290178254	8.41131932527806	7.68741896676864	7.24747393750161	7.88708865940717	7.95187407594381	8.3857501542892	9.17560073129769	8.93360700992975	8.69522082754292	8.05301075630122	8.67192281432592	7.84519394499107	7.5351141612715	8.20868902177673	8.35967501926893	8.29302943093698	8.23487972896246	8.23553944864663	7.8609541585974	8.02798207666998	8.5082915152026	9.18449504529567	8.55272256450463	7.37757178263393	8.58972560382847
WDCP	6.57819228264753	6.02760656170201	5.96534612053052	6.21460195429251	6.09265359753836	6.15170414007003	6.48010070921838	5.72658508598248	5.3116116195247	6.3663354063519	6.05734519260959	5.95616678713753	6.04071414445808	6.19177625279112	6.47623771592932	6.37412975031642	6.32555258873702	6.51549226320991	6.55822949821886	6.52920380668458	7.06875122710109	5.78879384529046	6.09506885331296	6.62987903704724	6.82943126251639	6.64207693441634	6.3304059808419	6.23261590975235	6.68024695354735	6.30603898298575	6.33285272625491	6.47944172410359	5.47950897302338	6.52319208147397
WBP4	7.34478205733392	7.82168054060373	7.73554141126113	8.23241107515339	8.21847560376694	8.37259390540163	7.28040557454196	7.22175293032876	7.43422962206571	7.94605897860498	7.50087060750217	7.43021093242094	7.43413923333298	7.4401747395838	8.38187100338818	8.82178485210708	7.54481416914577	7.57081365265733	7.81793702862171	7.70661892075404	7.47416467687046	7.66861473379401	7.68773540341553	7.84101947620702	7.86549226980366	7.68566073534256	7.77932240301166	7.26858172717771	7.19762172302036	7.28439333084529	7.74937116048131	7.52140066742906	7.46847679607442	7.79406919865356
WBP2	9.24373928980999	8.4726765549649	8.6281465336806	8.32620911875514	8.92200652101238	8.86878986193484	8.2920183699327	8.56380242178427	8.54783334836703	7.55145206125005	9.12785272168601	9.27374337523973	9.05721948661463	9.56226377447628	8.55278580403102	8.50252398884124	8.74710133254172	8.84125663577017	9.23090211037113	8.53143937700653	8.11496193761834	8.87751725661369	8.04853341384323	8.65546914924394	9.06254273813687	8.09384623957215	7.88984634879212	9.08327598649062	8.1562283792479	8.07293212868227	8.53465782055277	9.06441222828389	8.92452240255403	8.82937812916247
WBP1L	9.79691601187143	9.29233375320381	10.4539783711769	9.59111611055488	9.8998135622551	10.1957514899876	10.2800119807215	10.0494452241977	10.2416929707178	9.26136084522393	10.22791496295	10.1913019988836	10.0710536072652	10.2696090407565	9.82226608710642	10.0426463672644	9.81551727079584	10.0980658335427	9.90611259201415	9.16690716184506	9.87440235698669	9.18886245211057	9.90461818802838	9.86981523236307	9.20565831025587	9.24573815857492	9.27628583889763	10.0666238205	9.51003330305665	9.30317663456515	9.65310705038766	9.50392824767421	10.02363080124	10.6222362198966
WBP11	8.84509723392729	8.60684891030739	9.11072951419935	9.19178586729998	9.11634082736382	9.05448889743047	8.95834690229655	8.88809008153395	8.76066367450559	8.78264236743935	9.07999256864396	8.36158114999562	8.61809435074031	8.88973113114731	8.70323262059289	8.91669632573281	8.74792237768751	9.18592925311502	8.34600136112324	8.87096134799975	8.94852354968231	8.87431005397321	9.25124223993537	8.50458814867476	8.57625192930994	9.25742383107566	9.02583556769774	8.37766393408276	9.22269627630474	9.09919150473357	9.14286324872928	8.9261081182274	8.91482228734341	9.19303435203607
WASL	7.91664561633162	8.15059974659936	8.32253766365294	9.26882341380175	7.77170435078581	8.62298493597991	8.25212112509743	7.41029658778791	7.94444877303606	7.94935373037558	8.37657846686928	6.96201473480018	8.10242266101452	7.72600982670731	8.03186816648449	7.43414906912405	6.97297789402306	8.71596917824539	5.54901334132243	7.33906957701487	7.48841927243409	7.97763937683106	8.16102328010538	7.54881612051838	7.20121619329042	8.16448956753453	6.52028300728648	8.07707788287475	8.14225008802449	7.92409322891648	7.8257224535283	7.96026476329471	7.87994826365364	8.5714183910267
WASHC5	8.22675090829159	7.87521735198461	7.96371766746769	7.96965187221361	7.41240644184302	8.13362261434197	7.89339948397759	8.06510877701823	7.58318298148039	8.33894224496548	7.30455787889365	6.90052773184091	7.67732179200156	7.43288850309291	7.91710020437754	8.1635176700778	7.85427531570877	8.01168218524245	7.86780089389867	7.38179188022379	7.96882757761531	7.55788120236399	7.93582566689485	8.06547769145507	7.76358685566547	7.8970266916297	8.24547963303454	7.84961272123801	7.932160980415	7.97189617468304	8.05481985491476	8.21768021957769	7.47724923222976	8.19934595595927
WASHC4	8.85867282255917	9.16226610229137	8.91524770202022	8.95279027455551	8.58338411895488	8.75510508550277	8.73341236338983	8.65652107003124	8.31175332724931	9.60652230838291	8.92997095029651	7.65459606770777	8.69078626892342	8.42080256595503	8.99364138414274	8.44396441826976	8.94047104055948	9.04219905396121	7.65466268273439	8.82931655165394	8.84613417574389	8.80147833692774	8.67712722781985	8.58519050260781	8.56826515263404	8.59411314172394	7.79500789295789	9.36134698648165	8.33762431604208	8.39650630031861	9.2173658199536	8.72836712091953	8.39089343368617	8.98108051980234
WASHC3	8.62607269259447	7.96578702205659	8.98670401393133	8.57874019104829	8.60046404479283	8.47922416606382	8.48550380772181	9.23074969087328	8.50673821325757	8.22415577151834	7.74112089552758	7.58035099078372	7.06334617993866	7.01047793790528	8.69387771444546	8.92803577587451	7.52260900760033	8.21282612006798	6.03129865110315	7.6690299679158	6.20726156437935	7.45768021503515	8.04573567200538	8.37225678381355	6.84854229226636	8.11504580032832	8.57952247175758	8.50102241593573	7.82878451615765	7.86460072702106	7.92588183548873	8.26056923620886	7.53856026827514	8.41300182933684
WASHC2C	9.41668178443396	9.32616796797	9.49713185394652	8.70812156302067	9.10806782181715	9.05740870100572	9.25729054191017	9.21049798856493	9.03825170857674	9.88765463142004	8.89339298057825	8.36041385565471	8.86152370090363	8.87071479045267	9.32382754856151	9.23020167691501	9.60342741164841	9.37428059123938	9.26185652174151	8.79698908423742	9.51443432427174	9.3418043171095	9.34625990899762	9.64882094004356	9.35624201652668	9.59180612704125	9.13987463580376	9.42535405559144	9.53443389549996	9.43996087734352	9.74812121215137	9.67432667151444	8.98361456566413	9.60463323258304
WASF3	8.19235332632393	7.92618374500957	8.37769457632289	8.7839330673955	8.38566542845603	8.55267083132237	8.35936866147396	8.29703026986581	7.70282036551402	7.69841005178846	8.302774998402	6.72904355359297	7.73658498063267	7.89743234681727	8.1969942369755	8.82466612383212	7.13999060032427	9.05436831437341	8.15582092899072	7.51069115436855	7.07868968023692	6.9411316534392	7.58362718888203	7.57387816260919	7.34756176349195	7.77693595882474	7.88232195904808	8.23596651629436	8.04296576219391	8.2473756564627	7.60900027966463	7.49331689535003	6.54239475102327	9.17729363144875
WASF2	10.2917761199003	9.47726645390147	9.89435833313949	10.2206742403705	9.82620111623872	10.0456716264013	9.91245438557435	9.46339669265661	9.75803570212038	9.75068471412635	10.2664269736289	10.2900174083993	10.3646712869857	10.5953926630025	9.52740936136914	9.26365537765954	10.163160813746	9.89662820845414	9.50979629619144	10.3897654745207	9.24217881737964	9.72572616869662	9.45890987345942	9.64526265418207	10.6674211345949	9.60810647160907	8.98955891092008	10.228382935523	9.85404841286905	9.34009890180312	10.1017192736687	9.87079809429871	9.92865630509128	9.92023091085364
WASF1	7.22851789038608	7.63666557906057	8.0391577733332	7.73478627494431	7.36863896025163	7.72091227707184	7.83175719547813	7.98259888960699	7.49702200475867	7.6491528204092	6.96419394084539	6.06049571665843	6.83594386431164	8.23889713567348	7.2709845991838	7.7477601665249	7.53296564185209	9.08218593121106	7.18518770486033	7.41864342968821	7.09545661183072	7.16654552358506	8.40486046033806	6.84005087371487	7.31754575414484	8.08606173433621	7.971881138258	7.63344119114197	8.00508711591533	7.85659552445025	7.72128404093714	7.70239286424866	7.32307841728592	8.82076132042442
WAS	9.817042542454	9.17517033155355	9.59047408683092	8.97539654621145	8.6940811657571	8.79540799074397	8.88388662433466	10.3716276238946	8.92941152137383	8.00357692650304	9.30261883404022	9.56936195859905	9.62388942377052	9.51815527966987	9.36330537963309	8.59330657784364	9.10976783828924	8.64523053598943	9.52758864044868	8.72943807513949	9.04610809389939	7.86138296782599	9.06906890241834	8.27810700785368	8.90200019647646	8.58290388823199	8.26239940527667	8.76852312504918	9.03628034418767	8.80831511450072	9.10295684781961	8.62696925124951	9.78095334118657	9.00817251584609
WARS2	6.91822525015591	7.27045339256958	7.2681084920207	7.23164467674723	7.01742026376972	6.60229779723516	6.99947564782062	7.18840008260109	6.96482104783921	7.65412289330311	6.83284839452841	6.80603470540589	6.79088248199339	7.0248224123849	7.26006408495599	6.81360098797362	7.20291148102262	7.49870286340674	7.08109353947491	7.40198110689183	7.50270018966938	6.99249423843377	6.73828753068712	7.49736784114881	7.64899421621315	7.20219763872602	7.56732956691794	7.02076816211358	7.04974638097781	7.185062268823	7.24046355561866	7.69600861065828	7.31953205795079	7.40970549558106
WARS	9.87080863148108	9.51471211535327	10.0582328936691	9.14872616078815	9.16395761432542	8.8174075518305	9.09055908795646	10.3527139380173	9.50229773428432	9.71140423938727	9.84848662924883	9.74727957759438	9.63678437960356	9.15529551650066	10.0185078969192	8.23912781352233	9.81582316762798	8.36867509757887	8.99921164276762	9.84055195991459	9.16740024806697	9.39221609172211	9.10743132403334	11.9435923380941	9.57374231624927	9.49438410716405	9.15197620827355	9.37855210122451	9.54955891758999	9.27440617231743	9.89341972455582	10.8679490361594	10.289157050905	8.91978503174292
WAPL	7.69722103169308	6.60968554452592	8.29309458118264	8.14280190972784	7.88141201665757	7.77992541343417	7.80769465888493	8.04820947475132	7.80631882730115	8.28952108500637	7.28974532427985	7.31885207301866	7.3740507547014	7.05002864835415	8.13022282090394	8.20798891135794	7.75942075813932	8.08933917402032	7.41032848044098	7.96372849311941	8.12362124220784	8.09122342743864	8.26219559118653	8.3215011280323	7.78898190823376	8.2908116482778	8.36590832591322	7.62437205526314	7.73484206955748	8.10141888997084	8.48502891537891	8.32811902566341	7.40774191742499	8.04158710236298
WAC	10.080290793294	9.7172966298552	9.58136755043091	9.36205768409016	9.86183749868764	9.79279810445254	9.82212436630985	9.6908771713951	9.8613401343683	10.177081306115	8.56650233774423	8.52267112718573	9.25813834529166	9.4607100974177	9.9377874817176	10.2108280932292	9.21197470937844	9.6823886915749	9.89715805866194	9.862619977625	9.91324444914972	9.80719330169471	9.28969343366245	9.24701744076843	9.76261144934571	9.93178842444206	10.0805217923639	9.66185523358761	9.74667646700476	9.92161085672956	10.2044834138165	10.200578102199	8.73041743603865	10.0537722992873
VWF	10.5015592751117	9.88039444260482	10.9706252029083	10.4286703877797	11.0647676747849	10.0795580261836	11.2830257230166	11.1678513528956	10.5329750145157	9.56151598139365	10.6462999004061	10.5318183749226	10.8957943279465	11.6352812975474	10.934315818195	9.72392291182983	10.3088625118597	10.5360282671745	10.6833640072096	9.23622881676231	7.88705478601323	9.57165120296471	10.0066355719714	9.26008436862979	9.49773837619858	9.57453220506296	8.83152248694853	11.9543467201041	9.94154951503326	8.88762062995943	9.68978638703582	8.89114422628565	10.4177470890288	10.164038917266
VWA8	7.63902071964553	8.37933365800483	8.60432249131263	8.40900028251509	8.42774017904352	8.66509992588672	8.01952517771729	8.03832031821275	8.10472140549571	9.42177896748932	7.88066861084595	6.71560168805788	8.4235641822056	7.81897080756748	8.31846047065724	9.04179594212992	8.00170993455196	8.33904690565676	8.88608666208235	8.11352577727584	9.00647304369932	8.14359053698948	8.53933421941006	9.16508457945646	8.76752109362441	9.3361804161391	9.14253681980752	7.71856975380909	8.85210612804529	9.43581036970432	7.93088790873087	8.53417363770179	7.62014248315296	8.3496593406874
VWA7	4.72136920601277	6.87117075727991	5.39037853703766	5.10840989028874	4.80087716759072	4.39930949224778	4.37182116909958	4.52774740225779	4.50317326689813	5.22722522601213	4.73552102537191	5.05928270044575	5.0076928940363	5.172955294171	5.00073126253195	4.81472934589349	5.62659960408833	4.64660902532397	4.79506050942285	4.53325785827846	6.17905229627091	4.38977582546599	4.20510415601271	5.00848713008546	4.33457317194678	4.88730432981384	4.84631694536755	5.78008039511637	5.06133031230935	4.73796840904147	4.55608224803671	4.55624843893328	5.1848858430393	4.86743735812839
VWA5A	8.18146907869014	8.39680176880999	8.49994508736383	7.47929829129805	7.87265935686	7.75753344878766	8.05481075448016	8.22137794320103	8.15625813677594	7.75870044197021	7.8301499565507	8.82541895209789	8.34667447706885	8.05109965815814	8.40340636431893	8.55784987797248	7.85613983384982	7.82698082019387	8.09929750304687	7.59901472580965	7.63059862422745	8.16494955567996	8.15790978734907	7.46704708011176	8.13726796791304	7.4086930712609	7.55326089009714	7.13405513689927	7.88430389936428	8.04390414520323	7.90155266299701	7.37511637403496	7.94102391731823	7.63546612824332
VWA1	7.98680427561028	8.0380503866704	9.19144007473181	8.80014496224684	8.53564994923255	8.57022219257467	7.90009243686228	7.52486062057052	7.54848504785297	7.39101927127441	8.55900349401154	9.53077884691361	9.08632660080949	8.62678647528907	8.05397100712621	8.314381346912	8.49786879669411	7.56536536275964	7.09832643039269	7.961946349139	8.591492328553	8.0525801914012	7.87766611033803	7.24863043873302	7.68786760932978	7.41925967171284	7.34768072699098	7.52080289024075	7.95573551840545	7.40785950814381	7.64308169519819	7.1227998657539	8.81024257382301	7.70785118773076
VTI1B	9.71022270925406	9.15540203246054	9.57699785806635	9.86392491805338	9.15623929445859	9.61073105881387	9.70558299660175	9.71540642589132	10.1159876942778	10.0286770875529	9.45214824839633	9.40678304952105	8.86669145665147	9.07240705985115	9.63717840912161	9.62377898147263	9.8092386448556	9.47429513094591	9.2473738674266	9.5457564980869	9.61251015503219	9.32077111241444	9.37999430132652	10.1457568698891	9.28818386248698	9.90793718932785	10.0727398374652	9.61021792864564	9.56930098634521	9.68831817401444	9.70694866536605	9.68990972408246	9.17477065182518	9.7304810364344
VTCN1	5.46098670647581	7.4898689808566	6.34664504220881	7.45176317611763	7.15997868014125	6.35869295254397	6.5578999982304	6.30168181300028	7.20672961018789	7.26931971149643	9.09837691739035	5.19926868943525	6.30203537007362	6.19205796757023	6.42690686841364	5.85460970969832	7.11555206174122	4.00428403624774	6.36766489705396	5.46596262783465	5.65369814192765	6.39143501870078	7.4465595660872	8.06546272454826	8.20587523880012	7.84849721114138	7.51820055728124	4.39599829359978	6.4779857672463	7.9955326770652	6.57501295789517	8.96751260189559	6.01643855736492	4.49070474696821
VSX1	3.5519255181506	5.78756873387146	3.38193542712552	4.46122797124316	3.8169986765927	2.80519866095133	2.97766097801943	2.6882612864935	2.6882612864935	4.6143322552922	3.81326906986102	4.2108696373921	4.18257724158152	4.16618538019803	3.77844967811754	3.92047752140234	3.25911385852533	4.44662881571733	4.68673297986977	3.06301493222924	4.29477501872943	3.93123926232656	4.32673849465831	3.23300502325432	4.4177714245518	3.29935398508834	3.46792542284871	5.08136867714367	4.10725140788689	3.23867512947011	3.22261228010247	3.63491521026423	3.75376312162587	3.4188582666248
VSTM4	7.70326224355014	8.35945238682334	7.22789283513506	8.18719463361293	6.59403696589421	7.89866589933685	7.88596925558665	6.05490747653429	7.5922848297365	6.93554059464734	7.7292652413481	6.90895548103916	7.05669198456431	7.78769895456535	6.66387271106676	6.38093867432405	6.66962358518668	8.17416312816455	7.4551222968298	6.18204271888678	6.06139769257922	7.61384029512164	7.31355919497817	6.54951752014675	5.48229746892438	7.12002677821643	6.87548397898091	8.50470697572378	7.72084904953451	8.26689392815411	6.21644902034332	6.94325677376121	6.31649813611176	8.05402058621976
VSNL1	7.09080616820028	7.59302488555651	6.50976482795793	6.85971168075512	6.9875516131013	6.66346731735022	7.05502804897932	6.45301846911288	6.80869526509922	6.3393668099163	7.39218887191563	7.67638872143861	8.15881764471811	7.4055277721631	6.9985651827479	8.5948842491019	6.88028903628314	7.32145818454799	8.01107149036592	6.69257954956004	7.17402861856316	5.67682194575891	6.165267502929	7.06150922240379	6.76808827611629	5.67353535283002	5.83246755183778	6.53455434186625	6.19799078004423	5.74976785235575	5.34474020046149	5.74027322760474	6.20770152883922	8.57069969767437
VSIG4	9.89813984464505	7.9947620500017	9.03913777264546	7.71328115244434	8.25642970542265	8.58282807512064	9.15991382298223	11.2017585262344	9.02187374860094	6.80208793708972	9.61018352548051	9.05017003010164	9.82320807352463	9.80973933166966	8.87011485970123	8.20398097640313	7.97784458719305	7.44336200858735	9.16016740678145	7.44725691288556	7.80287289455356	7.51788628225462	7.31380793147352	7.63816137586211	7.90782627784232	7.67185732539485	7.28218626461879	8.76583562138069	8.39846869520018	6.66913395527797	7.9148629295813	6.88711207724878	8.53718426084955	9.34096925974738
VRTN	6.24366321786918	6.03149352260351	6.81080175037105	4.3269711918725	6.85657108947121	4.64204604545103	5.42661937736358	5.82246280367303	4.72198434527918	6.11296394358981	5.76571202673266	6.3440272531408	5.89494730994877	6.06725112883945	5.67432549221356	5.98887500308015	5.69812794586198	6.28104678616813	5.42275068790863	6.09906768910235	5.68317747022086	5.77707552670183	5.44606426693864	6.96606835678679	4.980880775532	5.73190441412813	5.4352630334698	6.171660505553	5.77907231954788	5.44111800542846	5.61093577043548	5.28396738926601	6.16745653980715	5.50522317643683
VRK3	8.44110961854884	8.5757959717281	8.45515623355196	8.51899068913518	6.69915694679179	8.35859663677789	8.31925171422349	8.58159296422034	8.40716780880115	8.46921967970276	8.82547509046334	9.19571873677056	8.7356767058226	8.60309348175431	8.14363477034794	7.32422880694178	9.09885776564751	8.29480170614376	6.95314068941377	8.97467570691392	8.38962479841056	8.68930995494544	8.61097721475587	9.32830642576806	8.79738697208592	8.33086215435504	7.83921733368411	8.7273271521236	8.24938994509384	8.01352614642622	9.40459490530746	9.18960940772151	8.44245653262519	7.88286436615043
VRK2	7.27335363417609	7.10358756612194	8.00758340205212	7.87638526983367	7.54674926779684	7.77420757835237	7.68861564322792	7.74713318058409	7.83816243819728	8.42211193165525	7.28476074332248	6.56037477244383	7.2755577344305	7.44042497692428	8.0239352604579	8.62170224276406	7.43613861127153	7.93405146518438	7.833221862196	8.02957780093735	7.75786445118867	7.45427744095858	8.26322292927457	8.06066683590559	8.00923426846553	8.04297823131923	8.53505645412345	7.74526033825431	7.60295689195355	7.73171373736432	7.73123652186344	7.86404880601118	7.29562398570511	7.7972088380006
VRK1	6.57498392029985	6.13213102602645	6.61204045501891	6.47389401815564	6.6528836245363	6.67596326238306	6.6072572828366	6.722592008786	6.33931682220613	7.21184670778972	6.08273072602072	5.26962921740392	5.60055583511189	6.0340825461041	6.39701914770201	6.95698321763056	6.55221303418621	7.16265660417193	5.02861861944577	6.50053425232457	5.51281431961807	6.31518930353806	7.37069166107229	6.78317360442061	6.62895829710893	7.61879698210098	7.84263207230114	6.53028704556246	6.27193484922458	6.81871483074254	6.58030580677576	6.8803409977516	5.56847361245841	6.62628869241457
VPS9D1	7.38573914026946	7.1919102058739	7.07706201438795	7.50513157011123	6.56974983077054	6.70851536954078	7.21041836799792	6.99339959217229	6.94243941280265	7.12609889865578	7.07397682566926	7.48070160326762	7.35575049427034	7.36923985462251	6.88905274869092	6.51400752230274	7.49923415094518	6.62336526842867	7.1993506698577	7.54258017083893	7.42041246953474	6.81368132157487	7.15465757694319	7.34434022256988	7.07456788268562	7.02269497984379	6.76524452630525	7.28652588068775	7.10177811120739	6.82332839786457	7.62428153443359	7.04337560094898	7.53796980407294	7.10214961689392
VPS8	7.84839340113104	7.76333272569505	7.71554023788937	7.53106222500275	7.60885949656043	7.6351036827482	7.48400624071819	7.49928271839958	7.6319162722704	8.04654328190331	7.3314903326228	6.8673398690825	7.22117366889564	7.25537455001425	7.93750081611928	7.9558378304869	7.61759928569165	7.87138912389553	7.68031784049868	7.3663113805092	7.22263328670066	7.77065781357789	7.45615986437606	8.89757603077718	7.69518791080086	7.78773208352427	7.92820061859023	7.89008077625617	7.53272413765444	7.91100579775992	7.83181503129246	8.21306757584378	7.1328237508522	7.97576607907183
VPS72	9.01636558660857	9.22212545406795	8.98128563938703	9.37384421609753	9.19862198816522	9.12796068627145	9.09560790789726	8.82366608803191	8.94219434455421	9.07003546532096	9.31055208633211	9.52266156740293	9.54902711541739	9.54024701431766	8.94133045481638	8.80824191216418	9.2919509750264	9.6120905241102	9.00694073130374	9.12699546352235	9.7546558743006	8.88405307587039	9.42557561978275	9.27938185048289	9.15459711809066	9.06394793910034	8.99050661039783	9.04545424305299	9.39028987177576	9.00173222243299	9.04883136990188	8.93828799260618	9.82221016462439	8.99221540506758
VPS54	7.61075027191772	7.51405935122023	7.78533153697849	7.83778741345868	7.18809221038506	7.89449959845791	7.51856943862146	7.75569989377259	7.20962860945369	8.1087576647424	7.15840306232276	6.51803148597574	7.22935450364572	6.91019973488927	7.70996534209565	8.06028940678259	7.67548101779121	7.64186339526126	6.98493758029359	7.63130080379252	7.97269542072367	7.53456962949812	7.87111924989851	7.57389082565623	7.45324030526955	7.91415840934087	8.41792184922215	7.55630762620416	7.24118682500233	7.88065871061558	8.07098388237134	7.68262203041476	6.96684115828795	7.76594683033664
VPS53	5.91475601347739	5.83707069369942	5.96328975728434	6.49774881586244	5.7821798013547	5.75464824000757	6.37945553284629	6.18956411102214	5.98170329471164	6.58177904070445	6.41647295031475	5.92842723773193	6.24041101986402	5.66932594494134	6.00367606917614	5.71405810553221	6.02728335708327	6.3373553382123	6.83298419650031	6.23115390197383	6.62339471423375	5.98857673904393	5.84510473080955	6.32210065758131	6.11350939960863	6.57106740512413	5.71991807590808	5.98206654783945	6.16522883788048	6.0895134195997	6.31415920567994	6.32170324344408	6.09014147108206	5.96952498866299
VPS52	9.50730002529184	9.87232549672067	9.40857851143392	9.30715194430231	9.55354928764792	9.36422211190196	9.48383375809109	9.49572120242615	9.36355487764161	9.43865535590404	9.79178900375281	9.65900541208567	9.9672186182282	9.85323276242149	9.00713636332897	8.87330452389741	9.62963068083792	9.76330180049065	9.45994419141227	9.73259690375423	8.16721075396483	9.8169594473229	9.62127031077184	9.89828286206465	9.61285470879259	9.5162496091891	9.05645671438873	9.89076861695442	9.82793574467222	9.60904578445865	9.34723261329976	9.5184594844897	9.84889642413034	9.31942917150102
VPS51	9.24592294142049	9.61656695818319	10.2769371604111	10.626818083203	9.38579708134736	10.1621206466783	10.1438906504372	9.88527931859673	9.83395321441509	9.60936187004233	10.34141435888	10.5518258371216	10.7978685863904	11.3174093239689	9.61701257236979	9.68089343965166	10.4337283510902	11.3397155404375	9.84466555724427	10.0331028257881	9.48099344915166	9.82283334167535	10.6559389413297	10.1441471230131	9.67915694161346	9.52940021922735	9.49326834018891	10.1615450480527	9.95946291633916	9.70637991635981	9.82470029030515	9.75512447845741	10.3734429781211	10.2369058370795
VPS50	5.3079503745719	5.69695801292467	5.70419311973828	3.56239399840524	4.10095377895969	5.13131240784766	5.46846375615623	5.74807885116239	5.34578915842574	5.67129729979365	5.33145667288699	5.17188601905938	5.11948565275391	4.55513069983585	4.90721705409573	5.84936405445176	5.57981049060864	5.4385614103227	6.37027171727821	4.37751477818848	4.44362915006905	4.21219023268967	5.49398400275901	5.20866625350568	6.19322668066177	4.98971219075089	5.34211862341491	5.23984148930522	5.32214828766138	4.44615314991846	5.31886538156192	5.72499047469238	4.83103686820413	5.06576304833338
VPS4B	9.2730654344706	9.01052400607876	9.32068777706665	9.26137481952254	9.10282696666014	9.06989565518445	9.33858785257836	9.03871686008218	9.18682327860384	9.01883943560729	8.5699216043837	8.47648672099251	8.82744456785634	8.97913161300402	9.60903097224436	9.85644433133427	9.55348891968247	9.0219708056849	9.11867946940343	9.82399239400674	9.16298465133491	9.79156464167317	9.31918872228075	8.20832746650354	9.442017501072	9.50796037657097	9.34022398962718	8.52528932243283	9.06075124237837	9.44168001559204	10.0826910715556	9.96281301519727	8.76158048272633	9.43645640790691
VPS4A	8.60915465315974	8.72771871006688	8.91024809234078	8.78618760696533	8.79382868592595	8.99334482934872	8.53967227647338	8.49345296699083	8.82464145695572	8.50810903998952	8.93391848664069	9.26731917976999	9.24490719704422	9.20917041104969	8.58189361062598	8.47137631339395	8.85748056432859	8.65312891441416	8.42895127232707	9.01661541306053	8.65677835436491	8.98332591189526	8.63400082644915	9.57037483813135	8.60330974893475	8.50409617334721	8.38772061965983	8.89762165562358	8.71261452258687	8.51587015363437	8.66248344593487	8.98506104200624	9.09770692977891	8.71363433899976
VPS45	8.8227174911158	7.79317598787669	8.68782431213048	8.36155181906501	9.05964131593327	8.57389150722339	8.58629686598456	8.62917958085526	8.46321385902489	8.87182433941203	8.07235826930018	7.97105621704058	8.0665777403142	7.96472367332623	8.65947126769995	8.99955623577997	8.27785660472691	8.36945941690499	8.2074288270494	8.75059021975001	8.27214812597801	7.99710540898668	8.39613858650341	8.32682856574563	8.32682856574563	8.76498062123047	8.97906876846188	8.26527192866151	8.50617978870766	8.78376277107111	8.3449084948365	8.53993892530984	7.85300364033121	8.59445767965366
VPS41	8.46498970874756	8.50927543102578	8.27803704439837	8.17339913410238	8.31319848833481	8.17274636703726	8.19286354521495	8.24273946267101	7.90705515063148	8.93523052732458	8.07100870773307	7.96559149849853	7.80540394856281	7.83972563681599	8.58032189988561	8.9232072586428	9.24434670460993	8.51219440788624	8.87249919459738	9.00871018208739	8.45915386362931	8.02824766437519	8.29913969583604	8.27220936870205	8.37314844864889	8.33799718926961	8.54558229927828	8.59174342720624	8.07953758067826	8.12015530445297	9.09830239089177	8.54829575065775	7.78516355707724	8.74732503433344
VPS39	8.28703834181357	7.34706765611172	8.41208234532343	7.26157567645255	8.95387211100611	8.28255038456798	8.53864799401137	8.48104524397201	7.85193193692688	8.19673744152047	8.37262830621469	8.26674538029367	7.97159346726866	8.06780595301647	7.63566531994005	7.05320117378151	8.04257035042109	6.24139335863412	7.52951128181234	8.24035535438306	8.28153909445324	8.29847753050711	6.56076395453719	8.61804394155068	8.54330817738156	8.35082820014672	7.593078502466	8.27900016310554	8.31666418769615	7.83889432601063	7.70309691605765	8.17696967325146	8.460096765452	7.86299328104667
VPS37C	9.0343176524651	8.85035582509388	8.53381606705277	8.71186714570501	8.85953188426898	8.7143052100358	8.00597586496534	8.52965108901812	8.43025384505736	8.78038143739619	8.71064502305659	8.68483894697025	8.97940036468609	8.7852301552734	8.35121303816354	8.14672290317064	8.72592937298592	8.47734930162764	8.39241457611921	8.28117103494113	8.15907521042953	8.53506398359545	8.14029076579044	8.74345636388495	8.34318621313566	8.41017764275682	7.93428557113143	8.71038999016926	8.5216853185116	8.33607132755802	8.58439107968399	8.28701816873882	8.88041942505148	8.64944556234793
VPS37B	7.46649288332707	7.91340855958337	7.43919506308672	7.80782675766067	6.81523437401778	7.18777116569184	7.50200070712917	7.6466395308127	7.95452732357663	8.11752873683839	8.21210642862781	8.32418258357388	8.06264837731583	7.70611198212661	7.93665283398813	6.60146085949209	8.13329407982635	7.66564829283158	6.22335837516531	8.42296844242037	8.25405354448069	9.04841810782119	8.06272466219377	9.87009339978325	8.34415627110865	7.87152055889648	7.28292911199026	7.94990200276435	7.93062671383483	7.36811656188903	8.06342811442134	9.30455247900943	9.00935332088877	7.53701305111511
VPS35L	8.29316277948856	7.07976742088894	8.29803982610059	7.63280467642176	7.88615246425228	8.28379623479465	8.22081357628471	8.38586774231802	8.37637680661268	8.03607924152197	8.37053201300914	8.42406636687052	8.19820339312656	7.99967179379889	7.80366046112974	7.53462702211898	7.97951653991291	8.41536431130658	7.80826190285216	8.05015059051694	7.7851856207496	7.77900161195821	8.47405524210386	8.37679257160428	8.05343791402651	8.35329262642362	8.19462276736476	8.31121319491567	8.25576888612779	8.28653255076652	7.88484146477793	8.00359330595767	7.89125286662682	8.05428531923213
VPS35	10.1173198427912	9.99390763857787	10.174769269135	9.53840052840773	10.0426992506146	9.95793061110649	9.89230355731913	10.0755952526411	10.0866442775428	10.7697684443932	9.64707168863945	9.37215934275823	9.69974797630022	9.76222829417837	10.3256110113415	10.3946302577691	10.3925759406621	10.0965241397433	10.0989928774218	9.98823161609648	9.71837759022825	10.3402364075054	9.96936921491924	10.1682054394251	10.201187321353	10.1915865460512	10.40444569504	10.4470046186945	9.74347478710331	10.2467173116111	10.451522736207	10.3985912057722	9.50808121940917	10.1107025979699
VPS33B	7.75258874719989	8.17590043061868	7.85416974823451	7.53484164781572	8.12687738908881	7.66164436877932	7.97797506990193	7.87270824233362	7.53742020106964	7.80804013099982	8.25513963362277	7.87799605590298	8.25792611131458	7.80698834263192	7.59765993471928	7.41098437886462	7.60223270246534	7.63713518640099	8.30432446437576	7.93626759638464	7.96792846762589	7.7593858956817	7.4251335584455	7.8998907777227	7.88711020775115	8.10967417147174	7.68883807769142	7.33108160129871	8.12221122515525	7.80064792229084	7.72443296203161	7.95612823392298	8.01745707041101	7.79691376166338
VPS33A	6.42187518079744	4.38667905780823	6.51780952448562	7.02819250087792	4.82534805552054	6.17691585991672	6.73506564047876	6.34015457749108	4.38667905780823	6.26829794595927	6.21292065860197	6.40046424236964	6.11044798684436	5.93933152882707	5.78544009311486	6.76923943982165	6.45330317576006	6.58681096641916	7.00721000160384	6.02837847252546	6.54481840086744	6.44099982758673	5.77618170903543	6.10410011309798	6.80829506688945	6.44805045067926	5.79924925171833	6.92270322250195	6.45164938225064	5.77911548252792	5.89368009936117	6.06268489963671	6.26379999153379	5.99692003126717
VPS28	10.2255444481137	10.0202946099709	9.86861273457015	9.36534448292005	9.99016200104595	9.82389977417759	9.99263355121	10.1432329185988	10.165346372398	9.97857869885551	10.2681909026137	10.6074115078454	10.5411562231232	10.8428778346987	9.71342589131129	9.56665761550809	10.7635283739095	10.518059610226	9.63174143627113	10.4769237774865	9.79819339426496	10.1870416440456	9.97689760685579	10.4858944706799	10.3889888389265	9.86201970130006	9.89209597699508	10.3569287431386	10.073376011366	9.74822494589486	10.1086838663458	10.1291065294412	10.610014414789	10.1293528957899
VPS26C	7.65797083162842	7.09806697173588	7.34064223515151	7.90872821236455	8.17746289291046	7.94111762863414	7.83757729736292	7.68302170066056	7.37362880072063	7.90207246438411	7.59170836979912	7.59580572611364	6.91916868686992	7.37847979648186	7.41652990363484	7.47963695236515	7.1952411306935	7.92512627894016	7.8022984212769	7.72542616476954	7.75408832670821	7.20065902228473	7.52007222540936	7.70333852498192	7.86204486063832	7.85624523656081	7.65380737793686	7.97692615175317	7.76659378488794	7.90663102727844	7.99515066512087	8.01293015049835	7.47070429158099	7.77366932536854
VPS26A	10.0742967067516	9.53058882168182	9.91557846140622	9.99971704173866	9.81487983268003	10.025298810591	9.9916832083778	9.93459170300796	9.87724088293302	10.2273014765923	9.73523879617033	9.11504192120991	9.42914672839005	9.47482774371516	10.1234084863241	10.4822688752725	9.71324664535065	10.1270163098159	9.4277257662074	9.76503203621323	9.92605137616642	9.7478787386692	9.69184003916701	9.68301862726319	9.44269440915775	9.94879908975639	10.2691991477216	9.90726067101965	9.44169475018674	9.6805762873491	9.94352123111922	9.90680347815284	9.02018316272715	9.87272852870788
VPS16	7.93502637075779	8.90575025640439	8.33796271978786	8.34067391281642	8.25036923304629	8.17803762810926	8.2732356398161	8.29342173709462	8.09982669019388	8.41903499513174	8.44281499587098	8.45170606749509	8.71872615986689	8.24747628066154	8.1905094489752	7.73033849678913	8.31764783951873	8.1799561300338	8.32313275090568	8.19546690235699	8.40087452680359	8.7179247023251	8.46189219896833	8.50765539879277	8.76963544038665	8.46360369162281	8.08505488921114	8.64267705067402	8.61632792739513	8.1505465061673	8.33459440782633	8.32082794703933	8.84858757976617	8.37852568815925
VPS13D	8.33319404875449	6.08368745066345	8.37271864528527	8.2843945363068	7.84832844340992	8.53461200059632	8.7982329639493	7.98072818970801	8.38670957424513	8.83376985097742	7.83310748641175	8.26147578391943	8.09556316874622	7.75883045617133	8.62585936317041	8.02261317330959	9.03461702079017	8.14433314118658	8.85807737185639	8.65993045293428	8.00997405397715	8.30713804944034	8.08414902157288	7.85777910957468	8.77096351569919	8.30017016265547	7.37227617908568	8.37287540697203	8.01760667874422	8.5036086884249	9.55697703966663	8.57783268720972	7.4581395235923	8.49563405502719
VPS13C	9.30675017424351	9.56421392152307	9.58403944751592	9.1934737131592	9.53326594884161	9.50489624223782	9.12409954274872	9.32916885161169	9.2054271884129	8.75269883819829	8.89211267512533	8.39647360962582	9.11350293674814	9.28516239814123	9.88709678972297	10.5703968091199	9.25079796869933	9.95915687964622	8.61674608145158	9.97278471543653	9.22344414753169	9.25599784906969	9.42544244214801	9.08247816096973	9.33832585228807	9.38026300681749	9.5616364018816	8.71840562688043	8.68021934663817	9.89855606443156	10.3224655257674	9.72926306445675	8.65777573979089	9.48178646493255
VPS13B	8.35405125808661	8.97952122100645	8.8533642095866	8.60354729819162	7.96928502771024	8.94313380724432	8.61592655169538	8.29686479925997	8.54868799012231	8.86857198151203	8.21911019311908	7.56135909252291	8.37726957544658	8.2938955258846	8.67277629481392	9.21891098604642	8.4949248368462	8.64141078297023	8.53650033757464	8.28043839305352	7.88730833081333	7.9512539722302	9.56204903142999	8.22605988330097	8.6279867920682	8.776726805524	8.75312471140335	7.9676315121819	8.80970325554019	8.72808182446362	8.98332612942015	8.71202666365084	7.54827752482827	8.77598777704359
VPS13A	6.95019859840621	6.50799286543016	6.47144464167209	7.05958663133062	7.63194077523921	6.78330424203823	6.9721619454336	6.50430296813707	6.56514884755377	7.3812678252589	6.90810358043271	6.11506964390173	6.7037473357787	7.02080129394962	7.55349843485319	8.23567888595217	6.56648725935898	6.93079171525867	7.36747356194064	7.15313663910854	7.65104728353249	6.74513855639871	6.88382024501449	6.83236576145534	7.05796929564835	6.67991172244508	6.86253888236628	6.69541321077975	6.2944424892808	6.60329986320004	6.63995691842826	6.60407252043087	6.31674254989114	6.83391268638016
VPS11	8.54427737486339	8.01193423321308	8.63711902402128	8.30589291459512	8.29530203356251	8.64969392956257	8.61761140491041	8.69380784443679	8.26423959208828	8.31086282151216	8.96904271114429	8.76950118157678	8.90799195718847	9.02299757561668	8.34449636873234	8.29141221094582	8.73535737822275	8.54179184485145	8.72551152653538	8.61112707601356	8.33562723921296	8.01820374096673	8.6828610758413	8.43717083758206	8.62445476742369	8.3098035092298	7.75188646550889	8.71497421618141	8.44573941703849	8.23308580540721	8.27385045615805	8.33479416589748	8.81182019302267	8.54869383564966
VPREB3	5.55780080029292	5.92106848203948	6.53578738855815	6.39572105526606	4.99924798737081	6.01667230000306	6.25735656787511	4.03882087876936	6.60060596941327	5.9101282606944	4.83777302617229	5.34295003611855	5.427595279189	4.8221216738612	5.22165202992601	5.20158089431195	5.90462206588039	5.2990013750897	4.43793211355806	4.63730715140436	4.90525504190231	5.03105348459175	5.5092919493818	4.30965200280942	4.23685474099173	5.16369949338694	4.75696373629887	5.42052142984952	5.91333637474266	5.29651955775799	5.31969663952711	5.70455961998686	5.8994356145704	5.23196646082189
VPREB1	2.86958100887503	4.15079272945594	3.5725713891121	4.44120757263733	2.92643764625741	4.60589626877969	3.25181283149329	4.46403822441077	4.09028988561399	4.84068722668853	3.29927970292505	3.79574133472104	3.40115015027272	3.58819884512813	3.14949852895063	3.65436841214508	3.71267493680928	4.74533132858683	4.44286068536467	2.78937362356896	2.9795969591373	2.77453636063487	2.16199738543777	3.42391591336408	3.36205283852333	3.38085673672106	3.45593518086005	4.17304755890383	3.3081404079595	3.19008737719462	3.15536961982882	3.40428600014722	3.89455045465379	3.49701492693658
VOPP1	9.90802009819841	10.059357540145	9.72364780278641	9.44008072970708	9.80520050020387	9.66837810362507	9.7578531148363	9.88531187045922	9.96290905698241	9.59013446898812	10.1226839688989	9.99081617314049	9.99807320570947	9.70677996060619	10.0095904243072	9.2989771744939	9.9988763618233	9.59051237675269	10.0803329235661	9.26880817898727	10.4710731605043	9.51276340853335	10.1456835845555	9.51234400689095	9.54384338825992	9.73775099996413	9.74257181564227	9.65384406576718	10.2228939119775	9.75293778183746	9.66682243627894	9.42210955313872	10.381744058636	9.84985585976906
VNN3	3.15788899470121	5.21963663442067	4.4791459190986	3.47326623911642	5.59784878667612	4.19012906234061	4.22879060156472	5.82303022809325	4.56798827848443	4.91541623144895	3.90911136871564	4.72970010074353	4.50882891325969	4.73379760244362	4.76763228190301	4.49616019871041	3.56189567167115	3.99122355834777	3.96019357525584	3.88723806217581	5.08680970277911	5.03741729542252	3.87039389990452	5.39149551180891	5.38211914982246	4.2133696330285	3.46945245988608	4.95630895556198	4.2955874079824	4.14375216836885	4.16654243200548	4.39698694537236	5.33106609013157	5.14611279090296
VNN2	6.63994197224761	6.01464383546563	3.17816591300949	3.84999700711085	3.4988847069442	6.51112079884121	5.89869724608779	6.72455839878206	6.13953986379339	3.95286829730298	4.35691651390172	4.3233480048768	4.53281897471538	4.77459057781682	6.50633740509375	4.23379968591823	4.04931378769611	3.58261663011848	4.86026105670672	2.92683585584308	3.87857968947573	3.56799092976546	4.05924040536904	3.553190067162	3.37748269359476	4.26905573346459	4.06910015285436	6.10675060172438	4.21781795761092	3.9595140393585	3.97934466174462	3.89467913665595	5.06973675622133	4.91971101739146
VNN1	6.71643189600469	5.44724977480847	5.41237699652906	5.98926743158934	4.40969345050155	4.88447887335388	6.35728032056713	5.85260572912492	6.59635771993341	6.62418150880742	5.94533453065094	7.19687497747049	6.46811458422135	4.95858313139007	9.37750273682392	5.12611268474244	9.18395110536038	3.0966422067765	6.49755064690668	8.2079218218083	9.84306860498193	8.02005051040206	6.88957529129886	8.94452781209536	8.94277235566394	5.86462326743153	5.86924171061883	4.49985252355803	5.01509889116822	5.5016751698233	10.357870783648	9.11224810916109	9.49675864792679	7.79952100834031
VN1R1	4.64749619978389	4.66674339211668	4.77316390536883	4.20547643409247	5.6557623098661	3.49932117078988	4.27177377918821	4.49952944541082	4.14764601490089	4.35760190080513	4.43957642146991	4.57578130561975	4.93295139527083	5.21504177179444	4.57323175383604	4.62946356713288	4.86079327206323	4.55024008166805	5.70260011285781	4.32403408160319	4.59842915261299	4.64472796164635	5.04695676232515	5.24065758012225	5.05648632617826	4.48481613073802	4.40555810054156	4.38101094211503	4.93728828399129	4.34618897559485	4.33824433153699	4.66403101754787	5.00145586507268	4.49015521440516
VLDLR	8.98332235338853	9.02082653723384	8.44802692395608	8.83252225911503	8.18459302938421	8.95248934700089	8.8814730871929	8.50443554314755	8.49251095021647	8.11199812258351	8.74577767124604	7.35127510894031	8.43236400963435	10.0386457338704	8.84810118604294	8.58907788285255	7.57681432147375	10.0685013335563	8.88633744791176	7.72659532257465	8.98524124997702	7.20164273097323	9.79394265336845	9.48191794879078	7.97045888112506	8.35468935188876	7.52447828536313	9.34690751483805	9.38062605830022	8.59346338879355	7.89999669797696	8.6665367226004	8.64877889547837	10.3892515380085
VKORC1	10.3385442501868	9.548917714078	10.0215586066809	10.4517191277978	9.93528953176223	10.7778326134398	10.313074016219	10.183181071955	10.3573230090108	9.86843972160649	10.1566848148079	10.7019276466476	10.6881085292358	10.8334348176531	9.93019992647761	9.7428247683906	10.1796181135279	10.1860847991021	10.1110954455344	10.6331253806957	10.060758025274	10.135232447263	9.53537333770427	10.1395779672683	10.568850931857	9.97323537660134	10.0059258188168	10.6216289776074	10.3797855395878	10.0975182644041	9.82475768935512	10.0015653587354	10.6544971244767	10.0938630492822
VIPR2	5.12768350421991	6.84523180425521	7.49066569161873	7.31617090755896	7.85866717991444	7.7732706019783	6.69605434571907	6.84746034476829	7.88394647207085	5.19846378037009	6.22173501032783	7.04792630925774	6.87028398529194	6.93558763146102	6.09264914392812	6.55307713061637	6.64613501318685	4.69506369717247	6.14396348722201	5.4430865454792	5.17774543701273	4.93305588756941	5.09354582185809	4.54403626658179	4.71674364587548	5.91545355803236	6.0549018368714	5.89528313178188	5.7643579570597	6.01235176114581	6.15895938107002	5.47839147261305	6.4986389953651	6.57324800603007
VIPR1	6.72545784825709	6.53338358702203	6.84305569884069	5.17001574928573	6.75705936831927	5.66299886873695	7.54742146220133	6.83053904774548	5.91669140020299	5.41923443854348	6.94012677998964	7.12602364312962	6.62481144198342	7.13050186933575	6.34891065247822	5.60051814884907	6.30724211258592	5.75008186556375	6.05723730162342	6.80149591440338	5.45616484534736	7.08249633730437	6.32063841901101	5.12362309420154	6.65364381140005	5.70367918297421	5.8314976710535	6.16112315515211	6.35843167710562	6.43126454437569	6.25686298973817	6.20341835890779	6.48357203423962	5.74868903086759
VIPAS39	8.54090723892477	8.59005125723604	8.6033239941457	8.54537880379908	8.94804944825281	8.76313547186247	8.61894661237631	8.77456296948532	8.58282435999471	8.69639362974515	8.89052162149295	9.01894814715177	8.90891461147928	9.24687690940186	8.5766742487408	8.73554719145758	8.68567823865127	9.26679104481102	9.1776879456679	8.58072678985291	9.11300059658084	8.5126393345884	8.88173088837504	8.83066299201729	9.02864855175091	8.84896377123441	8.4618310955607	8.73287091714209	8.81385451711073	8.33833448477388	8.61327955134789	9.0132871787914	8.75731527468774	9.00611830616786
VIP	4.05667130645743	5.58633629378969	3.68228676641353	2.67544329926679	2.83062156874571	4.38625609764461	4.73669729239886	2.79903805877433	3.82514787173525	3.54966136811897	2.94735959045933	2.81554319954268	2.37488286072676	2.96092144918423	3.38931566067739	3.34211113665668	2.10027340971363	1.81466242813204	3.83947319403049	1.83600195024087	1.46675777629438	3.88906513688889	3.04933412751794	2.30201537427104	2.56913716348313	3.30116077668289	2.8823798188239	3.44719136743555	3.57039941796405	2.9523483657162	3.02452665997848	3.07087616055465	3.34158398270309	2.75073349956122
VIM	13.6826744399723	13.312924706829	13.505749774717	13.6086397254089	13.6880527285284	13.5596605905552	14.0623958735305	13.9385822986146	14.1281483632846	13.9500130231115	13.5002644189271	13.2448442062626	13.1803384587452	13.8352446884344	13.3224290822487	13.5097540636276	12.9726202375286	14.2430760765623	13.860705364759	13.0336605350257	12.4146654259812	13.4445711786737	13.5135853810414	13.0098018508941	13.5502435682914	13.6401690757562	13.836453698389	13.9434481409531	13.3740092912475	13.7928179865038	13.0675451700441	13.0922961874964	13.051704478387	13.8261278818342
VILL	5.45588954326126	7.10284500596196	5.20721889726692	5.34042365140171	5.60085486712292	5.49060526071568	6.5913795910783	5.87819336063114	5.79821649584662	5.93953186326398	6.45262610676536	6.35026212961348	6.44486872135559	7.160991882577	4.9555849754516	5.56189753622838	5.21444783138263	7.47118804777731	4.6290009001123	6.2061472199743	5.57877392664115	6.83270745762247	5.81014136399991	5.57877392664115	5.65483811440795	5.93118465529782	5.5071401101281	5.55268444159833	5.86969515564323	5.9073973854575	5.28037825429865	6.08608052232997	5.79887829400276	5.9149253270126
VIL1	4.85035810554095	5.29212194868074	5.30950854566699	4.91258568455207	5.14483515031708	5.13885888277831	4.44851328473129	5.09407313728205	1.81458743110005	4.7524193516971	4.27407772060568	4.91255109226855	4.81568674176433	5.66697159489898	4.63181444452684	4.99242904544648	4.18740612222737	4.96609195363166	6.13356154181858	4.21346722703152	4.26390776889076	4.83746664202419	5.12210439192708	4.69575496680349	3.19745909506498	3.78493898993468	3.86465491874158	4.91326369884152	4.87459784504006	3.98504237988963	4.26567442822115	4.36670447351074	5.23198587284885	4.59957450322698
VHL	4.09477551709498	4.92938949799927	4.42609429642593	2.11472286345458	3.37780903141914	3.68597567590662	3.29923670021783	3.2463529858917	1.64855572525775	3.74580513103795	4.27780214661785	4.58103590395076	3.73435837148371	4.04643216006593	3.73841704780671	3.98523838862434	4.10990791350063	3.62185364148199	5.09331836676746	3.54208680128245	4.70047679798182	3.58571000425344	4.19303153231122	4.51347997197909	3.79270149304123	3.52203129709503	3.7502894951291	3.81493573670555	3.82510683546888	3.39157163541186	3.52530244331508	3.48965113333143	3.41839487015927	3.48988575231952
VGLL4	9.24019223941675	9.42893892631085	9.1894186038694	9.07198354950138	9.35223862361064	9.48485534193319	9.71420062595771	9.44515454569717	9.25110370441725	9.07592857157418	9.67269876673417	9.02512791847334	9.07420097332054	9.88991987669991	9.49203864610624	9.37638413924815	9.56853414534108	10.285347187105	9.31100553986003	9.02796298914474	9.71981938980172	9.0181166115861	9.51163678321216	9.08027206401501	9.1094358792238	9.18665309633264	9.0455741027524	9.39653773479987	9.41181676003288	9.33979322411896	9.6151987708582	9.28154740472785	9.53890210779875	10.1543828289709
VGLL3	6.36624500281032	5.83139629307019	6.87351480583118	6.48567107298137	6.61915619226469	7.84145214846619	7.51718324743614	6.64571807230617	5.83752034544575	5.6829497749607	5.55681824749124	5.23368995535743	6.11224756214794	6.56890075914272	7.49084745188038	7.96342761358141	5.12754958395039	6.0617490511353	6.29003511769631	5.39972127116236	4.96368018189523	5.54885865750167	5.13963014357916	5.08036258235203	6.25388323498568	5.42900675304223	5.97774721607563	6.55504484392019	5.04370571215616	5.27397898397746	5.74833237353648	5.41962678460949	5.2671746957223	6.51689181708895
VGLL1	5.14652714274323	6.9173105932741	5.37031518540902	6.02917892574367	6.13400919547628	4.68480178432849	5.60456264436512	4.38579792529105	5.00293023799109	5.93197261090019	6.08842697144865	6.07145624570641	6.13902140771409	6.00910880087452	5.68414747690786	5.41917947888238	5.19028624927458	5.03190102590704	5.88184005874121	5.5595841082547	6.59748794893621	6.14476524763179	5.96496184784319	5.75353621765612	5.96266482507115	5.29524816199211	5.12518698611917	5.47887220259688	5.56622705720409	4.44262201480381	5.27669868406684	6.00350170593626	5.89969829083276	5.24372275852458
VGF	6.40723094431737	7.50619153619183	7.35744271320974	6.86053657075876	6.32433624490981	6.86664271207482	6.94464782002152	7.00772077809483	5.61494625612522	7.45102038301557	6.79576703558197	7.06171408037586	6.90941371137009	6.95302547894097	7.06090455652772	6.84606615529685	7.1173813638105	7.13339255771906	7.98578922917454	7.00494128567435	7.46082243867089	6.41972988903187	7.15637803299846	7.23346258760789	7.80969493386019	6.43613021637529	6.5799772513954	7.33014266448808	7.01856103293563	6.51053632603265	6.49823929606655	6.57550509361662	8.92768954231301	7.14993746849563
VEZT	5.63213719920082	5.07853498429938	6.09499209667833	5.844869385708	5.08673254435846	5.90075580147054	5.57504217314384	5.18520653560396	5.50796808187421	6.28067875645967	5.86240152375658	5.70035817995195	5.47921113943204	5.81395970742817	5.93973405418626	6.23491956497962	5.93776466745811	5.90118180931826	5.59746166882112	6.16840967655882	6.41764474619708	6.18216526482786	5.99031702684375	5.82608562733833	6.10905314968213	5.62297753601485	5.81142152054625	5.94515688740434	5.21085584423799	5.79185355001144	5.81646069319622	5.49982467795283	5.29496938375688	5.28607085868077
VEZF1	8.64996198299678	8.9798544095485	9.1880253147556	9.01495070793234	9.36916460988332	9.13059291239582	9.13311964212918	8.51954833147961	8.64080350060457	8.98433168533975	8.35652721325014	7.68436301285843	8.19037933786329	8.19499425262767	9.00416276203254	8.99787758245925	8.51992942794812	9.14332763779837	8.59963310760858	8.46300726114532	9.34197022704454	8.08032932526438	9.16586771543369	7.937860265769	8.42578848398501	9.33447133093856	9.46263053784114	8.1345532090916	9.17415079855071	9.52659700324804	9.2034334975515	8.9569439310369	8.41684117834615	8.91394491543813
VENTXP1	4.32825540055903	3.56991419603717	3.75213127581246	3.31561106098073	5.19487548300934	4.34436907851587	5.01476510239074	4.27287103717413	4.33902262395458	4.21165956459652	4.70662442551322	5.21010495710792	4.5976571446366	4.45141766943494	4.43536659299837	4.4425964390525	4.88390867004666	4.56532237755523	5.9030953149866	4.48088476154313	5.02316422163745	3.26495253307114	2.56471177130996	5.18794036846561	5.21930007075649	4.22304757080039	3.78702956849834	5.01812097684506	4.2846446917493	4.42914821091379	4.19918029256499	4.1581896133725	4.43491879665114	4.29386751002665
VENTX	6.2235362058682	7.12160677743847	5.84201067867577	5.75564956049482	5.04063063536459	5.55480392575988	5.52294939097848	6.03888501563051	4.14308942551788	5.41657757840412	6.44301711385639	6.35808516948515	6.0405266145985	6.20811625328214	5.50530275030186	6.06332211183327	5.95045176664042	5.83704633286761	5.21638315942625	5.44002888737524	6.17765286972058	5.63932685141158	5.91833302714657	5.6562395061356	6.38321573491597	5.04226927582406	4.631054393949	6.23526648500144	5.84127796016435	5.12522769451696	5.3078216669798	5.76227461017028	5.74528777273048	5.83782896867797
VEGFC	7.59979759281055	8.78943851601465	7.48057561888247	8.04179836962656	7.64364220702849	7.77643733157626	7.38186641124987	7.78366974277304	7.43796063219228	6.98812921650298	7.30376891066612	7.65827975131521	7.3667793441856	8.03441044397598	8.33011033822636	7.78446521326506	7.10026181386394	7.6599897860424	7.57576715252992	7.45451305943543	7.32572407251974	7.72311521737206	7.89914044114627	8.1984218615966	7.83180705486098	7.45750656906488	7.37875958054086	8.84392478544703	7.80050451774815	7.23982219286422	7.65020638710812	8.00398187487264	7.61851784426336	7.69188074115089
VEGFB	9.12940470291033	7.22198720008301	7.41845303159156	8.12475825627339	7.69229404442863	8.24011074473756	8.13916940970362	7.48704678187769	8.20729700067806	6.90867774217024	8.16372283852786	8.73739402966935	8.66401555954585	8.93179295156027	7.36394629005543	7.84022631414458	7.26011385789653	7.77370584499869	8.37158587033922	7.78113668728247	7.5299553558709	7.19212664455784	7.16177591845812	6.84691139144278	8.02880860192853	7.1826522747357	7.64208991888021	7.59047497993925	7.69775341295781	7.3639973850615	7.15170022556481	7.09626957125912	7.73247387314051	7.73406018129729
VEGFA	9.54219482372469	8.91455163697878	9.40222316913907	9.29870780018013	9.28572032463182	9.11182159540291	9.04964011159091	8.88057273600549	9.60620300088158	8.83715424805868	9.28022646039572	8.07580394521665	8.84741228733856	7.32950234418386	9.27579029089963	9.11452917092331	9.03286400373883	7.27151197213962	8.72624734642377	9.53613005728638	9.86775687046936	9.1547093191174	9.51887042507914	7.08423064899404	8.68821309429245	9.63777008089408	9.73464123015812	7.2812103651298	9.93905726438487	9.38038856801305	9.76642856742791	9.13743441171888	9.71990777715873	8.59602620708671
VDR	7.87492363536865	7.66826331476846	6.86223101107797	6.47484518547938	7.55524168084046	6.76224638414641	6.53970136279352	7.86675239396417	7.15067212964808	5.18693646931071	6.50552267278205	5.79379587375832	6.91313081852715	6.20996440325197	7.63167734481649	6.74556105027221	6.02068877121892	4.3410121978099	7.98151437045054	4.87544693574779	6.93294555102066	6.85608382173962	6.03819042156033	4.28137068927242	5.16749295797886	6.17733318932815	5.17689102887068	5.71881111396972	6.73917705306964	6.39570092409403	6.00812721970555	6.1726981462042	8.78641666799302	8.31147187177839
VDAC3	10.4526336792998	9.83324123880119	10.7386501969581	11.0637558141588	10.8880063899698	10.938789621885	10.6315456818082	10.6938008524007	10.4046654186195	10.0207876861785	10.4126138814817	10.2080108226706	10.086526600258	10.3116419280405	10.5511129712151	11.0397624121032	10.5220211636535	10.7316461127501	10.2329902069802	10.5733644228134	10.1956139856952	10.1205088661122	10.7460046370094	10.5751407292254	10.3929239481912	11.071755043398	11.1851985555131	9.90616510199667	10.6813331937197	10.7740898416223	10.6893066577075	10.7989759299347	10.0683138943747	10.7382958852475
VDAC2	10.8298759527318	10.285306860543	10.9435815488546	10.7941866243296	10.7493369237705	11.0324290265627	10.7540328302207	10.8719405948857	10.6765198756528	10.9241297568562	11.0238231068528	10.973208080744	10.40344451938	10.7396104271979	10.7845737752373	11.1980264416987	10.8536700656551	11.4232563471138	10.6845070958276	11.0526573272785	10.7450622569416	10.9391303999978	10.8448847828518	11.2741469378515	10.7577138196871	10.8704289141243	10.9971731473289	11.2108518699985	10.6815443934846	10.8243126742155	10.8522395662981	11.0899694695575	10.5033010321711	10.9947955917474
VDAC1	10.0790814667574	9.49560507681496	9.49509055939354	9.11380826223805	9.10082875112326	9.45413454747061	9.15555737590525	9.38782265072686	9.64793258536352	10.0704113924904	9.59821533056712	8.95868184145404	9.34931038591562	8.48846655962799	9.34400833173513	9.07697186726259	9.90786432368033	9.07634039163321	9.21503090403992	10.348613540321	9.8523293449297	10.1190552357456	9.07063878362618	10.43054014237	10.1442436171607	10.0629985012824	10.5571884053479	9.88261226576438	9.85328334244362	9.69616076324327	9.96430990983941	10.2779093450418	9.65750958815335	9.71324111365063
VCX2	6.46410816573693	5.33339667632744	6.36908608317142	6.1638122303605	6.74541655936079	6.08539667680876	6.29449746388331	6.63146720696017	6.65015026231386	6.48123516722839	6.13887319741545	6.65119430150256	6.223021449712	6.40100456165064	6.27503672733589	6.43985790110313	6.16083081067872	5.91307045638014	6.4984216491554	6.22648462008187	5.31735791231364	6.07465154398476	6.12669078274303	6.1958065114318	6.27926460145007	5.90268158029471	5.77824367970273	7.07833510437397	6.10390460446168	6.01780673022865	5.73716230072024	5.80215332266662	6.30309761938561	5.7631789379869
VCPKMT	6.28431856373003	6.75251106853786	6.63307619054559	6.28942343539941	5.97917286005848	6.83599013934828	6.603636207699	6.34952262446608	6.23942646246215	6.61400294641336	6.0769076348523	5.31800254220826	5.73755760401361	5.55411406460155	6.59043442274994	7.08302587006191	6.16024847291456	7.0890319106042	6.03937932825052	5.95849943659933	5.68529750639821	6.33097638621028	6.68888187717878	6.28319430652304	6.62714564949933	6.93021520277934	7.1105623072087	5.83089213979808	6.52386890162914	6.87249110938032	6.82166368484511	6.87498687276503	5.44616431123242	6.75033263388762
VCPIP1	5.38771349136089	4.23127748326848	3.11900499519343	5.21536223459117	4.41275358814242	4.19734334741519	4.61249449414084	5.24186040498533	5.11070476606192	5.0269244528136	3.91318513652463	5.12359378035882	4.99732342744001	4.80264461699302	4.39297399686487	4.59285567417727	4.85784358369333	5.46690529350353	5.25550099908963	5.26764408655351	5.73195145247762	3.33103848598693	3.46127893789277	3.13090042014446	6.02986630599094	4.32072598783374	4.57748108202869	5.13682528302689	4.53306255454203	4.26355744743095	4.68623501156005	4.40099694501462	4.98413412012383	4.74933979430353
VCP	9.31461939482676	9.39123391218861	9.71278649393238	10.0362250913798	9.73348324679491	9.46229520345209	9.32065695690392	10.0305094302871	9.97090610586783	10.0484238078223	9.86759669533273	9.78549538918151	10.0251001710866	9.54398992528925	9.17043828668899	8.58904330052066	10.3201068761417	9.61152736374251	8.83681128485327	10.2789687541302	8.96330547939461	9.79344560668999	9.9318202372848	10.351154591661	9.74531966954413	9.90047492867063	9.45183252354613	10.4080904315975	10.007684184705	9.80103888551085	9.87780193083982	9.61060254450404	10.3056459961502	9.6823804143873
VCL	10.6561869034546	11.0230068623366	11.8526596912299	11.9278637661138	12.000068162223	12.1185305329231	10.8361155007213	11.1517116917529	11.0274278725674	11.3225600667259	11.0357037559822	10.8912456970608	11.1853644347264	10.3802424755611	11.2447173040928	11.9641192281382	11.1523384503837	10.7663433901067	11.0673644987409	10.957611183105	10.9270035862997	10.9474162851134	10.9091262583485	11.0456777198362	10.7514793807112	11.4924282529842	11.2251821752279	11.3782103577549	11.825733016317	11.0018122255601	11.0545522179088	10.9355099864928	10.6543375410474	11.2052039558445
VCAN	10.8420090044349	11.4415644056576	11.2552263230789	10.8431509461524	10.6732736452347	10.969610107959	10.7127394243631	11.3532054297372	12.3841997378591	12.1817745370448	11.0235128038079	11.6055477498221	11.6201623580032	9.41245899191984	11.5832281561658	12.981892300552	13.0146647153935	8.38235202169983	11.629200476158	12.6668189613762	11.4896438858348	12.4013212776555	12.5086338450481	9.92288922837207	12.7164328357775	11.639017773002	11.6375472705503	9.16497337646051	12.0768556825443	12.1253703862252	13.2565080738815	10.8485885351537	10.4479754134926	11.3229699864629
VCAM1	9.45237468842392	6.75096039911861	9.33145494871391	8.53755039553798	8.70681972661113	7.98525468274911	9.08848455932903	11.111748118235	9.56677423853794	6.28579078403909	8.41257660956278	7.58318435771281	9.06269544906327	10.3921403935994	9.43987402582189	9.64819909783085	6.59595731945324	9.64356874203134	8.93683364624434	6.90934923811442	6.55374161785388	6.98569267984719	6.41400843448435	5.94299930007881	6.95866021503598	6.11658219512567	6.14927475143434	10.3490480731483	6.88911268231798	7.88753430010878	6.54967571459902	5.73016175860364	7.0816390401947	10.462395761045
VBP1	8.86430250848541	8.687446992047	9.48819392809424	9.36133453141914	9.20069068867669	9.5613608646408	9.19551234450046	9.41361288457283	9.40727158841638	9.90202821310431	8.98090423105202	7.83591417475343	8.60548030945408	8.54301380739626	9.44331751133357	9.79405219498144	9.19945479930855	9.45290332546764	8.30017948603451	9.40081478325522	9.76540986201398	9.2124408677782	9.41156624647938	9.67234125441582	9.32565196449794	9.91595901893824	10.58096740656	9.68446419101517	9.12340938182926	9.26786915002474	9.34651931778375	9.58919055339485	8.54721684398048	9.49611808533681
VAX2	5.42616207115011	6.07601355259609	5.97093553772169	5.95993888671889	5.94985954861991	5.72360890241667	6.0033715031081	5.90664052900433	3.95786809954482	5.27345729468529	6.10064341846008	5.99974426822467	6.1488848066393	6.2555145750587	5.841633067242	5.42374001668012	5.96245822032422	5.30193440078326	6.40273929820681	5.19806047831222	5.50151421188677	5.19450832921221	5.52510182094524	5.62173614729118	5.43247535580655	5.06200693677215	5.093108908432	6.43259407643604	4.66205710484153	4.9527508543998	4.94365116699492	5.02253531750787	5.75510126449614	5.72090321358422
VAV3	7.21437366338137	8.88678065238947	6.65919743745492	6.21370476579703	6.84187487490604	7.16789100974735	6.21370476579703	7.30364612702719	6.53463524624769	7.11260246042318	7.14633000431123	7.53055544538255	6.62067853328891	6.4749155663348	7.71448507553215	6.36079305703068	8.18595673378776	6.05551439682832	7.43712583824269	7.39239405939612	8.21068978445687	7.44890260437081	7.65504050293351	7.17791261142176	7.6778910863333	7.32685055925245	6.7934782412405	7.01658160482643	7.21240608010882	7.01463143044109	9.74429212982532	8.02762442269508	7.38058054038592	6.88639626522266
VAV2	5.54707478114655	6.82007747668708	4.18774763834313	6.70325137014275	4.37319557835008	5.50527273543387	4.51826184438938	5.20054887027127	6.46585605607417	6.4632751490488	6.02923809678636	6.41097904793709	6.59291002181224	6.32472266280765	5.94386449021977	5.62095516843243	4.83321887694409	6.28660874253132	6.36177448828839	7.34703416494434	4.80808087709737	7.60677073136749	6.42120518613227	6.9654563816769	6.10334963613904	5.55977599262195	5.50456460053087	6.41501848245824	5.9371411730443	5.7473303194968	5.71093391603906	5.7442263579392	6.3489396527891	5.20077598979732
VAV1	7.16752552807166	5.01563836945976	6.58058214889634	6.56765335205798	6.45629460152804	5.86197332487657	6.45629460152804	7.08971984560659	6.63722383143766	5.66376862098547	6.86825821615173	6.80202982730037	7.14236948351878	6.94162797573153	6.64639972913703	6.1579513796549	6.60158799377784	6.2127619675784	7.09999613211413	5.99158089164629	6.53198981967411	6.63371829999186	6.52912700318694	6.7998532140856	6.73624575304187	5.99176745981172	5.87122358907946	6.24765733169064	6.73444987293326	6.20685447259129	6.72205634451999	6.33579060390423	7.24543378572482	6.00631921215647
VAT1	11.6132078028127	10.821603392573	10.6379096250975	9.71189841997933	10.5779820890038	10.7842440824669	11.1206121861232	10.426603332049	11.0506705944247	9.69552408213196	10.7280616377011	11.3344246754712	11.2432274701363	11.5346666182502	10.4781436396583	10.1663814675535	10.898780467545	10.7199460350447	10.9046143441235	10.7762652786139	10.3006651421212	9.17330141203287	9.29147739011736	9.3742104315977	10.3289404294327	9.75797240490612	9.37994564242858	11.4507320326809	10.0147335272209	9.32610282741214	10.7695263548286	9.96434020299083	11.0459636282356	10.8906008761389
VASP	8.10747508874606	8.37525622535987	9.24926446546871	8.90302088841911	8.7684588399174	8.03847029378557	7.97350276222575	9.06000119605856	8.26241245476355	8.22470570577242	8.35842484337877	9.28540459796896	8.89898080861862	8.24208305203876	8.57035593296249	8.27446225260832	8.71417297905209	7.73675428901796	8.75601645221083	8.86006945999977	9.06529040693809	7.91406960524252	7.8564057482776	7.98200172189683	8.16436132484954	7.88418374085949	8.16696691647939	8.5627002271956	8.35102605960761	8.05898450124339	8.36474942535093	7.87596719201274	9.58490279187353	7.98925817524658
VASH2	6.93404823484114	6.76200725453792	6.09001687251969	6.72545677481192	6.50471603545072	4.7231112037564	6.96132465170558	4.43488551244995	5.99482215349163	5.61482486549724	5.54451080237417	4.94626716617002	5.29892708527518	5.12797655170524	7.04503445327155	8.07840620946313	5.29125590928148	3.93951843692615	6.15126313375334	3.8621223862315	6.68288332990794	3.38096554215349	5.42650856810535	4.32396722288474	5.5038189488669	5.03284524730323	6.06429128811314	4.76945791665317	5.42892464718071	5.81190405887069	4.67067850399218	4.25479271220451	5.16368992625626	5.33694740013943
VASH1-AS1	5.16851783585362	6.68194175890705	5.57514844685791	5.33503418663501	5.94189838578438	5.66238366112318	5.44106946669893	4.79624943544023	4.89686342486178	5.39146665072661	5.77680581522198	5.3196800370284	5.61520931392361	5.97499558976582	5.40421028675765	4.81684415503169	4.99534301416284	5.03831140234954	5.98385655059667	5.23838768838662	6.08376114314525	4.75337832214992	5.67923134027864	5.20221648219272	5.13288189799868	5.98555849653298	5.3995490336314	5.36547838613985	5.8325087275151	5.67838405858554	5.04405799738412	5.55422685715471	5.31859558083417	5.47477823797391
VASH1	8.29686090604545	8.06972903330573	8.24375337597264	7.85854103922491	8.01698366392237	7.46636206156512	7.75664041508568	8.15939442493885	7.98348614453315	7.99343875396122	8.08156212060457	8.12794459571097	8.49695216020737	8.11308625780027	7.90511632448267	7.42566755707446	8.12392463009348	7.54397824473195	8.56808855181185	7.74477590989949	7.8452361504546	7.86242827767972	8.10662813544939	7.82786005728657	8.10863331297657	8.12535244710364	7.66793158774373	8.45073219651891	8.46486756648443	7.52791634976796	7.40821921887663	7.66833233504947	8.16391778930999	8.39546516952135
VARS	7.87228616060507	7.77548846862178	7.31652719391347	7.77450025058245	6.52701798691698	6.74595518403657	6.94188371599879	7.47066077224636	7.55218658194889	7.94267933737986	7.9829005386472	7.56631314349737	8.51474226425252	7.78983198310008	7.17229334389124	6.38620864888625	8.31384619351457	7.51437817586862	7.64367451621612	8.24216679999444	7.6088513885272	8.20508848954475	8.0844534962668	7.84362204322858	8.20435282368277	7.9646139117925	7.20394904812999	7.76674715797533	8.42873581835371	7.6471865232285	7.53785221732006	7.4877005334798	8.56309105084193	7.58358414335523
VAPB	8.50241227064272	8.31785363598396	8.35749389439864	8.63614080552484	8.15354153213617	8.44882724369436	8.39240770677293	8.375053750187	8.40060051831792	8.45351893696895	8.60241095718885	8.36186919928141	8.25710274492139	8.28786377921672	8.26166091733257	7.88420396525525	8.59479042306102	8.63771317700976	8.45290744841649	8.73403366689628	8.42554647999265	8.4323346936049	8.15394350586583	8.50577809026727	8.72327215387421	8.7586084511792	8.46036296904781	8.59090682787243	8.54624499039941	8.55454221388037	8.82088749460703	8.70669387514833	8.32448390252504	8.64609064947052
VAPA	11.0726361011518	10.4792375101877	11.2739982382381	11.2511153953092	10.9624746536212	11.2846897787214	10.9141092239406	11.2900748972346	11.0537557861196	10.9601917943616	10.9001462737475	10.6355886023462	10.3572750124173	10.8012898020516	11.3158489367951	11.3855055049605	11.2507500318782	11.6444535017714	10.7383936499587	11.0771501738326	11.150257104582	10.7796191188536	11.1844522713827	11.2393585799886	10.6696546280213	11.0962210727623	11.3277161059025	11.6094034025241	11.0652765475958	11.1892454089914	11.2439010634134	11.1871750799825	10.7325645272013	11.3981005311687
VANGL1	7.32086652065581	6.53388541086856	7.52798463326024	7.03519623287271	7.47688216166489	7.73752182037152	6.95010406506527	7.39925245615124	7.12625351243759	7.88569974928211	7.61184215085231	6.99230683573218	7.3196056763962	6.82598152567506	6.79419081565023	6.72393038362318	7.21478225583206	6.75362581759311	7.94265968508727	7.41182198315183	7.64942825764125	6.50945064351228	7.55482905864917	7.33960562315661	6.90878359240397	7.93482673501432	7.78313562784932	6.74079299322177	7.67383487899472	7.79036088926494	6.85695111654621	7.28774856013737	7.0785510786332	7.06492761330308
VAMP8	10.2988903261614	9.7940185652606	9.20063868912197	6.86114023962457	8.43375441817116	7.91117376389127	8.95448935302876	10.6184856846127	9.5495003481367	9.48291002381609	9.84907146424927	10.5014749838055	9.87777627275365	8.90479759170157	10.1171152407929	7.81021216555727	10.3329020468626	7.68778323378713	9.54121936090016	10.0505038961715	10.3641011712657	10.439548553449	9.67081335499717	10.8271319660982	10.362159762467	9.68602154659499	9.80768896634009	7.63013951599383	9.6086419980868	9.87168945926079	10.2459106461876	10.8045699892693	10.6315073357958	8.49940154937313
VAMP7	8.90942987857409	8.2443905196157	9.14287716875487	9.21512036125053	9.13745906657675	9.49107948766119	9.11038875324738	9.275786488034	9.1775846430357	9.30933183242418	8.52909355705364	7.84277747040857	8.45650456718596	8.78886645416988	9.22059649591647	9.84756910937141	8.67103211465236	8.83785347681451	9.03452015312377	8.81950122387841	8.92754420191976	8.90303302622155	8.91970117786157	8.87938137277916	8.53552823614486	9.34627156190983	10.0579821122767	8.92737592159279	8.71764751288669	8.92791003875719	8.89236394395702	9.2215766466897	8.12182512704197	8.95396002793644
VAMP5	8.15351569877586	5.64919750841675	8.33184245150479	8.16923983055537	8.2195703118198	8.16483611859712	8.50059940470056	8.13510058904467	8.03846876774305	6.84842883159541	8.6613986934499	9.00928876947683	8.93506407784548	9.05644126134877	7.99262899439138	7.65386949965118	7.51097504036671	8.1298183616203	8.25954193255482	7.53940163724293	6.78768907873252	8.16071013519623	7.31743638145467	7.46917074521909	7.91059025388383	7.03666008252561	7.25961484291577	8.54031475911968	7.35357173887608	7.02566381124358	6.74786508829391	7.30087960724113	7.59609847350042	7.80821939153274
VAMP4	7.67788783872826	7.1746468463269	7.89815269032611	8.00212059500901	8.05922445584003	8.3190704877754	8.04070637223466	7.46759797276825	7.46993524187166	7.75521718387953	7.80931162615653	7.10395252998039	7.52291880504876	7.50885465586453	8.3181895264946	9.16763872709744	7.08901939566435	7.70177787223714	8.08354197622419	7.0213195846447	8.18782814689512	6.41034098661253	7.47612120515588	7.68401208599736	7.54305616152965	7.41155967066703	7.37789087101076	7.42404345432587	6.87223468698374	7.41682176607511	7.57175221969192	7.31702564669825	6.89821008236506	7.89411736510633
VAMP3	11.0882057690948	9.7157765973685	10.8432544351019	10.6315499968133	10.5700094470449	11.116986860099	10.9448591435128	10.8771989560929	10.8555142346141	10.5617725605768	10.6372219122656	10.482791731638	10.1687606476359	10.6267713729971	10.8163174586715	10.8340521365766	10.7060842475666	10.4807009994922	10.6281361871706	10.2591661301645	10.3709953728444	10.4463852330196	10.4328838608832	10.2569655073568	10.3722058511138	10.4597709990007	10.3466546444932	11.1397404898497	10.5025305542125	10.6982589359018	10.8996591687444	10.4513844432092	10.0026611872472	10.8224458414599
VAMP2	8.56604689287842	7.81952356080256	8.32534921750633	7.84843965941438	8.83199506865398	8.7038463088271	8.70407609692606	7.66781304781515	7.71839524265982	7.59550994805327	8.45129721902946	8.48228632792961	8.77068505344798	9.08849365661282	7.49650271186735	8.3744649983366	7.76246923560577	8.74287151037256	7.8923146593453	8.50007520406129	7.27260051865662	7.88983662210471	7.58031835891681	8.09675361733428	8.07782952173823	7.55921423533701	7.61180677641944	8.60712804112389	7.73926137697553	7.92173066997537	7.51366997161197	7.98095294311832	7.76165461697808	8.18712807347682
VAMP1	8.29661285511384	7.32514671768785	8.08668697251436	8.22869675356756	8.27560411054711	7.72073887465373	8.34765521225233	7.19217313028152	7.67866538436647	7.53905547113433	7.61828836739346	7.75431352634499	8.22466462771356	7.5208648022929	7.54146159718147	8.66065675327467	6.77404893464655	7.65217107818308	7.99917425450855	6.9205383660784	7.40476457737345	7.17937540205011	7.03537854580111	7.08474448953981	6.99698858420018	7.39881476034467	7.63519215123079	7.73617201836198	7.47322309925632	7.53930241999557	6.74034692498307	7.45064426343014	6.29588504655944	7.06702645289421
VAC14	7.13808094717014	6.96813208575707	6.162478074524	4.83529595284838	7.05227975329235	5.45134070048446	5.67342541221553	5.00668324176282	3.66901469789432	6.47817908068054	6.54513706921765	6.87305983606567	7.27761099829725	7.03297508093746	5.86631508917671	5.69797708475097	6.98426281344531	6.3353071084998	7.17301048748722	5.84786272172059	6.72668897559163	6.79291905186403	7.05593197181065	6.84802067963579	5.63572930216565	6.18416074236615	5.7924444500406	6.54004067438184	6.33405300507438	5.9435971971572	5.87512250869047	5.73169332527267	7.15999351881513	5.66866973927527
UXT	10.0675669455495	10.2671640405478	10.3345091478538	10.0614496969731	10.225020907893	10.3494342824118	10.347355208808	10.5204452992808	10.2526832470032	10.2780717949891	10.5148033368336	10.7733838254728	10.8680777637429	10.6744855345562	9.99446645565574	10.0944977037838	10.1017868286451	11.2056319821316	9.94659404465608	10.6179274787554	10.3034538062987	10.22859120566	10.8520730311647	10.6849994687422	9.9594100098163	10.3021131385962	10.5484411772007	10.4169530096665	10.6898945863968	10.2469715681406	9.902248553346	10.1958610568051	10.4760572978044	10.6166085509891
UXS1	8.11076170846209	8.76871211727579	8.16793407159621	7.46903753560077	7.74042231888929	7.91075223973568	8.12644262737278	8.27441685615666	8.11790972830299	8.02937755565856	8.44570677191841	7.84457786227243	7.85430737560055	7.60364151445263	8.26270683805722	8.30758071816181	8.29656588155903	8.08559780894352	8.45572520892395	8.1151861624798	9.08791088944382	7.8670272208614	8.76098232162124	8.220116349328	8.23021665679705	8.61783494566131	9.25464839896229	7.70308394953741	8.64914537311729	8.92121621493732	8.07905834483563	7.90819026504697	8.03129429858201	8.17797569742059
UVRAG	8.08342400402458	7.19365137392282	6.89700340108061	6.72020164664279	7.45637036002451	7.23466702877369	7.1212705462833	7.3559337926411	7.53868830127949	7.14632231847101	7.42873206785178	6.77903507232626	6.78602460652814	7.26809730340844	7.42213758692956	7.70644829593532	7.14402297614076	7.56907020733855	7.52218617464096	6.81025269645801	7.09503404157119	6.76671447743641	6.97094917621058	7.50329028549485	7.2022841406234	7.24202523763037	7.12083936366979	7.91064927239574	7.25001363879555	7.35848439536314	7.02491812414926	7.4310959258511	6.14612802231901	7.49097588856248
UTY	5.90717764469692	6.19649312192245	6.08485684906424	6.21539827813568	5.36266292301301	5.82815866701656	6.38839518491631	5.534292755924	6.71671486748899	6.15955402202514	5.65092474826606	7.091483329814	6.44214777223396	6.54328603891674	5.7893340038043	6.04273340276953	5.76540034882757	5.65699241727942	6.89524169878829	6.59525666477263	6.52006851429447	7.32263340201796	5.30436456697265	5.97749831856157	7.17514107718259	6.26103868859308	5.71047336138121	6.00967654307641	6.44400261131578	6.07561122768796	6.11385138689114	5.90806253820348	5.97624461658422	5.93988825311466
UTS2	4.08933049647166	4.7137027866935	4.04202564468098	3.67600292384704	4.5218221600201	4.17874226956941	3.5158627245167	3.90963610836594	4.07767607691891	4.39639711490237	5.23919044570914	4.64326327297664	4.18859143683131	3.70074547596317	3.84293375157521	3.89171746468295	4.45364215921033	4.46410098041236	5.37991533219451	2.92762752232017	5.09007495693509	4.29688045202674	3.78081940468727	4.43245007896958	4.89855904306546	4.66465034247982	3.96127767567853	4.37803270544169	3.90899268191791	3.76700101432232	4.02189441680336	4.09838564139102	3.975341069753	3.81808072130033
UTRN	7.13989495984612	7.05792606611228	6.58291129613991	6.02616310730683	6.92059166890974	6.62336976337395	7.11823459802458	6.73274174583186	6.95015633031973	6.97717567663044	6.31334121570529	6.87239636505767	6.62657711106426	6.76067761351085	6.60757818032143	6.84427759872903	7.11001636611047	6.61834177682539	7.05458739698173	7.19394786774192	6.32125530491028	6.97162330491239	6.65109824663803	6.4202370551277	7.00853847741862	6.96233862666753	6.65965703043075	6.62298492739123	6.60859781672585	6.71240776402973	7.36443003891847	6.51782078214608	6.5381945479269	6.50144771674391
UTP6	8.42848278908758	9.49364100963549	8.080009335246	8.11937540751653	8.6989930469862	8.29411137678889	8.35876971665398	8.29809691052135	8.52391603743024	9.18178541249614	8.16080176041747	7.7770887949331	7.75518513553536	8.0440498803631	8.55321200031536	8.732610417198	8.4652875664519	8.29506561920495	8.73240890596708	8.31302620200658	8.71618293556898	8.6110410754841	8.408348789969	8.50374465965558	8.66229041280484	8.76980793834523	8.72295086291092	8.64033396785554	8.59720150136368	8.84318800281796	8.98995733223139	8.76879143550392	8.15155671974287	8.60578260103077
UTP3	8.29707017476404	6.53163685960098	7.9289205663401	8.3879598992165	7.96806842458987	7.79394407949929	7.62430145714704	8.48126057101411	8.35773283137177	8.46028101317973	7.21365729783957	6.75897625997387	7.25363764503225	6.93579162452072	8.11535583161064	8.05418114014195	8.10722345371935	7.88005549424327	5.96360951130033	8.25252510324382	7.31472969290378	8.50545535371705	8.09914597383463	7.46427322846692	7.62448308172163	8.37710319105504	8.26812050941601	7.61513979751998	8.15584777249426	8.08858285704871	8.61638292322938	8.31133116489803	7.62330436156938	8.1539942943183
UTP20	7.87065327467969	7.53298077734849	8.18985622530527	7.55835421342595	8.23838933381568	7.86598871159564	7.79200321523087	7.86773942173386	7.97892985552011	8.68407865560361	7.92036942402462	7.54435458760343	8.16079944848453	7.54723856273644	8.28522202797309	8.21094519193194	8.14117673809055	8.28864709685473	8.13087560680966	8.08246769657658	8.39890121362349	8.3520277719908	8.37050506628872	7.90719630957517	8.2940199381172	8.12931631660507	8.0079898367932	7.93031901053831	8.19638428713714	8.6504904795246	7.82194806239326	7.75592179629264	7.80439640755006	8.07429653307304
UTP18	8.7471040517236	8.44915375015994	8.417776691873	8.31659994387409	8.52741920587446	8.49285025566171	8.44176056996364	8.62947067034137	8.4134772489593	8.78425829009572	8.74500433957334	7.74083852407217	7.95881073098682	7.97278041136124	8.59305847143447	8.50848669083817	8.78839517160356	8.96525767278792	8.3470086624835	8.94707109550823	8.98762964539242	8.64129483412429	8.88629433298683	9.22969888164367	8.37701236295311	9.23251522984597	9.39327803334943	8.88942514140806	9.02161600140839	9.14876776177731	8.87514886569675	9.11045109404156	8.2747447441244	8.8971509214306
UTP14A	7.32005744153795	6.18279072295335	7.62239410028784	7.34161987348148	7.55479886289369	7.57895467931036	7.28891139790679	7.44126082860269	6.91089155211322	7.82535695719699	7.52707194143999	6.59057390976651	6.95926796592208	6.68947652847427	7.00024162318845	7.35638434743965	7.32262382016585	7.78596063159526	7.12473965308088	7.43760561779036	7.01436877930424	7.67619795959381	7.55829997988309	7.2995277023035	7.718578181751	7.78019201799854	7.62661089114457	6.97721928450799	8.01326794574727	7.82755872529382	7.365166551597	7.59258058175392	7.34622175441837	7.6608724638077
UTP11	8.58462065270083	9.04911249487101	8.38963943017548	8.10055572385874	9.4985193696582	8.74856821278549	8.82601199945345	8.73700142938227	8.03026837855196	9.37217549134333	7.72993867815518	7.69158011359984	7.96858341033193	7.56258714707041	8.61735389707785	9.39769774677136	8.99504369816513	7.77143011315719	7.65431458893583	8.52146866357241	8.87393362072156	8.96266234407591	8.01272413098348	8.98361206459127	8.51687432941084	8.91645339305244	9.44260300743218	8.75992590089707	8.65852219878219	8.73883089684625	8.70832611091032	8.68136752728907	8.15550442847413	8.81367842636717
UTF1	4.45802752701916	6.72700112701304	4.93709126628972	5.63971769219617	4.92253056965417	3.58363112872174	4.9825116538531	3.75341298916772	2.94480274726805	3.91418462006833	3.48873673555191	4.81886257096187	4.00281748735232	5.82574106074685	4.01883400543858	4.10893354113966	4.83988558981209	2.83619451960231	4.11405198659428	4.0920336752627	5.01471624602473	2.34233099747658	4.48121396067939	2.89903316999571	5.67681084227175	4.27047426950585	3.72960514374195	5.35381748815273	4.38319864009385	3.94475114352376	3.99269763409108	4.31864357542779	4.40580192507317	4.75314644781903
UST	7.82271440968732	7.41742543168003	7.573345704443	7.83069082783509	7.9113732205922	7.89259350235137	7.83252621171016	7.07085905963139	7.75495335902395	7.71022411736448	7.73251085592797	6.67602321178869	7.08913453112464	7.92368955105468	7.62244461849509	8.347417656668	7.97061532829161	7.75937013735023	8.25398644050501	7.40879048252401	7.06035019922149	8.19688808947011	7.15780042481291	7.83718737481868	7.53894464706026	8.05673752369755	7.98699527823157	8.16152849461306	7.75427377081617	7.92580315231548	7.90065263154008	7.7599259432463	6.35723910646178	7.93059163251559
USPL1	7.56176736696337	8.15046753245453	7.12319440686231	6.77239991312442	7.55814054967121	7.20250897126877	7.19345198297154	7.43144995107717	7.09449682786172	7.72744096926779	6.75866926345199	6.45704688738828	7.0146829728937	7.07134084994784	7.48709135764076	8.21126578493253	7.07933081836561	7.52555408603664	6.8946604497327	7.21192293594093	7.55619488257327	7.09468434854757	7.55200264959658	7.10576042478651	6.70323307812919	7.11313555415713	7.67991557429931	7.31507439590285	6.89717166055017	7.23971619585578	7.5823384059073	7.23094921876321	6.41630757246884	7.2932889321875
USP9Y	2.29423856009748	3.6632505315497	1.0648344952594	3.11211969209087	2.98443366469827	4.09955256183462	3.42740360636481	3.99203534122123	1.16971649863798	3.48659453352689	2.51668126471033	2.6573361567706	2.1900695062528	2.53866474924709	2.76511777846139	2.66498652120395	1.30839623765372	4.51555923633024	3.43646282058139	1.35032475058412	2.98905030624551	2.65737962012777	1.17260334685504	3.26210757118019	2.18991604321136	2.6126044908928	2.32613864325413	2.68204613325733	2.6126044908928	2.83157564747302	2.69303166497249	3.16624643109462	2.74669994359196	2.6098431010314
USP9X	9.64548714256644	9.56024503555574	9.73705144401993	9.52895879169422	9.20183855437262	9.41256350601778	9.76711522164414	9.3891194568851	9.63529870428484	10.111468004538	8.96650733568559	8.79995816580124	9.43758933230172	9.17520554630405	10.1955746086746	10.223049159649	9.94504218068879	9.21574845650052	8.86621662411098	9.98921024401716	9.34306663377531	9.9215344264101	9.5364421273943	11.0354252791027	9.65773507597338	9.62516541843822	9.73905633066209	9.9802059485258	9.23965968716032	9.83787610408463	10.110789132461	10.6587898868026	9.04389067466295	9.61460736787073
USP8	7.84797552484023	8.16208108445099	7.86356180616676	7.82745298054527	7.37198195464394	7.81782396796969	7.61195631042121	7.87387514050685	7.93720124664712	7.5091653405492	7.63759331168885	6.67683707025829	7.52184568748108	7.58892917524231	7.85773063381259	8.48537825742545	7.83655297911092	7.82607197036373	7.1959900785754	7.63955648803814	7.93352520201629	7.32136012252653	8.21815767764434	7.53760220988002	7.66334521780642	7.8954763630021	8.24722433851808	7.0910599411025	7.72846865674382	8.00373547170226	8.00348868796462	8.00515995044741	7.30919484094652	7.877083275557
USP7	9.26006607537817	9.52986611546002	9.23717193041213	8.89675431931926	9.30485177438681	8.97077054244785	9.03696097299876	9.10544300171104	9.2678631454372	9.83599589125361	9.18671987378274	8.73179291326501	9.26037384795251	8.91335810969834	9.57176210198498	9.72637097963667	9.87936007839603	9.01850601913629	9.31122671843499	9.79487559105348	9.16116394303135	9.91944847400272	9.41057657606182	10.3307642826072	9.92631946864009	9.65930595984477	9.47385245410661	8.98081936363262	9.71971036995868	10.0330883081451	9.48617862908533	9.74671389440397	8.65540623923413	9.53696250709948
USP6NL	5.7623949516427	5.53998457362039	6.10802191485851	5.5978601806545	5.7548975161781	5.77479489318651	5.6119332683261	5.63413645734807	5.569246093221	6.61501616604805	5.37484270351433	4.06291261602795	4.73538279685143	5.18991248949072	5.54306003635085	6.04483869971629	6.26752292453351	6.45767802236914	3.56245392423975	5.99403178047452	6.5191361549541	5.12935987193916	6.34009521872988	5.81980220109027	6.02161765311222	6.34333379794563	6.13733874957543	5.99054161572137	6.2047378488496	6.35299222577475	6.14576705505919	6.3539885797395	5.30811795824583	6.41823114341225
USP53	3.50511157163191	4.26859216670743	4.32285500051472	4.17704183891126	3.78042437292264	3.95782981654689	4.50017199842243	3.6081495410327	3.69126672306193	3.72475354145389	4.04971284261284	3.46233956772156	3.71866959642525	3.33538003693355	4.57305972282357	4.10111376140486	3.6261618504234	3.50528727912459	3.5007442244432	4.22436063970414	3.27138711343667	2.93336813129963	3.8199317659362	4.41447122871598	3.91468692802201	3.63011663984538	3.58805644845539	3.69683233215131	3.65905865093096	3.37569579513159	3.83411699549535	4.23563053294509	3.3677677594337	3.42507401549579
USP5	7.18491183200529	6.12028719002455	7.05907690283978	7.04122533709235	7.02767156044138	6.65418278413088	7.49922880089821	7.24188000786722	7.1005036213129	7.08445969331247	7.05366467328702	7.77189613921842	7.62645114837999	7.39055196834022	6.82017970028839	6.9996060766316	7.60755926646377	7.20748937696126	7.20682032294666	7.26503905514083	7.55611966634026	7.80203390011817	6.92668800037446	7.74571558004888	7.14583047139157	7.05693013754452	7.26813577543946	7.47816788989073	7.22462922260711	7.01642973961917	7.01838809835023	6.79237063803441	7.45836712383813	6.88818459368009
USP49	2.67403398964416	5.10541084715868	3.50404890934162	4.04031616017439	4.43143087854545	4.75677195112635	3.95105892399302	2.26643107725215	3.51203793177635	3.74528970275637	3.06399696548599	3.9047763849554	3.44848755511764	3.47944079055308	3.06158780507277	3.49362474267573	2.8874112544695	3.29303347083973	5.48737869132906	4.3084218499872	3.05375141590811	1.18294370179049	2.94958640496845	3.17953869067853	2.69322788905465	3.10380447720804	3.49485475678396	4.5365892669667	3.40699767653834	3.96660851764064	3.33960800623315	3.14126841693575	3.60567590505086	3.13221420410116
USP48	9.28870042668015	9.40684503900521	9.53370289259801	9.2478528875384	8.97912361022667	9.30699040126931	9.48420696551748	9.65794784607347	9.32852674425752	9.58879105893422	8.56113350162388	8.10445151230459	8.90350845110933	8.93918204337346	9.25494286533311	10.0344525187969	8.67133878271643	9.88347219733928	8.49394186931749	9.58803052409622	8.23814670530891	9.21243509534857	9.43474284840249	9.07553093572978	8.49160425160469	9.57158955496521	9.42931179300067	9.26975566262393	9.10303098891679	9.6138251258112	9.29121559251348	9.6281835554816	8.00821599398593	9.79357126134964
USP47	8.6730392885143	8.76761606768119	8.97449621001122	9.09149419368062	9.07355216576795	8.81092076534084	8.46524314096659	8.61560930507548	8.84131867323014	10.0594393804589	8.70038879831831	8.38650020088472	8.97188906996276	8.8499665436474	9.56322616063663	10.0711422804803	9.48505247711416	8.50994534911266	9.01521398574683	10.1364354576665	9.04785613748113	9.95260958188429	9.37360368187442	9.36287513946771	9.87223349510533	9.08220101329778	9.46779399617026	8.96550980993705	8.47139580995974	9.14028774078357	9.94575486949075	9.3628453181973	8.16038865862811	9.21530042378224
[truncated: 11,722 more rows]
