# Supplementary material for: Identification and analysis of oxidative stress-related genes in endometriosis
Source: Front Immunol. 2025 Mar 7;16:1515490. doi: 10.3389/fimmu.2025.1515490 (PMC11925871; doi:10.3389/fimmu.2025.1515490)
Supplement: Supplementary file 1 [file DataSheet1.zip › raw data/10_WGCNA_analysis/GS_MM.csv]

probes	moduleColor	GS.Plasma cells	p.GS.Plasma cells	GS.NK cells activated	p.GS.NK cells activated	GS.NK cells resting	p.GS.NK cells resting	GS.Macrophages M2	p.GS.Macrophages M2	GS.Macrophages M0	p.GS.Macrophages M0	GS.Dendritic cells activated	p.GS.Dendritic cells activated	GS.T cells regulatory (Tregs)	p.GS.T cells regulatory (Tregs)	GS.B cells memory	p.GS.B cells memory	GS.Mast cells activated	p.GS.Mast cells activated	GS.T cells gamma delta	p.GS.T cells gamma delta	GS.case	p.GS.case	MEbrown	MEbrown	MEturquoise	MEturquoise	MEyellow	MEyellow	MEblue	MEblue	MEgreen	MEgreen	MEgrey	MEgrey
ZSCAN9	blue	-0.236897435653376	0.177348668578498	0.440438588279107	0.00913673077855332	0.0636885135646539	0.720464808665333	-0.434882780570675	0.0101619324541188	-0.00163830771552225	0.992663104645379	0.00612352490464181	0.972581559758867	0.270353408377677	0.122005409238672	0.262716646415715	0.13332992329968	-0.121146930093564	0.494922904721973	0.246198989945318	0.160440819170082	-0.304611536786774	0.0798363620198799	0.403771845973187	0.0178781434037549	-0.0286913998983154	0.872035540072758	0.103015796524365	0.562077742516282	-0.408956102326808	0.0163287625807028	-0.332615435924699	0.0545998188950731	0.519699820132658	0.00163265785557161
ZSCAN31	blue	0.183437531671339	0.29905975738806	-0.377990234004804	0.0275172129379013	-0.687098560435257	7.18460795240041e-06	0.484419971284846	0.00369414725268275	-0.219124450472242	0.213090808547838	-0.268853705475768	0.124170774585033	-0.282020113420173	0.106109433730565	0.460526035767944	0.00612968258328866	-0.0676879610428856	0.703678900508282	0.315139636594472	0.0694618990185039	0.250231803990686	0.153482838866767	0.0861834835835863	0.627932928779026	-0.359303711975458	0.0368896521069455	-0.534378647820622	0.00113202012679976	0.514677469643221	0.00184374315645013	0.0244966845712973	0.890622437129397	0.150387372506538	0.395911899955868
ZSCAN18	blue	0.435507607471117	0.0100419758485129	-0.230762583783146	0.189169475998455	-0.293137291124923	0.0924670937402444	0.113681842023075	0.522068882046119	-0.303820477116323	0.0806618143663615	-0.0573911312958269	0.747154508867943	-0.0173545316154688	0.922396393511171	0.303892706994079	0.0805861715495567	-0.13938019895572	0.431768559933339	0.116205707005638	0.512810309657721	0.267299538088257	0.126444766124041	-0.512475056943487	0.00194359123185749	0.156108462151538	0.377973662288462	-0.160097403370347	0.365753691030654	0.440971294424545	0.00904322210336103	-0.0112408206105708	0.949690920178751	0.0242959770240558	0.89151329402785
ZSCAN16	blue	-0.424182572143596	0.0124125112305407	0.52582909199694	0.00140394971502026	0.372078059013586	0.030243023353383	-0.329832276339026	0.0567807920940907	0.0777202045472631	0.66218844465599	0.37100096599958	0.0307626279156293	0.378787701775528	0.0271654947472726	-0.187650995061428	0.287902928188737	-0.106361765149039	0.549376393412205	0.0277939592882486	0.876006812451362	-0.268182918325182	0.125148486059248	0.632534066214001	5.97963045043499e-05	-0.283540446226506	0.104159001998306	0.192486852832241	0.275431979091628	-0.658811189644942	2.27253068833673e-05	-0.357004677207198	0.0382029864021804	0.0359983442815592	0.839824004831777
ZNF8	blue	-0.217917537172242	0.215685310839007	0.409413840204646	0.0161975325547587	0.38451190898308	0.0247477869294677	-0.480691284541565	0.00400738373224933	0.194668317377898	0.2699230173959	-0.0224908905459857	0.899531051925964	0.279753063155341	0.109068870498117	-0.0679757429757868	0.70247623981803	-0.132932099063191	0.453577905850823	-0.235233183256562	0.180502276193042	-0.427599982692579	0.0116520650231482	0.263419676404552	0.132256160232988	0.3800796902762	0.0266035151334639	0.573262610609702	0.000394328440770549	-0.588634559007756	0.000250385533085519	-0.0534964032935034	0.763809178719479	0.465702096797083	0.00550931620541333
ZNF79	blue	-0.243548332838172	0.165136005924117	0.463186243966017	0.00580375892832101	0.154559061392238	0.382783994092647	-0.134020620402004	0.449855253031317	-0.104519703986402	0.556352195967212	0.291048791601965	0.0949218634973528	0.305932360296837	0.0784726991232821	-0.147039592957195	0.406631765802686	-0.400709051098297	0.0188497771067381	-0.297301422593874	0.087717857511559	-0.275734661846038	0.114466640613924	0.430483130790482	0.0110414613641001	-0.0199053874722226	0.91103206683741	0.265032283851087	0.129817280379626	-0.494085996000433	0.00297881803527872	-0.255828759168309	0.144191900561024	0.334335225746974	0.0532857420018374
ZNF750	blue	-0.058833773345976	0.741013447355058	0.324389495922318	0.0612450225578006	0.115177959440105	0.516570649721062	-0.432439694412614	0.0106426896686828	-0.0333786253175736	0.851346069723248	0.40828413179899	0.016523021407059	0.227497201448522	0.195681933068821	0.131347584268945	0.459026264133477	-0.152784048349407	0.38833843687251	-0.0696640434790716	0.695435077661859	-0.264408418192611	0.130756830170078	0.299395478202379	0.0854014940147738	0.0511721451663621	0.773798538590751	0.279120106891128	0.109906132339056	-0.477142671596583	0.00432654275420989	-0.432746872812563	0.0105812039238839	0.303426674748161	0.0810751902683132
ZNF711	blue	-0.208979066358892	0.235575067200856	0.203979726982204	0.247221972741106	0.110325818612181	0.534505557578484	-0.406727098895805	0.0169805764125781	-0.0230240929595038	0.897161643557601	-0.161720859362019	0.360848327998748	0.292515272389751	0.0931930672591145	0.131337454298685	0.459061207999453	-0.227429790347423	0.195818004836997	0.0464701139550338	0.794115150895586	-0.22687139371185	0.196947688010839	0.325126002396718	0.0606252374095557	0.017535438366044	0.921589911631619	0.189095982165551	0.28413914696776	-0.3828208983609	0.0254427865338892	-0.470926795063323	0.00493859607693942	0.613479792755849	0.000114283895160658
ZNF696	blue	0.473708498283865	0.00465605418075996	-0.178557502744105	0.312320181860951	-0.336069298589029	0.0519863398579705	0.174409038767158	0.323878157303883	-0.155922468363727	0.378549225598664	0.302475565513706	0.0820803253295825	-0.042517684458169	0.811296978711949	0.20307651784119	0.249366400543418	0.0646409735753699	0.716455282740449	0.209046599472126	0.235420312207175	0.272254615978677	0.119300879560609	-0.341219065948849	0.0482756214369406	0.118162627523248	0.505688049041964	-0.152668876978921	0.388700442892806	0.367627230643846	0.0324375754627137	0.168012266510209	0.342212597027582	0.121129014238278	0.494987181879668
ZNF671	blue	0.24129626172159	0.169201873951951	-0.434869877265666	0.0101644224188114	-0.335645150088594	0.0523018136889341	0.258180338548756	0.14041330392373	0.0352491813062654	0.843115750711938	-0.133524532562337	0.451549783354313	-0.228221223829897	0.194224626788929	0.487398225484326	0.00345939212732464	0.0960979034833356	0.588757841739561	0.210946468884842	0.231094736977893	0.26441593700294	0.130745476930091	-0.199201743789822	0.258706200100346	0.230833942725047	0.18902887835438	-0.0922468834488965	0.603846893516209	0.38846549040139	0.0231837898211066	0.276516018371273	0.113401705892146	0.281617676977859	0.106630304243117
ZNF587B	blue	-0.351382455414703	0.0415745902087609	0.5009119279228	0.00254916992401439	0.21440137491333	0.223367197110033	-0.220542877272413	0.210069135943643	-0.0156122339067971	0.93016732689781	-0.0186880899806985	0.916453229272616	0.19761455474761	0.262597746807101	-0.00801437301515024	0.96411997228603	-0.352445746459379	0.0409191969693588	-0.178205915439098	0.313289568952421	-0.400255807335832	0.018997228471615	0.485702756084245	0.00359139684690557	-0.144798004207455	0.413900731692614	0.102207349481211	0.565166751462833	-0.519616785022568	0.00163596785580514	-0.184236412547087	0.296923581825297	0.113588395839882	0.522413244757846
ZNF552	blue	-0.229785440825314	0.191102116567268	0.508550435107486	0.00213326510694033	0.534570127627227	0.00112650196666602	-0.542873299613398	0.000908849385377186	-0.125007097555382	0.481173337273147	0.222324992973838	0.206314730592361	0.486862508797164	0.00350063983647313	-0.299637970074277	0.0851363300016045	-0.182221607485288	0.302329784765277	-0.389829309425951	0.0226636075643247	-0.38120292316943	0.0261227400029382	0.0598598552406753	0.736655122302534	0.315421731899071	0.069199184569628	0.563607001580226	0.000518642287609499	-0.583189713072724	0.000294850375545763	-0.370894518555432	0.0308143733850489	0.140970778057976	0.426479236026436
ZNF516	blue	-0.278473723776114	0.110766136095184	0.505625924790619	0.00228491726830408	0.202191386427492	0.251479882359313	-0.421949742194295	0.0129316240323182	-0.217377542113993	0.216853123692394	0.352928678603281	0.0406242915290097	0.251070778938112	0.15206320937527	0.0116288207987081	0.947956706201419	-0.302744361588528	0.0817952906590713	0.0352300921851552	0.843199660721526	-0.482289778489047	0.00387039630782832	0.671083377450154	1.39986492528301e-05	-0.344705379909977	0.0458860409929301	0.175251584939674	0.321509553177523	-0.665787853203651	1.73007178596268e-05	-0.618261357822469	9.752377866134e-05	0.130690957922283	0.461294264454523
ZNF473	blue	-0.281118755319232	0.107278730765979	0.495572368681899	0.00288025579727505	0.356433258162022	0.0385352154912026	-0.340540221717555	0.0487522843919262	0.0470772714651557	0.791483937049658	0.104606844470113	0.556021274326308	0.161824727167558	0.360535829488677	-0.209119079181885	0.235254298112914	-0.245268619055948	0.162077739702364	-0.227886276788879	0.194897859821835	-0.52915676400222	0.00129196530168332	0.301465460493241	0.0831583136880061	0.0369957611594323	0.835445602629112	0.311397348132586	0.0730213635351035	-0.476726073634201	0.00436541157793677	-0.443436208322872	0.00862105791876016	0.317540096189257	0.0672511024934857
ZNF468	blue	-0.464960323203464	0.00559476503521437	0.587965310451177	0.000255507267647274	0.441017444501052	0.00903515955927106	-0.536095078869553	0.00108339307323892	0.0586375757611581	0.741847711357677	0.224945442716743	0.200878882772395	0.364694655427369	0.0339532388089716	-0.143907950669269	0.416807151473759	-0.0368510092244709	0.836080728263748	0.104126140914385	0.557847915481198	-0.40479124256847	0.0175641666332553	0.72081996834566	1.52378836596165e-06	-0.411662216180348	0.0155656797438113	0.104638620950783	0.555900623839158	-0.714625191895368	2.05936272747831e-06	-0.530266355098548	0.00125641014100718	-0.0642652048643649	0.718036256493383
ZNF423	blue	0.426577270034179	0.011875399507807	-0.53604298326446	0.00108484146233399	-0.303460291453475	0.0810398388943792	0.445181186631123	0.00833243605733572	0.00158750469402518	0.992890611910998	0.0638370436840812	0.71983906336714	-0.360758056459958	0.0360779233255953	0.103570701611544	0.559962002658671	0.0558038906549634	0.753928790036281	-0.043688735253166	0.806196823457074	0.44708290304751	0.00802729835715053	-0.404963956492238	0.0175114288472559	0.12674259709519	0.475056847183609	-0.0932122282760441	0.600048966967838	0.463424193305701	0.00577534430859884	0.421799546151352	0.0129671897149293	-0.317205808367746	0.0675556302601257
ZNF395	blue	0.178377564070203	0.312816068598635	-0.269351563830602	0.123448793566518	-0.355762117881606	0.0389284043835194	0.567995102966835	0.000458390928745319	-0.0394830731250376	0.824548350166802	-0.153246216577588	0.386887720212241	-0.154336962012794	0.383476447315841	-0.164400934025256	0.352836837240319	-0.135992490022369	0.443153820786882	-0.302358101224919	0.0822051264364857	0.153322143334593	0.386649692424875	-0.422889268894693	0.0127110075137329	0.0585757247483848	0.742110771862523	-0.139040363042274	0.432903326220966	0.500738386017035	0.00255938564643876	0.276870575907253	0.11292092686486	-0.0610191081268158	0.731740842059427
ZNF385D	blue	0.117074210754693	0.509643238331585	-0.443850918167546	0.00855170509637594	-0.275333214221891	0.115016691222357	0.319810357019002	0.0652113118670825	0.112094532931347	0.52793339189061	-0.386361537633579	0.0240055967497191	-0.179563900009568	0.309555785969751	0.311390031528003	0.0730284592078439	0.21826797064388	0.214929762511057	0.215357128566653	0.221260935209755	0.438485066578915	0.0094867047478618	-0.320996286572462	0.0641652646754193	-0.031202547873074	0.860940043272397	-0.428137174417178	0.0115361836720495	0.551317983439627	0.000726389969300808	0.40693510751117	0.0169188445890634	-0.0490249410961021	0.783058790724023
ZNF3	blue	-0.398746944059831	0.0194950333086786	0.397381601752083	0.0199547901937349	0.23695904563394	0.177232678179747	-0.0813332956813801	0.64747669128153	-0.00532858078040019	0.976139882542174	-0.14028487222526	0.428755726321774	0.100891719353337	0.570210208833934	-0.301891243800941	0.0827025923990566	-0.372481655667331	0.0300501812341836	-0.26478464850336	0.130189623348594	-0.507877450224937	0.00216736227680924	0.4004856962985	0.0189223204127628	-0.126177060198368	0.477045515614543	0.309932363769752	0.0744528569591579	-0.513618924350301	0.00189115890944593	-0.188678857075072	0.285222367859513	0.0757595263165511	0.670224638377526
ZNF280B	blue	-0.16958291061485	0.337653364528871	0.277644736756332	0.111876484292272	0.00536071578890055	0.975996030839585	-0.0815638648195521	0.646542224122607	-0.147995472655066	0.403554269740535	0.188743802569994	0.285053538138261	-0.060173630319974	0.735323951688481	0.0683510888488757	0.700908708950559	-0.197343974285435	0.263264988357691	-0.198598609480917	0.260180485770462	-0.243064935167344	0.166002768186238	0.300824805579089	0.0838476613573643	0.00407798627516516	0.98173867331304	0.322457837730666	0.0628942994613688	-0.253827938625093	0.147464875663438	-0.204895154436978	0.245061118521599	0.263864837286151	0.131579555900883
ZNF264	blue	0.482825736338072	0.00382538129614835	-0.455609752032529	0.00677341574772778	-0.455184764469464	0.00683168243377851	0.153302637727503	0.386710833712518	0.0736805068720107	0.678785289760958	-0.308348024941429	0.0760254449032863	-0.208690906684424	0.236236167444886	0.520911790173121	0.00158500860428044	0.138897967547093	0.433379295574236	0.158328946904276	0.371142027030391	0.477080287855568	0.00433234411426868	-0.475182762674534	0.00451204004453118	0.12640744396138	0.476234864878453	-0.360428283137316	0.0362607004232049	0.552807094818691	0.000697816143608657	0.292611271727968	0.0930807407803769	0.109688985877979	0.536881478333552
ZNF219	blue	0.427567353495327	0.011659135242339	-0.478519032746505	0.00420024261022608	-0.317036556672115	0.0677102255923525	0.26981474829121	0.122779901904657	-0.134066878865762	0.449697419130625	-0.0525623293791188	0.767819308192614	-0.210629870631476	0.231811800355991	0.270879690123608	0.121252231679933	0.0754706051965101	0.671411904175928	-0.00563910925855668	0.974749839810964	0.417505476514125	0.0140194054428995	-0.618871425103919	9.55525006154615e-05	0.432374622863386	0.0106557533242389	-0.0494372698571644	0.781278224830997	0.618745009545988	9.5958016048168e-05	0.387435040045681	0.0235833311520816	0.409200967270719	0.0162584514716771
ZNF207	blue	-0.581419832799753	0.000310748493467459	0.440355147906847	0.00915145164961571	0.312737217049472	0.0717309817268214	-0.196202261554404	0.266092670042247	0.0103849241277731	0.953517244897042	0.00735167828751386	0.96708515461874	0.0536752596500303	0.763042003854756	-0.174612012130506	0.323306562173251	-0.24312706885395	0.1658911765015	-0.160800658280424	0.363623922331769	-0.492182176288527	0.00310932921975212	0.760201048390313	1.83103379458286e-07	-0.34156953529955	0.0480309957574635	0.253470988778154	0.148054417285063	-0.655926669249217	2.53863189332135e-05	-0.384486729104989	0.0247580197548844	0.0139568550097909	0.937556477484285
ZNF205	blue	0.408283992081574	0.0165230619977267	-0.314624249192288	0.0699438905839397	-0.338434759649845	0.0502546406721106	0.117531962370045	0.5079779417554	-0.257656572749795	0.141248564084806	-0.0227132708511806	0.898542748717509	-0.168698244345555	0.340216764164315	0.346037367596426	0.0449985099126192	0.122677963404594	0.489445707481595	0.194273943984411	0.27091357971579	0.20559825677815	0.243410047961209	-0.354880481732651	0.039449835945062	0.0974895258168867	0.58334628958317	-0.213929353487035	0.224412445551144	0.443059406427067	0.00868448561727483	0.00661052988984167	0.970401884165389	0.238018397620942	0.175246692028049
ZNF185	blue	0.0180536642670582	0.919280089404597	0.18858158794578	0.285475345207169	0.0518098538907747	0.771054121794038	-0.365975226673023	0.0332844534866309	-0.0836114892915164	0.638266883727308	0.305723753578119	0.0786868632852841	0.210931374094366	0.231128891063848	0.179212114665374	0.310520323026652	-0.295718481774183	0.0895006347468295	0.0487130527410088	0.784406342891149	-0.116496718434862	0.511748025492581	0.337244684763368	0.051120021749933	0.116826612453349	0.510545131486747	0.469220008149193	0.00511916256353263	-0.498391125313038	0.00270109999531805	-0.353136560732431	0.0404978762164844	0.236454472450816	0.178184200990925
ZNF165	blue	-0.352222527402098	0.0410560893603818	0.678357785254913	1.03921601413179e-05	0.552971176195781	0.000694729280817512	-0.641776136107282	4.29901366033981e-05	0.00373271255527752	0.983284592468812	0.276113597591858	0.113949245591394	0.538308613661108	0.00102340215863154	-0.310324278115635	0.0740677811029923	-0.208997735671174	0.235532278826356	-0.0773955935158099	0.663516395105332	-0.604940339528874	0.000150748448355647	0.558100988277748	0.000604112074717585	-0.147555421618377	0.404969379972374	0.346639019480736	0.0446021609484094	-0.817507387709126	3.62150013723991e-09	-0.642809423837656	4.14051094451701e-05	0.170210981587441	0.335840665737127
ZNF16	blue	0.269226091272549	0.12363045574389	-0.304904016839849	0.0795328264921338	-0.299885365476663	0.0848664576132107	0.35178993044347	0.0413224372969115	-0.328524434209636	0.0578292123805735	-0.296829455939838	0.0882465291106107	0.0171310763305838	0.923392661469529	0.202206053137954	0.251444765129823	-0.0845496209350256	0.634489695881479	0.136005646975984	0.443109289954865	0.0991540662595574	0.576902615988245	-0.361598829274077	0.0356153057449648	0.0642974748163403	0.717900441703894	-0.132466351885197	0.455175762873087	0.474387108203037	0.00458927935037338	-0.0745813223338443	0.675071133878043	0.113301146625504	0.52347249514872
ZMYND10	blue	0.219618438872603	0.212035094506358	0.206040951386709	0.2423743109943	0.0829526020069291	0.640925115529859	-0.27188469374899	0.119823569280003	-0.0147398831668594	0.934060582109665	0.115269404446075	0.516235518599128	0.0223780334676144	0.900032668535235	0.0580754420775595	0.744239592187215	-0.13741217328382	0.438362851357135	-0.0450037352661948	0.800479092017585	-0.161449037841624	0.3616669004732	0.0661898145818563	0.709951107610156	0.332864804933764	0.0544076989213218	0.300705813380856	0.0839761811058175	-0.317842877452695	0.0669762056557519	-0.129628970705976	0.464974972008538	0.275995469434735	0.114110348147171
ZMYM3	blue	0.156402175665397	0.377065803157617	-0.342784035560782	0.0471909430649887	-0.330195733339523	0.0564921198753448	0.454456854939651	0.00693247627359512	-0.106812549848187	0.547675570811619	-0.0985235422450265	0.579339703951186	-0.211268469184452	0.230366979172644	0.0983720584182706	0.57992590075724	-0.128188908279336	0.469990774501251	-0.142785562687826	0.420488532845964	-0.0307341222083099	0.863007862990947	-0.220883366508118	0.209348209859339	0.110506606408226	0.533831989377319	0.139004760282703	0.433022304532901	0.360349258465723	0.0363046113052839	0.146009131829691	0.409964266932984	0.100929778259716	0.570064023856526
ZHX2	blue	0.319127848405227	0.0658193593841125	-0.457960108643362	0.00645879354230535	-0.222667397054419	0.205598731904941	0.390192496454379	0.0225267220366438	0.075494163618749	0.671315066076703	-0.185337103170912	0.29399633600925	-0.0436289830666116	0.806456867867656	0.112672252816841	0.525795239716562	0.262777660175806	0.133236481044167	-0.0565081523576088	0.750920769226548	0.314320025358292	0.0702296256002155	-0.630790657918109	6.35608798071623e-05	0.129478245567286	0.465498622494551	-0.370647349065529	0.0309348000375181	0.640283063030938	4.53772201641189e-05	0.417608484558505	0.0139933497038049	0.0325557875943283	0.854971441552008
ZFYVE9	blue	0.078676376652655	0.65828272961168	-0.534126987390714	0.00113930875148129	-0.420190842691585	0.013353315608494	0.173527385483913	0.326368258063065	0.194157507476051	0.271206490558915	-0.253534227591998	0.147949846722731	-0.181128627338572	0.305288428229681	0.396955376261158	0.0201001463765437	0.232060242978376	0.186624167236337	0.116713827127993	0.510956222699184	0.187273764662645	0.288890751841909	-0.152536210561806	0.389117681627087	-0.0921156376311574	0.604364043009203	-0.340725334143114	0.0486219328665146	0.422543038071977	0.0127919364486512	0.109529317555945	0.537477966993791	0.0904138198451006	0.61108679471806
ZFPM2	blue	0.405997406087164	0.0171986208239322	-0.605692472359809	0.00014716277798345	-0.661640989198333	2.03626736627335e-05	0.619300953276004	9.41861338010744e-05	-0.177717987346881	0.314637992180125	-0.269414153806941	0.123358248505573	-0.406580466094781	0.0170242063729473	0.281601580653302	0.106651177651128	0.0734740550729835	0.679637563227004	0.204821397770834	0.245234751245296	0.465204203722344	0.00556654645239123	-0.430405385528688	0.0110575642689695	-0.250362509736117	0.153261043032371	-0.687155194252852	7.16715219865327e-06	0.888186309314024	2.43639709187904e-12	0.248801664559779	0.155924854382039	-0.221878860465982	0.207250219122092
ZFP64	blue	0.241467717042124	0.168889839537102	-0.286756847224866	0.100122190179889	-0.299471605782823	0.0853181804138285	0.364894350946637	0.0338482328938628	-0.00688584647938071	0.969169748990214	0.0479634157074911	0.787647754062129	0.146097220456491	0.409678786422506	0.0313497425921098	0.860290453183242	-0.20477758550664	0.245337929872255	-0.0631473270729556	0.722746289157398	0.182944175188693	0.300383838079096	-0.216172953029166	0.219473800547	0.0255589406362172	0.885909740972544	0.00448002049217999	0.979938698918944	0.276793378060609	0.113025476456578	0.18535760259781	0.293941993960911	0.107754080013477	0.544131171014751
ZFP36	blue	0.252349267712109	0.149918219185653	-0.420020253147167	0.0133948223700807	-0.262200876653489	0.134121752210011	0.362454331959892	0.0351495394652376	-0.137117814071209	0.439353881036284	-0.237624325757242	0.175983610346557	-0.466336170288081	0.00543716490329728	0.112283481524718	0.527233625512026	0.337350351602945	0.0510427072507127	-0.0557255121719633	0.754263778667153	0.394932907608463	0.0208019129290327	-0.634574438777861	5.56463055382381e-05	0.129331170689329	0.466009891879158	-0.36205241894108	0.0353677350694603	0.675658809685614	1.16178650938354e-05	0.257666934590617	0.141232004671299	-0.205074385505058	0.244639527777072
ZFHX4	blue	0.517561943781424	0.00171977299067877	-0.567927980952859	0.000459263608510998	-0.480025097716207	0.00406569929728175	0.29774355461884	0.0872248146893825	-0.104035564636464	0.558192410218767	-0.378509014355213	0.0272879858648449	-0.288193852200479	0.098357513875164	0.396649226345349	0.0202050949027494	0.244947066894286	0.162646268395373	0.164505437365221	0.352526634834181	0.623939560650208	8.05093987281417e-05	-0.557406957533438	0.000615725168167242	0.166421077544201	0.346869495027231	-0.485300135145942	0.00362337684816754	0.722818174763755	1.38036519637071e-06	0.334615997861344	0.0530736149713084	0.116313294275309	0.512417454506617
ZFHX3	blue	0.0901953086110897	0.611952268894112	0.299285460893828	0.0855220069572665	0.0988427808094979	0.578105214783236	-0.24089980330506	0.16992497147354	0.0171855079595344	0.923149969260842	0.0185203884619875	0.917200373613936	0.0931741840197999	0.600198448352792	-0.0285624803358186	0.872605836598823	-0.163224168338122	0.356341229502444	0.267834477241949	0.1256586084809	0.0143877213253715	0.935632692446089	0.334495250125454	0.0531647590117375	-0.112947079616502	0.52477958265404	0.110332951923971	0.534478972981285	-0.397968942995549	0.0197559204372855	-0.232271199311352	0.186212672250484	-0.149057788177548	0.400149732729132
ZDHHC13	blue	-0.615855576361513	0.000105658338180516	0.691443177861409	5.95216107502062e-06	0.544641886242826	0.000867602012914025	-0.478191333954372	0.00423002114604551	0.0508292686880231	0.775275243661798	0.11050212066966	0.533848697128736	0.31082749724044	0.0735756172113634	-0.406642461357051	0.0170057485380892	-0.0535345553305692	0.763645513288448	-0.171077216895362	0.333350399498415	-0.618825292253802	9.57003067457816e-05	0.637780981383639	4.9646662412241e-05	-0.351330344824097	0.0416069264308315	0.125366073636341	0.479904844942026	-0.767073151642165	1.21389341475345e-07	-0.451906730364696	0.00729568435216332	-0.125060915450728	0.480983053503085
ZCCHC6	blue	-0.375884856733315	0.0284637773363923	0.526139890908115	0.00139314177486803	0.315158327663729	0.0694444680023689	-0.273161025700932	0.118027340443283	0.131923672888257	0.457041353267594	0.157499355312923	0.373685797201122	0.0624108828400496	0.725854688623011	-0.432633603817882	0.0106038410945129	-0.0612012782658611	0.730969536416637	-0.07885680077134	0.657546734770979	-0.269739093849082	0.122888971041265	0.520045469376317	0.00161894228571966	-0.407187620430449	0.0168441570259756	0.0267597531533165	0.880586970997626	-0.576087941521861	0.000363357855174354	-0.34478305892336	0.045833899364211	-0.368980897379106	0.0317568079290918
ZCCHC24	blue	0.4977518431801	0.00274085884207747	-0.368718012411062	0.0318880938978294	-0.465862050760168	0.00549103790761019	0.430076040689674	0.0111259998824457	-0.254299895342146	0.146688012934597	-0.0237393276774721	0.893984706899535	-0.354590578357356	0.0396225231683158	0.314292914883384	0.0702551326520027	-0.0155671440215996	0.930368522442352	0.101515088649689	0.567817981793741	0.535939579426086	0.00108772139804498	-0.391377074517183	0.0220849989693705	0.0396491890379089	0.823821696069097	-0.479523164345625	0.00411011951511544	0.630330408871816	6.45896589094263e-05	0.2374729212568	0.176267322430657	-0.0452863407889323	0.799251616426022
ZC3HAV1	blue	-0.494749753515263	0.00293444785954368	0.693440362196652	5.4529775132638e-06	0.43314555908853	0.01050185031452	-0.463762103492079	0.00573519808025056	-0.0582333521403677	0.743567445900607	0.0525669845189062	0.767799308152135	0.216672225539139	0.218384980409904	-0.261275492135539	0.135551107612736	-0.18262176049684	0.301251148512483	-0.0910252375359918	0.608667856300256	-0.44114484900501	0.00901293334699637	0.54656174351353	0.000824704146838933	-0.247124787037011	0.158823788633667	0.17929548932061	0.310291552960344	-0.665579791267906	1.74437934736643e-05	-0.575044603775481	0.000374533109503286	-0.10286649373772	0.562647630787613
ZC2HC1C	blue	-0.244585855380649	0.163286624443654	0.277842031187419	0.111611472573289	0.254981872856939	0.145570717487253	-0.212093900293888	0.228508500950799	-0.0202678037289102	0.909418817982639	0.1273885877452	0.472790581416718	0.206405782264493	0.241522967158337	-0.100870523167817	0.570291631159103	-0.129776653535689	0.464462193840726	-0.215597879168833	0.220732520410614	-0.0778550355354189	0.661637161824939	0.217386647463026	0.216833396302918	0.169629376586296	0.33751905271273	0.349868512646869	0.0425223297475726	-0.390564459791555	0.0223872384580494	-0.112419340520979	0.526730753774292	0.370464951376008	0.0310239147665537
ZBTB43	blue	-0.298416145182785	0.0864788630232439	0.568704294583158	0.000449259987417741	0.0447858621575329	0.801425727861139	-0.338856753056535	0.049950604132226	0.0144736484626609	0.935249076826468	0.037655006327731	0.832554341660211	0.141665948035118	0.42417886295622	0.0937377002030549	0.597985954835043	-0.24252468120935	0.166975327195743	-0.0198693614670419	0.911192451107296	-0.401198406579772	0.0186916485815948	0.573349249298846	0.000393344924769874	-0.213989466493184	0.22427914614736	-0.0780532578049454	0.660827008532483	-0.48906867269576	0.00333346617377551	-0.325515814064289	0.0602992114062511	0.260154688058903	0.137297271618583
ZBTB39	blue	-0.196728485669426	0.264786906904568	0.376860414085251	0.0280219062749926	0.184947790473675	0.295029584958163	-0.329793213809204	0.0568118865439419	0.0371096365259829	0.834946025379052	0.0874598280919864	0.622830250373893	-0.00605383411204651	0.972893489346206	0.0881363583567911	0.620132518741934	-0.0298213764656362	0.867039647128358	0.125062891559342	0.480976067324594	-0.356669352800551	0.0383976653235245	0.257245107306451	0.141907282095083	-0.0100964074334811	0.954807306259675	0.180934396670566	0.305816108229212	-0.371455237602262	0.0305425982973859	-0.255664231204399	0.144459019919381	-0.0085255466740984	0.961833081364115
ZBTB33	blue	-0.0883108638584136	0.619437447885133	0.304894943029341	0.0795422298389564	0.257182618809538	0.142007516547167	-0.629046306573419	6.75396930370007e-05	0.0421635905572328	0.812840639914106	-0.10509200710012	0.554180511807806	0.258185065181386	0.140405782769078	0.153142002210272	0.387214567252765	-0.0107340686466666	0.951956250220937	-0.0416261071105279	0.815185104141371	-0.233405623533448	0.18401079188366	0.0444479106324674	0.802894640851039	0.298283716729295	0.0866253466129113	0.272909408944983	0.118379848573894	-0.321820983806283	0.0634456497342709	-0.478526358330658	0.00419957899544744	0.538525484811439	0.00101768497047143
ZBTB25	blue	-0.130169982747978	0.463097955532417	0.368117227116539	0.0321897920764222	0.111713798657296	0.529344799495622	-0.273531583543173	0.117509627445705	-0.00882443495516283	0.960496051057358	0.141894156133519	0.423425213211331	-0.0623779812276171	0.72599366126472	-0.0302284188868881	0.86524124461033	-0.0411662931801485	0.817192031782609	0.0297730559767571	0.867253181328908	-0.260230414128879	0.137178776020224	0.453739577689414	0.00703303870521633	-0.103640595799578	0.559695771350394	-0.0028182825158179	0.98737911074903	-0.378303677237502	0.027378527383741	-0.312217607985736	0.0722292713655301	0.329897255314056	0.0567290975717812
ZBTB20	blue	-0.103749998246597	0.559279168040832	0.261277052923546	0.135548687415777	0.338092173988545	0.0505025501095153	-0.32455523809016	0.0611051134326215	0.0790333390224016	0.656826897252074	0.131120967913312	0.459808328355991	0.203452188010555	0.248472973912239	-0.285115690134121	0.102166852119875	0.111139939228191	0.531475581933924	-0.158999126191839	0.369094553386977	-0.0940447510498826	0.596781889486964	-0.00800827958041413	0.964147234851595	0.0030102432269806	0.986519543855645	0.0235913996967871	0.894641643677414	-0.289536340137219	0.0967303676245916	-0.315903176661035	0.0687526118670827	0.139864762187036	0.430153368488678
ZBTB10	blue	-0.516488802182086	0.00176501532204526	0.728753987762392	1.02394034197578e-06	0.533300315482028	0.0011635422370191	-0.400543225029033	0.0189036135004141	-0.108340390891578	0.541929499829515	0.0924114191357911	0.603198839140552	0.424273912179702	0.0123916551274993	-0.421629407869345	0.0130075770693162	-0.20523244985478	0.244268128266197	-0.222722273677477	0.205484139846324	-0.60328592151501	0.000158912290648154	0.558019219446487	0.000605470143521646	-0.349175778827237	0.0429617477999294	0.0911296540910543	0.608255161581228	-0.706351310728031	3.04267185730718e-06	-0.544322042674949	0.000874936798486651	-0.154132421601569	0.384114801416042
ZBED1	blue	-0.333753763621455	0.0537271879699491	0.51866028675683	0.00167452221883275	0.725648059097954	1.19829621705373e-06	-0.548249639834188	0.000788547190750053	0.306037327032428	0.0783651069308672	-0.0217496306643044	0.902826424744342	0.388509981629936	0.0231666658150941	-0.403421605840981	0.0179870926977164	0.019731112121134	0.91180795567125	-0.384608067847015	0.0247087411054392	-0.417885836657551	0.0139233960503434	0.0333333158845507	0.85154562315099	0.51568086519363	0.00179976058842302	0.754987552502792	2.47883869045299e-07	-0.670281540516804	1.44587514129687e-05	-0.0909923032952393	0.608798049815582	0.299451707134004	0.0853399513432091
ZBBX	blue	0.0833623335864583	0.639271565671942	0.194239497533176	0.271000212634964	0.0801514382702636	0.652274892542504	-0.224977800817084	0.20081238745615	-0.12278690134363	0.489057175332483	0.225593005532776	0.19955106124937	-0.0396524584643691	0.823807395796944	0.0289885209107426	0.870721418882348	-0.139575094045552	0.431118515477658	-0.088498141786911	0.618691863548497	-0.200383410111951	0.255833774025205	0.33123242460469	0.0556751231234143	-0.0784995368407652	0.659004409285583	0.0854106389684379	0.631030945279788	-0.362172583573671	0.0353023835912097	-0.439090583731268	0.00937702963285582	0.120680890056512	0.496596308849104
YWHAH	blue	-0.233825985631544	0.183199563268133	0.304051897203685	0.0804196530866203	0.324159793470556	0.0614393403504379	-0.219335694266464	0.212638913272918	0.0259608210573792	0.884127792166385	-0.231909724713177	0.186918161445296	0.120170065119176	0.498433815572444	-0.221499867939463	0.208047221712276	-0.0191090080837204	0.914578264499854	0.156649320025112	0.376302880685189	-0.140929560906564	0.426615844033379	0.159817134565743	0.36660453115161	9.60690087612147e-05	0.999569764773634	0.0831846302668903	0.639988512251877	-0.291214688287266	0.0947250740800782	0.0130215182025037	0.94173386505097	-0.327679882230128	0.0585143392822245
YWHAE	blue	-0.372361092542473	0.0301076817129678	0.379136115812342	0.0270129925061237	0.263846806770868	0.131606910921168	-0.19970933375221	0.2574697406016	-0.148843333821057	0.400835693863389	-0.122363599086716	0.490567788813541	0.332463881044574	0.0547168433910896	-0.219107413467523	0.213127283057049	-0.224542106252116	0.201709015916973	0.00249108290396577	0.98884428571207	-0.49444004868323	0.00295507874865962	0.509798756611055	0.00207125578796624	-0.2763842032485	0.113580837749604	0.149264561297231	0.39948897780733	-0.504013342120594	0.00237249201679751	-0.362324758777399	0.0352197639904578	-0.125160280249035	0.480631832241742
YRDC	blue	-0.419884605469682	0.013427904709206	0.45074444174022	0.00746654251851397	0.492471159162785	0.00308920500147817	-0.392088032520041	0.0218233473984677	0.257322939652373	0.141782507765182	0.162535188065436	0.358402663296876	0.19542093120446	0.268039221619456	-0.217034807249076	0.217596577618325	0.125161216812576	0.480628522436584	-0.26073516048648	0.136390870541902	-0.487272339603485	0.00346904673066005	0.313594714912893	0.0709145347007183	0.154679507193748	0.382408777968862	0.502955410418439	0.00243152093270699	-0.623897496094069	8.06249385337947e-05	-0.213027547303782	0.226418655864124	0.0326337845102586	0.854627665691984
YLPM1	blue	-0.181828532907888	0.303391719542543	0.226772082896171	0.197149076987998	0.0378653952745626	0.831632087813399	-0.126958656600395	0.474298235551874	-0.00572223488515025	0.974377750339968	-0.114359159559377	0.519576195470214	-0.0636989694257668	0.720420753134673	0.090832277754479	0.609430820402812	-0.248573484792545	0.156317061307319	-0.160012089009888	0.366012564056674	-0.479249098234056	0.00413455030715894	0.410828428949059	0.0157975437527807	-0.160374572689532	0.36491341555304	0.188117872625663	0.28668336002971	-0.385902810991154	0.0241879316915968	-0.267456155654586	0.126214221213002	-0.0298133100735368	0.867075292867983
XYLT2	blue	0.251112533736282	0.151992805588421	-0.380737798264307	0.0263209519395851	-0.284751818389779	0.102624441947487	0.458240813503418	0.00642206815463869	0.0273037350116129	0.878177370679887	0.137302602187082	0.438731605226648	0.108289424320509	0.542120717623585	-0.0867409161113744	0.625702275879059	-0.232961520539053	0.184870584147088	-0.0889607033269975	0.616851931746684	0.29479660328586	0.0905516177696295	-0.167460145724292	0.343824143960643	0.0441109128948367	0.804360068790382	0.051775804244612	0.771200587818416	0.304746250880517	0.0796964447031766	0.39211217173833	0.0218145087895832	0.0403316911534383	0.820837687876237
XPNPEP2	blue	0.217884311390205	0.215757041342483	-0.481306576362043	0.00395416668546828	-0.170569560207437	0.334808438893804	0.589337541676675	0.000245104453763645	-0.115831188170577	0.514179030636004	-0.418617085126426	0.0137403680658029	-0.471477966682442	0.00488146930845323	-0.00201423870080771	0.990979620636577	0.124964404421354	0.481324315012357	-0.055996386706953	0.753106251609265	0.463428335815401	0.00577485069166575	-0.567830545251426	0.000460533032639118	0.150223515117256	0.39643276938213	-0.260027389542504	0.137496636740395	0.652388837715309	2.90331965865753e-05	0.552435207508681	0.000704857388458199	-0.303984921532628	0.0804896794990885
XPNPEP1	blue	-0.170860895152459	0.33397121884312	0.287483455332916	0.099226918569362	0.0559524844090664	0.75329382331243	0.0405287555324281	0.819976548224008	-0.0674215112642436	0.704793042368351	0.305540221890256	0.0788756585448529	0.117926512275023	0.506544757431543	-0.203514320501384	0.248325414852967	-0.433446635741827	0.0104422591442064	-0.264323012235713	0.130885842415117	-0.33068229992862	0.0561074909175323	0.338193334591007	0.0504292447517226	-0.117540410364545	0.50794723359466	0.373411406656435	0.0296097640773484	-0.337678067978976	0.0508035158439526	-0.0388730982028479	0.827217836222315	-0.00293774693384045	0.986844168028971
XBP1	blue	-0.260478390279203	0.136791270388642	0.597558081587377	0.000190322178161336	0.626330947641529	7.41806095407583e-05	-0.665305145055804	1.76342976702709e-05	0.099850824454604	0.574214886034729	0.3672073674322	0.0326511289109981	0.360441383734713	0.0362534251055462	-0.245903042680495	0.160960221395226	-0.07948005768155	0.655006750133654	-0.168688975924775	0.340243682936237	-0.473589534219522	0.00466784600513826	0.360863460581778	0.0360196609547749	0.103091637750256	0.561788358545326	0.532011808366145	0.0012022182779821	-0.816870646622853	3.8103679636571e-09	-0.346373363927129	0.0447768192276321	-0.11153975610087	0.529990594987036
WWC3	blue	0.425660194154239	0.0120787273531068	-0.630218812144086	6.48413541101961e-05	-0.480877277586381	0.00399123219081126	0.417056222993979	0.0141335205028548	-0.0840739379448546	0.636403807448445	-0.314501392515242	0.0700591712562313	-0.347450937299902	0.0440717452680849	0.507713665598145	0.00217573209084228	0.261710071598427	0.134878464489977	0.100202486908139	0.572860503128259	0.379465108053013	0.0268696376933982	-0.470816480508096	0.00495009859110013	0.0575748300592495	0.746371678423382	-0.525764735435117	0.00140619686555014	0.785570322455648	3.73392404853704e-08	0.372354890595865	0.0301106420556485	0.0783118813910027	0.659770558134186
WNT5A	blue	-0.407374950860083	0.0167889271088102	0.358452211743214	0.0373717400631783	0.408785772135171	0.0163778214160266	-0.266945233535175	0.126967462864901	0.137343383751277	0.43859433789605	0.182161751727772	0.302491339598594	0.317990212813276	0.0668427579617128	-0.323979469850659	0.0615922261314078	-0.141088112406518	0.426090482118851	-0.213023213168369	0.22642832715321	-0.492473842839077	0.00308901864626362	0.62212801544252	8.5622335982045e-05	-0.238714717937243	0.173949930133213	0.255033622810397	0.145486188612373	-0.622080151949514	8.57612963151246e-05	-0.253462678374148	0.148068163214995	0.102646044174217	0.563489571326144
WNT4	blue	-0.0913001478361143	0.607581559540184	0.375996631560771	0.0284128618246396	0.358066051443882	0.0375920456728705	-0.111899094056662	0.528657668768169	-0.0414581872159104	0.815917882859424	0.0106724448964668	0.95223175203729	0.325691037305089	0.0601531118059226	-0.376058466918089	0.0283847267724473	-0.285632486680136	0.101519609639675	-0.285169119550426	0.102099791902912	-0.232665910911267	0.185444456883866	0.106604734203506	0.548459356637875	0.129768026204627	0.464492141056676	0.364845919672703	0.0338736752047916	-0.453028176195798	0.00713400612149782	-0.118401151810437	0.504823337895242	0.0236735627427009	0.894276755389713
WNT2B	blue	0.373179197953885	0.0297192616665025	-0.535342408554364	0.0011044853971695	-0.400517049702287	0.0189121231560951	0.424186822677844	0.0124115400299081	-0.0961670566321889	0.588488407959844	-0.320096567994234	0.0649576425917224	-0.137753693909752	0.437214576811602	0.117131452334573	0.509434845182856	-0.0385439951048997	0.828658910556362	-0.0375820513370671	0.832874196001078	0.327075184813255	0.0590088193548995	-0.410305931023688	0.015944311089126	0.174799941482337	0.322777891200684	-0.186307636702404	0.291430580378235	0.587640668221668	0.00025802523845223	0.264295321922456	0.130927690926809	0.158332689520893	0.371130574312345
WNT2	blue	-0.180807695894386	0.306160635198487	0.396953959012052	0.0201006311657815	0.465905249746284	0.00548611040528255	-0.477156226318946	0.00432528312301635	0.114734816635756	0.518196215654837	0.254513628099313	0.146337181098158	0.188851642640621	0.284773343561211	-0.180233495888845	0.30772507922219	-0.0590447106240451	0.740116831139516	-0.0869279232347871	0.624954666792631	-0.230449758760938	0.18978669743461	0.364870674097089	0.0338606690651978	0.136292245302165	0.442139878012617	0.41857418090702	0.0137510506496045	-0.667210741397426	1.63504105838909e-05	-0.0727773969321598	0.682516377755503	0.139195636095407	0.432384640978482
WNT10B	blue	0.262336422692875	0.133913322294789	-0.32504742221869	0.0606911274626731	-0.3568043021935	0.0383192216042034	0.157072925139774	0.374997344337879	0.0302929947072066	0.864955995332344	-0.0612772071755424	0.730648130955062	-0.262853477760696	0.133120434060023	0.51231600961589	0.00195098124380547	0.320823284863556	0.0643170334956586	0.331520693090117	0.0554496174172066	0.419809729968882	0.0134461950871233	-0.192430274644465	0.275575823638051	0.317782577672554	0.0670308818229736	-0.0634485884555262	0.721475970138767	0.356773962426836	0.0383368462689113	0.362092169813098	0.0353461057083779	0.32263152837214	0.0627445848181178
WLS	blue	-0.238377013344094	0.174577984636978	0.378349353452416	0.0273583655690337	0.377733049972299	0.0276314364901756	-0.294122284998813	0.091326337348803	-0.164052932199213	0.353871013085681	0.154782161789819	0.382089155048128	0.433942403001339	0.0103447574264659	-0.280163209649115	0.108528906869977	-0.0878031432500296	0.621460641636917	-0.0669506502646825	0.706763389935057	-0.316729432467961	0.0679914617366074	0.240321000115617	0.170984602496707	-0.10585512865877	0.551290901392715	0.293219633502504	0.0923713148839254	-0.487182260527355	0.00347596950709516	-0.44579057056293	0.00823360074852035	-0.05332362508414	0.764550492126883
WISP2	blue	0.499012605824867	0.0026629299615841	-0.739642180286113	5.79975477298759e-07	-0.529281446232343	0.0012879264720557	0.550941835586387	0.000733769268251579	0.0168841803356362	0.924493572085609	-0.321461043391926	0.0637589421006165	-0.335806346492939	0.0521817397335874	0.30756074358142	0.0768164206339833	0.115676087851697	0.514746391346856	-0.0347991721616661	0.845094304286043	0.57285984246346	0.000398929394079477	-0.680781433231826	9.39284090326664e-06	0.230455617508405	0.18977512482965	-0.385330506210288	0.0244170125369225	0.858885179387594	8.10596308723144e-11	0.641216281856831	4.38716066865968e-05	-0.00412535727273241	0.981526580668024
WISP1	blue	0.017662388215686	0.921024015285832	-0.378196157966076	0.027426035347513	-0.243645761706507	0.164961703348483	0.24638770608567	0.160110243324264	0.0984632431733048	0.579573011477209	-0.247480740107779	0.158205204790969	-0.129490040236299	0.465457634109774	0.284154235189423	0.103379302963679	0.25132422029468	0.151636239238831	0.205763949516984	0.243022043795798	0.0224664519893625	0.899639670906528	-0.0134578407385267	0.939784971080112	-0.151900487801847	0.391120641998032	-0.38157182669179	0.0259664073389405	0.387895282776076	0.023404181915141	0.297936249476135	0.087010598709916	0.17797470911981	0.313928071502497
WIPI1	blue	-0.532785338769333	0.00117886659813517	0.64139627974039	4.35864446659843e-05	0.594745522996969	0.000207688408454331	-0.503992515977341	0.00237364188599076	0.221155164898122	0.208773950509702	0.414388465051964	0.0148273491432486	0.266461726260796	0.12768335016913	-0.332817252454955	0.0544442930232047	-0.032564172309538	0.854934484182261	-0.296952477325611	0.0881084921302226	-0.538305917438535	0.00102347341445924	0.41096976243121	0.0157580387165314	-0.056023925218446	0.752988600942754	0.439082256353483	0.0093785306076112	-0.751015520652645	3.10688083339443e-07	-0.272027727673058	0.119621264255446	-0.249061697456083	0.155478763972624
WIF1	blue	0.316475324805512	0.0682248408543675	-0.27707836964698	0.112639870861487	-0.309716933202263	0.0746651907511051	0.41339014973137	0.0150942311883006	-0.148623971312228	0.401538049719706	-0.158967573282918	0.369190800772654	-0.22828280218188	0.194101033301028	-0.0907199340164942	0.609875214605174	0.0368513744833474	0.836079125495253	0.117921741430029	0.506562075205589	0.513732468246875	0.00188602239244016	-0.293981546894027	0.0914886683077761	-0.149063604169009	0.400131138861364	-0.376867056721593	0.0280189169510985	0.440645776064226	0.00910026488213484	0.0856817597425932	0.629943426796309	-0.0860814945701225	0.628341404928341
WFDC2	blue	-0.127559919227046	0.472190468321874	0.420269070909989	0.0133343178333224	0.386625819205875	0.0239010660708278	-0.58638617871224	0.000267964534712149	0.053887406976217	0.762132320169474	0.371400963364905	0.0305688185275035	0.214331202936592	0.223522376337288	-0.154554077618721	0.382799524309984	-0.163360169410453	0.355935156066087	-0.126928101703739	0.474405479080247	-0.32139173577573	0.0638194069213771	0.419098250968579	0.0136210411619491	0.145313510114109	0.412222613036577	0.569737254103016	0.000436249348454485	-0.771069762658852	9.49653668809838e-08	-0.303803042877104	0.0806800806135467	0.115398458893586	0.515762737701013
WFDC1	blue	0.401425460682902	0.0186186551962366	-0.381546013432821	0.0259773212807315	-0.313725433520086	0.0707907137679846	0.0277396229171643	0.876247353271264	-0.292860471832053	0.092789640628698	0.0110631637789469	0.950485055190522	-0.087674449215643	0.621973902857928	0.507752296370647	0.00217375542298506	-0.044179963433044	0.804059750397788	0.565973497871932	0.000485330049888577	0.311850365011287	0.0725830709934582	-0.0891017082464098	0.61629151087256	-0.108310919901617	0.54204006599915	-0.181932048834466	0.303111831055182	0.328707839474605	0.0576812705977334	-0.14168324383757	0.424121717993514	0.00371821246094865	0.983349516142951
WDR77	blue	-0.271544346156601	0.120305977460101	0.432413288665045	0.0106479892072769	0.269212892274711	0.123649577111764	-0.380004538381639	0.0266359401755142	-0.0326982177727325	0.854343692226808	0.250731882962834	0.152635504896555	0.224982216447033	0.200803314601749	-0.152713455677924	0.388560300169333	-0.387001934962596	0.0237529500602003	-0.147027289380262	0.40667146441551	-0.582233831254187	0.000303344261435686	0.687737965344241	6.98975635975262e-06	-0.0535404833121665	0.763620084207745	0.581179232965972	0.000312967621967835	-0.772127526531667	8.8918478006733e-08	-0.477683174507636	0.00427655880150031	0.14961308291828	0.398376673440993
WDR73	blue	-0.341036775598642	0.0484032523960125	0.608412933794401	0.000134822378533086	0.19868740262842	0.259963095332294	-0.415942937210072	0.0144196730757552	-0.0995542910035219	0.575358067319846	0.0826887027638806	0.641991030966139	0.306214408939362	0.0781838549255034	-0.164136574149615	0.353622283427998	-0.49874690780547	0.00267919078493248	-0.167897459329047	0.342547320307285	-0.529955950673981	0.00126626891862022	0.478650155049021	0.00418837809854525	0.0807302497836301	0.649923258786478	0.442584064178836	0.00876506661120963	-0.679030084684085	1.01057077091972e-05	-0.42381503120746	0.0124967329327297	0.394435438897844	0.0209776072149488
WDR55	blue	-0.303792267112404	0.0806913722252884	0.456607762393657	0.00663825509936326	0.484847818334602	0.0036595978486031	-0.509483686842781	0.00208675628261898	0.32282594305764	0.0625773397325826	0.365457861903376	0.0335533464255546	0.372137005758767	0.0302147951109499	-0.178127840970536	0.31350508938859	-0.0476211194691868	0.789129003294687	-0.228261406881948	0.194143969428183	-0.45070768971454	0.00747200034882644	0.382634483970443	0.0255203762247394	0.220795682301713	0.209533702412825	0.563096827029489	0.000526083926793041	-0.753412506563138	2.71242223493756e-07	-0.109889653753525	0.536132273387792	0.254171266835667	0.146899445340533
WDR45B	blue	-0.423984591526547	0.0124578186752443	0.507627379548872	0.00218015285710614	0.476079351786642	0.0044263478195962	-0.455913418483139	0.00673204326249374	0.0340148106581017	0.848545122014701	0.40238654371317	0.0183123098398434	0.305744319484889	0.0786657293909902	-0.252922579729575	0.14896351217375	-0.216607368201279	0.218526212906838	-0.119570501274878	0.500594911639431	-0.446547555885264	0.00811221809549063	0.483111970423651	0.00380152651136912	-0.109911023892051	0.536052516296108	0.476881127302279	0.0043509099358931	-0.709688536544505	2.60360613738073e-06	-0.41692809964244	0.0141662077725711	-0.136994260142026	0.439770219160781
WBP1L	blue	0.200165699316647	0.256361399009029	-0.447464755764064	0.00796719064310095	-0.288803842051008	0.0976156226032632	0.474735454507216	0.00455532401980193	-0.0537410648033554	0.762759799212062	-0.244967218094067	0.162610597529052	-0.480936616355538	0.00398609109098367	0.0343954450997519	0.846870162119061	0.173542937619701	0.326324230967609	-0.209246118098781	0.234963507055306	0.376116311734263	0.0283584281009518	-0.64454143089375	3.88661710719314e-05	0.150490685491148	0.395583691342098	-0.297308652729912	0.0877097776612592	0.716793911870361	1.85492295346168e-06	0.505360029653714	0.00229916026845975	-0.107206234511767	0.546192219340853
WARS2	blue	-0.32104092543617	0.0641261501620673	0.297272454105228	0.0877502362249392	0.226944053855918	0.196800433890533	-0.312362685509315	0.0720898756076516	0.0458116599946561	0.796971189089828	0.265968450996739	0.128416775829144	0.454132055151939	0.00697785994130388	-0.102422768209497	0.564342895441128	-0.19532202241669	0.268286298576683	0.0122010394006232	0.945399536306619	-0.447807676436178	0.00791353858872561	0.547982905284373	0.000794166160956392	-0.190292422336192	0.28104687224284	0.245343857012384	0.161944919686364	-0.524504445019395	0.00145084315957939	-0.407406101628596	0.0167797577357006	0.166735346708191	0.345946700312226
VWF	blue	0.449420819218763	0.00766526496880817	-0.617682722691824	9.94271551019783e-05	-0.305120405404956	0.0793088340950983	0.49842133225978	0.00269923380866346	-0.0567706787834707	0.74980039354826	-0.264177843923657	0.131105345904723	-0.482510822357678	0.00385177569126664	0.219085617069423	0.21317395320404	0.243466295571648	0.165282874885229	-0.0871517010237875	0.624060540273765	0.504893598961837	0.00232433219123671	-0.676168957761922	1.13765932326735e-05	0.320975490574606	0.0641834934349238	-0.194236151925758	0.271008627809697	0.735639515483625	7.17042713611524e-07	0.595509335312286	0.0002028375070355	0.00555407571971803	0.975130474950762
VTCN1	blue	0.143110585164814	0.419420608276361	0.257991312346292	0.140714329761619	-0.039047164850816	0.826455858044308	-0.196395944811716	0.265611577958171	-0.162084271312074	0.359755667630741	0.384654921174636	0.0246897344724419	-0.0670167817597903	0.706486545217869	0.058646893755374	0.741808083189373	-0.200238411157205	0.256185100936602	0.160610044727311	0.364200453856761	0.0236734990949876	0.894277038042677	0.400001544436477	0.0190803659091503	-0.12085719556624	0.495962913289231	0.127049699021453	0.473978764256784	-0.422258402673655	0.0128587925358401	-0.230050748007271	0.190576016504344	-0.0419825491034701	0.813630152428645
VSTM4	blue	0.285247281108086	0.102001750023265	-0.379326240347506	0.0269300713473706	-0.429645618875497	0.0112159780896725	0.482462827588817	0.00385581214882152	-0.126304855103252	0.476595755213121	-0.0335112758116038	0.850761897822146	-0.27700865886528	0.112734101132981	0.220330007628185	0.210520718194449	-0.178480205035734	0.312533143470924	-0.045857187220919	0.796773631362771	0.146802213133688	0.407398081982367	-0.17893541739125	0.31128030662477	-0.041561989637507	0.815464885611182	-0.238046211551055	0.175194762654759	0.465916325398142	0.00548484767040094	0.132165274365057	0.456210285058603	0.0329142200873714	0.853391847402155
VSNL1	blue	0.341055523990294	0.0483901132376638	-0.440090941593729	0.00919819692320648	-0.24302198887239	0.166079930857013	0.221418481938997	0.208218648067117	-0.0163284937227097	0.926971882564129	-0.355325750982817	0.039185786602729	-0.106590760864807	0.548512076617906	0.22623915244407	0.198232240149289	0.0935816957098743	0.598598111075057	-0.0320219892514812	0.857324888720771	0.39054660942753	0.0223939158502418	-0.52752367477014	0.00134590216177056	0.329032021089693	0.057420505903418	-0.233802816685578	0.183244209648063	0.555378861834683	0.000650801512770699	0.269083967012706	0.123836466537138	0.35729535286823	0.038034876259461
VPREB1	blue	0.163432409194637	0.355719574795248	-0.293929478029822	0.0915487818000852	-0.317062262194176	0.0676867282146123	0.307754031822551	0.076621636461082	-0.288429521620994	0.09807037785851	-0.00744454755526135	0.966669590410206	-0.135884113349512	0.443520723525979	0.285942249476321	0.101133151689933	-0.054561687889013	0.759243099258724	0.0406860349585602	0.8192894106515	0.259180019918163	0.138829140646428	-0.157366208216681	0.374095019624894	0.0536548252773083	0.763129642531158	-0.154580852447158	0.382716094077437	0.36047096542687	0.0362370014931244	0.146772738467774	0.407493290107741	0.175616429782689	0.320487235330995
VNN1	blue	-0.378359292327976	0.0273539800925287	0.582220324505051	0.000303465826845833	0.61658961292563	0.000103114106679365	-0.521782727858685	0.001551523727677	0.352520044338039	0.040873714451609	0.27421072048306	0.116565200696698	0.244355600562533	0.163695763690155	-0.502982838278196	0.00242997455348499	0.0626305179722034	0.724927195358489	-0.334237657412336	0.053359613806827	-0.366685829691352	0.0329179913309752	0.207538919440877	0.238891547517711	0.147344538151461	0.405648536180496	0.386338326125743	0.0240147955420418	-0.658189890060072	2.32761347228619e-05	-0.101990018103572	0.56599847974561	-0.0690646609118008	0.697932013682598
VLDLR	blue	0.0809464488051609	0.649045720630961	-0.361267218875675	0.0357971887308192	-0.404443660813667	0.0176707016573255	0.37605753274561	0.0283851516503548	0.108137419234031	0.54269120475206	0.0380188053935261	0.830959743494338	-0.16773703938526	0.343015362454831	0.104320391534053	0.557109441578538	-0.0611400931543617	0.731228564421538	-0.222259963019047	0.20645090882978	-0.0284895917504258	0.872928298960101	-0.145932360502706	0.41021316177726	-0.0595441547384307	0.737995221330169	-0.18003966930171	0.308254307142067	0.413059410818191	0.0151835315964492	0.16602149772409	0.348044941114831	0.213056441218737	0.226354188491102
VIPR2	blue	0.403007220941912	0.018116709866304	-0.357369272595007	0.0379922209763293	-0.212768084650675	0.226998121273481	0.295327453075682	0.089945277065046	-0.324547080195636	0.0611119939124989	-0.12850347608459	0.468892697210449	-0.337739455484196	0.0507588102998149	0.262374313375935	0.133855100260748	0.183034158490145	0.300142061994354	0.230318502349077	0.190046094010269	0.617940366265755	9.85755752834828e-05	-0.493798061283799	0.00299824600505391	0.106103203558443	0.550353071090241	-0.398484390071105	0.019582753378277	0.593561053662824	0.000215416014402324	0.486839213655716	0.00350244307520851	-0.209647167810982	0.234047097896931
VIM	blue	0.209128633957658	0.235232418876654	-0.519756367050839	0.00163040710294019	-0.627158977726721	7.20958474294962e-05	0.632686608453093	5.94766688035121e-05	-0.261669916366692	0.134940513664887	-0.290358779496402	0.0957437147497694	-0.431811959370776	0.0107692798120928	0.260848220598581	0.136214841321177	-0.02493807237536	0.888663765151876	0.241923600030461	0.168062170463859	0.256011187907768	0.143896140066207	-0.0641514549578389	0.718515064223894	-0.305667593571436	0.0787445967178563	-0.457460742052881	0.00652457159105937	0.571015403140198	0.000420614281630605	0.143857129116113	0.416973451527741	-0.211404868547086	0.230059169179941
VGLL4	blue	-0.111599026803545	0.529770624644353	-0.152191143554309	0.390204139484322	-0.136227493857501	0.442358797102876	0.33902863552818	0.049827188321091	0.0210339260583206	0.906009702109672	-0.241102702865567	0.169554629459719	-0.0336355229203581	0.850214803834226	-0.0511783543956197	0.773771803765794	0.00961113069424229	0.9569774048474	-0.242815367585084	0.166451531495222	-0.0987687534493305	0.578391372160641	-0.229604917059619	0.191460673700033	-0.0747370484444837	0.674429819166066	-0.220327261961587	0.2105265472242	0.319220668012449	0.065736405933848	0.16554355797348	0.349454061694704	0.0713247108999485	0.688533470677803
VGLL3	blue	0.233173910785384	0.18445903996396	-0.512833532479742	0.00192702455239757	-0.523419406375803	0.00149027194817736	0.480956516732507	0.00398436820775859	-0.0883127910575435	0.619429773487237	-0.321295447976312	0.0639034844052534	-0.409402649300217	0.0162007303501862	0.233320124819428	0.184176099566301	0.275297895700231	0.115065178091159	0.269568998764784	0.123134456000567	0.568536566804613	0.000451404800979876	-0.287137322382438	0.0996526358334941	-0.302475906157516	0.0820799636220157	-0.787085689926356	3.37299848472668e-08	0.745244089954071	4.28200087747985e-07	0.260056598782673	0.137450872703544	-0.193953121472072	0.271721148949896
VDAC1	blue	-0.458126393900886	0.0064370163401487	0.471213276899674	0.00490883196220967	0.371681202084962	0.0304336309780718	-0.241688183354074	0.16848921359853	0.162512828945985	0.358469681351717	0.187511253318981	0.288268605657986	0.25567150212544	0.144447207595787	-0.313517127319764	0.0709881081147257	-0.149572614304383	0.398505737512969	-0.0480741837901256	0.787168573726305	-0.537777919642665	0.00103751183085818	0.723965169895972	1.30372309270007e-06	-0.260164851984787	0.137281362816639	0.359580800192943	0.036733866743472	-0.709622172152262	2.61174181654066e-06	-0.391336026300649	0.022100184774199	-0.177933122117918	0.314043005170264
VCX2	blue	0.274855033076155	0.115674460018751	-0.476206060510738	0.00441435146272587	-0.214615100315346	0.222895014135432	0.199228809589549	0.258640170675091	-0.0280380732980819	0.874926282874609	-0.202847127770563	0.249912990731015	-0.495165292403349	0.00290696342893251	0.301541582827618	0.0830766971240552	0.370501695332534	0.0310059457826348	0.190205360755313	0.281271151587728	0.357774281214091	0.0377591981579934	-0.410940935927818	0.0157660894777912	0.210913725207335	0.231168828482326	-0.0990104767114993	0.577457210457247	0.477304160008645	0.00431155630237779	0.299803015434342	0.0849562162862297	-0.118458658917106	0.504614971107088
VCAN	blue	-0.258216790308661	0.140355308463347	0.52982810877266	0.0012703490295107	0.361918103844595	0.035440898545433	-0.292488036068604	0.0932249546634788	-0.122838426166059	0.488873464818837	-0.128302483543769	0.469594155775323	0.0202643889354227	0.909434016842295	-0.256688420843419	0.142802057492698	-0.0706114750130192	0.691494638735355	0.0425146923418008	0.811310019831282	-0.0955880641106456	0.590745944206176	0.356711539779481	0.0383731288229208	-0.191439825961729	0.278101848375061	-0.0404777748800087	0.82019930570222	-0.491553104490393	0.00315353024545306	-0.196461320099231	0.265449320352434	-0.219477245037824	0.212336475134001
VCAM1	blue	0.35199946680781	0.0411932532918505	-0.734599801815367	7.5720001825868e-07	-0.476428216565455	0.0043933861464509	0.61089435878605	0.000124383710453569	-0.0226838582953681	0.898673455518616	-0.422174091776936	0.0128786521508015	-0.422097094608856	0.0128968115601193	0.212069469895408	0.228563360154117	0.219498688687106	0.212290684336581	-0.00405353730478758	0.98184813838419	0.48572422215042	0.00358969868872689	-0.55487635509843	0.000659761123260501	0.00970443726188559	0.956560125164666	-0.502049260886236	0.00248309372198463	0.859343126971701	7.72174866172903e-11	0.578299120948088	0.000340648881152779	-0.175012881968384	0.322179509634107
VAV3	blue	-0.438699762529992	0.00944769372468405	0.712907723736011	2.23563560018371e-06	0.436001503451941	0.00994800718638411	-0.455817474785821	0.00674509151414684	0.162787034813608	0.357648309401398	0.0319953084682126	0.857442552680663	0.252058116669862	0.150404755787785	-0.2134003251902	0.225587880553163	-0.165937338020717	0.348292821213846	-0.285343632638588	0.101880989765727	-0.321235228171305	0.0639561119467724	0.318002682026446	0.0668314736551863	0.18813765647333	0.286631754534413	0.312829717325061	0.0716425585365471	-0.648282015751535	3.38559610905552e-05	-0.0354435382204868	0.842261513123093	0.244151565781647	0.164058926906677
VAPB	blue	-0.152727734520596	0.388515417753688	0.415536665214006	0.0145253028247075	0.165288631066037	0.350207076643392	-0.0086166380037982	0.961425587453234	-0.0904749923175821	0.610844596813736	0.233669957934778	0.183500375654391	0.3733772312886	0.0296258586517338	-0.301896791998445	0.0826966668383229	-0.513355066575563	0.00190314259052511	-0.324362826140919	0.0612675590817022	-0.519122842515551	0.00165577942294307	0.316060685038008	0.0686070026482668	-0.124300268478956	0.483676088647349	0.285812760044212	0.101294565878283	-0.396714852884487	0.0201825598162344	-0.235797299945284	0.179428915168378	-0.152056779820674	0.390627663753555
VAMP2	blue	0.428798435219669	0.0113948764553153	-0.515721442491257	0.00179800140533354	-0.355096242861666	0.0393217083408315	0.365409914215867	0.0335783558466236	-0.123732864472174	0.485690017165733	-0.324737724604728	0.060951361403388	-0.0715848486346836	0.68745457468698	0.221155440800146	0.208773368132897	0.0659026592083603	0.711155480167638	0.0886087478881146	0.618251697824531	0.370738255662791	0.0308904636233883	-0.642857130775957	4.133321895185e-05	0.228330772609413	0.194004790279661	-0.147569579364	0.404923807750761	0.655668326054281	2.56378778181903e-05	0.143703214437564	0.417477323703917	0.0174191676235395	0.922108237570001
VAMP1	blue	0.578188159213194	0.000341757625373819	-0.494132652132245	0.0029756802936222	-0.680415599353576	9.53785936963484e-06	0.429849513864813	0.0111732781680391	-0.117819266338301	0.506934122888428	-0.187770140241637	0.28759138338433	-0.333180176371341	0.054165498338843	0.439821611008945	0.00924605742248682	0.0670410421787698	0.706384993666287	0.444614666111768	0.00842522364142244	0.609073060339713	0.000131971441715684	-0.276647423560774	0.113223342097701	-0.151036083725682	0.393853645814356	-0.625465274758086	7.641797173167e-05	0.698094462202576	4.43411769425506e-06	0.190950418271098	0.279355548002567	-0.00776942513219947	0.965215921905779
USP13	blue	0.033549134627763	0.850595187845398	-0.228093086372634	0.19448198685667	-0.385116233786295	0.0245032401710831	0.287183615283105	0.0995956188666545	-0.195875729559958	0.266905038926016	-0.340949954837785	0.0484641349017902	-0.0347828785562311	0.845165959854297	0.346222028721973	0.044876561545821	-0.209571765130512	0.23421921065666	0.149337130203327	0.399257228117237	0.0078862754505477	0.964693100471229	0.175784570119485	0.320016777526422	-0.070080859713039	0.693700535321441	-0.0841358366084069	0.636154600810922	0.22493619535482	0.200897888745614	-0.0539576277578671	0.761831283655514	0.400812927940457	0.0188161179528918
UROD	blue	0.441518054769052	0.00894809337051941	-0.528892778195652	0.00130055331245358	-0.279431225908573	0.109493988152524	0.34001802333629	0.0491215091829117	0.194154468844735	0.271214137387296	0.0308699234600111	0.862408288900376	-0.02948948495794	0.868506502071391	0.118010080565231	0.506241459503293	0.161792620179001	0.360632409867056	0.0860671741966399	0.628398768130726	0.535150752514354	0.00110991360493315	-0.670674121133887	1.42317988104643e-05	0.431712318086295	0.0107894903393371	-0.0231577444700607	0.89656786817693	0.588802900839315	0.000249111724226476	0.730480287766847	9.37387196782262e-07	0.0973193398324939	0.584006899444508
URB2	blue	0.0201626050128365	0.909887060040854	0.193903725812554	0.27184562618922	0.0953490318869366	0.591679054304127	-0.261878572996704	0.134618319507837	-0.387200617192347	0.0236750145958903	0.149370901413265	0.39914940561608	0.132711040316167	0.454335924720175	0.293852161455664	0.0916380995195812	-0.284756933865687	0.102617998201016	-0.0281808842304345	0.874294257134653	-0.306810951121254	0.0775756547434671	0.318130481959816	0.066715904173732	0.0941622973149944	0.596321223326158	0.349729256198754	0.0426103716975369	-0.343474206011694	0.0467188295286376	-0.272111500479832	0.119502895615793	0.27215941272211	0.119435236238774
URB1	blue	-0.219135816351299	0.21306647773294	0.546369728873885	0.000828908637628072	0.326693250300984	0.0593228368307701	-0.288071565860083	0.0985067573448095	-0.219569640836767	0.212139221440521	0.207781653834219	0.238330374040862	-0.0245287430784033	0.890480154967447	-0.277969117499312	0.111441016366281	-0.238192938616483	0.174921000130526	-0.399152108459739	0.0193603079802145	-0.493853516167152	0.0029944957396631	0.358153326423439	0.0375421632585591	-0.220775167829157	0.209577116340187	0.214209735466045	0.223791164602532	-0.505162029592486	0.00230981659039556	-0.518923426909563	0.00166383711621502	-0.217321545953612	0.21697447040802
UQCR10	blue	-0.189891924167182	0.282079553131743	0.182332224706679	0.302031365099004	0.104955073930774	0.554699764148417	-0.13922097621261	0.432300025570529	0.0947698137329595	0.593942817199126	-0.0654880896055428	0.712895458121347	0.0626384710246441	0.724893617756135	-0.146319685665044	0.408958315210737	-0.254528103490783	0.146313442574104	0.00605703992719403	0.972879140325043	-0.309103561244515	0.075272325394382	0.311791235394038	0.0726401621143168	0.0111355577043331	0.95016144499097	0.439369325605153	0.00932690512364986	-0.393576162688783	0.0212839820921366	-0.139713756068293	0.430656357540242	-0.0215475959222313	0.903724876856105
UPK1B	blue	-0.370460615873224	0.031026035528791	0.543529537384689	0.000893347023794508	0.390884019638253	0.0222679773022387	-0.492125989326245	0.00311325515200077	0.234299165908147	0.182289426894588	0.440708234124437	0.00908929629560448	0.251142558025662	0.151942195505758	-0.200941969417085	0.254483386245154	-0.123869655649223	0.485204099327749	-0.29464243183366	0.0907282988600148	-0.359751126960861	0.0366383701599659	0.352283449109307	0.0410186916281328	0.0831955007670347	0.639944645862879	0.40698661011525	0.0169035888770845	-0.671554584333152	1.37345004312144e-05	-0.235290345825977	0.180393305058992	-0.012865750743121	0.942429702660278
UNC13B	blue	-0.0719926145802681	0.685764624517871	0.369121250555376	0.0316868957562196	0.25358892751547	0.147859439261014	-0.427268090644572	0.0117241497973363	-0.0126954283251896	0.943190607419172	0.183122940465153	0.299903634860363	0.230002821855793	0.190670978105649	0.122912935543012	0.488607866064788	-0.22383615676106	0.203167702964567	0.0394658627082157	0.824623643264327	-0.359463889193459	0.0367995316104311	0.474215086547687	0.00460612760182509	0.0304695561413361	0.864176160227551	0.402537336000933	0.0182646281402665	-0.598139188707767	0.000186900329667989	-0.343242626170194	0.0468768188603668	0.154563579837483	0.382769914228717
UGT8	blue	-0.261328472832548	0.135468972184977	0.550760122967034	0.000737357792949498	0.476566022371187	0.00438042434145462	-0.543846742318265	0.000885937619238965	0.190114675618789	0.281504888524911	0.422112284507266	0.0128932273898873	0.396253824339636	0.0203413122100312	-0.245438299907059	0.161778307311017	-0.153132646319057	0.387243917932741	-0.0991817891779785	0.576795567647809	-0.392215406185728	0.0217767427993036	0.55057358301357	0.000741057771936521	-0.00374968631217495	0.983208593189478	0.463816774874286	0.0057287252780412	-0.831067213906218	1.1680837431429e-09	-0.447769942389422	0.00791942719270833	0.129173624677063	0.466557890813028
UGT2B28	blue	-0.147833083212997	0.404076150936406	0.500577740678443	0.00256887393256626	0.336489568861342	0.0516752470169756	-0.618838972825528	9.56564538370013e-05	-0.0417423577436393	0.814677892910992	0.512874016723325	0.00192516137957172	0.284752024652674	0.102624182121002	-0.12237200511104	0.49053776751118	-0.274315132406755	0.11642050749138	-0.139658904771873	0.430839143155308	-0.398727474442722	0.0195015269296415	0.487062129726544	0.00348522044011137	0.034443078849942	0.846660598765906	0.499610207613251	0.00262666979075615	-0.744999392212906	4.33982817957908e-07	-0.538156715990329	0.00102742332961996	0.257731880906542	0.141128245342957
UGGT1	blue	-0.170091782226835	0.336184231972033	0.340069656472044	0.0490849023137922	0.425173886518441	0.0121877344826715	-0.326885592767223	0.0591645328311356	0.100301532886043	0.572479300967655	0.0563231632481005	0.751710541983148	0.130724555382673	0.461178073648284	-0.140291057065753	0.428735169101623	-0.14802137885129	0.403471048926773	-0.312228221112721	0.0722190667691204	-0.319602762608609	0.0653957893096916	0.419201974496337	0.01359543268955	0.171202579511771	0.332990947505398	0.431592985272786	0.0108137371772597	-0.626251998241928	7.43821872419321e-05	-0.0435964669271655	0.806598388245082	0.290904466946448	0.0950933173261913
UGCG	blue	0.0145471358233736	0.934921009062101	0.222789191165595	0.205344464152901	0.246685586204074	0.159589442082698	-0.218320872380548	0.214815862278942	0.175834839944331	0.319876205760572	-0.10597346518933	0.550843444866791	-0.0309286346444556	0.862149097370465	0.0157362981731879	0.929613761794493	0.0971849488054043	0.584528798485357	-0.131412883756192	0.45880104417767	-0.0211528386374763	0.905480707364277	0.12286297044769	0.488785965225869	0.153890915169974	0.384869320039089	0.186343773262223	0.291335325431829	-0.3029983639777	0.0815266464550123	0.113721579897977	0.521922475909367	0.0679688600775092	0.70250499566423
UCHL1	blue	0.251175601838632	0.151886509722076	-0.441386845926678	0.00897084397405593	-0.334462599336989	0.0531894261823297	0.51595413320974	0.00178794236840957	-0.184674845225962	0.295755370389261	-0.278706656037045	0.110455641862359	-0.2030852687515	0.249345564658718	0.0722095226850376	0.684866276763908	-0.0573333737253333	0.747400693550412	-0.0831996509176555	0.639927898824295	0.207133950372693	0.239829763012109	-0.428978231505565	0.0113567089880766	0.193882835543702	0.27189828092574	-0.13247789694221	0.455136118354587	0.63693309943488	5.11735590140623e-05	0.325838672231896	0.0600302321031278	0.229992046731892	0.190692332665107
UBFD1	blue	-0.418171912248486	0.0138515502438469	0.459610045188663	0.00624548013954918	0.517470318733091	0.001723595765028	-0.204020646435633	0.247125112554145	0.290994690199879	0.0949861068656973	0.32896717107781	0.0574725950450641	0.339795855159735	0.0492792709131535	-0.390862110661323	0.0222761370040464	-0.173887586971276	0.325349494134434	-0.250025435232684	0.153833500938141	-0.536564954603654	0.00107040604178908	0.513087598616842	0.00191535790925842	0.070126396009667	0.693511132593514	0.531646698961109	0.00121338089940645	-0.72054950017821	1.54421425289058e-06	-0.0550645219800247	0.757090588206828	0.0835222357453376	0.638626712300714
UBE2H	blue	-0.380572632129013	0.0263916340630908	0.580492378272051	0.000319380556309936	0.608996627588312	0.000132298748332459	-0.706938201610761	2.96087344144035e-06	0.217801495119495	0.215935902997797	0.260085202833374	0.137406067695519	0.436479923289831	0.00985769489722343	-0.0989990543439658	0.577501338010725	-0.000676876840431325	0.996968683129574	-0.202396321823184	0.250989490634413	-0.577865822083152	0.000344996697508866	0.320674285112135	0.0644479721600552	0.248718598239851	0.156067550593357	0.532768060550295	0.00117938381466386	-0.770907903816089	9.5923327695456e-08	-0.299697927305321	0.0850708648133037	0.305033145367649	0.0793991015901649
UBAP1	blue	-0.160896157555507	0.363335278856555	0.391822077767579	0.0219209236293845	0.527039068355976	0.00136228315139517	-0.413668322712293	0.0150194649898155	0.226668553723569	0.197359172989618	0.0279717741406305	0.875219723054051	0.478051299661964	0.00424280176099248	-0.308351106566323	0.0760223612951812	0.0272284219963034	0.8785109106121	-0.393156408668142	0.0214349885858742	-0.345060112405851	0.0456483154981011	-0.243387427474359	0.165424158399476	0.477762717751659	0.00426924513001384	0.521338670662368	0.00156851809178545	-0.331804550626648	0.0552282709304577	-0.0745744411257254	0.675099477409201	0.286002081467747	0.101058634444168
TXNRD1	blue	-0.00316192771329963	0.985840337429604	-0.126647969328544	0.475389296538386	-0.235590465587244	0.179821938976408	0.273538010493681	0.117500663233661	-0.161081103251866	0.36277667478975	-0.244524974614231	0.163394731877499	-0.261422717873417	0.135322955546671	0.182960576553734	0.300339760051156	0.0206866227992732	0.907554942666108	0.231263370316129	0.188184331281165	0.0250180521458095	0.888308921377746	0.165097095177762	0.350773488543763	-0.448778989348938	0.00776323921635431	-0.546073951227051	0.000835422216251348	0.32854734767948	0.0578107130945026	0.0647331316684943	0.716067721856568	-0.118833848601088	0.503256598453532
TXNL4A	blue	-0.00101860518759237	0.995438304341306	0.181597481331264	0.304017031260854	0.195493098368026	0.267859039963812	-0.254212905431429	0.146830977850922	-0.0347004332069949	0.845528554425482	0.48929148310572	0.0033169737649007	0.0160958142940844	0.928009812889745	-0.122505548335057	0.4900609569927	-0.199066144045563	0.259037175186138	-0.103097095822904	0.561767535067464	-0.331801625332468	0.0552305484360434	0.390172126829049	0.0225343812180165	0.0772062891534065	0.66429128506825	0.562429526919399	0.000535960279782576	-0.516857695655641	0.00174934718100652	-0.236506224928938	0.178086440044838	0.0153524622215903	0.931326511860659
TXN	blue	-0.472330092688808	0.00479426955133121	0.688796896645363	6.67760173649933e-06	0.442574715132738	0.00876665783462719	-0.475071478222088	0.00452277526440552	-0.0945757838349082	0.59470198845098	0.348491519190796	0.0433993702178983	0.182011210482845	0.302897902488886	-0.237086590154476	0.176992726719522	-0.241929479725533	0.168051514677938	-0.00820576150887052	0.963263703735987	-0.506630215371464	0.00223181267192343	0.761526985425049	1.69322028686936e-07	-0.301379787900862	0.0832502437650821	0.300164792315991	0.0845624362952213	-0.830682860965733	1.20779055765121e-09	-0.495131265198586	0.00290920560934757	-0.14789730601016	0.403869708122176
TXK	blue	-0.20488390645648	0.245087592412362	0.493336870995223	0.00302959334484543	0.459441242976292	0.00626702299553451	-0.367134070880443	0.0326885267014223	-0.0641091826264026	0.718693028078006	0.112671603447639	0.525797640675049	0.34194489019401	0.04777010078685	-0.256830404014613	0.14257345391242	-0.239559526751842	0.172385818124975	-0.254965579109728	0.145597339260892	-0.393740559022392	0.021225081366351	0.311498553999365	0.0729232687576896	0.0465711165212333	0.793677284606063	0.291953567593313	0.0938523811958504	-0.62130170484443	8.80499672233641e-05	-0.382455341766327	0.0255951225750184	0.219677785074179	0.211908506924372
TWISTNB	blue	-0.0549824807361332	0.757441664930153	0.302618137363775	0.0819290450309557	0.436921201888257	0.00977501118578578	-0.515399617942717	0.0018119951724773	-0.176797180048181	0.317192587753458	-0.158281853600315	0.371286154302016	0.216021169747608	0.219805545704632	0.0425705871577095	0.811066410884553	0.00721143763771947	0.967712708717814	0.0206868479578185	0.907553940769912	-0.338895694583677	0.0499226218109365	0.172693259161548	0.328734999701659	0.281138848222379	0.10725255957124	0.355799840078233	0.0389062190553927	-0.461764983704834	0.00597598845074721	-0.412859731887704	0.0152376595054773	0.407903823323328	0.0166338176696215
TULP1	blue	0.371251343153502	0.0306411963107251	-0.355094320033975	0.0393228487057754	-0.32744369918454	0.0587070821797065	0.187835264965194	0.28742118465778	0.0159907744819936	0.928478410061171	0.105907521434157	0.551092771761474	-0.264198746770989	0.131073722765504	0.31596853425832	0.0686921624697655	0.205752279890879	0.243049357104575	0.190233582577012	0.281198436684668	0.318530788195278	0.0663549209205716	-0.362250600575375	0.0352600066269112	0.31046743198726	0.0739275121977262	-0.0921656829738572	0.604166826407016	0.390117677643784	0.0225548652298503	0.291758230126186	0.0940824956938884	0.237338694684186	0.176519116696901
TUFT1	blue	-0.202693050219468	0.250280573465196	0.471783075915189	0.00485009124639317	0.552779502005031	0.000698336436554044	-0.605075768028288	0.00015009709773748	0.103637934449107	0.55970590752906	0.395386501911079	0.0206427798603242	0.427376667301008	0.0117005263381773	-0.190506646629921	0.28049550131747	-0.0538799285961302	0.762164382007577	-0.408893487406426	0.0163467827483424	-0.520564321326606	0.00159854334018859	0.0335055574354204	0.850787079044642	0.387448824072477	0.0235779493219245	0.604821814612962	0.000151320575824876	-0.541737881621704	0.000936232297315553	-0.286920064718542	0.0999205539273611	0.329733086229342	0.0568597754967571
TUBBP5	blue	0.0749892405642837	0.673391713702347	0.416783345583227	0.0142032142881749	0.388193794942401	0.0232885884754443	-0.586606989705665	0.000266190681974307	0.123169875220201	0.487692538187646	0.340071089945071	0.049083886320881	0.29934558605035	0.0854561296639782	0.00366907831178377	0.983569513385976	-0.119214676613368	0.501879695672629	-0.00452617281543143	0.979732073311517	-0.326650778518518	0.0593578375258162	0.249516727453217	0.154700373512724	0.298801048832998	0.0860541891523724	0.470087768968627	0.00502666225100133	-0.657769677999975	2.36555018970439e-05	-0.227165992155433	0.196351125842246	0.274085306293281	0.116739176413125
TUBB6	blue	0.365747682079776	0.0334024995001075	-0.348924602255744	0.0431219749450684	-0.119119998131779	0.502221833048273	0.272787539133633	0.118550867123004	-0.176754469474492	0.3173113930722	-0.186669560143657	0.29047746036426	-0.219742652748681	0.211770201334854	0.206364541887191	0.241619102217321	0.236858177435895	0.177422606369256	0.251152286104465	0.151925800107307	0.427579783231034	0.0116564414926854	-0.520197963653044	0.00161292336967899	0.124972647473421	0.481295162806818	-0.285269521902079	0.101973865345975	0.577140128442107	0.00035238916128128	0.441834517173837	0.0088934229230682	-0.203028047839002	0.249481828419169
TUBB2A	blue	0.3834616326672	0.0251775792132988	-0.360982382654259	0.0359540182114292	-0.303861932886832	0.0806183930574683	0.416455769001828	0.0142872593789424	-0.118896684889862	0.503029279892507	0.26286023697651	0.133110091969393	-0.436005953720767	0.00994716387894964	0.156875272866278	0.375606169794951	0.202859531827896	0.24988341400434	0.142366301622554	0.421868339683773	0.386778864108953	0.023840704582833	-0.387346823031889	0.0236177986010802	-0.0662362724468883	0.709756321116709	-0.295447599874434	0.0898084772646876	0.564194072688722	0.000510194618388584	0.364334962369041	0.0341430449755066	-0.427617829895087	0.0116481993549587
TUBA4B	blue	0.274547254005498	0.116099316604116	0.0561926112432043	0.75226805590103	0.0715348612964087	0.687661845366156	-0.16307852203044	0.35677640997329	-0.135996237937253	0.443141135401125	0.120852228758967	0.495980751430716	0.0143320885274753	0.935881068727627	0.211956402871746	0.228817371891103	-0.135934367645347	0.443350570072413	-0.0367670769572118	0.83644904310757	0.166005597115261	0.348091765848339	-0.105281200021717	0.553463462719705	0.41534204088369	0.0145761342799119	0.231038907620585	0.188625446524313	-0.179789897889441	0.308937132730448	0.0312170141046465	0.860876197870352	0.312844795316106	0.0716281531927946
TTPAL	blue	-0.371044942199642	0.030741271261398	0.669023687693145	1.52081991308928e-05	0.55418813024112	0.000672209061441311	-0.58542201977352	0.000275834078973862	0.00520064290531586	0.976712601084413	0.132717765389383	0.45431285416489	0.501495439478332	0.002515080701751	-0.18187163541635	0.303275158229785	-0.270424367312884	0.121903655198646	-0.0635006766909972	0.721256405434001	-0.572996610448471	0.000397361726651529	0.450783547442041	0.00746073889415706	0.0976776726725765	0.582616347409588	0.480297106413694	0.00404180070846603	-0.791002767767595	2.58364984474924e-08	-0.375028223586443	0.0288564785843996	0.0535684307033511	0.763500202412917
TTC9	blue	-0.350885238540549	0.0418839553641288	0.555008262948866	0.000657398729203055	0.686692225789648	7.3109869053868e-06	-0.707776771477893	2.8474740275702e-06	0.243269642800911	0.165635317754858	0.205308014440724	0.244090709461611	0.485017320306298	0.00364598779258354	-0.342896447409111	0.0471137880040145	0.0446778692559032	0.801895048729544	-0.219283045656979	0.212751478112	-0.402991849596913	0.0181215328688701	0.27504297795884	0.115415594792476	0.259057501461068	0.139022583902165	0.61186866285187	0.000120487363242124	-0.777280779077873	6.42086796330512e-08	-0.356191145590071	0.0386766854776461	0.237555225563495	0.176113054760104
TTC38	blue	-0.246068951881747	0.160668893712679	0.392104040081499	0.0218174858759802	0.669028527908072	1.52052490064555e-05	-0.452277487301684	0.00724188979297982	0.0956349682097866	0.59056292036893	-0.153588213967271	0.385816241919892	0.441434293451935	0.00896261127023393	-0.406371156742143	0.0170866476531152	-0.110651473738695	0.533292546312433	-0.356091306216575	0.03873514531397	-0.383791779631191	0.0250418193190566	0.0247091653666802	0.889679466991386	0.455767950068027	0.00675183528973339	0.69173616699542	5.87641930349076e-06	-0.556686530562955	0.000627988560232428	-0.111819240182735	0.528953737772677	0.310711364318309	0.0736889721855568
TTC26	blue	-0.334104392296356	0.0534606442161535	0.423143673967147	0.0126518174514355	0.249311292343	0.155051448385926	-0.339100473760188	0.0497756788981221	-0.225615597181291	0.199504847763649	0.18046668497071	0.307089134479517	0.358974779720478	0.0370752802395919	-0.19401769758003	0.271558472984938	-0.375740977200772	0.0285294272466551	-0.0664381284631418	0.708910197942283	-0.373139372113137	0.0297380747230214	0.487376208060001	0.00346107903511479	-0.272100898214131	0.119517871490751	0.262503968923154	0.133656015289586	-0.551704006770643	0.000718885198937878	-0.615248920255809	0.00010780342771689	0.0800399140307609	0.652728379975987
TTC17	blue	-0.498021696642134	0.00272401423648867	0.602005034055445	0.000165502343866126	0.333127423549385	0.0542059519608416	-0.366449277405248	0.0330396158407384	0.0223880914310682	0.899987962291734	-0.132731544889559	0.454265585161092	0.279829891424209	0.108967571353161	-0.126865843127626	0.474624037455522	-0.103482046012463	0.560299781435682	-0.131048269528202	0.460059364446742	-0.581612847067256	0.000308978403556049	0.468416180612708	0.00520615028434632	-0.143688371559812	0.417525933053109	0.121639809537095	0.493156255981277	-0.593354903446142	0.000216786889347466	-0.40900817499758	0.0163137890594429	0.0737630536907049	0.678444629684155
TTC12	blue	-0.0207268136566952	0.90737610616132	0.293725578218948	0.091784475028439	0.0966464297336473	0.58662217251873	-0.39916148891493	0.0193571979853814	-0.0748430219390509	0.67399352548768	0.166782033548159	0.345809740007447	0.351451281639612	0.0415319124694717	0.197667573968005	0.262467133749448	-0.271519283340915	0.120341558598866	0.13562629147573	0.444394227833246	-0.479675568447756	0.00409658792750478	0.45993999555674	0.00620355441040192	0.0846916233883705	0.633918739092828	0.354698193833348	0.0395583485437013	-0.505598820354398	0.00228636562185072	-0.416463334350292	0.0142853136661048	0.527316336513288	0.0013528894642789
TTBK2	blue	0.330759515841798	0.056046643370426	-0.483027323545661	0.00380856756032792	-0.632044330553737	6.08329747849564e-05	0.521490610705142	0.00156268498291421	-0.108002247107268	0.543198755629046	-0.350378046396053	0.0422014353114508	-0.295220482527718	0.0900672086398607	0.410430403005502	0.0159092443311241	0.0885270104908354	0.618576965688019	0.279914760712878	0.108855752383255	0.605684830689536	0.000147198820921707	-0.221461995295998	0.208126982142003	-0.231206232053812	0.188296550868867	-0.756176170121783	2.31495059798518e-07	0.709524915167116	2.62370655541094e-06	0.390881923960084	0.0222687577021801	0.00210408943475655	0.990577258895243
TSPYL2	blue	0.360682837153032	0.0361195477161974	-0.354354171159414	0.0397637958671719	-0.519403632125609	0.00164449161239926	0.308172870285004	0.0762008720107537	-0.235204666234306	0.180556656655179	-0.0211030409743421	0.905702232504108	-0.293088541427717	0.0925238340942436	0.461222869093437	0.00604282737236715	-0.0792444245455687	0.655966590651006	0.139480746071526	0.431433132023089	0.258718795448444	0.139558391910912	-0.261149558804751	0.135746487727724	-0.0842415735426572	0.635728990151353	-0.305521222619909	0.0788952227231982	0.540255456044346	0.000973077121626432	0.0210654318057865	0.905869541700236	0.00930399132436479	0.958351052673993
TSPYL1	blue	0.182195442260393	0.302400399793139	-0.412808929179106	0.0152514566105058	-0.628039061919614	6.99379422789555e-05	0.526654626790711	0.00137540250137814	-0.194155945426959	0.271210421495811	-0.00468318845062041	0.979029118453791	-0.196203042152361	0.266090729960474	0.300085430963009	0.0846486974196646	-0.121369250155773	0.494125635028258	0.214839567579656	0.222399831994696	0.178128039712795	0.313504540653185	-0.0698765391402166	0.694550606256149	-0.452010596456209	0.00728057972361129	-0.580767059161911	0.000316802046120219	0.556779957304893	0.000626386110628809	0.11923211913669	0.501816676857219	-0.357342391398506	0.0380077282528974
TSPOAP1	blue	0.20259285959744	0.250519790972517	-0.2345550838567	0.181798515227878	-0.307594039679537	0.0767828394767207	0.247500580456373	0.158170776938331	-0.307144488764401	0.0772372017353143	-0.246855172644568	0.159293489724129	0.124107234467096	0.484360753703989	0.0788534100338779	0.657560563520119	-0.20066701714133	0.255147526906459	-0.0931507049275414	0.600290709104591	0.219649695442683	0.211968416635383	-0.348238096921779	0.043562354851281	0.0792329943611608	0.6560131647452	-0.196829618235763	0.264536440902615	0.393178045815868	0.0214271829759812	0.0509210633061025	0.7748798252559	0.268104121829892	0.125263710477117
TSPAN8	blue	-0.22593249827195	0.198857379262141	0.391599063844586	0.0220030235456439	0.348259651810506	0.0435484730345383	-0.0463389066296209	0.794684053102509	-0.239335981097371	0.172798721183082	-0.166683698140086	0.346098254654391	0.281761200715348	0.106444321652782	-0.415910609529353	0.0144280545153734	-0.299302475572352	0.0855033605313918	-0.406419879999055	0.0170720954526444	-0.401277026546762	0.0186663469010335	-0.0499760959066113	0.77895304968762	-0.0523383616285744	0.768781722407161	0.104442314250418	0.556646165170019	-0.213842350901455	0.224605467532759	-0.17523080763423	0.321567833426707	-0.155009995158949	0.381380336041309
TSPAN7	blue	0.460841810527475	0.00609019188814675	-0.630084841438404	6.51446774277693e-05	-0.532520543133445	0.00118681507822352	0.52969504193023	0.00127460815649878	-0.00230566395586574	0.989674593857785	-0.464297152947871	0.00567212011793044	-0.429611084342027	0.0112232239924958	0.299301900353884	0.0855039908635509	0.158313339406902	0.371189789521395	0.144912856161892	0.413526522955011	0.686752703130066	7.29205001382892e-06	-0.606335979792189	0.000144155797634309	0.0958626672024061	0.589674772649986	-0.567946898902939	0.000459017499660376	0.864885135974731	4.23146158348311e-11	0.615788941845688	0.000105892065113371	-0.0851197624884242	0.63219855426174
TSPAN5	blue	0.173771096392155	0.325678750666757	-0.147954281549974	0.403686611799285	-0.317830857393491	0.0669871019229495	0.135575003827347	0.444568102546862	-0.324579003162894	0.0610850731265778	0.215082898664248	0.221863883388006	-0.0566806883875353	0.750184386209407	0.27834958088134	0.110931883995934	-0.20114964781758	0.25398250383279	-0.11651435919673	0.51168366628182	-0.179674656209258	0.309252501383525	-0.11631221307769	0.512421401758695	0.0462632499114293	0.795012140568939	-0.0204468928308342	0.908621757013293	0.291757903218041	0.0940828811639934	-0.130761235901438	0.461051238420101	0.32966106192538	0.0569171817467385
TSPAN4	blue	0.485306263026223	0.00362288827261805	-0.633983737915111	5.68202193115729e-05	-0.43179164606212	0.0107733974171772	0.580932184331894	0.00031526090438559	0.0342001319004448	0.847729544768664	-0.209505233581777	0.234371145224334	-0.341132496352617	0.0483361997189964	0.106066284947268	0.550492592001051	0.131554732230078	0.458312007668483	-0.0429376131621107	0.809467218334337	0.589267735257481	0.00024562438493039	-0.797897960457052	1.59357803305847e-08	0.277977246168725	0.111430120339181	-0.317901761917734	0.0669228465481053	0.876161618595378	1.14184731779675e-11	0.712572526969286	2.27160411797875e-06	-0.0983382821022094	0.580056641030057
TSPAN31	blue	0.192757719842098	0.274744002023698	-0.209329721042197	0.234772272851777	-0.16303269239585	0.356913411473726	0.249071308982417	0.155462292947732	0.00246381928923193	0.988966371786095	-0.0664448266317593	0.708882126974145	-0.0942418578735459	0.596009511466231	-0.022106613596307	0.901239205581216	0.0587629100697253	0.741314736124276	0.122329487381648	0.490689625118514	0.328890267203738	0.0575344146186528	-0.353715045741842	0.0401477636298255	-0.135967123589685	0.443239682516456	-0.24122611415044	0.169329655298548	0.32386501745433	0.0616894190179867	0.287191949526865	0.0995853565707634	-0.500793634245768	0.00255612954426945
TSPAN2	blue	0.401696585774987	0.0185318049918093	-0.29734300573699	0.0876713951614806	-0.35544701922339	0.0391141213439079	0.126108453379104	0.477287061160368	-0.229458755794702	0.191751324901881	0.0496711286859841	0.780268832917115	-0.287639522248236	0.0990354206621351	0.460580576355333	0.00612284611631819	0.136929978514627	0.439986913388751	0.407678347879035	0.0166997987388549	0.557480812030731	0.000614480048814797	-0.320990410107495	0.0641704152860616	0.0248919849323246	0.888868249538333	-0.38373954362421	0.0250632590492803	0.517209799047587	0.00173450580583116	0.296168217965382	0.0889913214047277	-0.0642682073720046	0.718023619458838
TSPAN13	blue	-0.250394062897908	0.153207534963304	0.384700353733843	0.0246713157059597	0.256276576350291	0.143466673239654	-0.32309565936524	0.0623458979120638	0.186193910733828	0.291730488882668	0.41081892716008	0.0158002026308998	0.0361516539511162	0.839150704557074	-0.182255502066852	0.302238325186866	-0.0856113095925441	0.630225942817545	-0.0104198994401187	0.953360865579597	-0.20667787810718	0.240889329638565	0.615953260711006	0.000105316537836985	-0.217660138621816	0.216241431152861	0.22765174237561	0.195370235653661	-0.665282534356451	1.76500649001647e-05	-0.205767686168715	0.243013298420909	-0.175630691623357	0.320447313905379
TSPAN12	blue	-0.471549244659	0.00487412333323387	0.735973414388949	7.04566172092499e-07	0.579633776184796	0.000327561433418917	-0.477770355264898	0.00426854346063271	0.0624671896967563	0.725616874852434	0.287334875150563	0.0994094913440261	0.244207978954313	0.16395845887196	-0.491173619276044	0.00318045706109787	-0.0909116340050741	0.609116996303085	-0.2171400097199	0.21736818906812	-0.480811995982322	0.00399689479416255	0.538004707285664	0.00103146136080949	-0.196931352838236	0.264284640835577	0.209853026155005	0.233577644040985	-0.778622992265179	5.89052790970787e-08	-0.390269517356514	0.0224977808789131	-0.169671674125714	0.337396818350191
TSPAN1	blue	-0.348020038501677	0.0437029893763392	0.612258275154453	0.000118960150165789	0.730349679268798	9.43693647253884e-07	-0.725685664124525	1.19603210929294e-06	0.0340475802387988	0.848400895636825	0.211338280223053	0.230209403045419	0.478572753544762	0.00419537821703875	-0.348823920197535	0.0431863354945044	-0.17008762748042	0.33619621100755	-0.31268212377644	0.0717836871157589	-0.505751892975279	0.00227819651826663	0.326164108014588	0.0597600647722066	0.246243541782506	0.160362733044265	0.682447928407965	8.75723898099935e-06	-0.884526393512045	3.96948253306303e-12	-0.392721064385501	0.0215925406449116	0.168198427951955	0.341670262095866
TSG101	blue	-0.502731619446067	0.00244417029423626	0.463916564753187	0.00571692684954256	0.304840798964421	0.0795983581581013	-0.18744257594572	0.288448430471426	0.00181873915989335	0.99185509709159	0.261641529022911	0.134984391385696	0.0478386135116543	0.788187737380387	-0.275009850457248	0.115461191327647	-0.136604100828057	0.441086348449012	-0.278976340822661	0.110096975286541	-0.472495543278518	0.00477749509290551	0.383318702247519	0.0252365415043636	-0.361667528714754	0.0355777192034982	0.144770141667508	0.413991541711123	-0.4408986553749	0.00905592472757361	-0.463765156723752	0.00573483642838207	-0.229869102955094	0.190936106116351
TSFM	blue	-0.418031300105615	0.0138868249315759	0.296251338687514	0.0888974334627336	0.270291051847948	0.122094879729504	-0.247133726104139	0.158808232803262	0.0689737308894438	0.698311087179426	-0.0171409988566811	0.923348419777596	0.175283323632244	0.321420538965449	-0.229388129429977	0.191891880701819	-0.138480214316761	0.434777333868393	-0.225927381479588	0.198867821877774	-0.452975436677729	0.00714154036305833	0.309048050092261	0.0753274608387068	0.160378906503731	0.364900286146219	0.562830458573275	0.00053000678667085	-0.476813974399922	0.00435718540847249	-0.137918027093164	0.436662637256384	0.303769215190296	0.0807155317692783
TSC22D3	blue	0.364910300634238	0.0338398574795464	-0.610295368162114	0.000126834846084703	-0.479074245183148	0.00415020248470408	0.547514825904836	0.000804112114915676	0.00712382104993844	0.968104788385898	-0.178032071828783	0.313769581880782	-0.473810447807143	0.00464596928443192	0.120432855585294	0.497488092779715	0.152972226801136	0.387747376332144	-0.13143526221142	0.458723873763461	0.447669257743406	0.00793515786335075	-0.567883394759008	0.000459844106036843	0.0931326403409213	0.600361697791904	-0.339630685306253	0.0493968201809451	0.74296184844941	4.84988340097254e-07	0.430131881422043	0.0111143714141588	-0.187859061076058	0.28735901140097
TRPC1	blue	0.376777013142554	0.0280594606990913	-0.486781844901785	0.00350688732632583	-0.616988064516117	0.000101756192648383	0.502965590695147	0.00243094687002786	-0.261095735242759	0.135830055786868	-0.252738463154039	0.149269629071582	-0.37795600205227	0.0275323940238204	0.380968120949015	0.0262226463837959	0.132291662376542	0.455775854280393	0.454115528738454	0.00698017591961218	0.612317835370949	0.000118728220524338	-0.320096692925287	0.0649575320345762	-0.364161327065899	0.0342349789189482	-0.790972710621624	2.5889959328505e-08	0.784415585478034	4.03248061909028e-08	0.0914815475110487	0.606865217587616	-0.217225209851752	0.217183344794311
TRMT44	blue	-0.199658644422827	0.257593041075328	0.524060597232517	0.00146685999919758	0.463142683145473	0.00580897369352429	-0.496827804977304	0.00279922631539449	-0.0513514218778491	0.773026737099344	0.147720077516914	0.404439551305844	0.429525821844003	0.0112411303860633	-0.0827635399427042	0.641688684642623	-0.0255777255230555	0.885826435960013	-0.0119686384610738	0.9464380424505	-0.23475182835909	0.181421747823041	0.163923831259142	0.354255132674892	0.0961181435421657	0.588678977018972	0.313089280585389	0.0713948898987943	-0.519259143121049	0.0016502916622297	-0.226043688137388	0.198630551455353	0.123388255456474	0.486915268696237
TRMO	blue	-0.227779436413135	0.195112948038497	0.32082288440156	0.0643173851350239	0.314895432635149	0.0696899544519834	-0.304498139782798	0.0799542861603141	0.142380835968613	0.421820464249905	0.00498553573346869	0.977675561774062	0.343002429617272	0.0470411385340133	-0.134666596671166	0.447653890081187	-0.135175678319166	0.445923154083265	-0.225514891079418	0.199710909588281	-0.430028701111634	0.0111358660951293	0.115051603398112	0.517033900739532	0.219529955181341	0.212223929995563	0.370109601488768	0.0311981317690614	-0.411597505943048	0.0155835721018664	-0.12590115263833	0.478017296510063	0.488878548258245	0.00334759531438057
TRIM66	blue	-0.0294925464613737	0.868492969222165	0.312024840674307	0.0724148141901634	0.130236785580108	0.462866465495166	-0.23575321069439	0.179512641921978	0.162382464801723	0.358860577435816	0.0614397922027932	0.729960063490353	0.0505653839946841	0.776412273361164	-0.0285929884551854	0.87247087329526	-0.133078742021573	0.453075436666753	-0.113659709284171	0.522150434348246	-0.157835408201514	0.372654125490713	0.152618192869702	0.38885981487889	0.348347413330781	0.0434919894282899	0.268783826188426	0.124272362160566	-0.344132386643279	0.04627213081025	-0.0131392222720145	0.941208090621374	0.567888587446704	0.000459776465465287
TRIM14	blue	-0.0741755594290372	0.676743210354998	0.134923430927184	0.446780271032362	0.204240548823582	0.246605016407611	-0.182861328100818	0.300606549133508	-0.0507791192127107	0.77549129312454	0.213488949911092	0.225390676196938	-0.0326463901955161	0.854572107879584	0.0159588337683824	0.928620906705139	-0.211295773055538	0.230305340711091	-0.179950969088594	0.308496687029675	-0.311543288842908	0.0728799418037707	0.324770756691078	0.0609235632183941	0.105600032621097	0.552256054144735	0.486837676892126	0.00350256206183592	-0.423926876249324	0.0124710529051702	0.0341826377884465	0.847806527699166	0.0855180278210346	0.630600096414733
TRIL	blue	0.475446163580908	0.00448671817981983	-0.509998275231153	0.00206149211993119	-0.578019757442477	0.00034344645380207	0.451606684594103	0.00733946861976303	-0.105096311537042	0.55416419300042	-0.166447153250099	0.346792871713865	-0.393497379234061	0.021312257007645	0.241952691540037	0.168009452566059	0.0741199641371734	0.676972427088502	0.00384178841457896	0.982796212464352	0.292122299700223	0.0936539549005729	-0.523755095250099	0.00147797432999122	0.0508793371217894	0.775059559858684	-0.444134280277229	0.00850459132517622	0.79102531003822	2.57964706298187e-08	0.245252947282448	0.162105415442419	0.0806050396119075	0.650431690567781
TRIB1	blue	-0.250745218074557	0.152612956368505	0.363090299108773	0.0348065133003078	0.502425949558348	0.00246154027202368	-0.241484325246627	0.168859635839551	0.310657140915597	0.073741945076161	0.117134698971942	0.509423026779251	-0.116426047960755	0.5120058945957	-0.31404663952674	0.0704871738659868	0.385758823317996	0.0242453990953887	-0.243562318599047	0.16511097695308	-0.0322295996765633	0.856409416803052	-0.0946112324309399	0.594563258958257	0.211010130020319	0.230950732271518	0.148538626740592	0.401811496281196	-0.304814524073085	0.0796256070077001	0.273490519242692	0.117566915366558	-0.271142986603523	0.120876722330713
TRHDE	blue	0.341263976901969	0.0482442182977594	-0.452597753542087	0.00719569418951642	-0.282660913880194	0.105284018009557	0.29449250287069	0.0909003711087182	-0.369363284300244	0.0315666300162463	-0.0978279349067916	0.582033675673836	-0.0664706452830485	0.708773928601602	0.352579532937875	0.0408373270538643	0.0462245433292988	0.795180006094559	0.177323153756275	0.315731797360893	0.298952910898851	0.0858870778972851	-0.411990907107685	0.0154750622446812	0.0126311330256904	0.94347785552328	-0.292186820233845	0.0935781645040676	0.557412246855067	0.000615635920846912	-0.00404490557281539	0.981886785208287	-0.00538430216450955	0.975890447388612
TRAT1	blue	0.316236398678007	0.0684448483537837	-0.238176532056046	0.174951596293149	-0.492538330051184	0.00308454356901786	0.159499960272389	0.367568825117042	0.043333898673534	0.807741387732037	0.142483675169044	0.421481803568832	-0.346685219766919	0.0445718419678872	0.407597169209721	0.016723607607502	0.190702800703964	0.279991253517666	0.287369299282693	0.0993671688684976	0.23170042833249	0.187327502916524	-0.0792513844951574	0.655938231859434	0.0634330010593722	0.72154167909164	-0.285935002270261	0.101142180489837	0.326518646836433	0.0594668306387403	0.376468748260209	0.0281986271549943	0.220031300394824	0.211155523486428
TRAF4	blue	-0.447030015759208	0.00803565377102249	0.403672919668368	0.017908860522418	0.628928295705497	6.78167965296962e-05	-0.412231842780563	0.0154089192138797	0.193488533763601	0.272893381006706	0.071310697224765	0.688591608190581	0.193468182104261	0.272944806812743	-0.389879789473289	0.02264454051929	-0.0426631438760428	0.810663055000697	-0.502108168809825	0.00247971231713386	-0.484780041677144	0.00366505222398134	0.309228376726628	0.0751484692337841	0.334623407444501	0.0530680260437053	0.725367004901456	1.21534230985285e-06	-0.701488726339398	3.80393974537518e-06	-0.0750958380478625	0.672953101445387	0.246760509095882	0.159458642237667
TRAF3IP2	blue	-0.191424061436917	0.278142174905392	0.332290089730926	0.0548512829613885	0.320875428638861	0.0642712597731153	-0.365379312881025	0.0335943253767618	-0.0480223933583271	0.787392608477224	0.175711148206101	0.320222159622189	0.130730106392474	0.461158877973088	-0.26085194049935	0.136209052451161	-0.183514686961703	0.298853022268105	-0.147072172540336	0.406526655443253	-0.349802551410859	0.0425640140730331	0.328360448576063	0.0579617436241439	-0.0288460549487285	0.871351482038212	0.485537491369629	0.00360449406656438	-0.592173038137008	0.0002247976080951	-0.411118748348453	0.0157164842777158	-0.0381692299619147	0.83030059821029
TRAC	blue	0.525822483170638	0.0014041803314504	-0.477347059013189	0.00430758272551013	-0.377164018430478	0.0278855451021256	0.297478736227629	0.0875198700928293	0.22964691785769	0.191377209487695	-0.137869533567428	0.43682547083427	-0.286770297808661	0.100105561877323	0.293611598202549	0.0919164296813169	0.0755269889309749	0.671180144617031	0.0298635429777828	0.866853315658497	0.444554788582719	0.00843508187517899	-0.571060227778861	0.000420075113515573	0.420768973053858	0.0132134524109723	-0.0760365664641799	0.669086931297083	0.469716454827117	0.0050660655106721	0.573835068898658	0.000387870221149396	0.00541149367357315	0.975768726203689
TRABD	blue	-0.213709360004662	0.224900736399769	0.318285064311971	0.0665763247743245	0.726417439322322	1.15274505337495e-06	-0.4507386187244	0.00746740703393007	-0.0232819140458444	0.896016267739025	-0.0687901038140344	0.69907681908235	0.46153929783756	0.0060037365048458	-0.342820471988959	0.0471659234639916	-0.0287407406811358	0.871817289886185	-0.339381014637891	0.0495749325797307	-0.226786940171519	0.197118939304971	-0.0885925828240142	0.618316019840398	0.52239987608642	0.00152817305231564	0.672643405958378	1.31413343344842e-05	-0.506125461646571	0.00225836681722318	-0.119931771348912	0.499292166695575	0.159264655477104	0.368285185187084
TPST2	blue	-0.21650950696675	0.218739432500108	0.320685115735592	0.0644384473229086	0.41463095531339	0.0147631245130088	-0.249576581900249	0.154598194497649	0.42816697559315	0.0115297836546696	0.432622027313662	0.0106061570030636	0.159888743420976	0.36638702927741	-0.488743199387741	0.00335768539188403	0.00678239507223797	0.969632721078257	-0.148206122344798	0.402877864528024	-0.166449285301352	0.346786607147156	0.0901083612574599	0.612296791518507	0.0437332723624796	0.806003009070052	0.387438583302187	0.0235819476274859	-0.482219263579745	0.00387635279400626	0.0957584547215484	0.59008118423963	-0.283490670776586	0.104222426402558
TPST1	blue	-0.533319333500421	0.00116297967993887	0.790927267977744	2.59709791341967e-08	0.510111350896738	0.00205597649119088	-0.503572016387767	0.00239696292788147	-0.115762748946356	0.514429344787696	0.229982554949094	0.190711145238032	0.229882134075755	0.190910257612078	-0.254263944502107	0.146747084603804	-0.23689447165608	0.177354250122559	-0.0845564362908523	0.63446228828404	-0.574020957086844	0.000385793431421292	0.603651050693215	0.000157077261433303	-0.213149239660301	0.226147223294636	0.215326037030951	0.221329239782824	-0.758361603323902	2.03931333096306e-07	-0.461141301522591	0.0060529393411754	-0.070459326905757	0.692126901372194
TPSD1	blue	0.47305294599656	0.00472135343035778	-0.388335482997293	0.0232338876761569	-0.388675093677974	0.0231032080253199	0.309033124732074	0.0753422905344914	-0.0275767654953272	0.876968369333665	0.0981837893660164	0.580654814174115	-0.293453766961942	0.0920993904149428	0.355146304845376	0.039292027654532	0.327088212737469	0.0589981313191134	0.410890967273285	0.015780053046783	0.561778394015077	0.000545755418624954	-0.402168343946744	0.0183814899093556	0.0887623016915997	0.617640834568983	-0.409931726546514	0.0160501232939774	0.594780629400512	0.000207463198927498	0.385126337051129	0.0244991687750387	-0.0736541723545509	0.678893982072319
TPSB2	blue	0.438632445330487	0.00945991081889357	-0.436674616813171	0.00982114176172686	-0.230701278925738	0.189290322805203	0.24431881518499	0.163761195628628	-0.0230835892590867	0.896897311747586	-0.332720834075788	0.0545185519691371	-0.241538285974987	0.168761529439628	0.149138391305042	0.399892086619984	0.168455460674363	0.340922322631521	0.00879639113251808	0.960621496300425	0.682519899032254	8.73069122173294e-06	-0.753788632939658	2.65487579150299e-07	0.514425041059842	0.0018549548701354	-0.180331832888061	0.307456797027665	0.626125326463068	7.4706641713319e-05	0.591574332810319	0.00022895564211051	0.0821019137960713	0.644363646464463
TPSAB1	blue	0.463797645610631	0.00573098936814714	-0.486153069510893	0.00355591835581713	-0.268189412447574	0.125138993189016	0.278370583180198	0.110903829933951	0.00517847229551419	0.976811849794128	-0.309303524607685	0.075073975370322	-0.23349889484012	0.183830575598832	0.166556636545857	0.346471267656451	0.159215751786608	0.368434170985568	-0.0566354823978416	0.750377304247783	0.660648773368548	2.11644845780209e-05	-0.778806359900338	5.82129209368942e-08	0.529299861536298	0.00128733088615438	-0.185198580573771	0.294363714481092	0.655478625396069	2.58240299170293e-05	0.626125080681684	7.47072724879524e-05	0.0945010745644543	0.594994412258048
TPM2	blue	0.527914367331351	0.0013328218512094	-0.58071811502356	0.00031726013732091	-0.393215985512967	0.0214135019019603	0.265487920751177	0.129134244911375	-0.149070327571936	0.400109644593163	-0.0904313723803257	0.611017295469205	-0.204712059491466	0.245492298855057	0.404119081248779	0.0177706726247441	0.228789063711041	0.193087002439893	0.322601106692325	0.0627707868503034	0.58873866343352	0.000249597112008944	-0.649052740858581	3.28991950127693e-05	0.0914834861644021	0.60685756384367	-0.469204342949714	0.00512084578271243	0.804138639681823	1.01252431483308e-08	0.295563221542163	0.089676980424758	-0.0353710560872032	0.842580066009145
TPM1	blue	0.391502099444638	0.0220387991663288	-0.25772759408955	0.141135092313955	-0.246113483830818	0.160590762611545	0.127442628493038	0.472601252793617	-0.186899646835599	0.289872570069955	0.0362933459767574	0.838528525920801	-0.130738980646283	0.461128191233662	0.304476623905771	0.0799766762158747	0.164199288329115	0.353435856627288	0.313868616110015	0.0706552803069812	0.420903121740064	0.0131811755335071	-0.463909633032072	0.00571774573120445	-0.0803158894130392	0.651606413460368	-0.548352571276964	0.000786388265527793	0.581635702946244	0.000308769393294338	0.198619238520126	0.260129969438328	-0.273824353352996	0.117101794930417
TPGS2	blue	-0.45698098512925	0.0065883058342012	0.421699250637469	0.012990985027533	0.390092952134377	0.0225641721548546	-0.166548688330714	0.346494609222058	-0.132268166651603	0.455856598851669	0.0132772146241544	0.940591721180351	0.300783919509628	0.0838918040133651	-0.391903527191841	0.0218910023150734	-0.281810235555352	0.106380836901934	-0.191693324729987	0.277453904880675	-0.425290020416826	0.0121616276474411	0.313332118232885	0.0711637857381087	0.00811176927369033	0.963684218259369	0.355263125989698	0.039222837306997	-0.461242625912584	0.00604038029044951	-0.276451200704662	0.113489764197494	0.173639604380877	0.326050656010287
TPD52L1	blue	-0.298282957468984	0.0866261870059822	0.609272198527105	0.000131122081578472	0.398220156307124	0.0196713657323831	-0.537440951556237	0.00104655951285652	0.0555964759568415	0.754815373688671	0.54425753271369	0.000876422778269638	0.193820009522444	0.27205667642305	-0.235718357649632	0.179578848422298	-0.216294557503718	0.219208262745849	-0.128662388702698	0.468338487474591	-0.458958928351334	0.00632892804203989	0.566480278730522	0.000478448204100128	-0.100470944227739	0.571827546888712	0.478540817378726	0.00419826943541922	-0.808252754617709	7.44200285156465e-09	-0.512345768142909	0.00194959667297862	-0.0501079733379135	0.778384250130928
TPD52	blue	-0.379877042461794	0.026691023890504	0.63238451579415	6.01111719796974e-05	0.464721422989597	0.00562252636534588	-0.569656911121026	0.00043724917074024	0.0188246266578967	0.915844982498195	0.34251344623258	0.0473770797968059	0.276030742258635	0.114062225390131	-0.223031479402519	0.20483928985544	-0.218313168972241	0.214832445546277	-0.147324507396994	0.405713079470701	-0.564111777891421	0.000511371398505799	0.724040974542556	1.29879756293463e-06	-0.140501102762144	0.428037341729725	0.464446810741204	0.00565458363176851	-0.90820133799511	1.2036081404333e-13	-0.524824621026175	0.00143938460149628	-0.00683488875658275	0.969397796892246
TPBG	blue	-0.177130034060343	0.316267660516613	0.132971403190342	0.453443201681135	0.126193318057866	0.476988285549639	-0.0813821056125683	0.647278826676013	0.171117791132822	0.333234034977955	0.111591275709732	0.52979938863431	-0.0618393823764168	0.728269859471292	-0.0991213582422389	0.577028925085746	0.0330782814348951	0.852669023534675	0.216163806831454	0.219493781240759	0.0149698626233317	0.933034046512168	0.508420104110329	0.00213983161794868	-0.242940456103729	0.166226493459993	0.0572506624872419	0.747753282958993	-0.409072697731065	0.0162952514479642	0.0968878486021759	0.58568330081051	-0.117907178087706	0.506614940771053
TOX3	blue	-0.233260604600406	0.184291240856789	0.512122421697719	0.00196000926922696	0.505610118042363	0.00228576182099456	-0.519959004222738	0.00162236377713752	0.0367439755035206	0.836550423801996	0.126843374233732	0.474702927307072	0.518441601958091	0.00168344781395979	-0.255970453232473	0.143962142252865	-0.202435670897517	0.25089540465644	-0.248544861777524	0.156366310238473	-0.586666667309736	0.000265713071583235	0.357811993170246	0.0377375595154765	-0.00881962220108418	0.960517579336813	0.319360464697254	0.0656116236385382	-0.677715035252627	1.06728950067492e-05	-0.347711415947429	0.0439026559376663	0.149907007855152	0.397439996290119
TOR3A	blue	0.205249319732895	0.244228511846899	-0.065716874404053	0.711935055560344	-0.25530954027018	0.145036106299767	0.0464304917491593	0.794286937950572	0.0466388580283718	0.793383646331012	0.236961216570818	0.177228592033943	-0.00873958591574528	0.960875599459394	0.101609162400893	0.567457364257888	-0.275649008479228	0.114583834369645	0.058890093026388	0.740774020430437	-0.0278892341147485	0.875585068172111	0.16518162851338	0.350523437553746	0.163442496074659	0.355689479306762	0.40966761530813	0.0161251580634121	-0.159272567037825	0.368261085859345	0.130465674052632	0.462073770608128	0.0647485939316514	0.716002703803398
TOM1L1	blue	-0.4075078512836	0.0167498364044364	0.549143160700577	0.00076997938722211	0.33178240660925	0.0552455131431537	-0.428156916624777	0.0115319435552753	-0.0945331331744237	0.594868922170612	0.286158461044557	0.100864069484974	0.384905630443264	0.0245882358806784	-0.145167997497777	0.412695908503019	-0.28583499368415	0.101266836800073	-0.0252952274703327	0.887079351532414	-0.59660714300924	0.000196042718859517	0.846963130972	2.71189943907921e-10	-0.341288636794796	0.0482269822802898	0.307937226686473	0.0764373778580417	-0.826315302689864	1.75577410754958e-09	-0.600327884990217	0.000174500472722152	0.0740575931069095	0.677229613782259
TOB1	blue	-0.182601411456474	0.301305941592672	0.392730221994167	0.0215892166337155	0.184639214328182	0.295850199995452	-0.235549905969452	0.179899081188861	-0.0789831843913844	0.657031372753048	0.284644332019226	0.102759908816103	0.0640397225963013	0.718985481978546	-0.102227363493815	0.565090185877888	-0.0776067110441989	0.662652620198016	0.0924055120218182	0.603222100250145	-0.228197129218616	0.194273001883522	0.35085319973342	0.0419039531380759	-0.373992300148322	0.0293372906825977	-0.147971782829484	0.403630379273566	-0.356310926753566	0.0386066431417351	-0.346413238517459	0.0447505682509802	-0.517319273561969	0.00172991389478953
TNS3	blue	0.174692789596257	0.32307925829557	-0.614894620488337	0.00010907420408395	-0.370152146377337	0.0311772313169725	0.607833265331109	0.000137371210094598	0.289698555355351	0.0965351531159069	-0.143652161807068	0.41764453069343	-0.247255282998808	0.158596807568928	0.132157771807364	0.456236080407553	0.223626707984481	0.203601885414468	0.0596828422806584	0.737406420857815	0.376510531466106	0.0281797309863821	-0.231084832853214	0.188535134994488	-0.134920532756272	0.446790123974579	-0.389524791700538	0.0227789102132888	0.586508788367563	0.000266978271036755	0.514864719296384	0.00183546470635135	-0.0293967964283707	0.868916233121264
TNS1	blue	0.57054075794307	0.000426361330758493	-0.5572010154826	0.000619208968008486	-0.423495891651327	0.0125702536725023	0.431312701767209	0.010870868405567	-0.053588422944076	0.763414447964403	-0.130155811716741	0.463147069920959	-0.307800753668905	0.0765746106016975	0.342257447114577	0.0475537205952957	0.260060234173749	0.137445177679969	0.156444130952109	0.376936225294367	0.638802341683682	4.78619624555563e-05	-0.735855543268662	7.08947687718551e-07	0.105861278002438	0.551267645176996	-0.536798529046889	0.00106400134430908	0.845977719681426	2.98284745643777e-10	0.491810536867318	0.00313537660194029	-0.130770321979551	0.461019823118729
TNMD	blue	0.0560532393527439	0.752863370421514	-0.302056921541535	0.0825257871404385	-0.218129460547554	0.215228178346417	0.364058937899651	0.0342892847919785	-0.132814957826147	0.453979502961684	-0.294944822792753	0.0903820061962293	-0.0213277913466725	0.904702485042825	-0.0152648379578649	0.931717550965968	-0.0883162820452096	0.619415871947859	-0.316588092306108	0.0681211949695137	-0.0318995903539661	0.857864700488755	-0.305077442521604	0.0793532677804758	0.167940358411226	0.342422223617645	-0.0653779778374021	0.713357844645665	0.422050538769411	0.0129078019857717	0.136535581944331	0.441317705683128	0.313648482543223	0.070863583793971
TNIK	blue	0.0982554816119997	0.580377198139584	-0.07404602186958	0.677277331674956	-0.252801050284422	0.149165518880718	0.0751269826209268	0.672824972146779	-0.00155303989462419	0.993044953287084	-0.000467348924999649	0.997907027845638	-0.00511835319363176	0.977080980025184	0.221455321238994	0.208141040006785	-0.00412885946696393	0.981510900455532	0.0128140125114902	0.942660834717027	0.144706537590853	0.414198883152888	0.0596587746640855	0.737508589847401	0.031079102196265	0.861484894741217	-0.260849472965898	0.136212892380288	0.178789616604986	0.311681236192094	-0.0154481877702287	0.930899337352431	0.5293400353314	0.00128603242866183
TNFSF4	blue	0.164511346434173	0.35250909956431	-0.27033092172957	0.122037667938144	-0.380829374436792	0.0262818294649069	0.170346361190605	0.335450724582881	-0.114936677320533	0.51745542465999	-0.116462068672606	0.511874450753676	0.0267560564753747	0.880603349281493	0.288536701112123	0.0979400030961721	0.0323441081862704	0.855904562578231	0.197638297193727	0.262539251914918	0.0268280999649942	0.880284166403581	-0.148306618817698	0.402555394127198	-0.108263192581514	0.54221914707831	-0.313429741779565	0.0710710438825812	0.448554698679946	0.00779772765697978	-0.19363171036647	0.27253177206368	0.313969899946256	0.0705596002470771
TNFSF10	blue	-0.49642258248109	0.00282516124648803	0.502998343964604	0.00242910072387064	0.320768421996762	0.064365221790582	-0.22796122219648	0.194747080566102	0.248632664404012	0.15621527203888	-0.00267948053035393	0.988000650800154	0.273496975298178	0.117557907280389	-0.455383071498367	0.00680444100592244	0.00562412785802741	0.974816900572773	-0.164292774027922	0.353158066977096	-0.170194783383681	0.335887340897156	0.270294129064647	0.122090463327761	-0.159144452250763	0.368651450035368	-0.10427317296328	0.557288908589505	-0.38320764387144	0.0252824342961188	0.0140069516476804	0.93733278180074	-0.0260259007513251	0.883839279296182
TNFRSF21	blue	-0.290362683527222	0.0957390495786539	0.431441608471682	0.0108445612421164	0.335001595457263	0.0527833861177941	-0.273491729192075	0.117565227093918	0.0389749883468289	0.826771792437753	0.161194512063334	0.362434391825081	-0.0304441023331606	0.864288576646089	-0.271377795854983	0.120542572469651	-0.097441718869199	0.583531828008296	-0.310997559623881	0.0734098678005041	-0.221789206471391	0.207438566285973	0.196799662325014	0.26461061381924	0.0103772771622936	0.95355143573365	0.211536778262666	0.229761755895459	-0.431349236359944	0.0108634069829743	0.0601511107776415	0.735419464242256	-0.0651802358091448	0.714188463981461
TNFAIP3	blue	0.0973982546701669	0.583700534977432	-0.518057967319611	0.00169920645228946	-0.206608194740935	0.241051497031144	0.291201316459483	0.0947409244232949	0.205959114160426	0.242565556236898	-0.0483010645875029	0.786187331980091	-0.288775577762963	0.0976499042834801	0.0691271793456027	0.697671425418574	0.419456369737561	0.0135327959805216	-0.171921598624072	0.330933910111322	0.149425071218927	0.398976490671318	-0.332164377350157	0.0549486934927422	0.0903222283650655	0.611449505221747	-0.160863681045398	0.363433422737369	0.478581288674528	0.00419460581290652	0.308181614932766	0.0761921063127736	-0.108376448286886	0.541794238051234
TNFAIP2	blue	-0.23416780921126	0.182541763549939	0.294840790089505	0.0905010281364002	0.591530687608745	0.000229261427866452	-0.359900583948782	0.0365547405038798	0.458662297107174	0.00636726015375012	0.0304581914517545	0.864226351910488	0.258229606975957	0.140334921064699	-0.358409785868071	0.0373958928817703	0.260315998940251	0.13704494395824	-0.293593649486493	0.0919372221254067	-0.122455005936433	0.490241388593366	-0.0831004734167958	0.640328156035863	0.40655777366494	0.0170309667665939	0.36516249399438	0.0337076511034372	-0.419947983030975	0.013412439373339	0.376902287817758	0.0280030666020308	-0.0493747618437018	0.781548084222834
TMPRSS4	blue	-0.434887241836179	0.0101610716791523	0.646897556372376	3.56379336624347e-05	0.743491592512653	4.7122398945272e-07	-0.694401945440931	5.22649671981279e-06	0.207845152330478	0.238183719288263	0.129774556168368	0.464469474133968	0.436437568438658	0.00986566215600407	-0.384559289225913	0.0247285415740795	-0.0642972914055823	0.717901213602147	-0.363246029389268	0.0347229320611038	-0.583541753107236	0.000291775981525414	0.288570025919924	0.097899493172763	0.30891772245445	0.0754570297464797	0.712585538231581	2.27019814117916e-06	-0.861534620875845	6.10608022010175e-11	-0.288563326783854	0.0979076356765609	0.151706879574814	0.391731822027067
TMPRSS3	blue	0.258872439001111	0.139315151883711	0.0113947599503436	0.94900284200382	-0.0897360591460066	0.613772934383424	-0.180481892968641	0.307047688590715	0.122774517041042	0.489101336543046	0.0729143632513612	0.681950040011276	0.185389644685373	0.293857066256452	0.200277101379029	0.256091324815416	-0.0994691074414275	0.575686652078056	0.146226034138575	0.409261525546463	0.00282034904984697	0.987369857090759	0.174046053582023	0.324901924960304	0.100569261601209	0.571449457433412	0.170016235300513	0.336402091010492	-0.28757546305505	0.0991139888468551	0.0543540042486154	0.760132662260062	0.185067229645566	0.294712343379172
TMOD1	blue	-0.332132510225158	0.0549734081176188	0.485181008605556	0.00363288613597258	0.534321088480088	0.0011336835412536	-0.426245800549572	0.0119485547371446	0.0983076632556001	0.580175170840523	-0.012429043949942	0.944380761708424	0.415846309619815	0.0144447373943617	-0.357298881482811	0.0380328391961817	-0.017745283147364	0.920654520304151	-0.327896508791555	0.0583379961622189	-0.32974711331758	0.0568486006840555	-0.0447954510548491	0.801384059254881	0.157834717283128	0.37265624486287	0.232919804341604	0.184951492702184	-0.4175458325585	0.0140091925867143	-0.216666328748823	0.218397818602561	0.0766703793708055	0.666486805604168
TMEM9B	blue	-0.555901830761377	0.000641591540948369	0.541329333183528	0.000946261701591781	0.377817994109969	0.027593667144981	-0.13681222438076	0.440384015417068	0.147318273048945	0.405733169039015	0.110574383239279	0.533579575846313	0.124082284755109	0.484449283391401	-0.357244818079884	0.0380640595996096	-0.210666141526046	0.231729574204271	-0.221012180114204	0.209075915073807	-0.466834234018039	0.00538106086321313	0.71565657960446	1.95970135141097e-06	-0.26649467318462	0.127634473825284	0.310415601815092	0.0739782739461491	-0.743199782525496	4.78761144746428e-07	-0.217454381589022	0.216686684068582	-0.224060938796674	0.202702449677772
TMEM8B	blue	0.436458803358583	0.00986166702922341	-0.36997206342432	0.03126577655037	-0.451601150141173	0.00734027833908984	0.356883291169468	0.0382733668979044	-0.304175699537364	0.080290335600571	-0.0336329975164588	0.850225923195208	-0.187012022018118	0.289577433147231	0.320291072623163	0.0647856955439226	-0.28111366947664	0.107285355887372	-0.0023479707194198	0.989485142723754	0.310476047252697	0.0739190771548688	-0.383874080771115	0.0250080703334362	0.291182981801426	0.0947626607639085	-0.0194158683246923	0.913211651083758	0.535108982497772	0.00111109975276554	0.236578933918018	0.177949156264896	0.379968221991341	0.0266516208883905
TMEM63A	blue	-0.0398981761558983	0.822732801309871	0.233330702030108	0.184155643361924	0.475964392625786	0.00443725608274185	-0.563119058552558	0.000525757685683612	0.110218172400544	0.534906813185044	0.0446900011763765	0.801842321835289	0.362976119822544	0.034867897760142	0.0519577680936505	0.770417952734546	0.0921651151016035	0.60416906409999	-0.204268063766382	0.246539991631355	-0.292744242065302	0.0929253263516174	0.0359341930917541	0.840105775034264	0.491053582132444	0.00318901584461125	0.517992308031734	0.00170191645136804	-0.46485271842822	0.00560725461528684	-0.293184467857429	0.0924122095105511	0.524667611019961	0.00144499376815133
TMEM62	blue	-0.147114430465872	0.406390343194052	0.500175586973824	0.00259276089707343	0.464331670578728	0.00566807130090237	-0.632408617530671	6.00603268341711e-05	0.211914507952401	0.228911539866531	0.39551237377111	0.0205988001479008	0.52747650124113	0.00134748912073897	-0.0915731909944776	0.606503456851547	-0.109266503027632	0.538460478896657	-0.0967839022294038	0.586087464124094	-0.397393873934087	0.0199506179674661	0.294691867145437	0.0906716170703699	0.283282470150106	0.104488034458455	0.571464038466311	0.000415245532634492	-0.746925402926356	3.90338302032919e-07	-0.395487561990529	0.0206074632413	0.439666388589143	0.00927373666010012
TMEM47	blue	0.460484428864684	0.00613490225742066	-0.632216770100217	6.04661241524013e-05	-0.601475806651451	0.000168295814080207	0.41289851991049	0.0152271324169549	-0.0789896427114407	0.657005041444979	-0.262513820690263	0.133640896907668	-0.369279456671054	0.0316082414226727	0.430873651025122	0.0109608749092917	0.277120551978486	0.112582880381909	0.418708187412789	0.0137177079307514	0.65149590917155	3.00255010062053e-05	-0.413487887801482	0.0150679260763728	-0.221216444416485	0.208644628599249	-0.776115047298184	6.91676809593294e-08	0.820966338884652	2.73809093183953e-09	0.298225033852805	0.0866903186824688	-0.158527745869195	0.370533974762467
TMEM30B	blue	-0.350563097344603	0.0420853777574613	0.590478814694393	0.000236742175300816	0.331294633900315	0.0556263968031042	-0.510562466765744	0.00203409987301405	-0.0204816792176144	0.908466945494014	0.120587204498805	0.496933050794301	0.242289396468937	0.16740015601913	-0.132808149318015	0.454002850544797	-0.162944453591237	0.357177278310853	0.0560745051956238	0.752772526224799	-0.32266285967247	0.0627176083347434	0.679679684720005	9.83575657757084e-06	-0.250650659253789	0.15277289933616	0.189896079890875	0.282068825071927	-0.792786406615092	2.284023137433e-08	-0.538161325176638	0.00102730110675102	-0.0413812359785889	0.816253738462264
TMEM260	blue	-0.420041076519908	0.0133897499516909	0.549333701031072	0.000766070194697189	0.147214510033166	0.406067618138331	-0.416369688735839	0.014309413818922	-0.0137241044676532	0.938595835894444	0.158496273389497	0.370630198134957	0.21254708524601	0.227492478996111	-0.0223803626832154	0.90002231547016	-0.316718715482204	0.0680012918552793	0.127851987389948	0.471168379603783	-0.440981636114931	0.00904141485056977	0.87328686000813	1.61338042234111e-11	-0.441488544012946	0.00895320602925968	0.130208693760213	0.462963803827834	-0.73386459765472	7.86827514852624e-07	-0.621217244773269	8.83015545658384e-05	0.0831389045617144	0.640173045085308
TMEM255A	blue	0.210590635888976	0.231900767759898	-0.447907296122475	0.00789801032318228	-0.315618129426403	0.0690167394177126	0.595787456472703	0.000201096489277516	-0.0111417648597643	0.950133698567855	-0.358388374543873	0.037408087032403	-0.201072917213475	0.254167487893391	-0.12391242620622	0.48505221864434	-0.0674034254704224	0.704868688791157	-0.156878039470783	0.375597643853762	0.324908994733606	0.0608073373192875	-0.512019763754736	0.00196481154055731	-0.0349780912121348	0.844307539420052	-0.443856070174672	0.00855084650949268	0.705149808142051	3.21659474286125e-06	0.440206992502777	0.00917763944722281	-0.157290182578207	0.374328799811598
TMEM248	blue	-0.264908061871767	0.13000396126582	0.257811281945461	0.141001468709877	0.323860909974272	0.0616929093320961	-0.213087056000551	0.226285895170481	0.272392061255034	0.119107107300132	-0.038081012374757	0.830687145018907	0.223763643821458	0.2033179478872	-0.126033469985841	0.477551129725296	-0.0238179556840296	0.893635554130855	-0.220511717247535	0.210135197163247	-0.222193279270686	0.206590614771837	0.135541757271299	0.444680834327362	0.253569072274698	0.14789225114747	0.352223151396966	0.0410557061721411	-0.442839232700288	0.00872173123339658	0.00969003419352222	0.95662453691153	0.0279323468031811	0.875394236263993
TMEM246	blue	0.315183711074346	0.0694208012827244	-0.268387875812217	0.124849144366868	-0.648584038625017	3.34780803019654e-05	0.275360133289567	0.114979745781871	-0.372400309324317	0.0300889680842967	-0.0991837503197894	0.576787995298797	-0.172531452809857	0.329195331203899	0.378673984448933	0.0272154221089485	-0.42483761306463	0.0122635952842291	0.153318283763166	0.38666178999613	0.0663171050031756	0.709417452984493	-0.0121074356013322	0.945817803432387	-0.205676072535091	0.243227774522299	-0.339676942510037	0.0493638769692594	0.396874879903426	0.0201276966397255	-0.191309934165805	0.278434231839142	0.1788596268581	0.311488678405122
TMEM19	blue	-0.448451394896131	0.00781365623134886	0.421783319505096	0.0129710370292968	0.168018546487495	0.342194293340519	-0.228096377477062	0.194475373797035	0.0311158458572023	0.861322712885035	-0.0383081861371271	0.829691807279184	0.291224554044958	0.094713380966396	-0.0774668584148083	0.663224771291735	-0.285942247244649	0.101133154470127	-0.121991927773878	0.491896116498546	-0.303756156767037	0.0807292201177586	0.517641024840706	0.00171647954291414	-0.103944103648402	0.558540369746463	0.105368866236523	0.553131350919805	-0.482548600785968	0.00384860101867332	-0.196555456634425	0.265215793240246	0.366182619166017	0.0331771582268587
TMEM185B	blue	-0.00799968187836385	0.96418570179834	0.0636162307387664	0.720769394856815	0.236384483254775	0.178316471760039	-0.0979544391266378	0.581543331464615	0.218787151988748	0.213813729206668	0.133136856173689	0.452876392502107	0.0847379990564175	0.633732318910761	-0.17613241128751	0.319044881366867	0.05921610291708	0.739388553462271	0.153483129402609	0.386145288174969	-0.0885012958493572	0.618679309902249	0.0265405435834681	0.881558271872365	0.163482507627286	0.355570114819278	0.354813838814136	0.0394894793065189	-0.28431653284031	0.103173875840046	0.215344291166671	0.221289135775899	-0.30447659502687	0.0799767062713698
TMEM176B	blue	0.179360632036082	0.310112882901977	-0.547796988035103	0.000798103531748971	-0.205193372839514	0.244359911371185	0.493738357869999	0.00300228814428048	0.248272164810979	0.156836076287854	-0.456429573726216	0.0066622165546543	-0.299051637134593	0.0857785720675534	0.0207913652429861	0.907088881539192	0.267378625107409	0.126328309098702	-0.0722211889677342	0.684817971638224	0.364920709521283	0.0338343925303342	-0.645573249249274	3.74212860651492e-05	0.260444514888887	0.136844159071731	-0.270025993065229	0.122475736727581	0.679141364669315	1.00589913909756e-05	0.746477261365654	4.00117870823652e-07	-0.187331422061322	0.288739628316687
TMEM176A	blue	0.327978527056088	0.0582713396398243	-0.628729780837658	6.82852416926763e-05	-0.239195431488107	0.173058685489667	0.477146135133201	0.00432622085999151	0.165386563608722	0.349917683092597	-0.337605990325111	0.050856046572195	-0.281773415482231	0.106428504684113	0.107784735831129	0.544015949722468	0.20509823003828	0.244583476766485	-0.115039594165902	0.517077940073173	0.423859732337063	0.0124864640496915	-0.741142495977501	5.35114934633965e-07	0.345553613679213	0.0453192377143394	-0.225855183272822	0.199015208414331	0.747543506642041	3.77209168044594e-07	0.732091976936062	8.62676559780246e-07	-0.000832658645804223	0.99627103620361
TMEM165	blue	-0.49607474579239	0.00284758966091031	0.693722807629134	5.38554426422388e-06	0.620630160548301	9.00682682664802e-05	-0.563915281431197	0.000514190953360002	0.0887661816069798	0.617625402861915	0.307224664679586	0.0771560152866265	0.325767591644408	0.0600893692356164	-0.316529154451466	0.0681753500314328	-0.00459111878277336	0.979441310081309	-0.180077517161694	0.308150921587394	-0.56818326064232	0.000455952457847244	0.607276445856628	0.000139860139742474	-0.133267530060323	0.45242899904026	0.373438934150576	0.0295968054630949	-0.831541009706513	1.12079990614071e-09	-0.316692891920474	0.0680249830000591	-0.0717558242714582	0.68674579957642
TMEM159	blue	0.433609816771976	0.0104100810518444	-0.439873849968064	0.00923675797399513	-0.429252710516309	0.0112986504627692	0.425335973886644	0.01215131036541	-0.256985248187653	0.142324448192109	-0.156820947683343	0.375773608656203	-0.193589186905146	0.272639137338619	0.157635432428743	0.373267842164485	-0.068917187332074	0.698546844855905	-0.110199319710089	0.534977102233998	0.205075999553685	0.244635733384686	-0.589456555467524	0.000244220280936337	0.2783334766479	0.110953399023718	-0.0639249903589041	0.719468635394037	0.646231057822592	3.6525633929234e-05	0.188818005007798	0.284860723219516	0.201611751413856	0.25287033983603
TMEM147-AS1	blue	0.106885908817231	0.547399020241176	0.181903115186573	0.303190045983522	0.00423250875356595	0.981046839395982	-0.346332081604948	0.0448040099934779	-0.154747980785323	0.38219556288609	0.14525880887859	0.412400498740582	0.326299888247343	0.0596476282225747	0.297687312365014	0.087287414685582	-0.244744712818	0.163004779288569	0.230975425067152	0.188750334369216	-0.130442244974797	0.462154877879227	0.300759039157836	0.0839186748568464	-0.00429224188442928	0.980779403561477	0.217717476974067	0.216117464249272	-0.316173126283447	0.0685032035987439	-0.363254948590376	0.0347181500248197	0.335404133333273	0.052481755375395
TMEM144	blue	-0.172441908880451	0.329450250366454	0.420546898190217	0.0132670309671053	0.0873653650022979	0.623207316275203	-0.46962119525797	0.00507621702713324	-0.0259557116297762	0.884150444024191	0.256274481717863	0.143470059225002	0.296031680387871	0.0891457107198963	0.144745216264996	0.414072788478487	-0.100732886326919	0.570820473099466	0.102044851778993	0.565788578225136	-0.286698310991221	0.100194580096986	0.495633974166155	0.00287623258503004	-0.0178097421398017	0.920367212749628	0.235492343817324	0.180008601499371	-0.545856294184848	0.000840244240647243	-0.440066799427932	0.00920247842302228	0.280106655784547	0.108603240901552
TMEM134	blue	-0.0697641803575344	0.695018228345692	0.444200890579527	0.00849354835133737	0.61344860063109	0.00011440122366832	-0.607058619557519	0.000140844743507444	-0.0408838209845026	0.818425491524743	0.458641633228913	0.00636993783084344	0.429337069513026	0.0112808570955958	-0.230122737750483	0.190433437249979	-0.116814467300326	0.510589391440978	-0.251537363080792	0.151277833239039	-0.444555420118264	0.00843497784798708	0.0591702697296874	0.739583285416475	0.381468954680441	0.0260099244655581	0.793216012328953	2.21681356709411e-08	-0.647363926070418	3.50284173048036e-05	-0.353048370056947	0.040551467065495	0.0692737121644204	0.697060782904748
TMEM131L	blue	0.184667859782082	0.295773960223326	-0.336852570959564	0.0514077405223596	-0.461212488107081	0.00604411350312097	0.531832186188193	0.00120769860084919	-0.199021187203428	0.25914696854377	-0.361272961830279	0.0357940324081542	-0.43173338436724	0.0107852147322181	0.277876756116274	0.111564877866386	0.0295264874321627	0.868342941458899	0.311006141022524	0.0734015117480489	0.392594501996645	0.0216385234643715	-0.0673820096277306	0.704958267214074	-0.141374588362815	0.425142153271475	-0.480365700303415	0.00403579326743572	0.543375402819734	0.00089696705052374	0.388599696001799	0.0231321678921488	0.020315818666955	0.909205112268339
TMEM121	blue	0.0388576165714742	0.82728561470278	-0.266537649358524	0.127570740041356	-0.148174676423411	0.40297879763172	0.337821298831186	0.0506992565553921	-0.0238762351096548	0.893376773218707	0.236581351532501	0.177944592791415	0.00134457929191763	0.993978493366185	-0.199274376239249	0.258529031905137	-0.180476512316285	0.30706235191377	-0.217294894395567	0.217032242113774	0.240275164139895	0.171068716554052	-0.232569362946967	0.185632158782887	0.00404406538928284	0.981890546961313	0.0583784261383377	0.742950100445501	0.311614071497943	0.0728114277863327	0.269456424352439	0.123297126247346	-0.0651897697764319	0.714148408952597
TMEM120B	blue	0.115640127322081	0.51487798005457	0.0708040144338873	0.690694820599403	-0.159750740654929	0.366806261838572	-0.0773226882727074	0.663814781625552	-0.0349296836457544	0.844520388565906	0.146720734303634	0.407661303097454	0.0259664434412579	0.884102866300428	0.170017727993771	0.336397785607327	-0.279086171980264	0.109951156940445	0.1959254927162	0.266781129914469	-0.114161838627799	0.52030177837333	0.477211680943322	0.0043201330568492	-0.0213559986548297	0.904577021808372	0.342236995891391	0.047567854756485	-0.374801861870271	0.0289609865608596	-0.179211354080892	0.310522410467148	0.215651080773127	0.22061586646557
TMEM109	blue	0.553698738713899	0.00068118662297939	-0.663807056634565	1.87070050790577e-05	-0.478481629998523	0.00420363228584678	0.466784309611585	0.00538666203802554	-0.0142930362857655	0.936055423577796	-0.228245707151069	0.194175479898801	-0.302017026744635	0.0825683347284402	0.23099988363158	0.188702210694759	0.132409457876317	0.455371157991433	0.0641594989556341	0.718481201145694	0.535137641416966	0.00111028580221989	-0.764688020363695	1.40221738369113e-07	0.35466366747853	0.0395789285807383	-0.145031153142971	0.413141289163668	0.799762910153775	1.39390026617788e-08	0.480600960919268	0.00401524773839511	0.0244013904312692	0.891045391653093
TMEM100	blue	0.237248980983397	0.176687551964153	-0.274154383605651	0.116643327727208	-0.540658662095152	0.000962931317535162	0.530747754935613	0.00124125372710525	-0.173789961627473	0.325625414745426	-0.137475842686747	0.438148654394586	-0.441691000519076	0.00891818084547403	0.0424361005947998	0.811652579282904	-0.0970947974880525	0.584879011142141	0.110011162602406	0.53567885692266	0.232886982300682	0.185015168574338	-0.0967573676751119	0.586190655264804	-0.481293264679239	0.00395531152692913	-0.609868447089836	0.000128608190460847	0.509643240996147	0.00207889408707643	0.0764530919373583	0.667377767958959	-0.492603035189482	0.00308005902381147
TMCO3	blue	-0.513712157365744	0.00188694032287643	0.391606858352419	0.0220001498027383	0.546774126607967	0.000820075587770886	-0.286183982195135	0.100832343469075	0.0954113431316217	0.591435747781898	-0.229025966106028	0.192613767061481	0.311235040209144	0.073178896650153	-0.305951529941654	0.0784530414645655	-0.143601813035973	0.417809469204748	-0.156158620951018	0.377818532320742	-0.496537217869297	0.00281780329440287	0.292140667544919	0.0936323739557352	0.0974275455536878	0.583586839577032	0.398818127206842	0.0194713071894059	-0.508387870349508	0.00214145837993199	-0.250672739841369	0.15273553992522	0.108895552876029	0.539848705724435
TMC5	blue	-0.510758060286825	0.00202467801116063	0.67209903067229	1.34349292567175e-05	0.727534558398085	1.08942041303021e-06	-0.713692971264251	2.1534002813895e-06	0.266816589232185	0.127157644268206	0.113198825152226	0.523850065594731	0.424473714659129	0.012346136250525	-0.330025271078985	0.0566273627330544	0.0332210852849726	0.852039952131484	-0.336925184059364	0.0513543625588248	-0.542211776527407	0.000924716182064631	0.328698047817988	0.0576891613507655	0.220564810290655	0.210022645144324	0.507374176263621	0.00219317069406742	-0.817176682737255	3.71848469602426e-09	-0.238462458577462	0.174418923639312	0.148991296902304	0.400362342118136
TMBIM6	blue	-0.451563739023923	0.00734575378126969	0.550033877387796	0.000751855274368138	0.495283807200461	0.00289916575639428	-0.193772227887056	0.272177182623893	0.113026660808798	0.524485659054439	0.158613646397486	0.370271419276546	0.219823115641222	0.211598731217463	-0.512233941471122	0.00195480406874061	-0.213368041572851	0.225659745966896	-0.499961470515377	0.00260555755776008	-0.544225977135854	0.000877150467928018	0.429477255836402	0.0112513407602005	0.0297162212308118	0.867504352886202	0.559763597692563	0.000577077084095713	-0.719837415253867	1.59919346310792e-06	-0.250994466475838	0.15219194276102	-0.0659628613328874	0.710902926459659
TM9SF1	blue	-0.309423903097091	0.0749547641896882	0.446236257064479	0.00816194904478275	0.736576273800622	6.82541825344812e-07	-0.517526437439078	0.00172125350264707	0.267340026678275	0.126385136025333	0.183632208082397	0.298538302795089	0.483830487293747	0.00374221116390737	-0.431488851305465	0.0108349334627315	-0.0846818828274716	0.633957896858509	-0.279793843597129	0.1090150920908	-0.586386956724172	0.000267958266209605	0.127978678577579	0.470725387128645	0.315751088059658	0.0688934400712172	0.76281254483803	1.56876369051333e-07	-0.691639344783872	5.90135161766004e-06	-0.195552352583811	0.267711157670837	-0.0225944091075808	0.899070975882373
TM4SF1	blue	-0.0154397151910368	0.930937145407571	-0.18735089332485	0.288688604419875	-0.0558949869598218	0.753539501003179	0.204292204628665	0.246482950083699	0.16754499388934	0.343576186984446	0.0819408674883662	0.6450154242527	-0.322743350576992	0.0626483469200829	-0.0980880110325696	0.581025791858797	0.29340483725811	0.0921561671012171	-0.0948241481888377	0.593730301131766	0.231529534431808	0.18766220392857	-0.23809102598765	0.175111115866829	-0.0779801156732131	0.661125903396786	-0.286531502234314	0.100401085150002	0.313187950912315	0.0713009166241041	0.295066474664204	0.0902429786089132	-0.430225744899387	0.0110948481089979
TLN1	blue	0.499070145161093	0.00265941985977712	-0.448847311622774	0.00775275940637214	-0.218254950444564	0.214957802041673	0.263319032416036	0.13240948500624	0.0256794544565197	0.88537532131434	-0.219297991662924	0.21271951878811	-0.0956264777286715	0.590596049115854	0.226675800796915	0.197344461129407	0.207356282830626	0.239314366704933	0.22593512463525	0.198852019391715	0.6639103159445	1.86312124305197e-05	-0.74498772555013	4.34260305828665e-07	0.383959743796423	0.0249729825722761	-0.254746281350647	0.145955987456346	0.664629650504886	1.81108888548594e-05	0.528242522978989	0.00132192162999181	-0.00913450201353058	0.959109126080337
TLE1	blue	-0.0539887142438017	0.761698026836192	0.467993829569728	0.00525236297823834	0.270902201730157	0.121220092053662	-0.416258636335836	0.0143380379274385	-0.0477680253375719	0.788493195109555	0.513918201822711	0.00187764643004497	0.157668508960131	0.373166290667344	-0.104678041650798	0.555750966318903	-0.143582214223286	0.417873683212263	-0.0289097206919259	0.871069907333396	-0.240789560820804	0.170126433226739	0.372617095704006	0.0299856926614679	-0.0386944077686818	0.828000216211745	0.419603319374745	0.0134967250276333	-0.630366026517149	6.45095122242232e-05	-0.520545357748609	0.00159928492079951	0.0241030247882165	0.892369851303994
TLDC1	blue	-0.218232333471783	0.215006514582738	0.465334004400329	0.00555157755651455	0.310388785123121	0.0740045484862408	-0.356671653914776	0.0383963266380289	-0.00577840158479378	0.974126338243217	0.0941113052918513	0.596521043141409	0.181825223044079	0.303400671517682	-0.29045769724817	0.0956255651379717	-0.368721636758967	0.0318862808753605	-0.40740305043022	0.0167806556851852	-0.596088845227288	0.00019922490504341	0.184832063723307	0.295337173708826	0.12423555071965	0.483905577889504	0.509113879379581	0.00210507877644835	-0.49771075472396	0.00274343156390922	-0.358391947646418	0.0374060518595881	0.141215115234391	0.425669916414658
TJP3	blue	-0.329034634425657	0.0574184075906212	0.447610969475486	0.00794427681569607	0.52663031931214	0.0013762357258454	-0.538904593468465	0.00100775838378067	0.224720476389539	0.201341607441957	0.0599781018104618	0.736153380221936	0.348711172482197	0.043258500656318	-0.237499314010033	0.176217842539947	-0.00971776620766797	0.956500517225992	-0.229424300834056	0.191819885817507	-0.341571395222683	0.0480297001914239	0.321951364305743	0.0633324656838732	0.316319715076679	0.0683680661506558	0.686073794247271	7.50721478606738e-06	-0.753759240580623	2.65933206314311e-07	-0.319422874921587	0.065555976428412	0.265525146535252	0.129078558214167
TIMP4	blue	0.307865678707346	0.0765093003044755	-0.443190807935107	0.00866232165517591	-0.292052846863561	0.0937355915091507	0.482082479737008	0.00388792970051045	-0.0301174060323372	0.86573165818519	-0.0946082101473674	0.594575086236285	-0.321808328298667	0.0634566445180383	-0.0356955213557058	0.841154259996522	0.0684349402164131	0.700558691686666	-0.0878179990196811	0.621401404715252	0.561549387727495	0.000549237932306945	-0.496494502677432	0.0028205430500016	0.134671030204307	0.447638801626911	-0.184067017134613	0.297375724625919	0.590276797769356	0.000238203570556362	0.424116510126376	0.0124276139166073	-0.184347651443876	0.29662690608923
TIMELESS	blue	-0.145983228774065	0.410048235825158	0.323118836564138	0.0623260412012909	0.208891562313928	0.235775688356366	-0.325403005928785	0.0603934179192562	0.0321654595590839	0.856692227316649	0.07846138053035	0.659160164104291	0.264300474877639	0.130919902491232	0.0392324652774039	0.825644874902217	-0.206265150652361	0.241850897560262	0.107659004186085	0.544488591326532	-0.499394773140593	0.00263969170517976	0.589790136611643	0.000241757200257232	0.0556963521524474	0.754388419458039	0.508982830321132	0.00211160534389451	-0.631803481180307	6.13487160282143e-05	-0.268371434302131	0.124873137667579	0.278832742415109	0.110287844404086
THY1	blue	0.526778763628866	0.00137115417314399	-0.404667463306719	0.0176020438003417	-0.376273857354718	0.0282869025862436	0.343011922802995	0.0470346354548416	-0.258670098210965	0.139635551613924	-0.132581326661263	0.454781034118839	-0.305998862750095	0.0784045200155194	0.252121473900083	0.15029878335967	-0.109480597428422	0.537660038669373	0.174531297983022	0.323533786987845	0.415963113179303	0.0144144442225262	-0.236387165159081	0.178311402017083	0.271477043165712	0.120401543812819	0.0206966716718695	0.907510227967375	0.382467162548313	0.0255901848535017	0.388877949444816	0.0230254408995317	0.0507378190547441	0.775669231180327
THRAP3	blue	-0.232216343157233	0.186319614111039	0.152309338957518	0.389831798794259	0.378464170125923	0.0273077384967566	-0.251899247982852	0.150670720874988	-0.0357819216639229	0.840774672353368	-0.162352041605543	0.358951837910108	0.171908025270957	0.33097266939323	0.0666136824144758	0.708174603477125	0.142701094610952	0.420766317853982	0.145341796435099	0.412130644319675	-0.17479827552477	0.32278257540752	0.310026959840336	0.0743597692260782	0.000235268628203441	0.998946373763251	0.250697138625846	0.152694265921865	-0.372893170000831	0.0298545929591682	-0.233510759545464	0.18380765986356	0.0941663380918846	0.596305390183415
THBS4	blue	0.354351480149785	0.0397654063052152	-0.563146984362396	0.000525348136739663	-0.398155298354439	0.0196931671036204	0.426194248326832	0.0119599663976253	0.00705424684141202	0.968416134580605	-0.118089914261137	0.505951800673642	-0.329868307126132	0.0567521229178441	0.277232368136255	0.112431915773019	0.203582100682485	0.248164509623171	0.047716261129968	0.788717215168304	0.231308556767199	0.188095618333869	-0.353515441194868	0.0402682917321402	0.12768146066403	0.471764994414503	-0.269247835488751	0.123598959723575	0.65272455944152	2.86678467565235e-05	0.369170063335823	0.0316626107910991	0.239424133271622	0.172635814506438
THBS3	blue	0.413390906049004	0.015094027486147	-0.327325798604712	0.0588034854231921	-0.332023349110272	0.0550581351631426	0.328280378238076	0.0580265427719799	0.00563786554184799	0.974755407013641	-0.179306619378916	0.310261021431585	-0.303771047438653	0.0807136112786578	0.0227254812454748	0.898488487573039	0.222070225904331	0.206848589554744	0.16316515907055	0.356517506454539	0.612516838371616	0.000117956233734526	-0.706709586416881	2.99249538706053e-06	0.213819618228405	0.224655920338297	-0.274211126164017	0.116564638247153	0.646904796946033	3.56283979574596e-05	0.423193065069294	0.0126403530430765	-0.22884668144634	0.192971830683032
THBS2	blue	0.160933640197244	0.363222026098334	-0.410110002014924	0.0159996400511057	-0.231037430803309	0.188628351175383	0.336272191938454	0.051835968281865	0.128885460185573	0.467561105940779	-0.354883843312384	0.0394478371202805	-0.207215463237995	0.239640718880744	0.140437912450575	0.428247210427328	0.41577733876577	0.0144626501646902	-0.00180312554505966	0.991925017631678	0.440935957616918	0.00904939967202104	-0.518629253343363	0.00167578631651717	0.0644447647838075	0.717280649163118	-0.57885428641315	0.000335149524996086	0.664348377535667	1.83127568525636e-05	0.588345930316732	0.00025258305614772	-0.0875663477144542	0.62240517168262
THBS1	blue	0.00992389763733247	0.955578713346923	-0.236967783085633	0.177216232920994	-0.00832315338316567	0.962738514583079	0.164910972015454	0.351324423328788	0.0193816562648178	0.913364003723968	-0.299718274238587	0.0850486575233271	-0.135743032005321	0.443998593439385	0.0834986776641491	0.638721700992898	0.408744729206418	0.0163896610903215	0.0398412791310256	0.822981600353977	0.225772219632262	0.199184665512193	-0.407622061291221	0.0167163040025236	-0.0684481121907612	0.70050371396369	-0.505153182138716	0.00231029376149628	0.494753161092642	0.00293422156231837	0.296527138451315	0.0885864516433508	-0.143330810869709	0.418697877830952
TGM2	blue	-0.0445638420855061	0.802390667502413	0.442541238369613	0.00877235765104755	0.549689549036111	0.000758816409120797	-0.51559816960432	0.00180335042286563	0.0434762449343557	0.807121684173444	0.0436620111292562	0.806313125618506	0.320758813105347	0.064373664591013	-0.163565528699237	0.355322518928343	-0.0841892296547041	0.635939669645479	-0.179432504275441	0.309915830523064	-0.125500362238185	0.479430764068819	0.00138415300322642	0.993801271489809	0.423528067394429	0.0125628248075178	0.499656083502235	0.00262390405526379	-0.580163887525684	0.000322488720207698	0.0412987408487441	0.816613826219033	0.0700532824439863	0.693815248503006
TGIF1	blue	-0.476595126143637	0.00437769110769996	0.473401238818394	0.00468656260636317	0.686412635180837	7.39911583230777e-06	-0.5267416591822	0.00137242278837638	0.198630189272811	0.26010315589298	0.0896548650423139	0.614095059743089	0.491044037401845	0.00318969725111299	-0.465034123598962	0.00558621291190299	0.0427896622320041	0.810111774064089	-0.400985910785528	0.0187601774671	-0.521606136925663	0.00155826255945787	0.12640796622448	0.476233028009682	0.220969443315499	0.209166227872946	0.459476501181135	0.00626251802508939	-0.606975712666917	0.000141221122031628	-0.223929845646414	0.202973696041696	0.23249366860338	0.185779412021885
TGFBR3	blue	0.369567396883847	0.0314654970639416	-0.548751504127558	0.000778070122967521	-0.530534390396315	0.00124795136933524	0.451447681255455	0.00736276203942922	-0.235677776500968	0.17965595774559	-0.280202254343457	0.108477609146588	-0.286194478592981	0.1008192973171	0.279468889096278	0.109444174183939	0.00449979683795063	0.979850159351525	0.0374330861011056	0.83352738151389	0.318997101965019	0.0659363475880761	-0.449551208203235	0.00764549074509273	-0.16349063016481	0.355545886192923	-0.576669728262749	0.000357255974127143	0.780242208427684	5.30449227377961e-08	0.103673480626576	0.559570531227231	-0.129256984150661	0.466267895629765
TGFBR2	blue	0.360848795763817	0.0360277623905186	-0.494006038639562	0.00298420204778327	-0.463612984473322	0.0057528848990595	0.538270801990105	0.00102440184531937	-0.0929707166009937	0.600998173371151	-0.360611354738518	0.0361591403158852	-0.521955389122697	0.00154495955716868	0.234976675121322	0.180991840336428	0.227660923291605	0.195351729350781	0.174607114113085	0.323320348147995	0.640256182043164	4.54212709075309e-05	-0.418040409655559	0.0138845373783529	-0.143443341977954	0.418328846032179	-0.750625824759411	3.1757714825927e-07	0.76650035479427	1.25686688039038e-07	0.507599822313588	0.0021815663699188	-0.319857254438105	0.0651696934091772
TGFB3	blue	0.322853874273705	0.0625533407862239	-0.46002199844985	0.00619317206272372	-0.359511654089336	0.0367726922302551	0.287232004319967	0.0995360466668499	-0.0429626465391338	0.809358171318744	-0.355179485494248	0.0392723655330491	-0.323281311528483	0.0621869830508814	0.283845981734468	0.103770324758947	0.126943948872613	0.474349856091256	0.197272813352123	0.263440653480273	0.577872004151181	0.000344934319674298	-0.339060066561305	0.0498046464199679	0.086601734143495	0.626258929633391	-0.316015613837566	0.0686486442251816	0.495126654923529	0.00290950951320633	0.427159120844625	0.0117478992677754	-0.0828835224163032	0.641204066894998
TGFB1I1	blue	0.5158961559806	0.00179044406346805	-0.337341720631337	0.0510490188771908	-0.147162458625354	0.406235449330594	0.109856586950016	0.536255695686613	-0.21539939616809	0.221168101162005	0.00320271003739644	0.985657725698064	-0.0883869796523532	0.619134373330702	0.306097713221571	0.0783032621614979	0.216437317245125	0.218896810287932	0.115986542650036	0.513611050822443	0.44835532054657	0.0078284949779698	-0.704445661802491	3.32268805939428e-06	0.272161559024384	0.1194322060022	-0.292885101987239	0.0927609070311901	0.622273073451331	8.52024293272493e-05	0.293335071495555	0.0922371676642015	0.0539392684340878	0.761909986771095
TGFA	blue	-0.306306711479159	0.0780895076565336	0.338725098972634	0.050045299888301	0.357163494779963	0.038111061053867	-0.328341094888468	0.0579774008851326	0.276064573542732	0.114016083620914	-0.201639318320854	0.252804095687778	0.07369008032025	0.678745778169319	-0.096488201655127	0.587237877480651	0.0650434734589931	0.714763125731691	-0.0208980405770051	0.906614251149538	-0.29593572301093	0.0892543369862316	0.238409511057137	0.174517476212331	0.0506828333783852	0.775906149478394	0.200334521101068	0.255952194588038	-0.480953204816733	0.00398465489357524	0.0186217881511684	0.916748609031033	-0.0248529641169676	0.889041385661883
TFPI2	blue	-0.327464663140066	0.0586899537653977	0.315416780315937	0.0692037892539607	0.314758027867885	0.0698185300482894	-0.374461710797486	0.0291186124539158	0.348237334848001	0.0435628457084684	0.54475348020986	0.000865055687951349	0.136306744084337	0.442090866962246	-0.288693878390526	0.0977490487423959	0.0343127364513266	0.847234060998344	-0.20550792005108	0.2436217647728	-0.252306304072452	0.149989942873024	0.279538494273698	0.109352158094346	0.014999999408612	0.932899535873333	0.368744540315427	0.0318748256803977	-0.501350546361273	0.00252350822946782	-0.159838769428662	0.36653881020325	-0.0412276754924404	0.816924053060062
TFPI	blue	0.150844329876136	0.394461406107938	-0.294311611029381	0.0911083116622071	-0.26699837521522	0.126888962367541	0.549404878191187	0.000764614402756865	0.0531090739241316	0.765471320408761	-0.178565025667402	0.312299460444699	-0.449746075013471	0.00761601921761347	-0.14887912740559	0.400721156527927	0.198280266109319	0.260960863734842	-0.123599338143003	0.486164579148328	0.440142207907416	0.00918911069431616	-0.445975384870483	0.00820382395343008	-0.13445711738733	0.4483671156623	-0.623437414426225	8.18984231805993e-05	0.61515537174659	0.000108137663185331	0.566659435933963	0.000476036131270482	-0.391476627291984	0.0220482052600301
TFAP2C	blue	-0.27578533944004	0.114397344162959	0.563893155083641	0.000514509309305429	0.498935095613188	0.00266766472605819	-0.493379106833814	0.00302671076904451	0.0647207683039913	0.716119710604473	0.271025478828422	0.12104420290127	0.200618678342656	0.255264406603987	-0.252265526516457	0.150058040148037	-0.162908308690218	0.357285398769786	-0.189827117484314	0.282246886597957	-0.380042152280374	0.0266197072208639	0.476120517530757	0.00442244730542862	0.0431459269127626	0.808559897612474	0.461550651990606	0.00600233787852376	-0.798931393530353	1.47989036131173e-08	-0.166117590153238	0.347762045537078	0.00931343502659964	0.958308814955734
TET3	blue	-0.541661022806418	0.00093811190766308	0.263044349043156	0.132828614830318	0.395185425733358	0.0207131976721945	-0.120243236083721	0.498170398586513	0.190500422964751	0.280511509926014	-0.102424988637536	0.564334406414269	-0.0432879101682157	0.807941622978344	-0.423053044166784	0.0126728767600881	0.0281911359844126	0.874248889784994	-0.23651284059684	0.178073945722972	-0.211085625736281	0.23078003585236	0.409340759859328	0.0162184247649838	-0.066150799366697	0.710114702832495	0.270840959802199	0.121307541476221	-0.470375961773101	0.00499626172047458	-0.137824944291149	0.43697522394422	0.0604140867487808	0.73430434257794
TESMIN	blue	0.0892551459719732	0.615681917962286	0.268998047452	0.123961131602876	0.032627835368347	0.854653885949667	-0.236217499482128	0.178632331025417	-0.157114923756194	0.374868051454401	0.471140059507432	0.00491642417742979	0.0415246971203516	0.815627624654336	0.110033733054209	0.535594654392526	-0.0619969597439134	0.727603677088495	-0.013186892085782	0.940995160400136	-0.239913850601187	0.171732799731171	0.197605384091795	0.262620343088326	0.052016806284512	0.770164074477495	0.235597597414711	0.179808377044103	-0.341292982429747	0.0482239454117481	-0.361956586933851	0.0354199236678589	0.0349786431780179	0.84430511247618
TENM4	blue	-0.0205040163409027	0.908367539271865	-0.372643428629543	0.0299731676301263	-0.22208468925838	0.206818256367926	0.434442953174097	0.0102470984478367	-0.0319697957571821	0.857555068188622	-0.329530846765085	0.0570210849466732	-0.132977078121968	0.453423754177739	-0.0125240397997944	0.943956324778698	-0.0395446317727738	0.824279052526923	-0.197706177948738	0.262372059573046	0.0147603703288567	0.933969131415487	-0.134145744551764	0.449428398317085	-0.0576263756186578	0.746152062274116	-0.184581851305781	0.296002909126689	0.389643860941139	0.022733768187194	0.191739142024608	0.277336900318206	0.1030170035533	0.562073136372994
TEKT2	blue	0.0479757460833495	0.787594409332466	0.321848474257063	0.0634217718911313	0.352866890411194	0.0406619269047532	-0.653377238949002	2.79694366227741e-05	-0.200575664025819	0.255368441887238	0.223962540783376	0.202906022605264	0.278680881614115	0.110489966433483	0.134688331005816	0.447579925179753	-0.141884956003196	0.423455581896166	0.0851371428379066	0.632128763126128	-0.210743656214617	0.231553914442593	0.161729454375448	0.360822462751044	0.271147087111573	0.120870881109294	0.489824515367267	0.00327780543398562	-0.520542130071827	0.00159941117078661	-0.434260386168069	0.0102826269898093	0.346192642802286	0.0448959499429834
TEK	blue	0.147216210269673	0.406062136670735	-0.482328295564625	0.00386714606287564	-0.308805741486184	0.0755684970683621	0.53218801750621	0.00119686333866959	-0.0621398164000323	0.72699989811214	-0.37437216268363	0.0291602256762028	-0.438341206892757	0.00951292099829733	0.177572205490158	0.315041574255926	0.199828989844403	0.257178834942	0.277073938423721	0.112645858926397	0.442488088760448	0.00878141347644898	-0.13359481620369	0.451309500601191	-0.361265804177539	0.035797966282323	-0.672094530664911	1.34373808152809e-05	0.571421221643797	0.0004157552736842	0.360437940922722	0.036255336930404	-0.312928905700952	0.0715478365250461
TDP1	blue	-0.518443960137178	0.00168335134349001	0.577005486934625	0.000353776115499114	0.50109889832909	0.00253820344647343	-0.411347689620912	0.0156528079118222	0.196160869261033	0.266195558859024	0.325400180485981	0.0603957789475352	0.427422766952412	0.011690508412757	-0.455180143193979	0.0068323183685402	-0.357779376635344	0.037756273882903	-0.360060231565475	0.036465579699875	-0.613071037044069	0.000115830015471913	0.643366967682565	4.05719389025438e-05	-0.0405415166524572	0.81992079129499	0.576622491148843	0.000357747982771095	-0.853406919322131	1.43059243598431e-10	-0.30300698399099	0.0815175415190442	0.126714287718003	0.475156291870673
TCTN3	blue	-0.257872579381018	0.14090365444128	0.233405325768937	0.184011367415547	0.260505143719555	0.136749511616848	-0.327070186706049	0.0590129201800482	0.049061671473755	0.782900133292089	-0.0906842674878515	0.610016328110023	0.0750339360910703	0.673207793980183	0.0757140337268252	0.670411529497819	-0.103979481518472	0.558405764207343	0.0712006992382921	0.689048009639988	-0.499664246172788	0.00262341221509367	0.549592004646957	0.000760798741655746	0.0246758358840131	0.889827370361367	0.367280766204513	0.0326137139250183	-0.554287481337408	0.000670399364108388	-0.254423790074804	0.1464845712647	0.230496915513541	0.189693564184131
TCTN1	blue	-0.0536320812523206	0.763227190214213	0.313584842840142	0.070923892711886	0.0471526316122839	0.791157508968239	-0.00526083978929395	0.976443126106776	-0.265252228923076	0.12948723284537	0.0887616242494237	0.617643528997116	-0.0435965388110899	0.806598075377178	-0.261185645817155	0.135690479135476	-0.428696153034001	0.0114166374167996	-0.141417636128601	0.424999752649576	-0.411259327093219	0.0156773588935434	0.311273502889607	0.0731415415641301	-0.0320534256863853	0.857186255907356	0.352187111871556	0.0410778423679978	-0.336532051452731	0.0516438832233589	-0.296316169387962	0.088824257536885	-0.0245183905455518	0.890526101242704
TCN1	blue	-0.478263735047226	0.00422342630252553	0.635739129945411	5.33954857320984e-05	0.692674623575859	5.63967978484098e-06	-0.695737308184956	4.92617103076833e-06	0.259312174884147	0.138620703748566	0.0797556645164223	0.653884767149748	0.435552548528364	0.0100333943625472	-0.281974782929857	0.106168008464154	0.0732907724610448	0.680394516612421	-0.229381053338844	0.191905967033361	-0.533141592255179	0.00116824664335309	0.145265097483142	0.412380046306487	0.207986789947855	0.237856814717218	0.385065340411557	0.024523757581245	-0.654816625552413	2.64832618911791e-05	-0.206318747417221	0.241725883322775	0.0957748202838027	0.590017353098428
TCIM	blue	-0.42572439087507	0.0120643991333637	0.40497627629711	0.0175076720784283	0.40744597064806	0.0167680282104186	-0.404935316557754	0.0175201648329795	0.171252399221363	0.332848165727006	0.238424623920982	0.174489342216585	0.129221217266763	0.466392311614646	-0.294898569019766	0.0904349094912453	0.319985145447443	0.0650563043030095	-0.0183473016146661	0.91797158371576	-0.433609538324769	0.0104101358879705	0.335289614522954	0.0525674269425632	-0.332134422064234	0.0549719251375208	-0.061639537581109	0.729115015029543	-0.426452362232732	0.0119029221186627	-0.357044348815821	0.0381800072435984	-0.300544368188475	0.0841507956649025
TCF7L1	blue	0.599815777975116	0.000177333878627613	-0.553802226921165	0.000679279410088992	-0.524111765509446	0.00146500565181074	0.461267108491467	0.00603734905412069	-0.0970783978534741	0.584942729119938	-0.059592132579856	0.737791513956372	-0.254701384381665	0.1460294930534	0.241699908303433	0.168467926345517	-0.0624881170405067	0.72552849398164	-0.130371321348185	0.462400448882587	0.426439988546697	0.0119056515068304	-0.6798485059709	9.76668089078751e-06	0.382930747781331	0.0253971558845414	-0.0887687413043538	0.617615222186614	0.72775854313613	1.07711320538845e-06	0.431484373379602	0.0108358457242992	0.187195141712826	0.289096909115509
TCF7	blue	0.16283855914905	0.357494096455689	0.0871528795947253	0.624055832569909	-0.0699618761489232	0.694195519081676	-0.334267306182478	0.0533371572590955	0.169413466580586	0.338143426518987	0.321608039517186	0.0636308499525021	0.242724692499063	0.166614795010695	0.208585228132826	0.236478929547629	-0.003069125038274	0.986255884221936	0.200677476420742	0.255122241792958	-0.0472511284565759	0.790730915148184	0.310456519427801	0.0739381975528971	-0.0101992843038457	0.954347293864919	0.181224131112605	0.305029177523428	-0.338175001536313	0.0504425233766925	-0.206816536148682	0.24056686178711	0.259726594320018	0.137968563296401
TCF21	blue	0.482723099515648	0.00383396653051059	-0.61042863405735	0.000126285793154382	-0.499365389720861	0.0026414721271981	0.584127797610246	0.000286721320835594	-0.234265251523577	0.182354552942095	-0.32810910187087	0.0581653453396019	-0.313838565324034	0.0706836879382446	0.328304551217622	0.0580069740798641	0.09270098345666	0.602059060424046	0.0876746611765187	0.62197305736549	0.505464534480737	0.00229355313581104	-0.658160859712595	2.3302165194604e-05	0.13085844865914	0.460715182435715	-0.452027527305379	0.00727812010394005	0.882077831427126	5.45280121088743e-12	0.373547806684278	0.0295455990199376	0.0157856126820926	0.929393733285734
TCF20	blue	-0.1579748188048	0.372226632980255	0.286218945446396	0.10078889201879	0.0427603444240382	0.810239513154409	-0.127537607700356	0.472268595007027	0.0330690776334428	0.852709570663163	0.271201502871499	0.120793385136991	0.145657089553078	0.411106300777887	-0.00531528626184934	0.976199395396553	-0.307573751091558	0.076803300405847	-0.0939011598898664	0.597344835281812	-0.323928452833046	0.0616355348249499	0.584356349813326	0.000284771297183325	-0.160343320288145	0.365008103863837	0.270792517629259	0.121376746966957	-0.551172200216435	0.000729242135907885	-0.203381699910841	0.248640447481255	0.0598918111074578	0.736519517092665
TCEAL2	blue	0.424979316228568	0.012231579700915	-0.614401905063033	0.000110863783547567	-0.578400390476611	0.000339639777847089	0.474857190733628	0.00454350885861555	-0.185688075517236	0.293066826648173	-0.327588638562498	0.0585887414907091	-0.320543368272236	0.0645631926324046	0.359908831013755	0.0365501303146812	0.111638350722599	0.5296247068453	0.145893299820646	0.410339830443477	0.581907914237641	0.000306289764646083	-0.61776106401646	9.91675202342321e-05	0.0316980972583232	0.85875347651506	-0.512464737788828	0.0019440699605312	0.872293614322182	1.81453135407543e-11	0.36503600225653	0.0337739087340897	0.00440352592010932	0.980281170679495
TBX3	blue	-0.465503495434513	0.0055320835308296	0.546863871518198	0.000818126638868893	0.457611205242162	0.00650469204684975	-0.304998491649592	0.0794349717201638	0.233685997602589	0.183469436045117	0.167178947240527	0.344646684970287	0.265938252959889	0.128461776794556	-0.313330261089365	0.0711655509296562	-0.0636816285963467	0.720493818803718	-0.147530110823831	0.405050859904106	-0.443576808988942	0.00859749155005152	0.551815677059442	0.000716727009846764	-0.149778849046665	0.397848255967549	0.252241452212739	0.150098254038982	-0.701710463171849	3.76576170603588e-06	-0.114609574208368	0.518656094283644	0.000930755165455859	0.995831726085053
TBX19	blue	0.0323177598688726	0.856020724168952	-0.291465834859508	0.0944277522747139	-0.400972907310503	0.0187643778091458	0.397728469347368	0.0198371430990292	0.0428924000673746	0.809664178436432	-0.261084796824431	0.135847043723175	-0.472735273577113	0.0047532793640006	0.202040207463234	0.251842047469602	0.271171354184856	0.120836316685827	0.136184774842625	0.44250325875702	0.465011957022916	0.00558878043459908	-0.250311131904331	0.153348198867257	-0.0209581560146285	0.906346793610836	-0.515145087260294	0.00182313018251768	0.548429901166006	0.000784769752869512	0.451357900563056	0.00737594244811419	0.0324951837049615	0.855238574756822
TBL1X	blue	-0.181753152126473	0.303595638524965	0.567062312945069	0.000470651393893351	0.201952871800635	0.252051426978387	-0.401324853929461	0.0186509689263737	-0.220841844577686	0.209436033779605	0.387830309967603	0.0234294041732892	0.132321760716959	0.455672430591873	0.0263444541866093	0.882427272831305	-0.117730251676417	0.507257411854238	0.0512803912175983	0.773332504611189	-0.182744836472759	0.300919881243755	0.337314720639988	0.0510687673530321	-0.228985514267077	0.192694515993332	8.6760305193897e-05	0.999611452846827	-0.45865564187932	0.0063681224495866	-0.479566384007875	0.00410627823176071	-0.000985957499024063	0.995584511477596
TBKBP1	blue	0.215406327971215	0.221152879099176	-0.385695190878301	0.0242708315221837	-0.239714791625759	0.172099447833226	0.364207079402902	0.0342107351066627	0.02385016473578	0.893492533408212	-0.156463566444719	0.376876208120594	0.0230447784608448	0.897069740204575	0.121966039069844	0.491988709356101	0.0822609688177424	0.643720183132297	0.0829514757646609	0.640929663039127	0.552645616839596	0.000700865861744813	-0.35583563612662	0.0388851759966649	0.177425682798344	0.315447533487437	-0.167712314170744	0.343087535476065	0.4711327780871	0.0049171797703913	0.452227289000923	0.00724915337064293	0.0741635428206684	0.676792751842712
TBC1D8	blue	-0.410958231156253	0.0157612587960482	0.673295645357177	1.27972357530785e-05	0.537283633339732	0.00105080727966592	-0.442675673025487	0.00874948762122991	0.190739782024268	0.279896252425312	0.0362806772836598	0.838584151045652	0.207504704196668	0.238970720472054	-0.33389040162173	0.0536231920647901	-0.0308958353742499	0.862293894156827	-0.231357598077118	0.187999370531158	-0.326439764899671	0.0595319742865197	0.277073209756821	0.112646843621997	0.0798827165174065	0.653367794726908	0.258542532943825	0.139837824169475	-0.680656624193006	9.44208921825942e-06	-0.136758483625265	0.440565310277703	-0.111089347960476	0.531663629441545
TAGLN	blue	0.479287409284011	0.00413112766401098	-0.533446146833101	0.00115923462443334	-0.218785732400293	0.213816775319099	0.252417551521538	0.149804277153075	-0.106992488004932	0.546997352462837	-0.276580203697531	0.113314557161348	-0.116302441060503	0.512457078266736	0.303656480729399	0.0808337635659303	0.279662649110972	0.109188173477934	0.203046595842087	0.249437653465422	0.568775368999968	0.000448353858253733	-0.724123726830515	1.29344002528796e-06	0.237153530683287	0.176866882729277	-0.392378136869458	0.021717321438903	0.756279107320448	2.30123626826893e-07	0.388755684831504	0.0230722865130784	0.0227503090175922	0.898378158104853
TAF7L	blue	-0.2202583050462	0.210672978705469	0.321864632844622	0.0634077400539243	0.171723533162079	0.331499771644517	-0.225126494063707	0.200507022108074	-0.0921950907731241	0.604050950213471	-0.14534661690648	0.412114972437787	0.12343989961649	0.486731547528513	-0.0289006844636375	0.871109870945065	-0.200094749391948	0.256533502434183	0.105020565235067	0.554451392017917	-0.288397623648916	0.0981092045117304	0.513065886614513	0.00191635250059929	-0.0458058409967683	0.796996440543745	0.210605264124887	0.231867594557938	-0.514373485303975	0.00185725205397948	-0.279552693912511	0.109333393724492	-0.018568230051682	0.916987222483592
TADA2A	blue	-0.0931744161547826	0.600197536212241	0.231860043351415	0.187015271173555	0.166243918941256	0.347390346207596	-0.188546148426499	0.285567552121292	0.117602440202614	0.507721785743006	0.257238549984001	0.141917797914423	0.193002423136082	0.274123439847187	0.0416525598535255	0.815069682122332	-0.222537075947041	0.205871042496992	-0.0821088408108632	0.644335617664513	-0.308980080099317	0.0753950135386989	0.322584459091377	0.0627851289868042	0.0287757279285163	0.871662535643353	0.514199281700348	0.00186503249924762	-0.427968856080932	0.0115723876078125	-0.23300612869979	0.184784094221558	0.148820415322267	0.400909041524551
TACSTD2	blue	0.0907836065330364	0.609623330623356	0.217933424313088	0.215651018175534	0.408291409016142	0.01652090734705	-0.505768973571184	0.002277286549333	0.113645823309936	0.522201603054732	0.249630154747012	0.154506780363613	0.273622689702619	0.117382601685724	-0.101446008757777	0.568082855626702	-2.1544277643247e-06	0.999990351615244	-0.109850616764704	0.53627798093651	-0.0734125001531457	0.679891749517658	0.137498385202275	0.438072830477105	0.222068733564898	0.206851719530093	0.384516959644345	0.0247457348162285	-0.516699082527022	0.00175606903686901	-0.108724869252897	0.540488036774185	0.218319894375733	0.214817967599026
TACR2	blue	0.351284676983699	0.041635281392032	-0.289649013596902	0.0965947412549828	-0.392018503415711	0.0218488221561375	0.245984147015319	0.16081775908813	-0.0184538354436586	0.917496900171781	-0.0846973121645828	0.633895870248777	-0.208764867616451	0.236066366116719	0.285004237609505	0.102306845586097	0.0500218543599511	0.778755676458304	0.185823221852228	0.292709408748436	0.669292359249263	1.50452256939393e-05	-0.551561281246057	0.000721651936123017	0.300236190356099	0.0844848886958238	-0.2706128560245	0.121633671988022	0.556638003738119	0.000628822320107794	0.453609898832828	0.00705135214013187	0.175574489131496	0.32060465259917
TACC1	blue	0.4242050440289	0.0124073773761351	-0.44597879546998	0.00820327530967364	-0.65625924098844	2.50657681258102e-05	0.382429739707526	0.0256058196364111	-0.236982374959711	0.177188771131091	-0.134628144079988	0.447784765690739	-0.5578133449091	0.000608901416298887	0.525373895058489	0.00141991180626522	0.120934654484045	0.495684764065673	0.370862125245681	0.0308301342986825	0.59717991723876	0.000192578972301625	-0.26344890651887	0.132211654543551	-0.257423448935708	0.141621498398615	-0.727670529985773	1.0819339837879e-06	0.729494379753341	9.85960757000375e-07	0.131423549686259	0.458764262658493	-0.151648581927841	0.391915963349352
SYTL2	blue	0.130631725434198	0.461499147344825	-0.428149409057928	0.0115335558317832	-0.232237905124714	0.186277573985292	0.303590318410053	0.080903214510317	-0.00610914090387465	0.972645940899713	-0.316313526624066	0.0683737669473429	-0.490371577233778	0.0032380237083716	0.468915144079913	0.0051520057051834	0.363791086839222	0.0344316809830615	0.176698297749958	0.317467684717833	0.32417732780413	0.0614244899934881	-0.15190402376673	0.391109484837746	-0.02287742425943	0.897813313690772	-0.46276441371037	0.00585442646872108	0.472758851777025	0.00475090339417183	0.282385135089803	0.105638652271868	0.118761705321871	0.503517649979738
SYNPO	blue	0.551564092518524	0.000721597348819141	-0.689912478876754	6.3625076141669e-06	-0.452883865636709	0.00715463813177341	0.505225030987724	0.00230642120907145	0.0173679896678942	0.922336394918481	-0.450977725389979	0.00743197819838242	-0.374572514261623	0.0290671891714989	0.295301884772578	0.0899744098704405	0.254509527468633	0.146343906325733	0.0732747507940542	0.68046070035357	0.716407853529641	1.88990117600675e-06	-0.757443361832245	2.15123028750599e-07	0.306733296386007	0.0776546186860668	-0.394168815218507	0.021072277930624	0.853315697055599	1.44390785421956e-10	0.663347576291701	1.90476624809853e-05	0.051005561951163	0.774515884429155
SYNM	blue	0.394077351517533	0.0211048356773518	-0.372076794510982	0.0302436291308756	-0.316730013057839	0.0679909292242906	0.0582435901351422	0.743523874156046	-0.0544590074032747	0.759682868625771	-0.125005110011673	0.481180365372596	-0.291808491649049	0.0940232447182955	0.38167249719275	0.0259238795265643	0.178469767586663	0.31256190648862	0.292200766258134	0.0935617886728355	0.644355874122286	3.91312894174696e-05	-0.580268627501946	0.000321494763712217	0.118477239009414	0.504547658672019	-0.507366853275437	0.00219354819434824	0.668253146862284	1.56845169838762e-05	0.245449403535355	0.161758726831655	0.00419444712740214	0.981217249115296
SYNGR1	blue	0.4157964572623	0.0144576829362096	-0.309083361470637	0.0752923848217826	-0.278321000778557	0.110970068764424	0.121047945504987	0.495278087266434	-0.182074419825254	0.302727152519182	-0.224474269819663	0.201848868126024	-0.0750451618245117	0.673161603605812	0.194310977349025	0.270820460862083	-0.126973437779172	0.474246360178436	-0.0248289172986424	0.889148084377373	0.0524113197990446	0.7684681757316	-0.517058644373035	0.00174086351845867	0.324308803131052	0.0613132296908757	0.0770058402619556	0.665112166186972	0.459297334981473	0.00628543904275462	-0.0281166495836324	0.874578525315512	0.377260132870392	0.0278424898224062
SYNDIG1	blue	0.579137633408273	0.000332373320952291	-0.561802368148322	0.000545391976429528	-0.464852355667865	0.00560729676097717	0.311613790501914	0.0728116996769776	-0.0728055766419213	0.682399844433696	-0.304965778540391	0.0794688446307059	-0.0710028865586764	0.689869041193126	0.427766507075776	0.0116160382424975	0.0308222004706453	0.862618981377921	0.339606257285152	0.0494142242833711	0.410360584742138	0.0159289058615653	-0.361836759680638	0.0354852676845304	0.033464519450905	0.850967796592472	-0.341541197361693	0.0480507385631695	0.54690928779891	0.00081714191330055	0.192348120988593	0.275784778198584	0.116334063838669	0.512341631611418
SYNC	blue	0.453054669715443	0.00713022388377697	-0.504959522699752	0.00232075996841697	-0.618033538886898	9.82692313497462e-05	0.383778023636365	0.0250474638586466	-0.157646440730398	0.373234042691152	-0.017859295807677	0.920146348151054	-0.451075035415241	0.00741760074212865	0.508500075509609	0.00213580030453272	0.184317021721863	0.296708577154617	0.453517835274431	0.00706437820955084	0.559821234192118	0.000576159416963469	-0.135699229589308	0.444147017654149	-0.370511210984689	0.0310012937072659	-0.791884552404668	2.43126724735567e-08	0.691519088075871	5.9324524498518e-06	0.200337679716611	0.255944542590551	-0.198915554297901	0.259405065433734
SYN1	blue	0.0367550219298368	0.83650194625426	-0.333671583902847	0.0537898125454642	-0.177256429189582	0.315916878602744	0.476556503662319	0.00438131859500306	0.0578149729782245	0.74534868766364	-0.117794760706099	0.50702311367637	-0.251910792889595	0.150651381834395	-0.162076630774544	0.359778619833	0.00743820272035856	0.96669798151304	-0.25931047544233	0.138623382677406	0.110367624533941	0.534349763319166	-0.29972132993917	0.0850453228200437	0.134338225596955	0.448772186218472	-0.0129935935001766	0.941858605964016	0.366691329450192	0.0329151679492554	0.356513468777602	0.0384884396608618	0.115746513983223	0.514488732468223
SYK	blue	-0.264549052218927	0.130544596369557	0.283222016182599	0.104565253268692	0.231777903264711	0.18717590419086	-0.0397668443028266	0.823307114206711	0.283333669008389	0.10442267107102	-0.139880304140113	0.430101617953096	0.125478415626088	0.479508225851695	-0.412121911292609	0.0154390687925696	-0.209706164434555	0.233912492816099	-0.397302008228854	0.0199818675466192	-0.318853904304654	0.0660646639060742	0.160746387780879	0.363788014008278	0.127048310752886	0.473983634897909	0.42030456183732	0.0133257063389857	-0.456009351179766	0.00671901810099248	0.095344309130029	0.591697497022914	-0.0757401546583265	0.670304217994208
SVIL	blue	0.437559411159129	0.00965646900549525	-0.376097975501043	0.0283667623550297	-0.41733330349381	0.014063047358202	0.378982135342908	0.0270803034068246	-0.215326363873302	0.221328521672472	-0.143618357388117	0.417755267211878	-0.241158304235761	0.169453243840404	0.276091764111273	0.11397900912504	0.103188945079952	0.56141716779795	0.122733327345545	0.489248229677471	0.496323596355419	0.00283152816540704	-0.606892978069955	0.000141597616312447	-0.0852055940997806	0.631853926088943	-0.65237543262107	2.90478716920216e-05	0.794828189328792	1.98052638428669e-08	0.258079121231278	0.14057443465982	-0.163199795540697	0.356414031426209
SVEP1	blue	0.370797476081546	0.0308616089419576	-0.34156428293792	0.0480346545441952	-0.393472812539226	0.0213210802151109	0.555557063123441	0.000647650168480856	-0.119155517842136	0.502093462547714	-0.206655755670808	0.240940805127575	-0.659809508375494	2.18648878810989e-05	0.0501186382050129	0.778338256509271	-0.0367994711404258	0.83630688564097	0.0512874155397797	0.773302265337219	0.60161426049062	0.000167560955258077	-0.385175717851305	0.0244792774136509	0.0375600967737712	0.832970455883146	-0.413035693313679	0.0151899523662389	0.597625701462794	0.000189921140037049	0.641612661769357	4.32458546786341e-05	-0.331742919320244	0.0552762701158387
SV2B	blue	0.314935730887694	0.0696522807482228	-0.396107201803113	0.0203920175754901	-0.381784479030524	0.025876640655024	0.283370530902073	0.104375630217516	0.243117871653082	0.165907691223952	-0.215815209332337	0.220256250790927	-0.227098882979287	0.19648691100942	0.343734785112002	0.0465415665407266	0.233293704814922	0.184227202549909	0.136388413951272	0.441814849022585	0.432347253555569	0.0106612519939066	-0.441882390926911	0.00888517727398835	0.285797153125968	0.101314033761976	-0.39096869256226	0.0222364652706092	0.571570271016818	0.000413983214330367	0.673935307207191	1.24677316791962e-05	0.238741261298952	0.173900633665637
SUSD5	blue	0.252509223464746	0.149651407341549	-0.445496505613564	0.00828116944938492	-0.567108234678871	0.00047004106236651	0.513196189110876	0.00191039032229913	-0.271249410858464	0.120725187829683	-0.161232854519163	0.362318712743939	-0.317133938811449	0.0676212424585297	0.434112952573021	0.0103113944859278	0.0906133400276328	0.610296991412022	0.350911539399799	0.0418675448126152	0.416809634082077	0.0141964875815389	-0.138292615063844	0.435405952728561	-0.319065062856809	0.0658755177675476	-0.726297237481533	1.1597555989261e-06	0.683764527571685	8.28300117709059e-06	0.237953472644439	0.175367951298272	-0.00881257774545644	0.960549090451816
SUSD4	blue	0.0905455998989252	0.610565093238143	-0.141984827786552	0.423125980334149	-0.066427956686203	0.708952826974829	-0.0524789213603617	0.7681776819299	-0.027780362654848	0.876067002149974	0.00468901981565939	0.979003011881748	0.0196377246098711	0.912223757889678	0.255793476735706	0.144249152963427	0.0177630173021093	0.920575474387884	-0.160425972634866	0.364757716131501	-0.276867801119735	0.11292468352163	-0.148518260138534	0.401876767204078	0.313816658551813	0.0707044024838665	0.113098452320791	0.524220574624171	0.188941549496152	0.284539879465774	-0.0127089395715178	0.943130244959013	0.533576610771444	0.00115539282971434
SULT1C2	blue	-0.37187849189892	0.0303387516362042	0.416611292202977	0.0142473054609307	0.111154106068546	0.531422929609054	-0.241894627894206	0.168114683791776	0.462146930472917	0.00592927865916853	0.0764292260447481	0.667475654579913	0.261988914822092	0.134448165805887	-0.0832030635695692	0.639914127933714	-0.168219487640267	0.341608942937954	0.151618975928921	0.392009497205513	-0.25907896321843	0.13898868386394	0.588477635894646	0.00025157816842096	-0.146281437948167	0.409082132332811	0.258355070759729	0.140135461059502	-0.6179128049355	9.8666358867641e-05	-0.0505691046177173	0.776396238716229	-0.0355223111832384	0.841915340445398
SULF1	blue	0.0946811978535968	0.594289487823551	-0.315770799625881	0.0688751752016986	-0.144458481436961	0.415008074321081	0.377187854694739	0.0278748623535102	0.1446980437912	0.414226576318395	-0.128738152882944	0.468074380586539	-0.319235471063392	0.0657231839454973	-0.0644260079321482	0.717359567692247	0.392716454528541	0.021594214082392	0.0806473677004638	0.650259794647027	0.483760228775821	0.00374797564730602	-0.343597684281541	0.0466347642117977	-0.0778659987301537	0.66159234433585	-0.553403279065055	0.000686657816533458	0.550408848695629	0.000744338871368389	0.549121869791506	0.000770417291487303	-0.217092411106912	0.217471502594379
SUGCT	blue	0.166903903407028	0.345452378193386	-0.187625279731225	0.287970197922707	-0.203695033158518	0.247896570430787	0.163988807357486	0.354061775152825	-0.0510455078010527	0.774343851631285	-0.265320600541578	0.129384761539538	0.0195174851727483	0.912759150363476	0.15989195868891	0.366377265149243	0.225460702222905	0.199821850441734	-0.060149782421842	0.735425098344099	0.153259377478144	0.386846455141495	-0.376130961141694	0.0283517710400185	0.137048593077927	0.439587107595686	-0.365630571156921	0.0334633872921224	0.44320346530903	0.00866018923361419	0.201854580977983	0.252287208691229	0.392290972516706	0.0217491329093554
STYK1	blue	-0.185062738499711	0.294724268341282	0.62493854659266	7.78088329603321e-05	0.422903039681124	0.0127077976320119	-0.530246962485545	0.00125702409053221	-0.102384714453801	0.564488389709295	0.219543903192974	0.212194155480909	0.536559868521465	0.00107054588067621	-0.184608583336041	0.29593173812791	-0.354029049466932	0.0399587470363091	-0.197037807664126	0.264021326417223	-0.308462368519909	0.075911092789621	0.348240683409954	0.0435606889088537	0.153839564906042	0.385029860595273	0.435936992093377	0.00996023863005892	-0.674898279189524	1.19861826770263e-05	-0.358434083865481	0.0373820586178724	0.317018029163542	0.0677271655202099
STXBP6	blue	-0.0909592922133707	0.608928558938614	0.367237019566649	0.0326360095404283	0.197530135649318	0.262805801770509	-0.412158798613085	0.0154289466494749	0.0686452735277461	0.699680972631422	0.236220361405724	0.178626914199114	0.395165176569651	0.0207203000574655	0.0462126959590966	0.795231388438124	-0.292053212994996	0.0937351610066406	0.158715999432448	0.369958720311852	-0.334171509724579	0.0534097424316265	0.521556485095371	0.0015601619203258	-0.0209356967405129	0.906446715217761	0.353071391428366	0.040537472146497	-0.641219207723477	4.38669579536921e-05	-0.391207809845958	0.0221476741902787	0.311135490466562	0.0732756486971211
STXBP1	blue	0.54761334738342	0.000802009598544853	-0.517197252174411	0.00173503276526566	-0.414216198777795	0.0148731168672893	0.504522350476964	0.00234453871466026	-0.197940412907117	0.261795669615511	-0.275663406000093	0.114564128925191	-0.41571277832725	0.0144794343741835	0.291753675538451	0.0940878662940041	0.217423798707769	0.216752918218123	0.0486086666922941	0.784857493434447	0.57504365165548	0.000374543445747862	-0.707968880825955	2.82205935316986e-06	0.183346316044808	0.299304283925945	-0.480040124337275	0.00406437588584509	0.822804692965718	2.35422422249849e-09	0.510557593106568	0.00203433512817592	-0.0976136145320774	0.582864824392129
STX3	blue	-0.399554681877366	0.019227212070659	0.559933579798445	0.000574374406159198	0.152154801687905	0.390318665462965	-0.380646699261345	0.0263599180768305	0.205887225276448	0.242733636560255	-0.0273535392359442	0.877956813237526	0.0982256083757059	0.580492869971816	0.0480075513372475	0.78745681509594	-0.0631352899577577	0.722797060814973	0.128778002906453	0.467935498639866	-0.520840419932193	0.00158778042338314	0.474915209045745	0.00453788716799368	-0.233549462628769	0.183732921937422	-0.00463580425644102	0.979241254631441	-0.481790164998258	0.00391277041856738	-0.366040482242289	0.0332506628496815	-0.0196261754505476	0.912275181412018
STT3A	blue	-0.34888609489853	0.0431465814799199	0.530506680191462	0.00124882353471711	0.245381785686071	0.16187799262689	-0.319427092337531	0.0655522173646209	-0.184239710745871	0.296914782764742	0.17505399657705	0.322064053395422	0.177290659058972	0.315821922992259	-0.129718266561732	0.46466488683566	-0.389110357236106	0.0229366107787084	-0.105977133488601	0.550829576937487	-0.444952879964043	0.008369724072353	0.581764201931934	0.000307596650456011	-0.101827143951871	0.566622166487946	0.502103026544981	0.00248000733121144	-0.717146618980137	1.82348433590617e-06	-0.4591514623437	0.00630415379922619	0.054326524245479	0.760250388915754
STRA6	blue	-0.232330382838783	0.18609734263887	0.489300674262705	0.00331629495770319	0.467892119031823	0.00526354445544145	-0.460207257373725	0.00616977131924816	0.234249816768823	0.182384197856505	0.322659599328183	0.0627204150898305	0.354170068279044	0.0398740940209821	-0.257162426589775	0.142039916870612	-0.151696470460221	0.391764697013723	-0.183875095255752	0.297888523298731	-0.36425588595229	0.0341848882893202	0.405167378759005	0.0174494838703688	0.137227453618602	0.438984610573086	0.546433581948147	0.000827508370075018	-0.771132239379326	9.4597958177822e-08	-0.111762781509772	0.529163114389762	0.110508979895436	0.533823149098901
STOM	blue	0.40374541601933	0.0178863457341194	-0.511059044811471	0.00201025383039857	-0.43856431195463	0.00947228968991761	0.495565853634313	0.00288068155512384	-0.183437878060554	0.299058829046263	-0.251043090254678	0.152109908975181	-0.450670682438546	0.00747749952506519	0.274049964145548	0.116788238414345	0.207343210041033	0.239344650578178	0.062874909427285	0.723895610691531	0.548148915666531	0.000790664884579628	-0.545072108682779	0.00085782154573276	-0.0844626201784637	0.634839606796805	-0.671416028250939	1.38116989781381e-05	0.81727755625379	3.68865043781261e-09	0.442059194335277	0.00885478142016769	-0.305163664087757	0.079264113947081
STN1	blue	-0.317922466118612	0.0669040930216315	0.493787497419109	0.0029989608730927	0.441357137741609	0.0089760019650201	-0.314539435279595	0.0700234585586362	-0.145129055870999	0.41282262233198	0.0612772789710626	0.730647827067451	0.212008150642285	0.228701093735187	-0.351048035813959	0.0417824603896163	-0.165386152564391	0.349918897438676	-0.256237382229003	0.14353004043316	-0.42693322198686	0.0117972622793366	-0.00390041056402855	0.982533738161377	-0.0395822293019114	0.824114586120873	0.190840376577803	0.27963794122447	-0.335492691645716	0.0524155810899507	-0.257967404325758	0.140752437118141	-0.231869063926814	0.186997636460523
STMN1	blue	-0.401697029926361	0.0185316629929842	0.346393505217221	0.0447635578966703	0.248822311304868	0.15588940081904	-0.148492177380686	0.401960366118569	0.0407927481763431	0.818823266823104	0.215368652445942	0.221235622209971	0.247705196733666	0.157816032787753	-0.3372867532057	0.0510892298617711	-0.341030055627435	0.0484079625485358	-0.257154183853652	0.142053144672692	-0.513085955944303	0.0019154331416281	0.569778167137405	0.000435740989829401	-0.166323904623079	0.347155127460795	0.28563633530068	0.101514801268459	-0.532109846867487	0.00119923632645051	-0.320048545677495	0.0650001506613126	0.253662794074292	0.147737417178007
STK4	blue	-0.302466319396885	0.0820901436513717	0.419645724021496	0.0134863312280573	0.194534880101597	0.270257911628572	-0.238642923923283	0.174083316138835	-0.00926688054660844	0.958517034691554	0.0867265661760395	0.625759658592518	0.163157802867766	0.3565394851281	-0.0140780636319207	0.937015254732854	-0.382068950805354	0.0257569564527336	-0.295676282764845	0.0895485383512964	-0.450843909038092	0.00745178826962076	0.483268492914763	0.00378853639287033	0.140817826547874	0.42698629281197	0.436505022371106	0.00985297615071599	-0.571682629923007	0.000412651810040501	-0.154963562293423	0.381524732291797	0.42834775081566	0.011491025108778
STK24	blue	-0.316685520017781	0.0680317473430044	0.490086944568186	0.00325866931840038	0.606751601319094	0.000142243050533667	-0.367976685318811	0.0322607033743962	0.242697657434877	0.166663494719041	0.318906801717473	0.0660172408858838	0.433695683366088	0.0103931825399212	-0.416900406995825	0.0141732811536999	-0.0402879796567246	0.821028727994831	-0.347397647879172	0.0441064024158182	-0.486870140960396	0.00350004921808877	0.167323294658145	0.344224301377829	0.125375773045487	0.479870594831885	0.568456815413484	0.000452427804351709	-0.668880225519716	1.52958756758107e-05	-0.16468266099469	0.352000949008989	-0.165580807855797	0.34934411327847
STIP1	blue	-0.142480488698745	0.421492294681895	0.143823131472024	0.417084720595736	0.366569887120875	0.0329775580982761	-0.399960928859733	0.0190936741608072	-0.171343389320623	0.332587488022313	0.0607158559199841	0.733025379720394	0.21493267979	0.222194643650019	-0.0500866915959999	0.778476032610513	0.01347523068819	0.939707303545368	0.0990685640586059	0.577232827442864	-0.266677280655113	0.127363829133558	0.178056692789346	0.313701571065895	-0.091222379927423	0.607888772687999	0.427583145130078	0.011655712998353	-0.373599997155171	0.0295210778040514	-0.460623534883273	0.00611746602069841	-0.116427542371561	0.512000440980372
STIM1	blue	-0.274336970131963	0.116390261941561	0.428032663273309	0.0115586519113991	0.444318565347019	0.0084740694865772	-0.392955792712114	0.0215074731630482	0.10554400743829	0.552468130470808	0.155889318817458	0.378651861772911	0.376200417236023	0.0283202258759664	-0.396890310976208	0.0201224128526108	-0.158320613486365	0.371167528732296	-0.479229584062205	0.00413629461064819	-0.435713964731723	0.0100026232098033	0.0857899427666911	0.629509696441418	0.338415138797768	0.050268812885304	0.560406479234683	0.000566914303302848	-0.530191796533358	0.00125877202740088	-0.356321091588159	0.0386007039556902	0.194530422292962	0.270269104295436
STEAP4	blue	0.148266459975131	0.402684237070261	-0.177218099854096	0.31602322754661	-0.228281587146151	0.194103471459212	0.251160134923042	0.151912572889881	-0.0211609616899318	0.905444572590979	0.225613586374713	0.199508960768593	-0.335456802583785	0.0524423908131326	0.0968278415213111	0.585916604748724	0.13374593291191	0.450793102531553	0.0403359066884752	0.820819264509541	0.241827716304833	0.168236008944664	-0.0396962296342056	0.823615948733597	-0.0981089439807854	0.580944703368019	-0.234949679386776	0.181043418163272	0.22946146751286	0.191745929662016	0.139742039118335	0.430562124285256	-0.349819033252685	0.0425535952608535
STEAP1	blue	0.102028725942252	0.565850303707087	-0.532784726430981	0.0011788849248283	-0.417339407071554	0.0140614982923472	0.401039147302654	0.0187429893350484	0.00942901958833712	0.95779186276587	-0.262546707575483	0.133590438281868	-0.447616837077624	0.00794335845010366	0.243152995281481	0.165844628701429	0.281148562927007	0.107239907804313	0.282111715064121	0.105991143233576	0.29839927756401	0.0864975102756846	0.00813253058337237	0.963591332816294	-0.268578627165882	0.12457102867033	-0.531033338527215	0.00123233852005634	0.548259015347333	0.000788350328576445	0.380028244365302	0.0266257084838216	-0.0880438151558032	0.620501257719823
STC1	blue	-0.296760354436172	0.0883241376914997	0.369197493492674	0.031648970616233	0.52766365849174	0.00134120263893265	-0.572037242303962	0.000408474722630883	0.339961527874305	0.0491615883295511	0.228287481924425	0.194091642869673	0.20858286615812	0.236484357334477	-0.197808396818743	0.262120423561787	0.325224130375785	0.0605430356350571	-0.241845973851747	0.168202897865039	-0.310931494200371	0.073474223160618	0.117294946340819	0.508839864536319	0.160210947837474	0.365409327007663	0.201352169401645	0.253494688337826	-0.457735694947056	0.00648828339771467	-0.106538524002674	0.548709182066648	0.0137004227221285	0.938701593446614
STARD8	blue	0.54678335795329	0.000819874925985563	-0.513791564371574	0.00188335382007739	-0.337742262177073	0.0507567670716204	0.320814915459451	0.0643243828516304	0.0658820430890596	0.711241973714162	-0.162007456489045	0.359986459488466	-0.429651169793028	0.0112148137864694	0.139692489643699	0.430727220359629	0.0882637086188705	0.619625239471622	-0.0666837901154702	0.707880915245074	0.457347954474102	0.00653950742775693	-0.686777031374329	7.28444484840796e-06	0.356873690955134	0.0382789376457131	-0.0767726673347143	0.666067540423899	0.616279931754419	0.000104180702886001	0.483170845670503	0.00379663582356017	-0.0872627821314832	0.62361690026058
STARD5	blue	-0.116086641141309	0.513245253070021	0.403505799021804	0.0179608522943849	0.389375483065484	0.0228356214629843	-0.281016198634233	0.107412386841484	0.0190867253531088	0.914677510876245	-0.142749913887664	0.420605756369276	0.281400266905996	0.106912497987451	-0.194235690617206	0.271009788148115	0.0725476412124043	0.68346676975389	-0.350546404721799	0.0420958362319974	-0.144235606744381	0.415735878474395	-0.416513232978981	0.014272485936263	0.55609551033485	0.000638210042302432	0.22019797879247	0.210801140313693	-0.119104657137293	0.502277281493205	0.0907956400065767	0.609575731998503	0.243219720788287	0.165724874054561
STAR	blue	-0.0136555383102756	0.938902040343097	-0.154106486601057	0.38419578666388	-0.0412872377003109	0.816664039906517	0.139821815621874	0.430296386930305	-0.15722289904972	0.374535769598962	-0.149405731058505	0.399038221293151	0.0777064464870335	0.662244706981911	0.0285854431050414	0.872504252453664	-0.0640605783055185	0.718897667164999	-0.23673204284188	0.177660312538251	-0.275918002002306	0.114216090468848	-0.165451269577273	0.349726554343868	0.0787451461944325	0.658002164316502	0.0761514906649459	0.668615189784546	0.236578407215386	0.177950150476387	-0.112675471881288	0.525783337721656	0.149469793259424	0.398833766212922
STAP1	blue	-0.260472942455859	0.136799774906834	0.381985671033454	0.0257919470079517	0.408108053039658	0.0165742419512195	-0.30378710898441	0.0806967777105996	-0.0289000147191058	0.871112832968849	0.209773171360042	0.23375967501993	0.122404829868863	0.490420546072662	-0.293479467942702	0.0920695784199651	-0.0128372174423837	0.942557169927716	-0.263259831200975	0.132499735532486	-0.088729510387136	0.617771262853208	0.118080441080011	0.505986167663685	0.0448641121213825	0.80108570793666	0.212455042263765	0.227698587030426	-0.37585147968707	0.0284789956986764	-0.144225203092962	0.415769869440601	-0.103072987624464	0.561859514636509
STAB2	blue	0.149752386724027	0.397932583685384	-0.24701971973476	0.159006709832767	-0.230949979854895	0.18880040847652	0.182799074624358	0.300773968991726	0.193592897633072	0.272629767217563	-0.0929616305904579	0.601033896458421	-0.139071790877255	0.432798314761335	-0.0285724835073333	0.872561583692467	-0.113402556657873	0.523098419186166	-0.246475772659496	0.159956144173406	0.280144227317785	0.108553852848317	-0.526582266365328	0.0013778842133178	0.370412060649505	0.0310497949807339	0.0230498137287522	0.897047369275254	0.445119564123555	0.00834248654436543	0.350609549303508	0.0420562851004846	0.22087945882025	0.209356474010489
ST8SIA3	blue	0.117055062357311	0.509712959287426	0.132850638976403	0.453857156506517	0.0408492900536258	0.818576305747213	-0.392567784794028	0.021648240758869	-0.00199277296257807	0.991075746965333	-0.00416434535063011	0.981352021532057	0.175724968870096	0.320183493003315	0.361634512765075	0.0355957787248699	-0.139247940508718	0.432209996752978	0.131862225618464	0.457252850573588	-0.0330792547511325	0.852664735634805	0.0145515979468988	0.934901089255348	0.227660355518032	0.195352873796909	0.0656033768618995	0.71241144608658	-0.120613354842426	0.496839044740618	-0.204842054830342	0.245186113575283	0.567913667141048	0.000459449898683144
ST6GALNAC5	blue	0.268207160391878	0.125113052620142	-0.289933072144481	0.0962534594443884	-0.256739284517748	0.142720132384042	0.103410538252825	0.560572295239818	-0.101138820879988	0.56926139078139	-0.272641853397075	0.118755548245186	-0.128180546484089	0.470019981877213	0.215594402264231	0.220740145605829	0.133623882106283	0.451210151456393	0.0824877475800662	0.642803180517416	0.163713629071169	0.354881092653872	-0.314743445267616	0.0698321864930052	-0.0368994201716509	0.835868305016531	-0.501394868033928	0.00252092770918886	0.539031850172317	0.00100444546198913	0.0555608428391273	0.754967716653006	0.181006296167299	0.305620706766924
ST6GALNAC2	blue	-0.237550609904377	0.176121703616419	0.54438037561434	0.000873595019504272	0.509116394911411	0.00210495366912674	-0.388280583342264	0.0232550698976644	0.205888063663974	0.242731675913008	0.0342919540871557	0.847325503462151	0.196627914476739	0.265036136872196	-0.328104502434273	0.0581690763460028	-0.00305292737085302	0.986328413626886	-0.21526517174749	0.221462995548978	-0.170938392873157	0.333748727437722	0.15486057410773	0.381845117437658	0.321976814349881	0.0633103908967554	0.442821911693203	0.00872466709131461	-0.626057168648038	7.48817459115554e-05	0.0643894610977258	0.717513344949175	0.115128840777142	0.516750705971426
ST3GAL4	blue	0.242156789428329	0.167639930929824	-0.419833445369797	0.0134403996892807	-0.248353277021573	0.156696240649057	0.237295306507255	0.17660056269867	-0.197598549134693	0.262637185094072	-0.143973231890487	0.416593590654454	-0.0852577249976385	0.631644649046975	0.252857995619862	0.149070839356264	0.154853032263257	0.381868585476751	0.1095792843757	0.537291266953796	0.0742231513814765	0.676547013658152	-0.445313709446197	0.00831085681467987	0.0997842698356515	0.574471375001227	-0.222898878894284	0.205115657032311	0.552725831901764	0.00069934942801315	-0.0599629875991195	0.736217506650581	0.0516433239651828	0.77177053132522
ST14	blue	-0.132852044225478	0.453852338435665	0.358293360466732	0.0374622382035732	0.420032024486506	0.0133919547609919	-0.492930575967906	0.00305744472069029	0.214564882968862	0.223005898005924	0.231739363284271	0.187251306338786	0.11550313591827	0.515379418788904	-0.254699534041914	0.146032523019812	0.0682606722249025	0.701286199045341	-0.110368730118401	0.534345643536141	-0.342641575321799	0.0472888674631418	0.214222722423888	0.223762416020335	0.191388266213883	0.278233755147049	0.605072194120808	0.000150114254210536	-0.658858255491005	2.26840641245534e-05	-0.177551754436962	0.315098216788738	-0.0691209451481237	0.697697409170347
SSRP1	blue	-0.0943647753712363	0.595528069688725	0.211351366664068	0.230179872707355	0.155523164531145	0.379786617381615	-0.0713866907274403	0.688276360501402	-0.037899038179154	0.831484632355954	0.162449861075504	0.358658458276063	0.187522773454369	0.288238448389654	-0.142301719411637	0.422081107051406	-0.200958431727544	0.254443658295479	0.052678177727938	0.767321628651556	-0.143575201041427	0.417896662709855	0.440767580410402	0.0090788845935189	-0.082576479944274	0.642444523251344	0.425860718028113	0.0120340194994374	-0.452334399552784	0.0072336622417338	-0.240244216934563	0.171125524761874	0.0801681571315998	0.652206919718405
SSPN	blue	0.583143835345933	0.0002952531477873	-0.744406532627652	4.48291450669379e-07	-0.700203878696344	4.03219029543169e-06	0.490067077839876	0.00326011458718834	-0.206377821656799	0.241588143071415	-0.22585523331114	0.199015106239018	-0.354008699460827	0.0399709750362502	0.472926054823756	0.0047340837102067	0.0598980926216909	0.736492862309678	0.414854427089924	0.0147041437903116	0.63958597680478	4.65321014051526e-05	-0.433550842705372	0.0104217005980839	-0.0891123578194455	0.61624919302746	-0.547611812683479	0.000802042312851134	0.834071364919914	8.96895582757239e-10	0.218096254577726	0.215299761829907	0.00589515305245498	0.973603745853303
SRRT	blue	-0.153526547763674	0.386009314570201	0.326445316045878	0.0595273880999093	0.377258499211195	0.0278432211778683	-0.264330325390342	0.130874791656176	0.164469793764686	0.352632419015845	0.17432010116378	0.324128812679307	0.297337145474217	0.0876779419007467	-0.164926727178279	0.351277766966498	-0.218219957004754	0.215033174281373	-0.167644403066266	0.343285815856007	-0.4479240754688	0.00789539739223157	0.410158449015533	0.0159859440320448	0.110387906550325	0.534274188069801	0.637775682371014	4.96560761227939e-05	-0.63103749784064	6.30152256483712e-05	-0.125205938641293	0.480470489754555	0.219619906358116	0.212031963679809
SRPX	blue	0.507993984401235	0.00216142419565243	-0.625703754571107	7.57956349079935e-05	-0.473160215100966	0.00471061473431143	0.516121128601543	0.00178075365807054	-0.1256869451302	0.478772472127959	-0.203146675972183	0.249199386887089	-0.497724594306944	0.00274256477479199	0.214594629647526	0.2229402104512	0.131790944565724	0.457498260645663	0.128070748525083	0.470403589801086	0.708489436676603	2.75422990154569e-06	-0.594913084356166	0.000206615456169144	0.0510584395962989	0.774288161174483	-0.522016538678663	0.00154264063881784	0.806356684892923	8.5843599191363e-09	0.525036684577264	0.0014318389700762	-0.312047726052165	0.0723927670910385
SRPRB	blue	-0.262010554531287	0.134414814655361	0.421291320543621	0.0130881464511094	0.30808773949198	0.0762862486571826	-0.274689485146232	0.1159028366346	-0.0478009107163915	0.788350885644092	0.108525913597668	0.541233721333299	0.121022780132648	0.495368407856448	-0.0548098652229011	0.758180489047494	-0.28717424971427	0.0996071520337419	-0.0963002123337275	0.587969760924803	-0.512816496760833	0.00192780904402081	0.632772103594735	5.92981966365593e-05	0.00635142451139616	0.971561530172603	0.573389916223744	0.000392884029221036	-0.68736085826157	7.10408592771808e-06	-0.256437399067966	0.143206876615784	0.112100070237871	0.527912878205536
SRI	blue	-0.500783821058053	0.00255670762956061	0.644180371199224	3.93835439005554e-05	0.716565597250409	1.87553691597325e-06	-0.526507231242999	0.00138046180709008	0.0458193035631687	0.796938020246594	0.402546892848624	0.0182616096799785	0.279140030202527	0.109879704692926	-0.554874113908327	0.00065980132648951	-0.107047842433403	0.546788791605857	-0.446372468381562	0.00814015700357507	-0.51183996772705	0.00197324704717536	0.226829175500753	0.197033283332719	0.0559585634742321	0.753267849798887	0.524776279506486	0.00144110955928734	-0.682482887814217	8.74433438040358e-06	-0.276970449491916	0.112785775045104	-0.235883050650416	0.179266151287282
SRGAP3	blue	-0.0902803356964962	0.611615434216818	0.244025780823546	0.164283100384039	0.0307644570342374	0.862873925621394	-0.0615254436773443	0.7295976656277	-0.0771496118935855	0.664523351747011	0.280620594495198	0.107929130944384	-0.012303981037531	0.944939559750987	-0.187081398332972	0.289395322671825	-0.39652298135905	0.0202485041462751	-0.315912173542475	0.0687442881608801	-0.392674957682876	0.0216092828103461	0.41377202833748	0.0149916709867555	-0.0849854048444252	0.632738175278881	0.418714414065835	0.0137161603049356	-0.491981419047894	0.00312337643584031	-0.366162688095182	0.0331874573848641	0.0183595347690504	0.917917074944113
SRD5A3	blue	-0.518398182139096	0.00168522493522321	0.690895214129156	6.09620576276345e-06	0.676132695721048	1.13935918373482e-05	-0.604606874421956	0.000152363067859438	0.24780233023559	0.157647833013246	0.0266016150398936	0.881287651801263	0.285195634490843	0.102066524911757	-0.3291545896855	0.0573221578318278	0.0309168132757701	0.862201283883114	-0.187487512006499	0.288330761761758	-0.463700829198093	0.00574246009069463	0.399085839808353	0.0193822905202299	0.0818178989139504	0.645513270887727	0.35231451701172	0.0409996306968242	-0.789639455796383	2.83665246579174e-08	-0.224074498437087	0.202674407623454	0.0185074941823403	0.917257823140977
SPTLC2	blue	-0.299897193423214	0.0848535715638012	0.527647452881681	0.00134174595418131	0.504762563477343	0.00233144686717788	-0.360567648678045	0.0361833655239226	0.072763443544272	0.682574082744272	0.0250565283076726	0.888138222969108	0.180313258546665	0.307507460095926	-0.246040297614091	0.160719181952512	-0.196434884036657	0.265514925269753	-0.182124515155142	0.302591871269335	-0.396540142134421	0.0202425988821065	0.403846690816805	0.0178549329055475	0.196800368041281	0.264608866259749	0.508749855723063	0.00212325166124574	-0.727715865053019	1.07944836958924e-06	-0.0582089940354119	0.743671114375782	0.170646390253312	0.334587524622782
SPTBN1	blue	0.34435012766232	0.0461251086976616	-0.55709799964474	0.000620958163877657	-0.499712914808671	0.00262048135985999	0.662016826257669	2.00662130767728e-05	-0.0380365615801373	0.830881931771796	-0.330144533765219	0.0565327141266397	-0.462981958469328	0.00582824920722868	0.201510532008775	0.253113672020918	0.260147057948485	0.137309215325952	0.0992156882853668	0.576664682899082	0.54465826735184	0.000867227819060534	-0.500998354447475	0.00254409558767086	-0.131798722310185	0.457471479605423	-0.723918962337107	1.30673387448099e-06	0.853086136504465	1.47792637731884e-10	0.516583613043137	0.00176097671220272	-0.285995912960128	0.101066315033718
SPTAN1	blue	0.54598903433147	0.000837300571702778	-0.628507546069533	6.88131125433729e-05	-0.4747050331541	0.00455828070981625	0.63986186044053	4.60719059382213e-05	-0.0960779243454073	0.588835694345897	-0.191644162929534	0.277579485975797	-0.531066258841928	0.0012313144555511	0.251411742745341	0.151488993175135	0.231712540995989	0.187303795825813	0.108789749860558	0.540244970480868	0.674838053114111	1.20157975004127e-05	-0.660684612334806	2.11350327230657e-05	0.154256718141225	0.383726808185108	-0.449543725076696	0.00764662442515079	0.877347495214674	9.87627139504629e-12	0.654093675942606	2.72205410465014e-05	-0.140278889759754	0.428775611405734
SPRY1	blue	0.38877818543932	0.0230636595082817	-0.553408658892186	0.000686557848936066	-0.492440036456865	0.00309136688331755	0.647625500995935	3.46906909304086e-05	-0.148149044771801	0.403061079136946	-0.120203854089371	0.498312165816515	-0.507754338935465	0.00217365095219444	0.0607344908553894	0.732946423936487	0.142149933763078	0.422581403599954	0.11773458039612	0.507241688156791	0.64100532288188	4.4207960072392e-05	-0.388840695568068	0.0230397063633805	-0.167940045693216	0.342423135424329	-0.574980266589435	0.000375232126809247	0.693083812924783	5.53919992617911e-06	0.463326778019935	0.00578696264877411	-0.342444085851386	0.0474248868826075
SPRR2C	blue	0.101277442267287	0.56872942821323	-0.258131651677377	0.140490793053958	-0.34736253451368	0.0441292506056596	0.353101197972713	0.0405193582444611	-0.0497323436655251	0.7800046722496	0.0756342463574069	0.670739356175983	-0.0364268229486281	0.837942508007115	0.0712953460459261	0.688655296517941	-0.17505935517321	0.322049007515087	-0.286731629640037	0.10015337110383	0.0431288956673782	0.808634068850174	-0.226723962385592	0.1972467105181	0.132895373814226	0.453703791045569	0.0740470796009832	0.677272969712201	0.306166630307573	0.0782327266591862	0.118107794708017	0.505886936829429	0.221535928887996	0.207971296358185
SPP1	blue	-0.415643063011672	0.0144975770869629	0.515323131341536	0.00181533498154452	0.600651465800958	0.000172731097205103	-0.38923918481747	0.0228874929250517	0.515754267097509	0.00179657943188269	0.0991383000737645	0.576963498982472	0.351402593654352	0.0415620992402891	-0.49074840168639	0.00321086555696713	0.0592011379439709	0.739452133554975	-0.354157095140707	0.0398818756879198	-0.340513741439188	0.0487709539523852	0.172767712953183	0.328523315705057	0.225619838755464	0.199496172027856	0.343399857420653	0.0467695053641137	-0.578586270935461	0.000337794487073099	0.144208336897564	0.415824978247646	0.0190257511643208	0.914949093906131
SPOCK1	blue	0.0022501213288551	0.989923316481123	0.222052487813179	0.206885794862863	0.227457877995704	0.195761300871733	-0.299252462000666	0.0855581794407362	-0.0284303273170822	0.873190502285293	0.250352896247551	0.153277348341668	0.0241670923369709	0.8920854281016	0.103887889043172	0.558754285667247	0.191278533060613	0.278514623555649	0.0637975301881114	0.720005513077174	0.167315479634788	0.344247161325479	0.0713341306837366	0.68849439249213	-0.028091167647148	0.87469129900579	-0.122060751096202	0.491650008121331	-0.204915747886948	0.245012653549978	0.00749143402368088	0.966459789739372	-0.0419721890517316	0.813675337546969
SPINT2	blue	-0.324924539461828	0.0607942787807123	0.540503214593126	0.000966831721389054	0.620227850179791	9.12972110298509e-05	-0.581049427969656	0.000314170705931602	0.0576247974648098	0.746158785899979	0.253140765164345	0.148601342568236	0.373047715286671	0.0297814088972948	-0.412361275022898	0.0153734846394239	-0.241742434498076	0.168390733962829	-0.357748496278733	0.0377739990099578	-0.548009512858557	0.000793604068813492	0.401193539831536	0.0186932157492083	0.176663296185862	0.317565097016732	0.764214893996046	1.44262498749218e-07	-0.883150163625135	4.7490941649862e-12	-0.442291975750676	0.0088148967451429	0.137179144666055	0.439147296167389
SPINT1	blue	-0.348750014817814	0.0432336283355056	0.544275829459394	0.000876001088787224	0.729251975021899	9.98250964933377e-07	-0.625501461040123	7.63232452840473e-05	0.125240560097955	0.480348167085622	0.164167286563152	0.353530979025269	0.363057388634186	0.0348241974363593	-0.405649550673381	0.0173033857681186	-0.0714018987616437	0.688213278434897	-0.310775962512536	0.0736259024407422	-0.400454862071332	0.0189323532775432	0.262276992784942	0.134004678616215	0.271034727310029	0.121031015033725	0.709291511936385	2.65262453769506e-06	-0.844050421741266	3.58670805017236e-10	-0.293709741699366	0.0918028002918422	0.0201318075848339	0.910024145793654
SPINK2	blue	-0.158005407337826	0.372132874197049	0.630959072996893	6.31881295387869e-05	0.2270095705511	0.196667722618872	-0.283972111855582	0.103610192734387	0.0338203274536228	0.849401186044411	0.299438269634048	0.085354655607299	0.311257001046509	0.0731575663907557	-0.167283368352839	0.344341100635231	-0.368579358912267	0.0319575163028171	-0.302816656373873	0.0817187589814992	-0.363925840776544	0.0343599824905452	0.28301085518586	0.104835311109885	0.16963503788885	0.337502690717546	0.29310047649517	0.0925099402670017	-0.506073399516337	0.00226112131353824	0.028664949745246	0.872152541446009	0.174663558659535	0.323161501279027
SPINK1	blue	-0.35778371780008	0.0377537826222178	0.450921527610322	0.00744029219306207	0.453397882836226	0.00708138112094822	-0.46385150681554	0.00572461645757211	0.407443801666427	0.016768666151793	-0.0112526637159712	0.949637982582743	0.463415787385309	0.00577634606016944	-0.28746619217048	0.0992481181576488	0.0186607325410147	0.916575107445221	-0.304297401014574	0.0801633693774033	-0.339885899059782	0.0492152819933509	-0.106301391248374	0.549604373924236	0.400762773558546	0.0188323631960458	0.392095446077898	0.0218206325982369	-0.420133621123667	0.0133672263192982	0.0199525183143388	0.910822250126585	0.362823838013408	0.034949903606535
SPCS3	blue	-0.295406295044884	0.0898554891698504	0.343406522070951	0.0467649609573331	0.245189775285755	0.16221700915435	-0.267250457662218	0.126517077922972	0.0395000412608957	0.8244741185186	-0.0697608189417341	0.695032219807963	-0.0193113805108357	0.913676964179038	-0.156176334140511	0.377763758306438	-0.0172652863800199	0.922794276604245	0.167955475669826	0.342378147275248	0.0569940652467369	0.748847449824154	0.485476782013164	0.00360931565113001	-0.370262426427282	0.0311231087703621	-0.0700853810045919	0.693681728740083	-0.442161690530192	0.00883720089792359	-0.139061988646179	0.432831065959323	-0.264905736580639	0.130007457605606
SPCS1	blue	-0.0237922946459913	0.89374950148213	-0.0260988755564157	0.883515783077505	-0.0216437730464139	0.903297160756487	-0.0256973755631816	0.885295854234774	0.0469087852942297	0.792213873305572	0.405665413827657	0.0172985966356413	0.309749415488112	0.0746331452767166	0.024998540120784	0.888395487812753	-0.268037780749516	0.125360782322153	0.0912568438896506	0.607752618644472	-0.220169250078504	0.210862192614822	0.327958680792303	0.0582874632390054	-0.205515402951807	0.243604222865826	0.2748671066956	0.115657817411191	-0.276728857488084	0.113112912824988	-0.100879827738826	0.570255888238358	-0.153489851873597	0.386124233540737
SPATS2L	blue	0.278152046143397	0.111196004368199	-0.467656971585134	0.00528947359516249	-0.708366374416431	2.77012953856629e-06	0.729408562325066	9.90295883658609e-07	-0.246882091974246	0.159246548063086	-0.337046994639856	0.0512649186749421	-0.516553485820098	0.00176225914902293	0.227419383182516	0.195839017961454	-0.183218240566938	0.299647836933436	0.154842725789846	0.381900657603923	0.353002230268079	0.0405795276370578	-0.0843330397140696	0.635360914327053	-0.461381120508523	0.00602325017317569	-0.632580580007788	5.9698676365556e-05	0.648929858352177	3.30500837055917e-05	0.256691136863525	0.142797681984814	-0.401461432068087	0.0186071129229914
SPATA2	blue	0.10182032148514	0.566648298302867	0.313742895746555	0.0707741857647889	0.0594807268775882	0.738264554271356	-0.368137355142652	0.0321796467638752	-0.134324085177482	0.448820376525206	0.219031797280302	0.213289221477138	0.190129353815091	0.281467047611841	0.3162593529351	0.0684236875823172	-0.254583832562027	0.14622207739143	0.0305936836676015	0.863627990146128	-0.291544779903228	0.0943344398446688	0.320527209052125	0.064577425645078	0.19360744602648	0.272593032458037	0.358812085840389	0.0371673736013474	-0.435650602793661	0.0100146924945698	-0.295638024571659	0.0895919853932281	0.476936115651488	0.00434577705494177
SPARCL1	blue	0.52215533256837	0.00153738860000941	-0.575105911747426	0.000373868082008244	-0.654781209729669	2.65189546970177e-05	0.429891577485911	0.0111644862766178	-0.244546617283231	0.163356294588539	-0.0830329338214762	0.640600787107294	-0.489335473444374	0.00331372597647617	0.440322999214895	0.00915712882001443	0.105010855247814	0.55448821333365	0.42633154956682	0.0119295935858284	0.62673557838992	7.31551767401763e-05	-0.284935919487569	0.102392730534977	-0.315939248059241	0.0687192442012924	-0.758441747058984	2.02980350278053e-07	0.751549992187795	3.01462531977858e-07	0.126579811581573	0.475628825831186	-0.269368912360686	0.123423691570292
SPAG6	blue	0.221208878301399	0.208660592842199	0.238396485626276	0.174541726845433	0.0373033965337371	0.834096135842143	-0.252031821438741	0.150448753581299	-0.0788899804091175	0.657411421164888	0.220258274831829	0.210673042881702	0.110651647539033	0.533291899289059	-0.0168146017806593	0.92480384821167	-0.2699147869612	0.122635789194496	0.0135155242003953	0.939527345506132	-0.0930228678919443	0.600793149988486	0.250002440630068	0.153872609271158	0.205329020646202	0.244041404103607	0.327750112714485	0.058457122608455	-0.421731578939652	0.0129833110610382	-0.0447351963100081	0.801645905508916	0.142506947568984	0.421405186100896
SPA17	blue	-0.181121076253774	0.305308932036536	0.435244912166626	0.010092262028628	0.0442513807499585	0.803749167251231	-0.311627010909048	0.0727989085202893	0.0389969435979551	0.826675686049977	0.376770360062983	0.0280624582769488	0.0822088686740571	0.643930928327213	0.0971168739787397	0.584793241562271	-0.282708633132102	0.105222745433258	0.220916767710068	0.209277580699471	-0.33867616257707	0.0500805352152449	0.7397567557908	5.76431799179186e-07	-0.24594839765047	0.16088054278505	0.147908216127009	0.403834643758916	-0.606758972401434	0.000142209333963255	-0.305958850251115	0.0784455358040631	0.13855246321614	0.434535371069128
SP110	blue	0.234538783112924	0.181829756066399	-0.49749718731721	0.00275683776210774	-0.288191587415733	0.0983602763516975	0.415466732294066	0.0145435505643954	0.209878396163866	0.233519832511686	-0.373337760304488	0.0296444560591071	-0.259527565818137	0.138281477796157	0.236993050252268	0.177168682227973	0.339391113901319	0.0495677179344846	0.0277734354205554	0.876097667955322	0.346838401380802	0.0444714347931877	-0.462995450820529	0.00582662897890457	0.0459747106279001	0.796263715684114	-0.51791406009901	0.00170515096906589	0.645065006712376	3.81268184638164e-05	0.523747832814803	0.00147823943735795	-0.20497062730291	0.244883530681607
SOX9	blue	-0.0713046655986204	0.688616631697624	0.232428226222267	0.185906787697037	0.29955800571007	0.0852237006184183	-0.33247550602157	0.0547078600126384	0.2528942000996	0.149010667098506	0.0410678930629313	0.817621662765892	-0.00253349934075112	0.988654346014735	-0.0526535395259461	0.767427465668609	0.268212979168436	0.125104548708248	-0.00303672577829955	0.986400960715308	0.0829287743424111	0.641021328937936	0.120960660755576	0.49559139525889	0.160731379400697	0.36383340096167	0.0955025316559546	0.591079763175143	-0.402747195790617	0.0181984410603539	0.20266892343945	0.250338165248785	0.00843413968026062	0.96224199693152
SOX4	blue	-0.492744054243401	0.00307030495601193	0.335986717223495	0.0520476432617801	0.318098218005	0.066745065674147	-0.143039421271196	0.41965430114817	0.213764650666326	0.224777946991843	-0.029383759717097	0.868973864792504	0.318405732045995	0.0664675276212924	-0.292099327670155	0.0936809507900576	-0.139538818632637	0.431239465932881	-0.138233553014259	0.435603964690855	-0.301069925579421	0.0835833927780323	0.397588881202468	0.0198844177172172	-0.290099442780921	0.0960540006468581	0.0370965194549446	0.835003567434565	-0.433627347765566	0.010406629070211	-0.14662195415145	0.40798054633546	0.0416979977956612	0.814871430356269
SOX18	blue	0.570651953584193	0.000425008743681581	-0.456237444344715	0.0066881355251686	-0.251383936438722	0.151535762719542	0.352739633986395	0.0407395278203575	-0.00760842721042501	0.965936295510701	-0.188369350069604	0.286027834268131	-0.372617794580257	0.0299853601916316	0.183168319436079	0.299781814485658	0.120772077107792	0.496268658787177	0.0412539762727013	0.816809237137964	0.574465514410587	0.000380866762500257	-0.733546376866438	7.99977283454198e-07	0.478018885119136	0.00424576490904575	-0.128464545471132	0.469028520881129	0.643313712439254	4.06508626522176e-05	0.622822280816059	8.36293267582078e-05	0.0574846834585128	0.746755806170427
SOX17	blue	0.0267784082995317	0.880504319346232	0.198057382761227	0.261508150065366	0.0485728381284582	0.785012358318554	-0.262391284961321	0.133829028122488	-0.0866707435756779	0.625982903283684	0.293874607938349	0.0916121620090263	-0.011122077951403	0.950221700636604	-0.0115387085596393	0.948359453157309	-0.21160171638286	0.229615437360819	0.0075917818576284	0.966010775462499	-0.0996404499492327	0.575025806020866	0.369337435344174	0.0315794564722096	0.0284938838668185	0.872909309887645	0.382900909176031	0.0254095439505626	-0.480391155512486	0.00403356586774558	-0.261858625305227	0.134649096950784	0.0708908837559577	0.690334068758812
SOX10	blue	0.45062035154022	0.00748498409699322	-0.369643972102474	0.0314276241686488	-0.395317196266149	0.0206670285468125	0.255403555681074	0.144882978607702	-0.266323235488287	0.127888951057129	0.0344223362837961	0.846751853837645	-0.161815769772735	0.36056277249097	0.382932834294807	0.0253962898148078	0.167978236040377	0.342311792957596	0.314349202639408	0.0702021820642461	0.495916719010765	0.00285783018172444	-0.388515643993887	0.0231644872062922	0.110294146620154	0.534623601190012	-0.264181755052897	0.131099428474641	0.52947151192713	0.00128179101085339	0.234951845645573	0.181039278943798	-0.00495795635055116	0.977799027437339
SOSTDC1	blue	0.615004106681728	0.000108680079496837	-0.356599851528398	0.0384381158595922	-0.443474509230757	0.00861463278475583	0.377147783970598	0.0278928228573289	-0.358495374802135	0.0373471805417286	-0.037246727393794	0.834344684644122	-0.304563738391047	0.0798860522473745	0.21768716705104	0.216182988964279	-0.118561879992808	0.504241076201297	0.0957113515733916	0.59026491910169	0.490218708354457	0.00324909779107208	-0.232620377862617	0.185532962440606	-0.000804649219576674	0.996396472297826	-0.336291183807912	0.0518219104725087	0.424149514890207	0.012420066638448	0.286718826927321	0.100169204164278	-0.00984223590482673	0.955943891624329
SORL1	blue	0.0315901058895825	0.859229891311937	0.0775855827635421	0.662739046097405	0.0458795836984807	0.79667645017159	-0.168758506750094	0.340041772524949	0.0485652476232947	0.785045168452678	-0.0171676143609813	0.92322975000929	0.131246894444387	0.459373662036688	0.0689520442959042	0.698401505892862	-0.231928958868564	0.186880574906176	-0.155463041294942	0.379973136519776	-0.138358564470022	0.435184908600109	0.204233711295524	0.246621176992347	0.156264885148824	0.377490004300762	0.266554717724499	0.127545434148031	-0.367009448055936	0.0327521926310689	0.185255992621146	0.294211415333235	0.136245594090859	0.442297595818387
SORBS2	blue	0.280397104279487	0.1082218842752	-0.416757471832022	0.0142098374824988	-0.695867761377029	4.89769097047598e-06	0.386488243514349	0.0239554340742588	-0.0133263881803147	0.940372086183173	0.060427332964949	0.734248187496402	-0.569100631138958	0.000444227755264818	0.459202982950105	0.00629753850913389	0.114552513981462	0.518865680729317	0.406052181423626	0.017182172290549	0.375916878284992	0.0284491832839516	0.0484873896137014	0.785381732488987	-0.2323307804964	0.186096567902448	-0.466623129537266	0.00540477954222328	0.514151144280982	0.00186718747564645	0.2176755724086	0.216208058139736	0.0666061837881311	0.708206018426928
SOD1	blue	0.157539292403674	0.373563103554253	-0.448859966377399	0.00775081964499002	-0.538076463514583	0.00102955345647725	0.469701183178443	0.00506769178637865	-0.2498157265628	0.15419043180838	-0.12221576968043	0.491095900900703	-0.396611145873544	0.0202181806959394	0.25797856181059	0.14073465209381	-0.0619736351179204	0.727702273160379	0.133909392542811	0.450234884891407	0.0359873672748742	0.839872217570229	-0.104027375004448	0.558223563241785	-0.319891312116192	0.0651394824740139	-0.306533402351178	0.0778581695140472	0.551368052298287	0.000725412677213499	-0.0831806704642348	0.640004491781628	-0.240361719042131	0.170909903527253
SOCS2	blue	0.0483054018563769	0.786168576775358	0.238126203179048	0.175045477016478	0.0340311040480504	0.848473410495883	-0.27164722869444	0.120159999499463	-0.222719258735527	0.205490434428805	0.338563443828035	0.0501617706195104	0.0222936643656953	0.900407689295114	0.0788066045636341	0.657751465876211	-0.0957954729609226	0.589936805105463	0.25537977146687	0.144921706022091	0.039717071973664	0.823524791678175	0.384442806740599	0.024775877670154	-0.330898372181521	0.0559373536782305	-0.098892810540562	0.577911857653812	-0.319337745871178	0.0656318897657025	-0.385558373091331	0.0243255890020149	-0.189525804964629	0.283025729217727
SNX29P2	blue	0.336935945493821	0.0513464555766004	-0.553722728089275	0.000680744094992687	-0.549393745853611	0.000764841931979985	0.585227162711948	0.000277449316585477	0.000506176592022598	0.997733142721862	-0.29050124199579	0.0955735895453793	-0.201118828013761	0.254056794262852	0.19522288973051	0.268534084268109	-0.0211665449914561	0.905419735812214	-0.0111079399254385	0.95028489911008	0.29741261507972	0.087593660427205	-0.449731475053239	0.00761822394213187	-0.0482915704263556	0.786228387014903	-0.418704505138315	0.0137186232239381	0.734874089755362	7.4641084610796e-07	0.337020649944849	0.0512842527031037	-0.0726156748456482	0.683185296560079
SNX19	blue	-0.216346277294615	0.219095393045026	0.454355698926605	0.00694658347951837	0.44335443278985	0.00863478974436592	-0.506739453203583	0.00222610184390241	0.219480831967945	0.212328815125516	0.171469842699863	0.332225420039333	0.203219192419615	0.249026837448007	-0.0665820528182376	0.708307116579316	-0.0769987084622311	0.665141379484704	-0.0467864432758673	0.792744007006276	-0.460760909616691	0.00610028849407765	0.379998306928138	0.0266386302570378	0.143926928882046	0.416745059859154	0.443159015123087	0.00866767984505584	-0.664823273539023	1.7973100385589e-05	-0.179651026154715	0.309317192054792	-0.0297561940348245	0.867327698502044
SNX1	blue	-0.242179041061709	0.167599679250158	0.327604959516012	0.0585754275157039	0.221206708787827	0.208665170596804	-0.193184504477146	0.273662277734684	0.122677627764913	0.489446904800367	-0.0464211044530638	0.794327639145523	0.0738607339141085	0.678041596819998	-0.0767345414124064	0.666223802057474	-0.121841072465934	0.492435786825756	-0.0696777816906247	0.695377883109458	-0.443063647538382	0.0086837695012895	0.476886743936516	0.0043503854121236	0.123930761765611	0.484987115538355	0.534973111582255	0.00111496581140217	-0.56402060913721	0.000512677882092692	-0.141025889418695	0.426296615724387	0.199309288427644	0.258443901094807
SNUPN	blue	0.183462997803174	0.298991511661481	-0.341532098445885	0.0480570790786796	-0.530176427847696	0.00125925936533882	0.470652753395131	0.00496721294364701	-0.324707529981388	0.060976780468562	-0.0417307820344712	0.814728395385278	-0.212811091741818	0.226902002750746	0.141373106215267	0.425147056640288	-0.341018040867434	0.0484163848301239	-0.144440610689417	0.41506640533903	0.141864260945212	0.423523898591754	-0.0851272560372243	0.632168463386309	-0.0871645511757613	0.624009212196757	-0.151765588451617	0.391546432309185	0.426729487736444	0.0118419319655607	0.121157055854996	0.49488657815561	0.0333740597663062	0.851366177077221
SNTB2	blue	0.666539756428395	1.67924845040796e-05	-0.387885917000279	0.0234078162980662	-0.476371131930702	0.00439876512300548	0.327310314370438	0.0588161556386892	-0.225919908673493	0.198883073454305	-0.118320694123335	0.505114934487575	-0.291885795744002	0.09393217011464	0.390042448500841	0.0225831920920611	-0.216633873910029	0.218468486872011	0.120066557192086	0.49880656667275	0.551938081279068	0.00071436795294136	-0.417939601039697	0.0139098696740054	0.228644948826248	0.193375283356426	-0.239984544213978	0.171602722716209	0.48072321823825	0.00400460661766715	0.292056724009427	0.0937310327829686	0.0980861316146519	0.581033072454258
SNRPG	blue	-0.258112731892921	0.140520913882052	0.477644665502958	0.00428010342734432	0.286159885156734	0.100862298934079	-0.442743581690689	0.00873795428519905	-0.0124074972490678	0.944477033437214	0.335464699972784	0.0524364903964668	0.331902732856451	0.0551518737721333	-0.276780326636034	0.113043159267986	-0.184624043095056	0.295890583251066	0.00634018006962708	0.971611856847874	-0.410840145007643	0.0157942657730205	0.469871921150998	0.00504953545677693	-0.310225378865841	0.0741648081451324	0.191098053551333	0.278976970782816	-0.530080472238402	0.00126230584802591	-0.364750549839112	0.0339238211644357	-0.181630485646067	0.303927659415083
SNRNP70	blue	-0.0823136881837381	0.643506960949344	0.467187776905664	0.00534153880309105	0.220559165266766	0.21003461006429	-0.379823116580184	0.0267143503521694	0.0911327866355282	0.608242782385285	0.192065603066993	0.276504136623827	0.238310324167247	0.174702201827954	-0.135868546546123	0.443573437575758	-0.144664154216689	0.414337080193613	-0.109549715992603	0.537401744887701	-0.436294029727345	0.00989270346438547	0.410488620472157	0.0158928652361646	0.139472061202884	0.43146209930378	0.543964283305064	0.000883205842283027	-0.650927564851781	3.06729560377629e-05	-0.397309895854829	0.0199791828503575	0.269210144213296	0.123653558500527
SNPH	blue	0.218356381052202	0.214739433472951	-0.414263163589123	0.0148606275193712	-0.312692300868674	0.0717739488512208	0.316931764515666	0.0678060820493797	-0.0232420025217313	0.896193562115773	-0.0329477770051901	0.853243992290741	-0.256051782604524	0.1438303866661	0.153602749142486	0.385770741464881	0.125581886250484	0.479143077499644	0.233106187003395	0.184590196755429	0.463291543799361	0.0057911698322988	-0.330948030617859	0.0558983100459592	-0.0276435264136496	0.876672787995639	-0.23804766569183	0.175192048034646	0.51506763529297	0.00182653034205601	0.289562029766606	0.0966994319608785	-0.23688803200893	0.177366377139958
SNORA21	blue	-0.168934998583926	0.339529586766586	0.372184772794241	0.0301919363855329	0.06132116780437	0.730462067125846	-0.0904283391695892	0.611029305226165	0.013885254916165	0.937876200333966	-0.0063853242067266	0.971409806178915	0.0899866571043811	0.612779172574327	-0.19149136258507	0.277970041275551	-0.343439090554232	0.046742758662594	-0.0936373726971022	0.59837960543669	-0.246368935484492	0.16014310198834	0.494586037457287	0.00294533811487678	-0.145161561924509	0.412716847976823	0.0907079900764456	0.609922468892469	-0.452330995656902	0.00723415410327182	-0.121339226441449	0.49423326588705	0.0172449438142683	0.922884972684917
SNIP1	blue	-0.525648853649873	0.00141025108920754	0.365863073603325	0.033342593929015	0.212869270898854	0.226772019466185	-0.179777065115204	0.308972240688359	0.0329676062520137	0.85315662496795	0.100851360554622	0.570365246328305	0.319139782772578	0.0658086889679117	-0.353806146787593	0.0400928505735221	-0.260987463529978	0.135998276221553	-0.208056492422586	0.237696049789348	-0.522167364224965	0.00153693405426394	0.315339179313778	0.069275984978274	-0.303464982321753	0.0810349069180987	0.00231388136475826	0.989637795976038	-0.31146968745369	0.0729512374689989	-0.396336110298281	0.0203129017698374	-0.0874621501869567	0.622820982512244
SNED1	blue	0.435753409224858	0.00999511598759675	-0.420144117033454	0.0133646738239902	-0.286108149280293	0.100926635544692	0.454973484889318	0.00686080845961369	-0.103376067131178	0.560703685424519	-0.390644209269374	0.0223574262162568	-0.0603059140496866	0.734762972965704	0.0321219655348063	0.856884013790221	-0.0777082038951768	0.662237520121289	-0.291414365595862	0.0944886264652924	0.257251322347191	0.141897315710648	-0.540781924823328	0.000959848339261702	0.255065383451105	0.145434328197589	-0.15059725284432	0.395245308200034	0.485144764746339	0.00363578358721164	0.382128453661359	0.0257319798713762	0.0797238395960437	0.654014286989996
SNCG	blue	0.395088576541377	0.0207471857679911	-0.615396601511803	0.000107277670304115	-0.553064730738844	0.000692974649098623	0.52245475388527	0.0015261116627231	0.0133359795243948	0.940329246692422	-0.269776601788277	0.122834887771322	-0.322245659569376	0.0630775702113535	0.292910276209325	0.0927315457519683	0.155360044697755	0.380292785413485	0.175747056503009	0.320121703593252	0.675188110346927	1.18445888451138e-05	-0.599801321306304	0.000177414458802357	0.183823618901771	0.298026159285496	-0.337543892319802	0.0509013387793416	0.794877325338791	1.97370393381683e-08	0.61530070112132	0.000107618820932256	-0.0942338525120848	0.596040872627711
SNCA	blue	0.19917501276116	0.258771423738597	-0.511005858314984	0.0020127961579667	-0.259008877845802	0.139099410028546	0.279234685500079	0.109754212729624	0.0416778375537239	0.814959390772444	-0.40090267650236	0.0187870770830834	-0.231382776080492	0.187949969971914	0.285663982205968	0.101480264984453	0.164350049370661	0.352987940167483	0.0230720439351798	0.89694860478165	0.178591380577123	0.312226874317303	-0.420063785764729	0.0133842199909375	0.16347045988097	0.355606053733426	-0.302862360548515	0.081670404819486	0.615275143942278	0.000107709900738417	0.370895659714377	0.0308138182760646	0.242318923942013	0.167346798995751
SMYD3	blue	-0.46151952276311	0.00600617310355657	0.295481671213597	0.0897697124892304	0.0298838697323707	0.866763495377621	0.0611882530307366	0.731024676481285	-0.0373806181452395	0.833757470055207	0.161853283757356	0.360449941980691	-0.0823379042944577	0.643409028849079	-0.294239698441577	0.0911910783973405	-0.390568459756815	0.0223857423931738	-0.385559001611939	0.0243253372214476	-0.469016858169757	0.00514102791526288	0.532878980634011	0.00117606693404448	-0.141527686520737	0.424635830135895	0.352033805295843	0.0411721139130378	-0.39996701381252	0.019091679850674	-0.243668411500331	0.164921201224852	0.137147672705757	0.439253299113939
SMYD2	blue	-0.494880287161625	0.00292578994122248	0.507083402242915	0.00220820372098	0.298191852416836	0.0867270728320994	-0.288897993935939	0.0975014920852816	0.113636323031127	0.522236612237633	0.196550944101697	0.265226984529201	0.206943681404531	0.240271423068065	-0.278474764160378	0.110764747825699	-0.263381832706328	0.132313797352965	-0.0827567076152605	0.641716285276125	-0.59437620513359	0.000210070871412121	0.837117383876517	6.82448599830323e-10	-0.295306030717271	0.0899696854444026	0.336525776396923	0.0516485149792736	-0.764817950691731	1.39130411754011e-07	-0.396013589795157	0.0204244455644145	0.0678889925338097	0.70283870142578
SMTN	blue	0.379204853118782	0.0269829891489774	-0.0598955622677788	0.736503599498799	0.00162127641272799	0.992739374556953	-0.0562788435244588	0.751899792687051	-0.189092774418359	0.28414746694938	0.0221407917764254	0.901087262022303	-0.0936362272078231	0.598384100588865	0.182360874723677	0.301954104425184	0.126928705527993	0.474403359616456	0.200752825963211	0.254940134697496	0.448697595541693	0.00777573980740682	-0.603453228005736	0.000158069090288875	0.296438547430128	0.0886862525300461	-0.178619728808341	0.312148810044136	0.402924613067764	0.0181426419741274	0.200810501676959	0.254800800424678	0.0125658854655267	0.943769365138749
SMPX	blue	0.200732273525067	0.254989797924381	-0.270481571811202	0.121821670810266	-0.380840425023127	0.026277111753621	0.142965715175552	0.419896419094569	-0.145627169663529	0.411203444484198	-0.122677554584257	0.489447165856034	-0.103437400684986	0.560469916194314	0.44032017062243	0.00915762846722049	0.0491804726676556	0.782387028612675	0.0209564424165382	0.906354417381629	0.00555357395694606	0.975132721004653	-0.168482912270546	0.340842500292575	0.144602622160511	0.414537760457131	-0.239956104011183	0.171655044553552	0.382677126165205	0.0255026104569455	0.025749219240955	0.885065971402519	0.521707182581281	0.00155440345584456
SMPDL3B	blue	-0.168495988807999	0.340804481017771	0.218462425282939	0.214511295150781	0.375590501056103	0.0285982198463345	-0.350414959037571	0.0421782644229423	0.3445113092583	0.0460165177790015	0.134153722311063	0.449401190014051	0.336681805168476	0.0515334448727997	-0.121338500520469	0.494235868361089	0.105266291961641	0.553519949177208	-0.120441779194394	0.497455994732052	-0.135810111738203	0.44377134645876	0.20025126976357	0.256153932138721	0.332351243588104	0.0548039463667041	0.486912776086344	0.00349675146679243	-0.524397465457705	0.00145468956563222	0.13932547354045	0.431951185861672	0.406712448007423	0.0169849315175601
SMIM14	blue	-0.146763762915024	0.40752228516036	0.411677688436935	0.0155614042198773	-0.0808582338829291	0.649403723484884	-0.148785250318357	0.4010215974486	0.00811813437834813	0.963655740932443	0.0326779834829386	0.854432867857194	0.209286423171499	0.234871299725832	-0.114064932747426	0.520658299919024	-0.475103972834576	0.00451963834972055	-0.225241911772545	0.200270215969353	-0.365661810900041	0.0334471364310421	0.526504502209557	0.00138055563406954	-0.159090073636547	0.36881721508617	0.0968867185384926	0.585687694051042	-0.488160444160668	0.00340143061150094	-0.239995870362335	0.171581889008054	0.256178702338816	0.143624949496186
SMARCC1	blue	-0.45531105756407	0.00681432279501784	0.487720928129941	0.00343474921582368	0.342530211778063	0.0473655298288512	-0.396515949885583	0.0202509241883462	-0.0120661727404444	0.946002190409831	0.168338209366317	0.341263388258376	0.19995300225763	0.256877567556251	-0.0839123490887055	0.637054555635397	-0.294746455564019	0.0906090583152432	-0.0598556539709231	0.736672951036017	-0.456651589210511	0.00663237291465574	0.708975236982287	2.69227407943216e-06	-0.271385951883531	0.12053097825832	0.317514882474321	0.067274033981724	-0.732773019758982	8.32777368726755e-07	-0.518155059267488	0.00169520603353106	0.0955291927246368	0.590975700590977
SMAD6	blue	0.215356745415057	0.221261776862747	-0.424927616844393	0.0122432521808197	-0.302158579119885	0.0824174463657877	0.499603794425903	0.00262705662673998	-0.123914723234668	0.485044062459349	0.0313464380235416	0.860305035702576	0.0563587493707709	0.75155859512619	0.00973818300720787	0.956409212379659	0.0311527746514961	0.861159719483896	-0.00919460735672506	0.958840289357198	0.352684692286021	0.0407730681555835	-0.28450317573162	0.102938016073711	-0.0812793727449088	0.647695310453904	-0.153802705114526	0.385145122423751	0.451707822747236	0.0073246850059498	0.279632909675488	0.109227436669391	-0.160736611895103	0.363817576953815
SLPI	blue	-0.155162543041271	0.380906169730048	0.425005159116006	0.0122257485160941	0.566733752243262	0.000475038748423585	-0.481075457282243	0.00397408429013872	0.156146675843257	0.377855472483071	0.127647455933421	0.471884012761398	0.313982239766428	0.0705479500754239	-0.366325831750503	0.0331032312708187	-0.129603875956048	0.465062134740223	-0.195816460355128	0.267052666931236	-0.247311670278305	0.158498801470558	0.140880351462532	0.426778973095418	0.29151214203685	0.0943730090132779	0.527334755696252	0.00135226745158849	-0.650997549731541	3.05925542664808e-05	0.0557025362947535	0.754361985620012	-0.0616550686345226	0.72904932202874
SLITRK3	blue	0.384480890495716	0.0247603929996091	-0.358365089521391	0.0374213519458424	-0.224710119245975	0.201362928464591	0.128514811459974	0.468853153507034	-0.195599010664081	0.267594749490086	-0.190506265852454	0.280496480742235	-0.153335128866809	0.386608991748183	0.263279511413418	0.132469728590809	0.162068921879622	0.359801778268603	0.151602799746281	0.392060607860559	0.601883104829313	0.000166142229557576	-0.640922515494559	4.43406227551768e-05	0.214688423917714	0.222733177312574	-0.358124705595757	0.0375585157117543	0.594184233848092	0.000211318892679041	0.235259584653538	0.180451940443511	-0.0392154598584683	0.825719293201004
SLIT3	blue	0.47681018407351	0.00435753984906608	-0.571802816442477	0.000411231864384571	-0.502196849387035	0.00247462947654652	0.508682518946659	0.00212662822612693	-0.0530234335523977	0.76583896701531	-0.23735678680552	0.17648516299505	-0.511676247130711	0.00198095583996713	0.293926966865996	0.0915516817019152	0.170755597139509	0.334273669169101	0.0628582300361856	0.723965999812326	0.62299111065455	8.31510184749443e-05	-0.538921057699358	0.00100732922298176	0.050672446284929	0.775950906864758	-0.513429246131723	0.00189976687608877	0.740786108699224	5.45473323125572e-07	0.432339731678424	0.0106627636079376	-0.222066144706057	0.206857149380737
SLIT2	blue	0.549176425954266	0.000769295638729975	-0.509501561831392	0.00208587418527437	-0.467024062874492	0.00535980904022323	0.351849019418235	0.0412859745574804	-0.000921506578590973	0.995873144404076	-0.353274048448164	0.0404144430505913	-0.359712501536133	0.0366600084866954	0.300014308682315	0.0847260607253076	0.252628087305115	0.149453361769983	0.155828888497114	0.378839005450008	0.672791706478826	1.30623673231606e-05	-0.519317733539411	0.00164793758174987	0.132804939429871	0.45401385804473	-0.488501019633538	0.00337580534294955	0.631497849814712	6.20088440402755e-05	0.525158183138963	0.00142753146775901	-0.102137764709674	0.565432991839407
SLCO3A1	blue	0.110251258898329	0.534783466529932	-0.316723747895087	0.0679966757531477	-0.195830868608519	0.267016773869824	0.210399836422458	0.23233374735645	0.222169898327799	0.206639614541326	-0.00455189676558345	0.979616906824718	-0.415804840216426	0.0144555053897651	0.0702607791237405	0.692952288596813	0.181511830056226	0.304249042478972	-0.283010920144646	0.10483522795187	0.0651129477925361	0.714471182247104	-0.243865667174311	0.164568772023399	0.233532869600576	0.183764961424229	0.0552251154046002	0.756403503602297	0.303131069550225	0.081386562493402	0.298905223722374	0.0859395266586893	0.0843023794762451	0.635484286917176
SLCO2A1	blue	0.497527095028086	0.00275495695295831	-0.704207308012489	3.35931702243123e-06	-0.252377477808844	0.149871138675538	0.300599730998981	0.0840908853216581	0.055586678107929	0.754857261718496	-0.191334592361118	0.278371113561776	-0.460562176371104	0.00612515175751106	0.317374168272351	0.0674021239171039	0.397515942405382	0.019909157273125	0.242073986716683	0.167789776086254	0.670938301178627	1.40808985818475e-05	-0.47591397670082	0.00444204726504881	0.18562227182118	0.293240956848055	-0.280885102321208	0.107583419723161	0.602297513940822	0.000163976387429767	0.592904584824642	0.000219808589147184	-0.0329120361900667	0.85340147004053
SLC8A1	blue	-0.106626067638507	0.54837887236252	0.403543467306435	0.0179491225970021	0.291069504917264	0.0948972759944499	-0.451358513761586	0.0073758523581772	-0.20667877692384	0.240887238387081	0.156918920540175	0.375471672509047	0.141610418999951	0.424362358678309	-0.0617963011494387	0.728452025990767	-0.212973557106019	0.226539150853719	-0.047351086318619	0.790298054627618	-0.0989233496198878	0.577793843105771	0.00962304193474706	0.956924135529633	0.366185007965446	0.0331759240162165	0.339943064946388	0.0491746920064976	-0.346032023595819	0.0450020429937429	-0.275994097292611	0.114112220469807	0.50562171107431	0.00228514238007491
SLC7A9	blue	-0.140299269077716	0.428707874796962	0.316229292471152	0.0684514003691865	0.0925947971198825	0.602476922140645	-0.332127290879024	0.054977456834704	0.160668841420929	0.364022558824991	0.189372588476178	0.283422299576207	0.0805566976913583	0.650628030544107	0.195390094401345	0.268116236851547	-0.0838579548887963	0.637273671137334	0.0920142865842541	0.604763527253024	-0.169836095262663	0.336921920125091	0.292083180669246	0.0936999297110152	0.190832402715181	0.279658411233701	0.109254368975041	0.538505861827659	-0.336405793064476	0.0517371409742761	-0.171008869515286	0.333546472200139	0.533484261539939	0.00115811109419053
SLC7A11	blue	-0.00841542956938048	0.962325699088053	0.249053676058652	0.155492511000056	0.097154456909337	0.584647240578912	-0.334800542664301	0.0529345551418554	0.126775401520675	0.474941625975763	-0.0467727166978325	0.792803492853334	0.168216291913988	0.341618247451475	0.239248112838955	0.172961212062534	-0.0257705226202671	0.884971511615155	0.0258318448315328	0.884699615887858	-0.199205781713662	0.258696348520187	0.258413071195148	0.140043323255722	0.189619045405079	0.282784570224128	0.141375915257584	0.425137763550023	-0.323543373933272	0.06196320562843	-0.161414398996042	0.361771292611232	0.519460430241696	0.00164221652491837
SLC6A9	blue	0.293629448532424	0.0918957547788944	-0.3535032776103	0.0402756459557771	-0.243140082694255	0.165867810538102	0.31692083184355	0.0678160886032192	0.0626655333484602	0.724779365028786	-0.0492589796943991	0.782048004685874	0.00781290004035467	0.965021401172878	0.290622479747795	0.0954289919910114	0.0340604425781967	0.848344286876228	0.216298426550898	0.219199817829034	0.434660723889823	0.010204855134851	-0.379868054474098	0.0266949106182579	0.186874466240395	0.289938729642379	-0.25242680538534	0.149788840499604	0.494673534327388	0.00293951353834959	0.41288507052026	0.0152307818975923	0.114847681629169	0.517781957873121
SLC6A8	blue	-0.193008458234574	0.274108146501543	0.62730804463174	7.17261849350045e-05	0.604888440286625	0.000150998730561323	-0.400101470564137	0.0190476565931987	0.0509972913268076	0.774551504431928	0.120158789647059	0.498474413776177	0.355422028846791	0.0391288811017257	-0.363888372754671	0.0343799058917642	-0.220314806118918	0.210552992281792	-0.217430188935559	0.216739077587662	-0.295720465039895	0.0894983838604556	0.197878016891016	0.261949128143611	0.269058504850058	0.123873401168591	0.568661020352757	0.000449812487424792	-0.680825446646172	9.37552940162238e-06	-0.248688376226147	0.15611949114274	0.0962335118456858	0.588229536964371
SLC6A6	blue	-0.431768596328991	0.0107780713218806	0.41288502425919	0.0152307944517594	0.672666153123626	1.31291938848557e-05	-0.304404017805267	0.0800522680687638	0.325233618781981	0.0605350918653489	0.249763567028328	0.154279301981061	0.431210019340124	0.0108918623510009	-0.487877160280352	0.00342287340910933	0.0653366923780554	0.713531238352895	-0.387954922390781	0.0233810497384185	-0.417060408246885	0.0141324538161058	0.118555182780323	0.50426533111048	0.175003929103688	0.322204654084893	0.544896416147102	0.000861803840582799	-0.573607183207525	0.000390429773644382	-0.0785483385742847	0.658805220161725	-0.119192689036293	0.501959141183282
SLC6A12	blue	-0.190936171383056	0.279392098506169	0.47297528078271	0.00472914164001313	0.487165697291594	0.0034772437297808	-0.423912445609905	0.0124743637311529	0.242310503212278	0.167362014265093	0.0260238854163161	0.883848213508073	0.405905763535852	0.0172261696426407	-0.20637498495673	0.241594756051053	0.00101328477586469	0.995462130893076	-0.335037093634951	0.0527567312033098	-0.282504899590381	0.105484531958945	-0.198336394604858	0.260823160127226	0.567356638772404	0.000466751760452206	0.426630878994349	0.0118636036097822	-0.397892010566272	0.01978187510024	0.127551273742241	0.472220740796111	0.359353608388323	0.0368615597254228
SLC6A11	blue	-0.0467711528856532	0.792810269902363	-0.303268392570986	0.0812418002132798	-0.36917443996087	0.0316604341081311	0.157951384115767	0.372298473510278	0.133656776519507	0.451097730429833	-0.235241296371331	0.18048680702633	-0.0410269586036396	0.817800404675164	0.324804659534918	0.0608950426449729	0.0892806215805304	0.615580730313073	0.106188516981164	0.550030722442609	0.117213413044088	0.509136533795237	-0.120461113270373	0.497386454040907	0.0817543056819141	0.645770791778476	-0.1036351789316	0.559716402447265	0.313009567072043	0.071470879316936	0.207002911380276	0.240133877585701	0.332903051661428	0.0543782802546918
SLC5A1	blue	-0.105487167887681	0.552683328366144	0.403884958019135	0.0178430753895129	0.323361866564978	0.0621181287358276	-0.591636064329303	0.000228523762205046	0.130830307539045	0.460812450407498	0.218355258176052	0.214741850063911	0.227848345156724	0.194974203812293	0.142672681839762	0.420859780252069	0.0579112115023279	0.744938838675884	-0.0474145115697826	0.790023427954289	-0.304226442158969	0.0802373789866936	0.0698251576180354	0.694764435493429	0.376351779298147	0.0282515808485245	0.391923105243048	0.0218838151539775	-0.50832731627159	0.00214451731912553	-0.151772612660979	0.391524254798056	0.185696189861384	0.293045358991869
SLC4A3	blue	0.155917744808324	0.378563849467717	-0.291873418124096	0.0939467480824111	-0.228634588203817	0.193396019868892	0.200822035296494	0.254772943301609	-0.168779903194694	0.339979654153923	-0.230295598094404	0.190091384202033	0.130903567059718	0.460559256401074	0.173377078912172	0.326793955696834	-0.099305741188726	0.576317052637665	-0.200083798141459	0.256560073716083	-0.0301238252672918	0.86570329904555	-0.390130611220755	0.0225499981694975	0.275193799524391	0.115208175087533	0.0553510125860239	0.755864991951624	0.408848630472323	0.0163597025047598	0.00299649207762737	0.986581118642021	0.458442290687145	0.00639581869937417
SLC46A3	blue	0.100583551043649	0.571394515356546	-0.432983726336858	0.0105340001717893	-0.488601254890381	0.0033682954649542	0.535380286033394	0.00110341537486487	0.13412805142324	0.449488744249668	-0.093060985314826	0.600643317261171	-0.511400463222366	0.0019940006178485	0.103377019106108	0.560700056684628	0.298891187536991	0.0859549690553729	0.118085114327043	0.505969213821375	0.225654886370466	0.199424495513783	-0.167037806696958	0.345059989024343	-0.362230494134522	0.0352709240084286	-0.67767878651348	1.06889306064054e-05	0.648561516225651	3.35061275468013e-05	0.44680947555878	0.00807057581041249	-0.338405135068997	0.0502760398424311
SLC44A4	blue	-0.300980511568769	0.0836797172390494	0.618717807642644	9.60454760197371e-05	0.773814505247073	8.00032577625522e-08	-0.776675072670311	6.67429563171109e-08	0.124093531388568	0.484409375646622	0.139281516723095	0.432097906413786	0.442428683894125	0.0087915445023078	-0.275520829287332	0.114759381244929	0.00347612994815153	0.984433447471292	-0.267271398012667	0.126486222070482	-0.508275620052373	0.00214713181195928	0.142107675866713	0.422720747546414	0.389305333749184	0.0228623062587561	0.6237582741566	8.10084069032386e-05	-0.780109068384535	5.3505722797405e-08	-0.311889098590826	0.0725456917154328	0.161920757296916	0.360247055471984
SLC3A1	blue	-0.321764288497113	0.063494916862015	0.725156191245162	1.22827347918208e-06	0.629722359706014	6.59717860491127e-05	-0.639812289741387	4.61542900282039e-05	0.0280774336741836	0.87475208153037	0.295031686935783	0.0902827183822461	0.387212616111287	0.0236703146475884	-0.35484865107732	0.039468766788749	-0.147729702620289	0.404408591932568	-0.278814174525488	0.110312542758008	-0.498994520046611	0.00266403408956665	0.18843135056387	0.285866366010396	0.142029848416804	0.4229774479107	0.44963613787599	0.0076326340989258	-0.70322212081618	3.51465349287338e-06	-0.341349910736054	0.0481841762149062	-0.0408817592940469	0.818434495801066
SLC39A6	blue	-0.464488171509366	0.00564974530827553	0.637822788555887	4.95724482506109e-05	0.294904025138518	0.0904286677578353	-0.327752242791589	0.0584553879292144	-0.170432704262708	0.33520217104286	0.224728327549848	0.201325446234436	0.151480592343999	0.392446861667226	-0.327126732758109	0.0589665386594531	-0.36165144471864	0.0355865161207361	-0.048025013642802	0.787381273263215	-0.574154337437862	0.000384309369849131	0.811753093669451	5.69361062723884e-09	-0.513769207647949	0.00188436298247077	0.190539932003823	0.280409894190056	-0.735631235551299	7.1735465785102e-07	-0.618670340849359	9.61982634312079e-05	-0.121671280056097	0.493043564222829
SLC37A1	blue	-0.188491542578411	0.285709663710316	0.411961841525315	0.0154830575451941	0.458687790506929	0.00636395798344079	-0.557161222489767	0.000619884130310171	0.196842679213831	0.264504105285812	0.284986861188845	0.102328684876712	0.244748513484594	0.162998040420223	-0.0466795517809753	0.793207265031074	0.102432036913441	0.564307460194284	-0.210462046145443	0.232192515388477	-0.328906600661551	0.0575212804847214	0.162938922533182	0.35719382212633	0.396723297187646	0.0201796616962378	0.576076440134605	0.000363479412394759	-0.602662593426757	0.000162089329774882	-0.2347414588853	0.181441591669386	0.363359765897539	0.034661992255919
SLC35G2	blue	0.0139165985829163	0.937736237239034	-0.480780924189144	0.00399959243535392	-0.22517525563276	0.20040695273664	0.344403695943891	0.0460889960223479	0.212208483700743	0.228251319561951	-0.475407209377971	0.00449045527723504	-0.306733801411092	0.0776541049453263	0.0871340444649778	0.624131069683205	0.324332095670942	0.0612935350787461	-0.147826996004014	0.404095721259628	0.263498217692276	0.132136598527728	-0.462215845747365	0.00592088416806672	0.137145468033686	0.439260725351019	-0.414010140147606	0.0149280181084329	0.644898663545306	3.83603273163202e-05	0.496400126705758	0.00282660453979659	0.101575132906396	0.567587799135141
SLC35F2	blue	-0.280361667392045	0.108268358513578	0.433475377267209	0.0104365854248887	0.281968524783062	0.106176096975567	-0.405630964581437	0.0173089983714397	0.294894561629725	0.0904394941068461	0.291406227711288	0.0944982541183711	0.248932138573896	0.15570090878057	-0.0856352674557343	0.630129862292156	-0.12107040036115	0.495197502013469	0.00643531478697755	0.971186066425166	-0.452458420538803	0.00721576072939365	0.608256519173383	0.000135505932712372	-0.0634146347107008	0.721619105280975	0.359451422382018	0.0368065393993558	-0.706830597547527	2.97571902670967e-06	-0.174001327280121	0.325028210156554	0.118629205131634	0.503997281177926
SLC35D2	blue	-0.438147147406381	0.00954838280067419	0.623731626220242	8.10819917741693e-05	0.324215949558536	0.0613917900421189	-0.350664930660761	0.0420216211736084	0.0808723634798483	0.649346376115262	0.339449835495636	0.0495257853964119	0.378728092010184	0.0271916569019777	-0.305560548588884	0.0788547316301602	-0.332942383121898	0.0543480404094765	-0.0807963745093886	0.649654813550416	-0.50634362717639	0.00224685593241331	0.535810584984137	0.00109132349586466	-0.367008825440713	0.0327525109593995	0.110609924664907	0.533447235922688	-0.626282457811879	7.4304357992218e-05	-0.471431577128272	0.0048862553778882	-0.199801066525803	0.257246702157155
SLC35B1	blue	-0.286449754738182	0.100502404354411	0.445867069039063	0.00822126436988157	0.58500283111933	0.000279319315491731	-0.500187484553131	0.00259205144516725	0.154775073768354	0.382111219128717	0.182167538729149	0.302475717694021	0.313481642456865	0.0710217769332245	-0.234576021246575	0.181758393688391	-0.0553861834819941	0.755714572395296	-0.0348188307652772	0.845007851846141	-0.390647612040203	0.0223561549112032	0.428824637352148	0.0113893074844037	0.171115497528994	0.33324061223274	0.649262607996908	3.26429352989858e-05	-0.766811809171365	1.23332996391918e-07	-0.177071761742809	0.316429464481157	-0.0494909618911811	0.781046445777707
SLC35A2	blue	-0.187489506105398	0.288325540766693	0.504370378863473	0.00235285435944892	0.565436339290766	0.000492720151340596	-0.546995557563782	0.00081527427447534	0.120654864082469	0.496689844592174	0.496291326089452	0.00283360652464178	0.377916099317388	0.0275500986508243	-0.309659828293783	0.0747215536718876	-0.227856764299954	0.194957257022971	-0.246002674070939	0.160785228464813	-0.563199130341211	0.00052458414142365	0.329096571892988	0.0573686942139295	0.216056995528763	0.219727212205244	0.816266148034931	3.9980572375338e-09	-0.809459605493116	6.78983462128604e-09	-0.322271680346704	0.0630550719554159	0.0564163922350614	0.751312489092937
SLC34A2	blue	-0.227044064669053	0.196597876071687	0.590869006982892	0.000233942150360973	0.644570313869225	3.88250500150201e-05	-0.673152641329221	1.28719722371603e-05	0.055941017309929	0.753342818552056	0.299147678137007	0.0856731186941679	0.344191060037329	0.0462324767051699	-0.25675257489662	0.142698731496173	-0.145606460902157	0.411270689156042	-0.235900074281577	0.179233851079426	-0.401351377570771	0.0186424453085223	0.244959268820958	0.162624668350487	0.236686875808781	0.177745486664055	0.591250070623427	0.000231236201404475	-0.797735777389109	1.61213408629489e-08	-0.367010254309238	0.0327517804167112	0.0213985950840529	0.904387561528773
SLC31A1	blue	-0.30118210832179	0.0834626608164319	0.295011880858392	0.0903053498498729	0.208448414723859	0.236793463243768	-0.0591043063945619	0.7398635724498	0.121967936156699	0.491981923982841	0.287731439692259	0.0989227671965499	0.060192073446328	0.735245731416164	-0.226460749585307	0.197781349243469	-0.217484925881608	0.21662054733419	-0.0769947506356612	0.665157591753723	-0.267526094374564	0.12611137042358	0.621192241717158	8.83761567855058e-05	-0.186533522382882	0.290835479261194	0.365410385157157	0.0335781101307725	-0.540690055556777	0.000962145294884903	-0.0952639003084865	0.592011538056118	-0.0553468258772138	0.755882898334462
SLC2A9	blue	-0.0995384628251698	0.575419116120639	0.553964487644502	0.000676298568299008	0.47306098896633	0.00472054751905009	-0.552270711351227	0.000707991912081937	-0.00597350097569842	0.973253057982589	0.13011711488051	0.463281200667481	0.406090018803348	0.0171708177429567	-0.0678003411924552	0.703209171863696	-0.0912068046188113	0.607950309073955	-0.217087697343688	0.217481735719768	-0.491876318086506	0.00313075240304102	0.0698408382340215	0.694699176621262	0.460281324998251	0.00616043678744988	0.55673328957889	0.000627186099577097	-0.589262268298167	0.00024566514537991	-0.256946514399262	0.142386706360277	0.366353369702552	0.033089031456906
SLC2A8	blue	-0.208015267941419	0.23779112295869	0.573707691822628	0.000389299042336823	0.487755521574736	0.00343211656312707	-0.393458097193245	0.0213263667289267	-0.0243378733763787	0.891327322828987	0.236064537723071	0.17892201446077	0.150097871155684	0.396832432737765	-0.464042903889409	0.00570201935112495	-0.17204677947059	0.330576582730129	-0.304916562640277	0.0795198264793377	-0.291606363122557	0.0942616978291245	0.107064654087421	0.546725457160401	0.181475160416999	0.30434840700498	0.50595858294689	0.00226720636743267	-0.578943510486602	0.000334273098907052	-0.386856783834958	0.0238100211346017	-0.133897380772932	0.450275892606566
SLC2A3	blue	0.0478319418361337	0.788216606539407	-0.310688481983667	0.0737113231888762	-0.118455524714932	0.504626326219498	0.366336818658515	0.0330975653288575	0.211926565389061	0.228884435454294	-0.12957796940651	0.465152126206835	-0.272463668094385	0.119006248076273	0.0197733654637211	0.911619832780064	0.429092663679479	0.0113324734261257	-0.153097542544421	0.387354054677417	0.325397577705454	0.0603979539767115	-0.501231621585414	0.00253044369592042	0.147421226257658	0.405401485020037	-0.417313455686128	0.0140680856507017	0.550948955583737	0.000733628974789287	0.628066732060755	6.98710494687774e-05	-0.209405090289932	0.234599962460956
SLC2A11	blue	-0.0193703540821051	0.913414335103751	0.0949332733885871	0.593303584478405	0.109495758955096	0.537603375464349	-0.32154406736721	0.0636865702690066	-0.354912620510438	0.0394307292949471	0.0740553077626068	0.677239038071128	0.314064514385915	0.070470312014701	0.156548155611044	0.376615060526181	-0.332485002789884	0.0547005221090012	0.0157217335181955	0.929678746476652	-0.169185307024063	0.338803990867024	0.230095621074144	0.19048713438908	0.0731035458808671	0.681168075224773	0.222067022002254	0.206855309336076	-0.278892946966009	0.110207791031391	-0.308057653741928	0.0763164390493283	0.494114654754747	0.00297689032218663
SLC2A1	blue	-0.353049538897204	0.0405507564220178	0.402146699643706	0.0183883640738045	0.555987837473723	0.000640087976952429	-0.447983906570487	0.00788608630827019	0.525580765675481	0.00141263798467753	0.151503919113865	0.39237311714599	0.304884665413187	0.0795528817496826	-0.23110077066315	0.18850380054281	0.112942173522627	0.524797705351928	-0.24326770061664	0.165638801237672	-0.387886529369749	0.0234075786542639	0.205532940980189	0.243563112379679	0.301631878112651	0.0829799647878365	0.558352971562743	0.000599943921960376	-0.655165425115316	2.61340480419851e-05	0.0443367247353799	0.803378057819552	0.132992967013747	0.453369306694126
SLC29A1	blue	0.290229243047194	0.0958986042410169	-0.35862457568868	0.0372737441597416	-0.140957866901658	0.426522025486083	0.303143354223671	0.081373604206132	-0.150332697788609	0.39608565602888	-0.290664841569719	0.0953785073338382	-0.299747165562331	0.0850171322821653	-0.0127468084037722	0.942961064898533	0.170934675107558	0.333759398844965	-0.0512837000497664	0.773318260251861	0.239426045567238	0.172632281764774	-0.513990777935274	0.00187438233532459	0.287035525179063	0.0997781022376718	-0.0680255545828326	0.702268145545537	0.472153574555908	0.00481222200843687	0.309341104936975	0.075036743643789	-0.106677409659458	0.54818519799652
SLC27A5	blue	0.291610359310525	0.0942569790168682	-0.394350383296321	0.0210077697167912	-0.270060439638799	0.122426191317524	0.209802090098979	0.233693742985529	-0.0433714725973265	0.807577798712423	-0.0664762694470232	0.708750360126928	0.219448197964578	0.212398513126158	0.241819891954331	0.168250200266672	-0.0851297848439293	0.632158308914954	0.0852570844627322	0.631647220273759	0.237907411254251	0.17545401550355	-0.266084725217946	0.128243613491031	0.310598442543645	0.0737993231408131	0.180320162503535	0.307488628362244	0.303116393017668	0.0814020458842721	0.0529143180658168	0.766307462989609	0.463918497971934	0.00571669848591983
SLC27A2	blue	-0.324166700700665	0.0614334900707462	0.461759873765396	0.00597661549834457	0.443719489041751	0.00857363270298902	-0.541350277110834	0.000945745258486791	0.247031676236001	0.158985886024449	-0.0247320595480364	0.889577873575886	0.300376079231226	0.0843331099219918	-0.139074438926513	0.432789467337923	0.0250504198987141	0.888165322423754	0.0419306855226203	0.813856360118054	-0.269215953367475	0.123645142315644	0.341738891476049	0.0479131419401432	0.123663448380672	0.485936697050989	0.402079088307545	0.0184098510235958	-0.640056611992871	4.57495206917981e-05	-0.216919994591957	0.217846016757277	-0.0357078791461914	0.841099965619087
SLC26A2	blue	-0.152094168901297	0.390509783953696	0.415647354574783	0.0144964596998194	0.26253486909007	0.133608600553042	-0.420722454588911	0.0132246605166469	0.0468632670279911	0.792411102855558	0.318651499350344	0.0662463686216482	0.0457884816388874	0.797071772418602	-0.14649279996045	0.408398167982945	0.0430609888600295	0.808929819925088	-0.0377279797977528	0.832234432707587	-0.360265184311238	0.0363513753399404	0.51218880411483	0.00195690940449086	-0.2163150875996	0.219163454525107	0.152913383023611	0.387932146012963	-0.610920575815439	0.00012427740426972	-0.467033474630018	0.00535875724963087	-0.191429680330933	0.278127801027648
SLC25A5	blue	-0.323970091031692	0.0616001860749367	0.102660729066452	0.563433468841313	0.212819863535421	0.226882401660099	-0.188950921236783	0.284515550656943	0.0858041055850001	0.629452923483025	0.108757897011059	0.540364296303872	0.108280693996733	0.542153475508718	-0.101592052195914	0.567522945876936	-0.121005130581444	0.495431758543517	0.0242973493612767	0.891507202352615	-0.350360433456355	0.0422124949589056	0.58294491710305	0.000297005178053666	-0.106722024836364	0.548016925029696	0.480218004616354	0.00404873801889227	-0.491815097290603	0.00313505582846114	-0.184497599399906	0.296227291634617	-0.0148265597762384	0.933673680312764
SLC25A4	blue	0.297496624984403	0.0874999146831188	-0.269267070073539	0.123571103820299	-0.396723573465379	0.0201795668824092	-0.00674900091593062	0.969782170744502	-0.325913286118815	0.0599682047962665	0.164926396582735	0.351278745933243	-0.170584191967292	0.334766360375553	0.469540471123591	0.0050848332401295	-0.0776615526811142	0.662428308711207	0.2587616542595	0.139490508920817	0.306841040701097	0.0775450746165368	-0.214868869875388	0.222335245555918	-0.0190507480047908	0.914837755196416	-0.223374701215226	0.204125141450766	0.435621637402991	0.0100202139792951	-0.200765995062746	0.254908316050182	0.148249553652323	0.402738485224385
SLC25A3	blue	0.117459576726781	0.508241099022666	-0.321956022309028	0.0633284249855661	-0.0802507865793828	0.651871018766401	0.301157374484391	0.0834892680073161	-0.286161473350355	0.100860324414036	0.0842161448044935	0.635831335056396	-0.0256913226665129	0.88532269430827	-0.0178636073146193	0.92012713170236	-0.00301248165871076	0.986509520631209	0.0206534782970186	0.907702428494363	-0.0215968691403395	0.903505747107651	-0.205767431599715	0.243013894215358	-0.108280516276581	0.542154142359305	0.0811828264379966	0.648086809371035	0.307884020124807	0.0764908578864069	-0.0593409666986766	0.738858124124083	-0.242261142667871	0.167451222870665
SLC25A28	blue	0.0774725717635239	0.663201393742944	-0.342541946748228	0.0473574468204144	-0.117210362634021	0.50914763477392	0.184174549417045	0.297088653408371	-0.002567802605858	0.988500737335892	-0.32131338054585	0.0638878192805269	0.119921304405942	0.49932988650182	0.114679272983589	0.518400142039475	0.116826504613915	0.510545524472027	0.0172843441218799	0.922709309699258	0.281865957304907	0.106308729392721	-0.440037459369875	0.00920768402328426	0.278344077559189	0.110939236003638	0.0508240416759388	0.77529776143254	0.39417196628527	0.0210711570082601	0.144928868912721	0.413474365629274	0.10750221740918	0.545078245297715
SLC25A23	blue	0.44567442965177	0.00825236012204212	-0.500794856151398	0.00255605757096764	-0.290751872031817	0.0952748527652885	0.143775888258085	0.417239368053209	-0.0130831954978216	0.941458354599519	-0.0575388732877972	0.746524888255269	0.0867350730223499	0.62572564104109	0.27709345940303	0.112619481345305	0.0829239622928173	0.641040760145758	0.168794277382067	0.339937926759796	0.390684886350548	0.0223422328182103	-0.446054975517767	0.00819102880029286	0.301401808647221	0.0832266071539025	-0.0517310172875239	0.771393252676651	0.473109995892169	0.00471563955042094	0.123858538589544	0.485243580654516	0.35233767789219	0.0409854255688901
SLC25A15	blue	-0.370513330992688	0.0310002573413289	0.483335867106766	0.00378295670077427	0.420936864159645	0.0131730673822428	-0.275220979966063	0.115170824464565	-0.215140243264051	0.221737707476467	0.0971845294606701	0.584530427307332	0.0761526263974594	0.668610528444579	-0.321718060826687	0.063535110079967	-0.33917621117266	0.0497214197270699	-0.147078698467012	0.406505602932642	-0.423964815588011	0.0124623520042301	0.642527419272793	4.1832376870092e-05	-0.169917693341296	0.336686392097904	0.464367606038113	0.00566385881281907	-0.697206109491868	4.61404469193979e-06	-0.367769297825762	0.0323655747937137	-0.0897461829295595	0.613732774774625
SLC25A13	blue	-0.48569834025205	0.00359174626501819	0.522888078674476	0.00150991997561719	0.389195492979667	0.0229041414751851	-0.354660021377825	0.0395811024076822	-0.043538954380715	0.806848715542293	0.259894696459657	0.137704676558941	0.259483200829354	0.138351299759852	-0.156672022150791	0.376232845860835	-0.173410188191559	0.326700154256704	-0.149994645381431	0.397160958790031	-0.635216155335739	5.43958069535966e-05	0.823524743162091	2.21793599123842e-09	-0.318057569788113	0.0667818194415989	0.36375821501284	0.0344491895358472	-0.783531149429946	4.27585348079053e-08	-0.479546754920734	0.00410802244414109	-0.0190622574747967	0.914786491270814
SLC23A2	blue	0.0920435196793804	0.604648290813	-0.433965678326771	0.0103401989224649	-0.485853894051898	0.00357945525199287	0.629715851184788	6.59867231364354e-05	-0.0682322782601957	0.701404758558414	-0.375873448447811	0.0284689782274202	-0.226785884109798	0.197121081398824	0.114518014724759	0.518992419262004	-0.108285985082117	0.542133622207578	-0.032905842837239	0.853428759163141	0.0939838206500907	0.597020737616477	-0.170077010320428	0.336226823771853	-0.234091714170472	0.182688055124994	-0.419142884135651	0.0136100166392777	0.582296541355248	0.000302780416910037	0.231717079335309	0.187294913861722	-0.10049981497933	0.571716509734504
SLC22A7	blue	0.402317699728175	0.0183341133070398	-0.401635341405836	0.0185513939975767	-0.496444009605575	0.00282378466440133	0.214738578089275	0.222622525233147	0.0201541698690115	0.909924606365257	-0.0971758654714118	0.584564080489497	-0.177223621132064	0.316007906775994	0.442917425487222	0.00870848825004513	0.13708702396892	0.439457613891542	0.28809495636052	0.0984781972724003	0.291178756140299	0.0947676709636685	-0.395475044656203	0.0206118348463801	0.185382968143317	0.293874761170153	-0.194633490407909	0.270010398241371	0.552034843035185	0.000712507954876664	0.259987231300624	0.137559573558373	0.21988040282983	0.211476707839801
SLC22A5	blue	-0.334567850466746	0.0531099431705751	0.647252214851146	3.51735532263899e-05	0.435499854137846	0.0100434569750115	-0.403685865117744	0.0179048383939592	-0.0964824925813201	0.587260098236234	0.0567418652960309	0.749923335443945	0.351647306675697	0.0414105548217479	-0.334694055759335	0.0530147606797283	-0.380486772744818	0.0264284388326528	-0.13510332508061	0.446168913477507	-0.42654833756625	0.0118817698022028	0.531843833029031	0.00120734258797479	-0.0714210863496224	0.688133692351187	0.470962821891538	0.00493484454122944	-0.830593712456295	1.21717707115488e-09	-0.398271833499892	0.0196540093104058	-0.08374152265826	0.637742795175618
SLC22A4	blue	-0.317487219632887	0.0672991999603608	0.506345907366645	0.00224673589526148	0.598508838652909	0.000184752373524742	-0.547648266559863	0.000801265565045253	0.160426499756389	0.364756119593006	0.135653739055505	0.444301190590158	0.459835320521846	0.00621682893313862	-0.148002316190734	0.403532284681625	-0.0183891481409872	0.917785124519589	-0.175604446346169	0.320520781491641	-0.398049114012048	0.019728903295957	0.25791803966005	0.140831144110055	0.262655442975646	0.133423704552748	0.488865162799521	0.00334859201028487	-0.693055945395536	5.54599097838079e-06	-0.0334421085547079	0.851066489825454	0.207466430385735	0.239059305700875
SLC22A3	blue	0.347442175528628	0.0440774420436295	-0.452915913871287	0.00715005181351636	-0.504530839532497	0.00234407496317755	0.370949461658227	0.0307876559618894	-0.155150691685585	0.38094299507852	-0.0228265217388643	0.898039496275895	-0.310915178247561	0.0734901235467708	0.378114310567061	0.0274622454208717	0.180174805102154	0.307885269221635	0.261162741434628	0.135726025750065	0.502857921923033	0.00243702426012716	-0.312901687580186	0.0715738193062913	-0.226963923936654	0.196760178261717	-0.615095792611102	0.000108351015342686	0.632676591559351	5.94976108191278e-05	0.164708173000018	0.35192531349978	-0.341903087547333	0.0477990999926574
SLC22A17	blue	0.468124068947373	0.0052380750225591	-0.569780328682857	0.000435714146515577	-0.373501273301893	0.0295674763644043	0.419787063146979	0.0134517362051575	0.0717057375361636	0.686953405723427	0.0490535941399195	0.782935022722728	-0.169596756662654	0.337613338534115	0.0587202646916059	0.741496069311321	0.103212929835951	0.56132569235981	0.0580096574583206	0.744519660079517	0.463263833940429	0.00579448040394513	-0.555031200663419	0.000656988692540546	0.111796055945173	0.529039711506996	-0.187228688602006	0.289008934261201	0.63114253536633	6.27843158296988e-05	0.363736973230427	0.0344605074177569	-0.0754087264535394	0.671666284652294
SLC20A1	blue	-0.550294923798928	0.00074661547435563	0.397589090362496	0.0198843468105676	0.332665486701695	0.0545612154099176	-0.0522165722228856	0.769305207523853	0.275569421289171	0.114692808729709	-0.0415789586738412	0.815390837748921	-0.0614723570156693	0.729822272534735	-0.306609858552468	0.07778026585709	0.142966692053234	0.41989320962751	-0.0137508519461984	0.938476388682216	-0.25028919549316	0.153385422076663	0.489033118099359	0.00333610448608871	-0.276101057615311	0.113966339451501	0.0275597257097219	0.87704381493249	-0.42421301104349	0.0124055576875277	0.129849580129851	0.464209091720542	-0.386925426807427	0.0237830177337373
SLC1A2	blue	-0.32719488467762	0.0589106757946163	0.324604115827243	0.061063902072849	0.211747572213457	0.229287025219337	-0.227888607915665	0.194893168705782	0.238442142468195	0.174456733853526	0.0971259313206692	0.584758054409718	0.218124906329693	0.215237995096078	-0.349579535275086	0.0427051932266269	-0.0333391159262638	0.851520077894089	-0.30759275308366	0.0767841368759306	-0.262133961366501	0.134224736252488	0.223714388118436	0.203420048341994	0.133148418997406	0.452836794804648	0.322477253960004	0.0628775494749344	-0.453016487784967	0.00713567531395179	-0.151574337035518	0.392150548668875	0.277516826466091	0.112048549510747
SLC1A1	blue	-0.416018698151951	0.0144000469178492	0.768511642927259	1.11185759582175e-07	0.670499699143427	1.43322311257374e-05	-0.617726338686999	9.92825299648462e-05	-0.044178607702784	0.80406564654939	0.0320631795357483	0.857143242862709	0.385127399379548	0.0244987407122056	-0.39151081895845	0.0220355800777011	-0.174640305910402	0.323226933555037	-0.238379652372572	0.174573070397849	-0.494426757996521	0.00295596691471563	0.296219749406352	0.0889331057735204	0.069373483026899	0.696645117197108	0.374080381695515	0.0292961550931018	-0.749898531516938	3.30810403074181e-07	-0.355333493614341	0.0391812078103594	-0.00713407992001511	0.968058880095245
SLC18A2	blue	-0.480284012255896	0.00404294837013941	0.53345214935223	0.00115905762099206	0.519501919861006	0.00164055637199861	-0.464064898272157	0.00569942751725533	0.0295267725305014	0.868341681270507	0.0331716228470236	0.85225783112532	0.477523179666268	0.00429130241496228	-0.350237834420953	0.0422895429427623	-0.193413205137682	0.273083757494708	-0.335029879145232	0.0527621475607596	-0.560252453100735	0.000569334620990522	0.340436881394788	0.048825175445775	-0.0101089439905097	0.954751248461539	0.32199349963263	0.0632959217488907	-0.629722502942221	6.59714573555583e-05	-0.456241722891076	0.00668755739552353	0.00373067004814244	0.98329373771796
SLC17A5	blue	-0.041666088558279	0.815010653410338	0.489998602376208	0.00326510031354421	0.311442458060301	0.072977627606632	-0.224936278865285	0.200897717102136	0.152406480608814	0.389525935987029	0.291668002457667	0.0941889324069167	0.179677164257327	0.30924563574118	-0.20592932759678	0.242635189468827	-0.228291438464784	0.194083703872785	-0.133020562122322	0.453274753117705	-0.379206687511922	0.0269821888244098	0.383384577465327	0.0252093522496194	0.127172721532823	0.473547252592073	0.474026562487463	0.0046246533373362	-0.63287622209301	5.90814993716593e-05	-0.10936053731671	0.53810884040294	0.00292599165161053	0.986896806072605
SLC16A6	blue	-0.446689551319836	0.00808961975673935	0.436236501446339	0.00990355886538083	0.375750429615623	0.0285251104555767	-0.480839735005524	0.00399448783106318	0.279651517762572	0.109202868284609	0.122540806912954	0.489935107337326	0.249942434838808	0.153974698693499	-0.133807802308475	0.450581773533669	-0.0102737527350166	0.95401431841017	-0.19608056234105	0.266395252108754	-0.444310308557905	0.00847543500279095	0.551240466634419	0.000727905312123039	0.0646680403207728	0.716341449254138	0.455564153806099	0.00677964693522301	-0.70686603918775	2.9708218440604e-06	-0.280941499895247	0.107509816307736	0.220157090454621	0.210888037084669
SLC16A4	blue	0.137363059643385	0.438528118896992	-0.368000353399416	0.0322487525732955	-0.540649355262535	0.000963164448689901	0.563977842041016	0.000513291770415752	-0.0896676930314822	0.614044161912106	-0.222775132850964	0.205373802372024	-0.114878062037576	0.517670478005883	0.0441999093153105	0.803973005795622	0.00107362415966608	0.995191911538399	0.0654710884429694	0.712966843650652	0.313255584768485	0.0712365581485858	-0.240379290756183	0.170877675364311	-0.237890469606529	0.17548567796495	-0.565144333052119	0.000496779240740406	0.618101783177363	9.80453923662011e-05	0.335666222149082	0.0522861047889241	-0.100066424785435	0.573384357725117
SLC16A2	blue	0.534866936875045	0.00111799512846736	-0.449706550499204	0.0076219890308254	-0.310650697637571	0.0737482417278074	0.159053277956416	0.368929406240866	-0.190720434810713	0.27994595076444	-0.115135882667528	0.516724890330486	-0.176390441797679	0.318325113236673	0.366390459680339	0.033069914030075	-0.0916167467057945	0.606331553782771	0.00724255751378745	0.967573450676889	0.177317915959918	0.315746323557818	-0.384268377955812	0.0248469016297177	0.377999589388714	0.0275130652357553	0.0645710882137771	0.716749224442416	0.382118874094814	0.0257359995887225	0.207225006972805	0.23961859165412	0.40235299845438	0.0183229312040309
SLC15A1	blue	-0.27432317595542	0.11640936638202	0.531841652720316	0.0012074092271815	0.397558944478034	0.0198945686345804	-0.456882250166431	0.00660148837096735	0.0531822173131694	0.765157362078413	0.0419925769575955	0.813586416744797	0.251256384004236	0.15175043706243	-0.0832051543033533	0.639905691366558	0.0450694125659924	0.800193785693298	-0.203243281716246	0.248969535714798	-0.274081387121211	0.116744616251431	0.0263716247633574	0.882306854087147	0.285313651044913	0.10191855497652	0.289384871176022	0.0969129210324852	-0.465154855627886	0.00557224646787453	-0.00162510083456976	0.99272224795112	0.0603529886112233	0.734563375255477
SLC11A2	blue	-0.269366406296483	0.123427317419068	0.447076806405436	0.00802826115927878	0.130755333120682	0.461071648016056	-0.246063432328143	0.160678579648859	0.252592764755451	0.149512194714177	0.189711407727025	0.282545813192405	0.17963656544917	0.309356784514396	-0.0679683290281412	0.702507214335682	-0.148858937396096	0.400785761051991	0.0701593686411765	0.693373998294525	-0.476350498524852	0.00440071076673285	0.713118299262534	2.2133063072086e-06	-0.231805160908552	0.187122588437093	0.278263866407461	0.111046433399677	-0.682918645683181	8.58492599249737e-06	-0.266775894325735	0.127217849531775	-0.0902387778419361	0.611780055832032
SKI	blue	0.622552005306119	8.44001884143315e-05	-0.342175780189746	0.047610181982792	-0.3522664257232	0.0410291389298423	0.260041519085221	0.137474497660327	0.000745803915958014	0.996660002604659	-0.10434478945557	0.557016721152106	-0.0766126282591539	0.666723563805425	0.24543632894517	0.161781783143813	-0.0732530460517467	0.6805503639906	0.0240331416533099	0.892680107408902	0.314536880775105	0.0700258561576975	-0.536486395181415	0.00107256778219646	0.246801346123859	0.159387381767777	-0.145105445242721	0.412899460655575	0.454196812101872	0.00696879136075427	0.40051142617586	0.0189139517928139	-0.0313231269090106	0.860407905117685
SKAP1	blue	-0.137880367355077	0.43678908980287	0.525781895143738	0.00140559738839806	0.382661543284249	0.0255091014800531	-0.493914261202088	0.0029903923895487	0.167828839323454	0.342747478823581	0.156204826546786	0.37767566178813	0.455477206287358	0.00679154226389596	-0.0921851344820684	0.604090180140303	-0.272621041793079	0.11878480901848	-0.0744967669557284	0.675419445874679	-0.302974885068146	0.0815514501650879	0.38177399112492	0.0258810619063011	0.241774726077819	0.168332136059095	0.528912017247713	0.0012999257366614	-0.766070510668645	1.29002906646861e-07	-0.157924360237028	0.372381327087569	0.308006358144176	0.0763679344504607
SINHCAF	blue	-0.533191615109586	0.00116676221178802	0.714795955603414	2.042548896008e-06	0.503974695379918	0.00237462619607933	-0.578685692151357	0.000336811170135215	-0.0551496516427124	0.756726345753402	0.0404007258661234	0.820535993825363	0.380526096713924	0.0264115768533827	-0.127590424183444	0.472083662260048	-0.0856600465381435	0.630030494619254	-0.0730949921727467	0.681203423966442	-0.6203349769885	9.09685065705069e-05	0.65532656336468	2.59741291353374e-05	-0.217003820240707	0.217663879952163	0.168808921084941	0.339895420193222	-0.782781096701785	4.4927720594126e-08	-0.599811866321494	0.000177355678603	0.169883737202139	0.336784392232759
SIKE1	blue	0.0401116978180182	0.82179926631601	0.203349669748437	0.248716573183014	0.0752915160740334	0.672148228925786	-0.270122540614542	0.122336907530776	0.00434988202169173	0.980521340380893	0.101688087585609	0.567154897058503	0.219162509888153	0.213009342674982	0.102747585870726	0.563101691645233	-0.290275548294079	0.0958432141570173	0.0405863831779758	0.819724763686229	-0.0858333506929393	0.629335698379315	0.369889283141539	0.0313065477517414	0.0852969150847857	0.631487340788365	0.375362009146257	0.0287029385880006	-0.40563202853468	0.0173086770392523	-0.250400182891985	0.15319715820178	0.478607115524943	0.00419226930662865
SIGMAR1	blue	0.363323440054875	0.0346814461148695	-0.506693046377291	0.00222852638068755	-0.265558206304265	0.129029118423375	0.321743641133103	0.063512866495048	-0.103625717540478	0.559752438666209	-0.0101469545081844	0.954581283966909	0.0250489228455143	0.888171963996312	0.0826036911348298	0.642334551196351	-0.0240670974136266	0.892529354030838	-0.0492716119515574	0.781993457358835	0.328517040556725	0.0578351826767509	-0.300782719807342	0.0838930995427072	0.233612392676676	0.183611446076126	0.175988043420704	0.31944803322869	0.356105096774408	0.038727066154458	0.226345977360137	0.198014790745289	0.0758493510540515	0.669855680504069
SIDT2	blue	0.11120361099346	0.531238959920911	-0.222786956812975	0.205349126817174	-0.118870639937158	0.503123494674166	0.384353468374918	0.0248122335509829	-0.163708793323289	0.354895500820501	-0.0834084850477865	0.639085419393062	-0.123062810713599	0.488073840146148	-0.114477748555206	0.519140362721922	-0.122646767444382	0.489556998441463	-0.36928876480945	0.031603618723644	-0.0672642347623085	0.70545096681355	-0.343180335097831	0.0469193882779569	0.0810900423602154	0.648463139638953	0.0988708811792679	0.577996607657679	0.330878178959911	0.0559532366540053	0.179746032280838	0.309057150826182	-0.141009552949213	0.426350744697558
SHROOM2	blue	-0.179673272009914	0.309256290593457	0.191032783107434	0.279144301048494	0.0960406426760283	0.588980981739554	-0.0331152547456946	0.852506142230035	-0.154725492246349	0.382265580703688	-0.120370271252614	0.49771323690802	0.193711767119737	0.272329715691095	-0.0879515541325018	0.620868962792192	-0.284660843590307	0.102739090208834	-0.328918027772283	0.0575120930758266	-0.559435012441772	0.000582333469188783	0.203672210020215	0.247950704170451	0.0491248080541538	0.782627433955311	0.253178950592273	0.148538023829553	-0.20665277524174	0.240947740688959	-0.189997372678488	0.281807417778446	0.382899587832272	0.02541009264668
SHISAL1	blue	0.291422380199709	0.0944791453930012	-0.0304246044831101	0.864374690421131	-0.107441165664064	0.545307934330949	-0.0229618013488935	0.897438406099305	-0.181253420696581	0.304949697076183	-0.00475590264317905	0.978703584153534	-0.0185323778517923	0.917146956127294	0.280645533510967	0.107896499993233	0.10577290358508	0.551601912695082	0.166875979870371	0.345534239224796	0.395842002120128	0.0204839961393553	-0.411093275785095	0.0157235824538466	0.157744046872237	0.372934435417547	-0.290490613370495	0.0955862740273952	0.321951513189988	0.0633323365274734	0.305566966916803	0.0788481246722789	0.0516503006669203	0.771740513922996
SHISA6	blue	0.0760235211170026	0.669140487777466	0.302677928395851	0.0818656660130808	0.252027406688019	0.150456141360939	-0.540351557217089	0.000970650434064285	-0.0656585087966457	0.712180023914581	0.172360957926044	0.329680811292381	0.288511435426418	0.0979707247781784	0.0728735793048461	0.682118658454896	-0.221473819896241	0.208102077067068	0.0241399282122898	0.892206019636542	-0.208407535948656	0.236887498057927	0.273932619671692	0.116951246695921	0.253281048264589	0.148368822721117	0.457167642312187	0.00656344596125252	-0.566204414558956	0.000482183493806259	-0.380537366024748	0.0264067462441007	0.338634022060454	0.0501108932154056
SHC2	blue	0.30174295677896	0.0828610866589489	-0.324684689109084	0.0609960143994697	-0.147522922453719	0.405074002242405	0.201925665691112	0.25211667481403	-0.242276478013862	0.167423503878325	-0.187136935995605	0.289249591135042	-0.048278345321311	0.786285576491244	0.043045461386269	0.808997449597053	-0.18000655738559	0.308344773865485	-0.189002981061764	0.284380429029265	0.0755119060721191	0.671242138245255	-0.367903554378407	0.0322976524449475	0.243043784735446	0.166040766481389	0.13803035748911	0.436285577502842	0.294967049448559	0.0903565926325605	0.0855703695885511	0.630390142241163	0.355043007033644	0.0393532906098444
SHANK2	blue	-0.126815432320614	0.474801042874312	0.403838695818491	0.0178574110739185	0.112126250958471	0.527815893498984	-0.331707127369735	0.0553041604964021	-0.0193042738389967	0.913708613176799	0.18824704803239	0.286346518194699	0.294362889962937	0.091049328058345	0.0435258134668881	0.806905914914861	-0.343033742278886	0.0470196912752072	0.106204278917225	0.549971177162087	-0.337037599644991	0.0512718128726516	0.667806144670025	1.5966993636423e-05	-0.13993350279885	0.429924506745624	0.299979099404486	0.0847643797844247	-0.68344809055678	8.39480013380417e-06	-0.306213465067955	0.0781848201620908	0.213066626303337	0.226331466760475
SH3PXD2A	blue	0.421476140762732	0.0130440501678338	-0.373823617930564	0.0294162001983272	-0.400633072777994	0.0188744280441591	0.0125438151026714	0.943867971569406	-0.139593236804174	0.431058030433179	-0.0502452489703679	0.777792287705747	-0.155557988206377	0.379678609094066	0.511455454943306	0.00199139349834375	0.00292650547110132	0.986894505280024	0.419716194190317	0.0134690731799414	0.489055460220127	0.0033344463881971	-0.2183357527179	0.214783831593357	-0.0728438449670831	0.682241602572891	-0.277467597298785	0.112114825631207	0.379730149221304	0.0267546041481974	-0.0133511474489636	0.940261499884513	-0.0281864264792284	0.874269730830129
SH3GL2	blue	0.278781269369402	0.110356322257246	-0.413787021312157	0.0149876563103363	-0.482118237769537	0.00388490038410249	0.23408240952712	0.182705948838687	-0.20773664800965	0.23843435526433	-0.396642360077593	0.0202074538745671	-0.262505729940107	0.133653312765508	0.440204936808516	0.00917800325692696	0.0601945584118521	0.735235192476592	0.165004086259624	0.351048734825794	0.173019609346308	0.327807758355952	-0.13996331476182	0.429825273143704	-0.0102149335145258	0.954277319917646	-0.37827049514021	0.027393181854633	0.468359161446818	0.0052123687058842	0.128845315801551	0.46770095478393	0.337412307649808	0.0509974185092397
SH3BP5	blue	0.368471202150124	0.0320117548784206	-0.58738968453211	0.000259987047786127	-0.574151471359627	0.000384341205943737	0.693208186987595	5.50898330717124e-06	-0.00171748333084578	0.992308539713095	-0.203376866835099	0.248651933200147	-0.427145429484362	0.0117508861072123	0.213631311131472	0.225074144854673	0.210217827252966	0.232747288001099	0.0790903769546272	0.65659438894349	0.479070964398577	0.00415049665630741	-0.552392694670445	0.000705666305465196	-0.12847034680828	0.46900827948265	-0.676037452839953	1.14383488087656e-05	0.90233481169878	3.10572200678744e-13	0.540599097984457	0.000964424226106093	-0.235680178457748	0.179651393071122
SH3BP4	blue	0.161365828709469	0.361917700636549	-0.455591007803149	0.00677597663153552	-0.36734957690456	0.0325786694580497	0.517778312358832	0.00171077510699186	-0.0321065886316159	0.856951820019953	-0.00441064145795664	0.980249313752314	-0.449826391300628	0.00760390047145668	0.175299429729525	0.321375373730434	0.193356210714938	0.273227855786321	0.0870798262015819	0.624347665911587	0.218300070371149	0.21486064516038	0.0432756779976955	0.807994884210748	-0.335213517099954	0.0526244169770476	-0.335719990948525	0.0522460379872569	0.364583762477061	0.0340116640450917	0.284751003453022	0.102625468516805	-0.269899760360592	0.122657428031071
SH2D4A	blue	-0.379037081744565	0.0270562683845004	0.441080305468397	0.00902418740433537	0.400336413487934	0.0189709353526783	-0.409055080663266	0.0163003111451303	-0.116093222685556	0.513221206144998	0.0581970557874345	0.743721925361498	0.332858246904348	0.0544127445039702	-0.191576079392528	0.277753462459103	-0.107461598205276	0.54523105787926	-0.293835612620701	0.0916572257384395	-0.665936730946387	1.71989942608287e-05	0.199696742894798	0.257500363894257	0.0275438866267532	0.877113945237065	0.350016434974658	0.0424289694473435	-0.41257012031597	0.0153164531705297	-0.425772287258865	0.0120537183667716	0.0806715800038654	0.650161475560217
SH2D3A	blue	-0.0875201030622513	0.622589701522104	0.433808930883055	0.0103709310015492	0.398474513806876	0.0195860594611374	-0.349554160497129	0.0427212804458418	0.196630718485201	0.265029186048606	0.295584034100319	0.0896533259272126	0.273485820124866	0.117573472335	-0.304665081037975	0.0797807269235718	-0.0352901049516473	0.84293586844606	-0.333264785136154	0.054100665998664	-0.278923054153199	0.110167774210871	0.0555566026415698	0.754985845456869	0.307586076227709	0.076790870069578	0.46211326319994	0.00593338334129914	-0.578156323644278	0.000342076322858858	-0.0132089189876108	0.940896772592845	0.0117094288408836	0.947596447957701
SH2D2A	blue	-0.0735073755759211	0.679499983244655	0.377995786662412	0.0275147511095633	0.663642049853795	1.8828700374349e-05	-0.458946498779202	0.00633053027420583	0.282555859734918	0.105419004851753	0.129438560203469	0.465636549584118	0.227265226030741	0.19615046122107	-0.245676583895864	0.161358483891335	0.19307342137846	0.273943560669987	-0.338021230105427	0.0505540098090645	-0.287392614185349	0.0993385123220462	-0.221923736764166	0.207155986352616	0.51502152197586	0.00182855735961572	0.469792650730406	0.00505795812630894	-0.403896681675636	0.017839443999242	0.181337173170675	0.304722497915045	0.0266576678912518	0.881039281807559
SH2B1	blue	0.428457697532328	0.0114675061936271	-0.318825869348986	0.066089808335614	-0.206247814644162	0.24189134299945	0.228478059666717	0.193709496835742	-0.0274637704852071	0.877468687501275	-0.00349026138547876	0.984370172788649	0.101711012766874	0.567067054031343	0.00496779693934898	0.977754973644203	-0.247492619636518	0.158184590256981	-0.218288172343087	0.21488626229582	0.132127193856689	0.456341221819519	-0.506117779852093	0.00225877306053039	0.467415859744132	0.0053161743452679	0.29806726605413	0.0868651805900391	0.271791242893802	0.119955882488182	0.177836059220483	0.314311359655929	0.336001390858859	0.0520367462403706
SGPL1	blue	-0.365903757507916	0.0333214937343881	0.530541178962889	0.00124773778408935	0.637742057435973	4.97158484208291e-05	-0.494517014246368	0.00294993998750969	0.240445646779846	0.170756011309714	0.0783941734945592	0.659434538790484	0.556017135119205	0.000639576509767354	-0.335725634411366	0.0522418340757279	-0.119450695055423	0.501027313116277	-0.195773234844435	0.267160366941652	-0.407701305219983	0.0166930707273869	0.317999958630323	0.066833938128838	0.184457503217072	0.296334115188763	0.552368247976785	0.000706131838771371	-0.768497820051009	1.11279936892368e-07	-0.105593861392599	0.552279412693651	0.0646065829469475	0.716599926632125
SGK1	blue	-0.443768752867453	0.00856540793864529	0.415537170011486	0.014525171176751	0.37903626151083	0.0270566270477097	-0.304954322514466	0.0794807094581972	0.00533348219655088	0.976117941406022	0.0369815816178347	0.83550781345802	0.131291364192921	0.45922021616483	-0.330445069727674	0.0562947602866766	-0.0519537712216256	0.770435141081489	-0.313237106253464	0.071254137281326	-0.424824215291272	0.0122666259516276	0.195872579904823	0.266912882756415	-0.0301464147398064	0.865603503726668	0.302630453507439	0.0819159867132461	-0.437540842372167	0.00965990069921061	-0.366542025054469	0.03299188562232	-0.197231255036173	0.263543278340145
SGCG	blue	0.312977622316066	0.0715013493662887	-0.302638770432695	0.0819071695170434	-0.210836136979277	0.23134445716167	0.268374003492176	0.124869388190873	-0.0427927027712352	0.810098526564951	-0.051001595341417	0.774532967804925	-0.350245757309648	0.0422845603428503	0.0354827298228447	0.84208927955927	-0.000927466826754275	0.995846452383471	-0.108643590178075	0.540792611131347	0.597795837755464	0.00018891543984767	-0.554128481867745	0.000673297641369453	0.33303868665442	0.0542740541886045	-0.212647125107372	0.227268607514793	0.495981674277674	0.00285361705604129	0.474488697781765	0.00457935436810533	-0.0707184818010226	0.691050086794727
SGCE	blue	0.323548387799266	0.061958930436708	-0.526737108997869	0.00137257843179793	-0.650319724866146	3.13793424217184e-05	0.639363160755717	4.69067972037935e-05	-0.229389050456851	0.19189004727248	-0.371186190588389	0.0306727571830604	-0.479555270201345	0.0041072657100262	0.251748992219076	0.15092258081974	0.0210274517766717	0.906038504754356	0.0865345429874901	0.626527731092164	0.471483112897582	0.00488093861564689	-0.4417122791386	0.00891450639584943	-0.179823107722741	0.308846288786354	-0.720515441043653	1.54680407393487e-06	0.887105123440322	2.81920690663908e-12	0.35554302117387	0.0390574627481667	-0.117136198029477	0.509417569958796
SGCD	blue	0.413704386291901	0.0150097947436434	-0.611546805472716	0.000121762224766345	-0.772010355739241	8.95704134843354e-08	0.495134584579291	0.00290898681678294	-0.223516463666913	0.203830677473398	-0.149616398873929	0.398366099129525	-0.517948865242942	0.00170371157277994	0.576504151219771	0.000358983226123447	0.0711595024033643	0.689218970478445	0.403007298151337	0.0181166856433268	0.551441254340205	0.000723985940852143	-0.233803199336801	0.183243472219775	-0.181654375464615	0.303862978933629	-0.623531801185162	8.16357005149284e-05	0.788099847495737	3.14971211551807e-08	0.214878199858172	0.222314683627522	0.0564155964890406	0.751315886364244
SGCA	blue	0.368635414125474	0.0319294351883927	-0.308220376250284	0.0761532611157445	-0.303964554432326	0.0805109836673818	0.0097595032332148	0.956313867950865	-0.0445776632353031	0.802330589878108	-0.0668258887791657	0.707285776554669	-0.0208438641055501	0.906855294477194	0.377518914466978	0.0277268375390139	0.146034830378697	0.409880970600993	0.236781210735854	0.177567626651546	0.631804135455701	6.13473096835072e-05	-0.540537489174397	0.000965970528086881	0.299505846630469	0.085280727823279	-0.24306579421249	0.166001224980527	0.522508709616381	0.00152408728525006	0.232328919497046	0.186100193613839	0.266773711764173	0.127221079075272
SFTPC	blue	0.237911522072395	0.175446333354905	-0.203584869840944	0.248157937319198	0.00669249417793536	0.970035058999277	-0.180495514770351	0.307010568508507	-0.228186421435234	0.194294502754792	-0.19624993629839	0.265974197241976	-0.269111299134253	0.123796828507616	0.308896198583149	0.0754784449647444	0.318905795391205	0.0660181428174382	0.152005414479375	0.390789641285338	0.175286988865533	0.32141026045373	-0.275164089501534	0.115249012166668	0.289576630204549	0.096681853351056	-0.0167353692964481	0.925157187988242	0.215473230783527	0.22100599898284	-0.053525119676965	0.763685989622883	0.239434257917219	0.172617110997436
SFT2D2	blue	-0.328602585552503	0.0577661358164725	0.343741451598407	0.046537038639727	0.424664840772405	0.0123027260173278	-0.477690528558642	0.00427588217371186	0.138253536029462	0.435536963917541	0.061282980919746	0.730623692660068	0.355533158236675	0.0390632806131848	0.0145851523446272	0.934751296995342	0.207232256733364	0.239601783942179	-0.0978227486970635	0.582053781914796	-0.397533193992233	0.0199033035305201	-0.0371148081399636	0.834923338739295	0.270691615732308	0.121520991896492	0.238644517715665	0.174080354244834	-0.288305807268389	0.0982210299363473	-0.107449604060135	0.545276184651433	0.287754882732989	0.0988940511387212
SFRP4	blue	0.225401166853253	0.19994378661085	-0.318075201323792	0.0667658752111631	-0.512859481769637	0.00192583012852777	0.398796761905216	0.0194784259541745	-0.154751082267823	0.382185907042224	-0.127874892437821	0.471088272864408	-0.382224182809242	0.0256918389927491	0.17762950161613	0.314882917205821	-0.234280442508968	0.182325379547806	0.236644775492906	0.177824903762623	0.282648837389219	0.10529952876483	0.200113488735765	0.256488038935168	-0.260892536257038	0.136145889518129	-0.288475291702646	0.0980146862973056	0.217367372107258	0.216875159192457	0.128086206973435	0.470349571708399	-0.0430544439864747	0.808958325855025
SFRP1	blue	0.437903547595146	0.0095930561875633	-0.497833876711535	0.00273572864903181	-0.571533822609523	0.000414415931234161	0.418198920952781	0.0138447833292062	-0.281181985941477	0.107196388553623	-0.270739529316351	0.12145248083111	-0.363918428861269	0.0343639229877947	0.418368949096417	0.013802247274734	-0.0324735488295508	0.855333941996053	0.355607877708296	0.0390192231777021	0.523171960872936	0.00149939420124797	-0.108121746536401	0.542750041823755	-0.144893551478255	0.413589407817302	-0.4737484664931	0.00465209826054656	0.526415366175839	0.00138362330052196	0.230554413450534	0.189580050774363	0.0146544747713799	0.934441837439385
SFN	blue	-0.294847777457279	0.0904930302561098	0.471905695857041	0.00483752976674075	0.717905944844962	1.75744678439297e-06	-0.570523016609448	0.000426577490183463	0.289726552041178	0.096501491474203	0.267570593347832	0.126045963287916	0.403571308673347	0.0179404570535799	-0.363770302927201	0.0344427502967386	0.0258452584470423	0.884640143160914	-0.32955332586481	0.0570031373727307	-0.357952039477706	0.0376572905944257	0.130045998237735	0.463527758501819	0.293724312760886	0.0917859392531347	0.635262463815001	5.43065538254805e-05	-0.739150493018381	5.95410495231805e-07	-0.0990370423759329	0.57735458628755	-0.027397863106082	0.877760533067393
SEZ6L2	blue	-0.243813446234116	0.164662020585867	0.16500815183225	0.351036700635075	0.404926931164761	0.017522723301882	-0.117172614189175	0.509285017993787	0.207929537800919	0.237988918326112	0.197426519779351	0.263061316199377	0.326068829030822	0.0598390630236849	-0.369053898354176	0.0317204292747776	-0.158708273926505	0.369982317067842	-0.315274082221984	0.069336593158191	-0.411286065658942	0.0156699263486134	0.350070816895083	0.0423946881403983	0.108650022111991	0.540768505984716	0.678982036432285	1.01259396137982e-05	-0.594722491420672	0.000207836275913705	-0.0494191306699018	0.78135653268962	-0.014197780578443	0.936480719836483
SETDB1	blue	-0.182775283747837	0.300837966021224	0.332840857374156	0.0544261253696253	0.136862076139542	0.440215876547616	-0.0914480259199396	0.606997566294092	0.249230512106083	0.155189654071216	-0.141019843437988	0.426316647926555	0.157947059174962	0.372311732785823	-0.187020051149888	0.289556353189235	-0.172563686874193	0.329103595088577	-0.114379987728524	0.519499635741256	-0.356660321738733	0.0384029195569615	0.225764422488713	0.199200596700183	0.2275471791856	0.195581093789884	0.494306374276469	0.00296402226444888	-0.400281827328846	0.0189887376332683	-0.0419950809217403	0.813575495991772	0.329044335935787	0.0574106185364498
SESN1	blue	0.159038343375524	0.368974948001432	-0.323203999783982	0.0622531216823475	-0.500057262110519	0.00259982580126109	0.512500887844422	0.00194239333009663	-0.231795146262711	0.187142175770721	-0.361530701902503	0.0356526111355066	-0.360537853755975	0.036199887673613	0.154760793408374	0.382155674274612	-0.0667076570929621	0.707780943506135	-0.0829256971226389	0.641033754821297	0.214889739760398	0.222289253150819	-0.237824262397379	0.175609452381657	-0.177136570157697	0.316249515048282	-0.574329786949349	0.000382364954030685	0.603662144757124	0.000157021804165595	0.106925341195363	0.547250394212737	-0.0481489174276177	0.786845320955923
SERPINI1	blue	0.329414547732953	0.0571140109233121	-0.580734004417618	0.000317111356393883	-0.585635223221578	0.000274076370333918	0.544517972483593	0.000870437192937625	-0.178885678234401	0.311417045182203	-0.0939380355680702	0.597200243106441	-0.563292469619216	0.00052321907870595	0.374523843826652	0.0290897676842229	0.239868346278292	0.171816565338803	0.432724476096149	0.0105856767316634	0.597640700234344	0.000189832288161441	-0.255203939094267	0.145208245027995	-0.314873287137413	0.0697106644351385	-0.731867225388134	8.72757163569932e-07	0.751602968258593	3.00561936462541e-07	0.207397548070294	0.239218790271567	-0.297848417375477	0.0871081901417477
SERPINE2	blue	-0.00811285101801298	0.963679378557873	-0.346848691770775	0.044464696186812	-0.194522295456128	0.270289509937854	0.432720640591693	0.0105864428738184	0.125488440837601	0.479472840505692	-0.205803431736718	0.242929649037256	-0.14217964117529	0.422483459779385	-0.0365018606383905	0.837613099749959	0.0857870633529617	0.629521239090921	-0.362599346192078	0.0350710813441048	0.0256395698229986	0.88555218460777	-0.398900346196315	0.0194439325927232	0.123894991265737	0.485114128150332	-0.154937633981207	0.381605377678005	0.502414970085785	0.00246216618536509	0.422444565514676	0.0128150328018765	0.108956178401107	0.539621706981972
SERPINE1	blue	0.032165643644697	0.85669141561006	-0.35150816764601	0.0414966652774521	0.10781071460367	0.543918316363272	0.127660818129109	0.471837242493837	0.191166933890101	0.278800456490979	-0.0780336936278979	0.660906952375977	0.0123300398541453	0.944823123290022	-0.0666770923546212	0.707908971054143	0.532031411109391	0.00120162151773138	-0.213962701549914	0.22433849022354	0.0808139975550006	0.649583276929581	-0.491451195957595	0.0031607417910473	0.21826764127567	0.214930471787993	-0.105791520254049	0.551531489096175	0.380148579624216	0.0265738206467553	0.334265581066734	0.0533384636889448	-0.16481423841998	0.351610966139647
SERPINB3	blue	-0.180474696622042	0.30706730013299	0.267486344344888	0.126169818570114	0.328875690837231	0.0575461378366973	-0.50916971850411	0.00210230320259076	0.281145262744238	0.107244205610413	0.0214879112068144	0.903990318366015	0.294731782453377	0.0906258705655475	0.060641251865221	0.733341502283312	0.143740244136647	0.417356067967797	-0.049813755209671	0.779653394931559	-0.297246787539779	0.0877789319741411	0.0219357983385076	0.901998638636209	0.276149242290428	0.11390066704196	0.262488835180601	0.133679241770063	-0.328098574660541	0.0581738851623468	0.0328631934006154	0.853616685447473	0.337733158350922	0.0507633947522809
SERPINB10	blue	0.209314207188686	0.234807751461715	-0.379929183943486	0.0266684852232089	-0.353056987170502	0.0405462281805656	0.333918128173029	0.0536021087815536	0.0931120516336693	0.60044260996255	-0.195520277174556	0.267791202472313	0.0335302141197632	0.850678502848098	0.323075133614752	0.062363487194171	0.19157649087569	0.277752410768028	0.286805531195574	0.100062014492668	0.34312089270233	0.0469600397881841	-0.246043312171601	0.160713890871149	0.0685260541064406	0.70017842740594	-0.229228880974098	0.192209070860113	0.464381189795797	0.00566226717435613	0.427393114682406	0.0116969513227632	0.142306906018074	0.422064017462604
SERPINA6	blue	-0.00690453386015917	0.969086119127307	0.0825120948761321	0.642704760561159	0.351609307993826	0.0414340571602133	-0.18247852938842	0.301636955715134	-0.0425695293825209	0.811071020873153	0.0336136257887305	0.850311217913954	0.12835870710932	0.469397881417067	-0.239078559867585	0.173275066237157	-0.0533800619661847	0.764308324277684	-0.328789149684773	0.0576157785389749	-0.0590201532063547	0.740221198356272	0.0391551863315408	0.825983071323526	0.32349975840498	0.0620004052471534	0.572940168449301	0.000398008013605597	-0.4461265800947	0.00817953203232853	-0.0169050639613844	0.924400446522064	-0.0451477614195087	0.799853466550266
SERPINA1	blue	-0.250866757182229	0.152407555409112	0.0198073865839984	0.911468365315238	0.331057769503587	0.0558121051774493	-0.212387044889301	0.227850932084669	0.468247030522976	0.00522461616017195	-0.0493725969428118	0.781557430974851	0.168224819228766	0.341593420100745	-0.212879642722128	0.226748852155472	0.146771008881897	0.407498877353152	-0.132769241659262	0.454136284182824	-0.0272573300956008	0.878382882427928	0.180422574781102	0.307209366575565	0.192336477123472	0.275814402231713	0.33389317082454	0.0536210860653615	-0.374659682198404	0.0290267873160011	0.28813936903346	0.0984239862083206	0.171806459772996	0.331262782684682
SERINC5	blue	-0.589370048113414	0.000244862675079721	0.57276327550842	0.00040003957583718	0.450678762995912	0.00747629848248396	-0.310560829640115	0.073836108278152	0.179152507504244	0.310683942901695	0.290293457116348	0.0958217982610673	0.401531801488541	0.0185845504543051	-0.483860819145657	0.00373972490485694	-0.189064413064902	0.284221035045016	-0.417663328689181	0.0139794935637697	-0.663696346243625	1.87885769516792e-05	0.571733770556885	0.000412047076599182	-0.269802628804912	0.122797369423436	0.23735942448844	0.176480213210908	-0.700555456771505	3.96852457643445e-06	-0.379540684454398	0.0268367945641956	-0.108735078193186	0.540449786928483
SERGEF	blue	0.230831825342505	0.189033049150833	-0.361807311986241	0.0355013410344129	-0.39178189301329	0.0219356983999225	0.395999112645958	0.0204294643913209	-0.291320915151087	0.0945992295543619	-0.049958712214058	0.779028035578392	-0.135853648998704	0.443623888507329	0.207212407292242	0.239647804405709	0.0499981125726629	0.77885808192255	0.149410837123004	0.399021923040456	0.259932379043971	0.137645573304498	-0.333613873665222	0.0538338249587185	0.0745244269917584	0.675305497609553	-0.103127311519288	0.561652263461648	0.49863578573058	0.00268601706505844	0.149045072594345	0.400190386484097	0.0531933661099167	0.765109510567537
SEPT9	blue	0.466017281052326	0.00547334922231177	-0.478229774892695	0.00422651854639675	-0.371485497124423	0.0305279877146684	0.378140949452098	0.0274504558162184	-0.0634336927152898	0.721538763362005	0.364381295282546	0.0341185472652212	-0.270950192677732	0.121151596973158	0.162189695511534	0.359439062363605	-0.075751041640752	0.670259493362018	0.115971063850762	0.513667627743421	0.223008189707765	0.204887811773953	-0.244510036606923	0.163421265501804	-0.00540657357853981	0.975790750678882	0.0601308839565404	0.735505255955686	0.372442334227273	0.0300689250277912	0.180669502094722	0.306536693390161	-0.284368550568812	0.103108100196054
SEPT4	blue	0.329321366976459	0.0571885512890965	-0.452989564874004	0.00713952137639207	-0.274298392013056	0.116443697147238	0.37664657980708	0.0281182760148847	0.013789717789549	0.938302826386509	0.0153494568033999	0.931339923821328	-0.363021273190084	0.0348436121371223	0.109856505764771	0.536255998728413	0.203977412063733	0.247227453126829	-0.0383850269950342	0.829355196031072	0.360743152580626	0.0360861676473266	-0.509652146065463	0.00207845604337996	0.0453336759167678	0.799046065989039	-0.243481696231325	0.165255296392714	0.592509896117461	0.000222487873971752	0.267959650719137	0.125475175605205	-0.259266557855143	0.138692625690933
SEPHS2	blue	-0.489951690632362	0.00326851979085357	0.686000534026215	7.53077459854088e-06	0.5379463735868	0.00103301467090096	-0.457143082812914	0.00656671231600003	0.00363038712227835	0.983742753308678	0.172688122077738	0.328749608354211	0.274105001986751	0.116711841522133	-0.310597879918641	0.0737998732787345	-0.155560770907819	0.379669979109126	-0.0369930788635572	0.835457370765808	-0.481658651026806	0.00392399105602319	0.614622958776957	0.000110057667203996	-0.266427009212072	0.127734867466228	0.319362745169107	0.0656095896351283	-0.788443168669388	3.0772648027158e-08	-0.433280591364464	0.0104750882817134	-0.196163665700535	0.266188606928728
SEMA6D	blue	0.105840077998176	0.551347823455333	-0.273145543080757	0.118049008503941	-0.393065956869459	0.0214676446325419	0.140903091077892	0.426703587080959	-0.0893708785970538	0.615222290662651	-0.436029918457581	0.0099426237028778	-0.418693274287429	0.0137214151637896	0.290201038874173	0.0959323538714995	0.0376759830413001	0.832462378978483	0.0332655432179941	0.851844126848641	0.112148147843169	0.527734784614719	-0.203748966485585	0.247768678361361	0.109993677507356	0.53574409211461	-0.168145173921339	0.34182535092575	0.397273249340971	0.019991658693449	0.0535070138112117	0.76376366048273	0.288944191951109	0.0974455281942284
SEMA6C	blue	0.0106773223128213	0.952209946332604	-0.233027160339727	0.184743326260438	-0.170857863879541	0.333979923300224	0.329162755295345	0.0573156105522416	-0.0481926364959084	0.786656234770768	-0.139261236687408	0.432165607068365	0.031714151069092	0.858682657689586	-0.00623705334455038	0.972073425460447	0.00232844703337709	0.989572570388	-0.183433167319732	0.299071454242891	0.301516200820771	0.0831039042413825	-0.352231862425952	0.0410503571282619	0.236523233095915	0.178054319748483	0.00441827676454897	0.980215129805304	0.348234656801738	0.0435645706925541	0.27130454054123	0.120646745900467	0.193684074594258	0.272399598201395
SEMA5A	blue	-0.34466544392483	0.045912866319744	0.605380848407836	0.000148639021083967	0.367016324438343	0.0327486770682976	-0.517855210675233	0.00170758715803934	0.165233761464406	0.350369281102823	0.348568919629774	0.0433496892001957	0.10949497966653	0.537606287831492	-0.230087446610728	0.190503323753627	-0.0335342446399698	0.850660754629069	-0.162668517430578	0.358003184639655	-0.34447709630968	0.0460395504999844	0.485683431541891	0.00359292618605676	-0.0977932240979265	0.582168250719798	0.230848281312197	0.189000636065619	-0.706807836853543	2.97886788816102e-06	-0.293450150807879	0.0921035855852357	-0.000544046438914082	0.997563547181189
SEMA4D	blue	-0.276785057825446	0.113036748944011	0.466245837078202	0.00544739407713077	0.501182545434651	0.0025333105554736	-0.191838347839674	0.27708366608592	0.238595833908031	0.174170844107278	-0.0454463309127284	0.798556920629332	0.326909867646463	0.0591445775730386	-0.451978664560947	0.00728522054377664	-0.192043253671034	0.276561095488181	-0.401695298802768	0.0185322164524653	-0.237725469495206	0.175794261034071	0.121821102247937	0.492507251007658	0.269379770094093	0.123407983190876	0.446391500164564	0.00813711611555861	-0.572298163888876	0.00040542528379594	0.204918573953121	0.245006003138025	0.0547328369142242	0.758510251388806
SEMA3G	blue	0.505464145179721	0.00229357400134509	-0.613191835922546	0.000115371151758969	-0.618310281046869	9.73643594618443e-05	0.433612298836294	0.0104095922561988	0.0185394535181478	0.917115431394549	-0.160896952638236	0.363332876317843	-0.514888476162678	0.00183441672377271	0.395610942914577	0.0205644143423365	0.0754744947698332	0.671395915527813	0.130203250383887	0.462982666417854	0.687637081652557	7.0201767306247e-06	-0.467267816049752	0.00533262605346854	0.186256298335499	0.291565941131714	-0.369643653232853	0.0314277817993188	0.732410631298796	8.48566781441837e-07	0.430304977788395	0.0110783904950645	0.150285176770877	0.396236713278709
SEMA3C	blue	0.348716094460132	0.0432553482777966	-0.578727902469515	0.000336394463624488	-0.715555986432422	1.9692239588652e-06	0.660518911874405	2.12715140081165e-05	-0.0984013844847454	0.579812397038981	-0.100010207531634	0.573600863649804	-0.501014265778296	0.00254316234892992	0.260649599530032	0.136524195963691	0.0667925895834348	0.707425225232099	0.285730392203732	0.101397342566517	0.574892532871659	0.000376187214707728	-0.201549953919451	0.253018883004566	-0.365167809213201	0.0337048692572726	-0.7428942209347	4.86771781679528e-07	0.741998974945246	5.10954156608209e-07	0.34529652902133	0.0454904292156446	-0.315755845071499	0.068889031845333
SEM1	blue	-0.540986167670799	0.00095475907484358	0.52962227100411	0.00127694266726186	0.408956659658034	0.0163286022590168	-0.400151440054349	0.0190313173413416	-0.175830536151603	0.319888239143809	0.0962429991742378	0.588192583919266	0.223606245267221	0.203644338609114	-0.284793947416016	0.102571382942455	-0.0763268462004856	0.667895629469427	-0.030644446948543	0.86340382811601	-0.520068414192964	0.00161803540358725	0.684063351114739	8.17866902238147e-06	-0.398721973492035	0.0195033619648334	0.120947440872122	0.495638856721577	-0.630260095036284	6.47481419962239e-05	-0.653384574380042	2.79616754148908e-05	-0.0194698544701581	0.912971246957055
SELP	blue	0.508370858459306	0.00214231736486053	-0.563121518363763	0.000525721599695288	-0.267425797713928	0.126258884478752	0.354626330214591	0.0396011938441822	-0.00238271996977082	0.989329534814154	-0.363351385577911	0.0346664794456933	-0.363898809657891	0.0343743551856956	0.189674352261224	0.282641586109384	0.316369950835818	0.0683218027819697	0.0188896594207423	0.915555289503263	0.701644813596496	3.77702852256093e-06	-0.781707110914547	4.8210543624007e-08	0.337938739877183	0.0506138973170086	-0.384309621065079	0.0248300931169325	0.753661447961949	2.67420818451751e-07	0.583656678811931	0.000290778528968688	0.0184534303630507	0.917498705039405
SELENOW	blue	0.483042350064464	0.00380731681029653	-0.57026025407272	0.000429790391209949	-0.407680410834226	0.0166991940645894	0.460575456932342	0.00612348753958584	-0.101576370364412	0.56758305572545	-0.0815041870751956	0.646784039525848	-0.304752510444076	0.0796899479856094	0.164849925687634	0.351505237444224	0.134236726355352	0.449118155891151	0.195150041158301	0.268716267242213	0.593318103971764	0.000217032419453586	-0.722040721578163	1.43463267912012e-06	0.174399953956677	0.323903755768299	-0.285306943619448	0.101926960431137	0.798779289100367	1.49613976350091e-08	0.425933774614564	0.0120177658841843	-0.178258675083277	0.313143981342455
SELENBP1	blue	0.295114130238421	0.0901885610024026	-0.532992914780216	0.00117266846394918	-0.41232196917016	0.0153842381497266	0.381734826141122	0.0258975776805303	0.0793687006412591	0.655460290274814	-0.0434105809612111	0.807407537571201	-0.335423856838333	0.0524670114374138	0.0486143116908531	0.784833094310915	-0.0700199441007867	0.693953934948521	-0.091346749276577	0.607397497541075	0.355486016469475	0.0390910978740144	-0.297935555565709	0.0870113693937364	0.239359046126468	0.17275608606019	0.139759495762316	0.430503968056166	0.387146101141117	0.02369637811132	0.372828324957392	0.0298853437685509	-0.0720266973377977	0.685623439140569
SELE	blue	0.253225183278908	0.148461387454208	-0.394372112293083	0.0210000607396487	-0.369414928400678	0.0315410165437121	0.249968631606482	0.15393012342074	-0.139894459695519	0.430054486745455	-0.0711277883572429	0.689350589425906	-0.310165522901446	0.0742235790304655	0.484298580052235	0.00370400105134955	0.298360535765504	0.086540351267353	0.346282599208675	0.0448366192376435	0.541271623088765	0.000947686024632331	-0.403931690293413	0.0178286037847324	-0.00783638029009595	0.964916343801357	-0.55985665633327	0.000575596080200063	0.661734059171369	2.02888929191224e-05	0.282051049485778	0.106069473060404	0.0200787985714914	0.910260105900876
SEL1L3	blue	-0.32152524114641	0.0637029753815445	0.428946170252099	0.0113635070817263	0.284602440492771	0.10281274206312	-0.228555078292623	0.193555208616709	0.171200929538497	0.332995676922812	0.136251982753394	0.442275995300417	0.142684284327401	0.420821613044175	-0.255606174195858	0.144553364502599	-0.263151462912168	0.132665057325234	-0.0551320069647202	0.756801837432094	-0.410165129866215	0.0159840561183742	0.681571325111359	9.08653064040111e-06	-0.197439035245179	0.263030444672677	0.284590184081903	0.102828203635915	-0.706187937209522	3.06580597410509e-06	-0.0987594411874536	0.578427373779248	-0.0885707250609881	0.618402997966376
SECISBP2L	blue	-0.0835021109733993	0.638707857172941	0.43825446068499	0.00952875887945654	0.16543234965194	0.349782433567263	-0.327124041470471	0.0589687455169644	-0.0580775104993359	0.744230786721899	0.441630319619745	0.0089286664589857	0.0631137127121921	0.722888074942359	-0.0856185319817938	0.630196977547413	-0.118568761759545	0.504216153513047	-0.172189033851373	0.330170807835798	-0.285620296859625	0.101534840439136	0.329873226050183	0.0567482098908685	-0.223366464153062	0.204142260240993	0.113759281366307	0.521783591087322	-0.417380037275814	0.0140511901465235	-0.440031764346578	0.00920869474104799	-0.0769359409880304	0.665398508662632
SEC61G	blue	-0.445174341956243	0.00833355189864196	0.525074495540534	0.00143049723351959	0.469414777815535	0.0050982743507669	-0.479438207943451	0.00411767932817479	0.0344177282788033	0.846772126610781	0.268081220661921	0.125297213703844	0.230700977679772	0.189290916768117	-0.180488990281614	0.307028347709314	-0.0170291821017681	0.923846991583993	0.0969401849122068	0.585479853903707	-0.498386917604017	0.00270136003678549	0.686262720371575	7.4467667446725e-06	-0.323171141820985	0.0622812477741346	0.320896250361315	0.0642529888542438	-0.75938356035544	1.92105835454355e-07	-0.53500976116679	0.0011139218237527	-0.193499171702849	0.272866502928781
SEC61B	blue	-0.0482162241291694	0.786554222575925	0.476428252197126	0.0043933827907189	0.294564897441795	0.0908172532805086	-0.482779535411346	0.00382924379317645	-0.180792484291581	0.306202015319436	0.284604446444712	0.102810211704313	0.382313219082941	0.0256545508386067	-0.0494370330568734	0.781279247097138	-0.396796703784965	0.0201544828056372	0.121023878030748	0.495364467235179	-0.390402232364617	0.022447984438446	0.449556679876105	0.00764466188735814	-0.058839047112016	0.740991026441533	0.456354688040237	0.00667230867432324	-0.631312369877581	6.24125703854532e-05	-0.43691773222566	0.00977565900532673	0.0713021993642714	0.688626863498289
SEC61A2	blue	-0.260172670629901	0.137269125821238	0.322342571043385	0.0629938100091087	0.216980558224123	0.217714413328467	-0.205047476350189	0.244702793060877	0.138026675415835	0.436297934295195	0.0550445773073544	0.757175932479974	0.359195722702592	0.0369505110188601	-0.29962156520094	0.085154248660312	-0.26586744856119	0.128567334915418	-0.125890859168817	0.478053571325103	-0.3505442841693	0.0420971649773948	0.281678995456856	0.106550815843327	0.102552018733015	0.56384884894335	0.395698052481533	0.020534065875283	-0.460396199085786	0.0061459834752527	-0.292388102448009	0.0933420251197677	0.340015599263653	0.0491232283381974
SEC61A1	blue	-0.154679673370833	0.382408260437732	0.409311834536665	0.0162267001606881	0.616351941825262	0.000103931807856667	-0.443492525816523	0.00861161183792449	-0.0207981967331771	0.907058485252424	0.307648696196795	0.0767277397287389	0.243446644005042	0.165318070412355	-0.317587693808782	0.0672078298798032	-0.213368283522192	0.225659207314192	-0.19011249749598	0.281510504083182	-0.291331437474558	0.0945867709464732	0.221399577335255	0.208258481486703	0.229598750488218	0.191472930090244	0.713250305263152	2.19941247851543e-06	-0.684073566012287	8.17512376623129e-06	-0.142862689019176	0.420234981783154	-0.101573410624401	0.567594400996557
SEC23B	blue	-0.329660470599713	0.0569176532468525	0.570838655167667	0.000422746270706986	0.346952926052361	0.0443964851474713	-0.365880230580852	0.0333336943521894	-0.158155331457844	0.371673534247173	0.129308049440074	0.466090294177044	0.14845467809915	0.402080574006513	-0.145923285663143	0.410242588317704	-0.322481034318179	0.0628742886451397	-0.0626766455681452	0.724732452735448	-0.560178157364697	0.000570505349765265	0.650895568792073	3.07097781107085e-05	-0.13857947403328	0.43444493040306	0.472619411670203	0.00476496961867161	-0.773647026344284	8.08500608269202e-08	-0.513873562147896	0.00187965655627057	-0.070987454089949	0.689933109071818
SEC16A	blue	-0.0745350231561338	0.675261847535224	0.345925756872172	0.0450723454032635	0.487998477977385	0.00341367613404762	-0.269042419330589	0.123896738547598	0.068535430520237	0.700139298954955	0.34276146398078	0.047206447496786	0.198212723748782	0.261126633159223	-0.18693559358807	0.28977814023313	-0.124629479926915	0.482509575626653	-0.334302539760433	0.053310480442699	-0.265681238660853	0.128845250651826	0.119702489465453	0.500118761519546	0.263874895630312	0.131564297694013	0.571531669503369	0.000414441505559369	-0.555392567180186	0.000650558664261473	-0.0128781424480328	0.94237434543727	-0.0612245071617579	0.730871204216232
SDHB	blue	-0.226216003157538	0.198279384013926	0.316315028967266	0.0683723829560161	0.341083546129787	0.0483704802122944	-0.257170897619103	0.142026323645977	-0.0739282462573298	0.677763089195523	0.420513166860656	0.0132751850744718	0.0812295913922061	0.64789716413838	-0.122804479933192	0.488994495315251	-0.215919409860568	0.220028148982875	0.0155290206136236	0.930538636180583	-0.326554572146687	0.0594371808438569	0.38808030508585	0.0233324796586321	-0.0889091038071124	0.61705706602844	0.407575432590751	0.0167299875466001	-0.502789228890933	0.002440908564784	-0.113185449500259	0.523899432126214	-0.19811765247144	0.261360084340582
SDF2L1	blue	-0.0238149852012139	0.893648744396345	0.290632053371338	0.0954175808536897	0.454710829366646	0.00689716492338595	-0.495918961587484	0.00285768463379901	0.152714774235086	0.388556155447596	0.304489016608224	0.0799637794122999	0.235773945155933	0.179473263140321	-0.161430007762184	0.361724249774299	-0.0166229324997474	0.925658627566523	0.00271604002497917	0.987836940709856	-0.20679578926457	0.240615093014786	0.181978727913457	0.302985672689789	0.200725422615328	0.25500635399117	0.649210830279138	3.27059907179842e-05	-0.574965826250605	0.000375389179012315	-0.1273155629888	0.473046482559009	-0.0892248564346522	0.615802235313677
SDC4	blue	-0.118074756407119	0.506006791191669	0.229915049113618	0.190844978330906	0.407748594436146	0.0166792190142096	-0.373053751011709	0.0297785536950782	0.20836208059509	0.236992090034159	0.14597971057099	0.410059641393188	0.107503360072626	0.545073946802429	-0.179266897409576	0.310369993799343	0.147855223548434	0.404004974508236	-0.00701393259474577	0.968596543868976	0.10237518266209	0.564524836138032	3.88100086728212e-05	0.999826193340322	0.193733070083209	0.272275965288982	0.268501185104304	0.12468388376163	-0.400618533236451	0.0188791484123267	0.203728037546933	0.247818301920245	-0.279407951143284	0.109524780280377
SDC1	blue	-0.152447200664244	0.389397765086814	0.438825239809084	0.00942495716823156	0.606133463306729	0.000145096127031911	-0.511691051653339	0.0019802576882412	0.131056915994987	0.460029503352084	0.212481090427383	0.227640245607137	0.569840273031837	0.000434970307962664	-0.255859588012272	0.144141888524574	-0.221064227969766	0.20896596217617	-0.257701840098213	0.141176232108128	-0.624243216811792	7.96797443092191e-05	0.295900577318382	0.089294148217151	0.267433391622971	0.126247711054937	0.691051326012676	6.05484856587394e-06	-0.750785766644089	3.1473290802332e-07	-0.256258933104575	0.143495195472226	0.246106315811164	0.160603337022914
SCYL2	blue	-0.210604706992136	0.231868857937727	0.313005589986718	0.0714746722507972	0.228478676309877	0.193708261198732	-0.449286683704866	0.00768565288243051	0.12258119572988	0.489790966493048	-0.0550126306873001	0.757312639573518	0.254793282614098	0.145879065587338	0.152146048387339	0.3903462530925	-0.198760616189171	0.259783938154707	0.0016431669346669	0.992641344007331	-0.330655312297979	0.0561287700080181	0.48831939995037	0.00338944971048989	0.18984427550292	0.282202577666007	0.401080228402037	0.0187297347093011	-0.57965432681371	0.000327363465732613	-0.250684651072577	0.152715389379183	0.49189848575121	0.00312919542400209
SCRN1	blue	0.377679568412932	0.0276552381597385	-0.355183015879381	0.0392702739727851	-0.584588885682846	0.000282799423784934	0.660346353769747	2.14144911931709e-05	-0.293829096800843	0.0916647571969322	-0.231861209186798	0.187012991965737	-0.412170953229065	0.0154256125543768	0.189632298656789	0.282750302508469	-0.065718978429154	0.711926225210721	0.115313618007316	0.516073521574307	0.427158352438643	0.0117480668824463	-0.273143501899072	0.118051865376987	-0.300767442971483	0.0839095979748583	-0.675882602742642	1.1511457387135e-05	0.73628657492034	6.9304551039633e-07	0.26110720508612	0.135812244197257	-0.231302753911572	0.188107009228749
SCRG1	blue	0.426562760276677	0.0118785938775376	-0.420500484980877	0.0132782518433992	-0.340390585617655	0.048857858388903	0.193635722163638	0.272521644307971	-0.154417215258625	0.383226152485743	-0.181541811515483	0.304167816304503	-0.314133418179982	0.0704053426254112	0.319781053642028	0.065237327329925	0.144417778856216	0.415140936302153	0.215502810657938	0.220941079815566	0.725395398810626	1.21361019073075e-06	-0.59790162944429	0.000188292493109214	0.137366386551132	0.438516922766315	-0.501738769757273	0.00250098280832169	0.690191929610816	6.28572551354262e-06	0.282757393354694	0.105160164062055	0.0207981831786665	0.90705854556224
SCPEP1	blue	0.21328044335941	0.225854823635535	-0.552734950198639	0.000699177233998187	-0.610143392344406	0.000127463594415906	0.568626549997392	0.000450253016259954	-0.329820434182322	0.0567902172314651	-0.34835258397121	0.0434886634255141	-0.476991737909172	0.00434059031743111	0.376762963144422	0.0280657913035644	-0.0478341460320807	0.788207068682304	0.108813665833895	0.540155385704588	0.362559546393444	0.0350926003402076	-0.295004738100925	0.0903135126070833	-0.180874030861325	0.305980225453784	-0.601730272567979	0.000166947420653755	0.77274851519458	8.55355814005388e-08	0.266373760992243	0.12781391343031	-0.018264072491458	0.918342447697871
SCNN1B	blue	-0.0174427816211318	0.922002965646833	0.119891260857954	0.499438162681044	0.31232226016045	0.0721286966544781	-0.276651124005822	0.113218322319816	0.15776136526729	0.372881290497901	0.269230995163802	0.123623352044102	0.158356292231298	0.371058352867288	-0.312114462198306	0.0723285053259964	-0.0408886271180312	0.818404501190505	-0.449685295508277	0.00762520105141617	-0.0662577270315749	0.709666373372873	-0.0665211248818657	0.708562399618239	0.360647584161964	0.0361390692043528	0.416644861653743	0.0142386937897079	-0.371222367107497	0.0306552294593258	0.147456525570815	0.405287796866907	0.115622895028199	0.514941043290538
SCNN1A	blue	-0.247220202848039	0.158657802021077	0.573134219582887	0.000395789945999385	0.569455418994994	0.000439765581065997	-0.590051845702283	0.000239840348550678	-0.0295296029736328	0.868329170195675	0.387535929665151	0.0235439633030344	0.278363492817129	0.110913300371519	-0.327346334777173	0.0587866847089078	-0.229089536560875	0.192486917186891	-0.316294989454556	0.068390845596536	-0.396850041738527	0.0201362039500466	0.405491486277802	0.0173511663578427	0.15023922241304	0.396382822010591	0.615805212231053	0.000105834952404292	-0.855453124031493	1.16023727791938e-10	-0.398504674682118	0.0195759645528037	0.0663264012369645	0.709378484603988
SCN7A	blue	0.30216959448098	0.0824057134255468	-0.422114629649106	0.012892674110868	-0.603125182380211	0.000159726182235739	0.539150475380229	0.00100136588921785	-0.289038252017938	0.0973316601654163	-0.0312638231997114	0.860669616106602	-0.276479870449633	0.113450808476102	0.345771862526397	0.0451743128493911	-0.0335290681962632	0.850683548885145	0.0706783138191956	0.691216949879605	0.332492105115189	0.0546950348393764	-0.335543108655726	0.0523779371770968	-0.105302637754657	0.553382240125976	-0.399994967218331	0.0190825205011113	0.654539079382431	2.67641463337306e-05	0.17828345749991	0.313075610140396	-0.101840366596061	0.566571521902297
SCN3B	blue	0.340544317564504	0.0487493971808262	-0.336575858175008	0.0516115577411121	-0.266804666620649	0.127175280750213	0.19651793963627	0.265308846540966	-0.141924587712793	0.423324770342622	-0.157419086313385	0.373932469261632	0.0920182564477843	0.604747877557758	0.268827945649464	0.12420821595852	-0.0332961012621001	0.851709531895213	0.0209737633602894	0.90627735715526	0.284289583346891	0.103207965561772	-0.400908769193027	0.018785106961575	0.206726283283033	0.240776724001777	-0.185845250480609	0.292651176649452	0.487073360282461	0.00348435470429254	0.27643330948427	0.113514079416124	0.386331212530596	0.0240176152641973
SCN3A	blue	0.399852867703477	0.0191291195002622	-0.473297821427635	0.00469686979631575	-0.611139704220834	0.000123392051707936	0.457380871412643	0.00653514539817305	-0.103231323217033	0.561255546513028	-0.0275455444004014	0.877106605111823	-0.49646917147752	0.00282216888815414	0.417039031588394	0.0141379027502016	0.212279461034637	0.228092110096668	0.234479775580006	0.181942877388814	0.57381875139553	0.000388052998019361	-0.348857384731019	0.0431649348751401	-0.0567899000568073	0.749718383245973	-0.683827197934913	8.26102056540979e-06	0.729410847104775	9.90180240848982e-07	0.407327681207495	0.0168028491467318	0.0231445862858375	0.896626323777757
SCN2B	blue	0.0196395199815474	0.912215763890294	-0.251459130603267	0.151409312052366	-0.237880349194454	0.175504594068254	0.367004989083889	0.0327544724528891	-0.319637844476447	0.065364585300477	-0.361455388512064	0.0356938883874682	-0.297744086873277	0.0872242224325885	0.18962023212937	0.282781501710885	0.207050765953261	0.240022786974888	0.131421128047077	0.458772613556579	0.313586099429932	0.0709227015020847	-0.223185781964039	0.204518015743945	0.0083354738889813	0.962683395847651	-0.242488066773682	0.16704138728308	0.436106062674481	0.00992820965870482	0.160946677582745	0.363182638932397	-0.104567007055694	0.556172548143984
SCGB2A2	blue	-0.324871465256642	0.060838873532907	0.619850702256454	9.24629470485083e-05	0.581054492215472	0.000314123691407781	-0.681078067913395	9.27672684515906e-06	0.119417660421951	0.501146573987867	0.274696412995437	0.115893272771597	0.482007220174997	0.00389431214322972	-0.234735084246384	0.18145379144451	-0.0493098201867426	0.781828476662223	-0.214029889387547	0.224189539486115	-0.410484411521457	0.0158940489228012	0.234277399234685	0.182331223713163	0.113559587640265	0.522519429552521	0.393853806870644	0.0211845850370526	-0.704530859194453	3.30968395412602e-06	-0.438225079319881	0.00953412831833841	-0.00440371169877942	0.980280338930666
SCGB2A1	blue	-0.24691479280586	0.159189538081816	0.590029846186026	0.000240000957170979	0.535513045070581	0.00109967218662463	-0.657479886224113	2.39203754858522e-05	-0.106592554748473	0.548505308344693	0.311485098202759	0.0729363049999091	0.16473958727646	0.351832192974994	-0.191084937600902	0.279010590210858	-0.162282151452756	0.359161540035613	-0.193870717566532	0.271928827806106	-0.325816073953424	0.0600490282780677	0.4360482481073	0.00993915229329323	0.0794722911129135	0.655038378246922	0.472566173551977	0.00477034954528752	-0.798869743306988	1.48645676589661e-08	-0.364649029565118	0.0339772674262619	0.0242693640844142	0.89163142755706
SCGB1D2	blue	-0.212399261258888	0.227823556764344	0.274479875590083	0.11619248097457	0.324468140100603	0.0611786046294549	-0.439411199834007	0.00931939482056532	0.10589045557334	0.55115730472082	0.262872190619876	0.13309180347731	0.0021675318983521	0.990293157741929	-0.15256811860722	0.389017306441914	-0.0352153007440223	0.843264680593874	-0.183742476079554	0.298243198740323	-0.295229703196735	0.090056693371797	0.400089942347994	0.0190514277986904	-0.00303008790158702	0.986430683665612	0.388915495788965	0.0230110708314258	-0.609907206214617	0.00012844628054634	-0.322417014545471	0.0629295282473668	-0.138777299511431	0.43378286448914
SCG2	blue	0.273630430048846	0.117371814354641	-0.389963264362279	0.0226130399590167	-0.3811042277016	0.0261646958778561	0.370593618187961	0.0309610297754658	0.0245450937558046	0.8904075886352	-0.219755598293248	0.21174260733273	-0.204675301652454	0.24557892293418	0.0485767853224792	0.784995296624868	0.0613178794838927	0.730475984454745	-0.0123003626406319	0.944955727624031	0.337740893738182	0.0507577632653798	-0.385422954693704	0.0243798867388734	0.0656034502936273	0.712411137832299	-0.337326728672863	0.0510599836225865	0.586973026249615	0.000263273236677807	0.355240453942523	0.0392362577061868	0.0934691407422109	0.599039940905484
SCCPDH	blue	-0.413651180605118	0.015024063380677	0.638815433726499	4.78394661820321e-05	0.485768776685004	0.00358617624402374	-0.467454035836295	0.00531193901794214	-0.0389284248763905	0.826975626428063	0.111787664150448	0.529070832332828	0.264463924727241	0.130673033660581	-0.352961014955597	0.0406046065659774	-0.0855798622556354	0.630352068139924	-0.0022584105413402	0.989886196918996	-0.530261606940059	0.00125656043830298	0.38008013161336	0.0266033248099975	-0.22873032708055	0.193204460232009	0.163766674562962	0.354723066082715	-0.595103621918045	0.000205401399016186	-0.494160873885709	0.00297378370321162	-0.229622520364128	0.191425689215141
SCARB1	blue	0.220258124997329	0.210673361134892	-0.48383810806974	0.00374158636522448	-0.292638092874206	0.0930493765086882	0.433414517886234	0.0104486024577013	0.0446659346354377	0.80194691897073	-0.231155606338343	0.188396019076705	-0.107210398584884	0.546176539806797	0.161940687747197	0.360187139567953	0.0872723466904447	0.623578707031929	-0.166688152858948	0.346085181418017	0.127508010517119	0.472372243819497	-0.410908431821381	0.015775171462317	0.268161117260705	0.125180357965374	-0.0947214249491563	0.59413210609997	0.57481702170309	0.000377010975581246	0.420640541671089	0.0132444159675893	0.288785779498238	0.097637529569481
SCARA3	blue	0.504071869000587	0.00236926318293373	-0.517829245880208	0.0017086629904398	-0.411975851585517	0.0154792032548485	0.3563628878673	0.0385762906786297	-0.211576808368037	0.229671552621596	-0.0796379941101263	0.654363707125403	-0.110864167256484	0.532501014405582	0.320393821681029	0.0646950071871301	0.0630036588054958	0.723352347036832	0.286796344719004	0.100073367309487	0.786424028331209	3.52644184098567e-08	-0.364314804167799	0.0341537077353401	0.0733097193540938	0.680316252109789	-0.280820282246736	0.107668062104161	0.531925579302273	0.00120484641688762	0.343424567694809	0.0467526580128691	0.0350891144732923	0.84381940857934
SBSPON	blue	0.166797019938946	0.345765782974863	-0.262999895394321	0.132896536949584	-0.563881470328937	0.000514677501153323	0.492498198575315	0.00308732782320808	-0.127302427478717	0.47309252111545	-0.158954863950665	0.369229572870355	-0.228414264357705	0.193837360421502	0.121853952628807	0.49238969748364	-0.052585863030591	0.767718201249062	0.0367081174160545	0.836707792084463	0.272204920825277	0.119370998336198	-0.137616450772731	0.437675822976647	-0.162840626814123	0.357487908741695	-0.555049069213564	0.000656669429512065	0.532029241800535	0.00120168754451571	0.397776168897938	0.0198210100171847	0.0964815717404957	0.587263682351234
SAT1	blue	-0.565615468304844	0.000490244718655501	0.552097399434572	0.000711307747186701	0.490590858281005	0.00322219575991944	-0.402873934618034	0.0181585661641633	0.281980163829209	0.106161054146906	0.414355761228428	0.0148360288033854	0.0825515823858609	0.642545151469093	-0.432354162766676	0.0106598636624886	0.0442866510933243	0.803595792724376	-0.323929244440223	0.0616348626409787	-0.42840080572211	0.0114796709491752	0.470343689307887	0.00499965815340221	-0.119016577376319	0.502595696382666	0.310053642411607	0.074333528487305	-0.692210342428117	5.75569454980741e-06	-0.21374882806888	0.224813081130323	-0.192609834863505	0.275119477532748
SAP30L	blue	-0.256473888947324	0.143147977910454	0.248541036329741	0.156372893175608	0.260004686376824	0.137532215008104	-0.0191918054675401	0.914209499440888	0.0783975501511285	0.659420752449986	0.266651309868889	0.127402294791407	-0.022212220064945	0.900769729395267	-0.341154295853444	0.0483209394914922	-0.0146708524321534	0.934368727935199	-0.170089330591414	0.336191300537341	-0.0437058007818348	0.806122557194244	0.194923577982711	0.26928313248827	-0.0760308144576079	0.669110545436724	0.157096412676889	0.374925034641199	-0.32088566708839	0.0642622750935739	0.198821143796614	0.259635885601593	-0.326972716239963	0.0590929373523752
SAMM50	blue	-0.156864577859977	0.3756391300377	0.380487473140904	0.0264281384278615	0.216977201992762	0.217721704919981	-0.27765900677767	0.111857300537732	-0.0114156461370486	0.948909487690129	0.207127944215973	0.239843696411948	0.269886484974835	0.122676547418984	-0.125742350084702	0.478577085845385	-0.283581356754468	0.104106895230173	-0.0869679660785644	0.62479463294382	-0.446404967247984	0.00813496493692452	0.518548002636482	0.00167909989450109	0.0730719243288458	0.681298756618093	0.658624838758092	2.28892690760684e-05	-0.663507806704183	1.89282354107551e-05	-0.442102316630677	0.00884738130630581	0.246386516416887	0.160112325741473
SALL1	blue	-0.226922852616226	0.196843392701911	0.572635064848203	0.000401517791804834	0.477457860097451	0.00429733424601756	-0.628632479102214	6.85159109312084e-05	-0.225769418412964	0.199190388884523	0.335485443019736	0.0524209950541719	0.307530921438246	0.076846507769472	-0.108043543173207	0.543043671277548	-0.21458988053168	0.222950696714194	-0.0934252447545689	0.599212290916728	-0.450923625929299	0.00743998162158603	0.50319572069692	0.00241800136254903	-0.0605410966886416	0.733765961282384	0.42322430812228	0.0126331055868596	-0.785258439850646	3.81248640993042e-08	-0.52711876979996	0.00135957706757662	0.0989804617570917	0.577573169205076
SAGE1	blue	-0.126407845542131	0.476233452465224	0.336991728683068	0.0513054843308853	0.251383828099717	0.151535944963641	-0.565202929087934	0.000495962344536263	0.155055989561272	0.381237334809378	0.00288297228157807	0.987089439550651	0.312014425773881	0.0724248493311605	0.047153021501437	0.791155820225013	0.0217474683945613	0.902836039771237	-0.0671000457152703	0.706138031870384	-0.152922787132593	0.387902613646306	0.102021652908704	0.565877378399461	0.390332691474013	0.0224740657214789	0.340746383990069	0.0486071277507956	-0.399545308744658	0.0192303022699461	-0.233969802210992	0.182922601497319	0.718035118924623	1.74643261963599e-06
SAFB2	blue	-0.14801574679828	0.403489140446696	0.441502899125072	0.00895071873482584	0.243381552760388	0.165434685764543	-0.0833650693381441	0.639260530748508	-0.177556330329934	0.315085542552292	0.478721404352172	0.00418194329423041	0.263627196768503	0.131940429456244	-0.385208721698323	0.0244659903743544	-0.258063154147232	0.140599865474101	-0.286809536519963	0.100057064945155	-0.314412796759737	0.0701423958023345	0.212107277326726	0.228478466199395	-0.196290059430227	0.265874517164145	0.265170160303114	0.129610311621002	-0.435150580837245	0.010110371306546	-0.394168366124953	0.0210724376897573	-0.320744285430232	0.0643864309065911
SAE1	blue	-0.121249142998878	0.494556274203585	0.483030588530994	0.00380829576521131	0.432812596794623	0.010568087540782	-0.461951441892474	0.00595314646670665	-0.202588690111446	0.250529749429488	0.0739343317915229	0.677737986695029	0.434457640295258	0.010244244778768	-0.127461065095086	0.472536670324083	-0.289129278860432	0.0972215605691459	0.072931350876882	0.681879810293759	-0.355545785138515	0.0390558324900207	0.374611564929268	0.0290490837106656	0.1987005565464	0.259930901049589	0.594781946601882	0.000207454753255759	-0.633287410770793	5.82326625500562e-05	-0.356073900591396	0.0387453442965761	0.253917148146302	0.147317803627429
S1PR1	blue	0.373900672253938	0.0293801326621126	-0.644767890334628	3.85448093356248e-05	-0.470848800044023	0.00494672624294486	0.548696133194701	0.000779219997312779	0.111825194843078	0.528931657294548	-0.266657392855135	0.12739328443244	-0.450575241652061	0.00749169769896745	0.293292754469877	0.0922863257739028	0.271751770386576	0.120011802694257	0.156084346651993	0.378048259441897	0.688149606409274	6.86686883272132e-06	-0.527051147261858	0.00136187273557163	0.00922987976257446	0.958682526455144	-0.635951442068657	5.29941381449157e-05	0.809382717860895	6.82975500966793e-09	0.678127051633504	1.04921571537981e-05	-0.164840081559578	0.351534400182748
S100P	blue	-0.295038288256173	0.0902751763312333	0.414816610205682	0.0147141108507842	0.606946756610057	0.000141352788114507	-0.623989217417201	8.03731967849835e-05	0.158484234655994	0.370667009040229	0.14801347056582	0.403496452388556	0.245862854546887	0.161030846736053	-0.235938315022099	0.17916130908769	0.162804769230626	0.357595225581958	-0.357359703688423	0.0379977405183904	-0.302122892308814	0.0824554667958478	0.0156619696120577	0.929945406172729	0.303366914309326	0.0811380638521036	0.388118023493789	0.0233178848259737	-0.486639620182164	0.0035179262765678	-0.182929375354381	0.300423615579337	0.0382995794330318	0.829729511907056
S100B	blue	0.304562370545449	0.0798874745835836	-0.424339739530588	0.0123766427800983	-0.286743690572966	0.100138457137131	0.358356476784372	0.0374262593789079	-0.0255525365064105	0.885938141530643	-0.353680121486781	0.0401688310487074	-0.357680529959147	0.0378130349799957	0.164926540436875	0.351278319949019	0.0941650309800618	0.596310511873626	-0.0779541281086429	0.661232113809388	0.56148697501065	0.000550190455008665	-0.543843842791577	0.000886005101382865	0.266124609063358	0.128184255972719	-0.278133948882562	0.111220225520734	0.546900427136775	0.000817333949895342	0.622783832307514	8.37385995211561e-05	-0.0856590672831277	0.630034421451296
S100A14	blue	-0.288731524504713	0.097703354627393	0.591946472651062	0.000226363117847035	0.662709744607454	1.95298628088663e-05	-0.773707940570118	8.05411181862357e-08	0.188997797905179	0.284393880093408	0.278006669831488	0.111390686255848	0.513383207170047	0.00190186137030949	-0.232024390328534	0.186694165562392	0.0195515509785915	0.912607461050715	-0.222598941115497	0.20574174193715	-0.553515935030432	0.000684567135810454	0.271503346937266	0.120364187246294	0.267449509679161	0.126223997915566	0.633844373403845	5.71004135102689e-05	-0.832158429552316	1.06184004926594e-09	-0.387439277509357	0.023581676570377	0.201804256265626	0.252407985120893
S100A1	blue	-0.256492866158957	0.143117353585463	0.549320249954405	0.000766345585491819	0.755581281810342	2.39568833335078e-07	-0.656254803766302	2.50700207534515e-05	0.082856163301858	0.6413145594997	0.0761091863630798	0.668788826244899	0.485819067673904	0.00358220387476513	-0.284211328346453	0.103307002432583	-0.0266208491915371	0.881202424086574	-0.337717263567507	0.0507749679751093	-0.404834454975275	0.0175509594134155	-0.112806538394153	0.525298850906063	0.525731860676012	0.00140734597698943	0.621118809803332	8.85955848504861e-05	-0.590133410959112	0.00023924571384333	-0.185717041567483	0.292990197435259	0.2535928914343	0.147852889299589
RYR3	blue	0.156751200560266	0.375988644722531	-0.00889933329440213	0.96016102140649	-0.182200697763398	0.302386215339157	-0.0793197206131008	0.655659816749483	-0.0726473352386457	0.683054323409257	0.171001397656801	0.333567911515711	-0.182309936263996	0.30209147913925	0.25531215311964	0.145031849024716	0.224109228368265	0.202602596559833	0.165603391506286	0.349277464551449	0.214271675832934	0.223654072899842	-0.201981114263325	0.251983705538803	-0.13572117334118	0.444072658016175	-0.466221008252618	0.00545020854455083	0.328161948748234	0.0581224901831992	-0.134272375327756	0.448996626615867	-0.0109831380154467	0.950842789739784
RYR2	blue	-0.0134034717513064	0.940027799058947	-0.131897871484971	0.457130153561858	0.000365284043467369	0.998364113801549	0.0612487631204994	0.730768528763884	-0.0511217622473585	0.774015479714094	-0.386887806487041	0.0237978140262529	-0.0701005347976734	0.693618696945953	0.0814452646268742	0.647022829307288	0.224057852594109	0.202708832484037	0.0777929946590939	0.66189080638989	-0.015610985670586	0.930172896594574	-0.279953569803886	0.108804648523217	-0.00157652439437807	0.99293978421573	-0.183366042796697	0.299251390620722	0.314089286985472	0.0704469485415017	-0.195961775831529	0.266690809621513	0.040170978301728	0.821540129516352
RXRA	blue	0.319335917145037	0.0656335212782398	-0.447936409725352	0.00789347713416765	-0.369584150214967	0.0314572079475078	0.680546804208006	9.48561685478782e-06	-0.0754990587242558	0.67129494514721	-0.216279384596015	0.219241382592216	-0.170114694404302	0.33611817589024	-0.0962546077017182	0.58814737021649	-0.130275336688974	0.462732903350554	-0.157641342138387	0.373249696991024	0.433939877241348	0.0103452522023401	-0.521845262960293	0.00154914347485751	0.128688073146172	0.468248945091016	-0.106989974787803	0.547006822490538	0.589422620775669	0.000244472096774663	0.511012985158848	0.00201245533027247	-0.205615504814677	0.243369638764603
RUVBL1	blue	-0.185794726992714	0.292784745147036	0.241855952283828	0.168184803390598	0.265227035833339	0.129525005869991	-0.20706038874795	0.240000452582895	0.0744163742548226	0.675750671794222	0.123655130516184	0.485966260086546	0.360538149886433	0.0361997234305589	-0.27166706688808	0.120131866677983	-0.222124778659179	0.206734195171633	0.0213259388573802	0.904710724805873	-0.290633771557821	0.0954155329971342	0.375506498731206	0.0286366819745537	-0.0157042074276917	0.929756945104927	0.583780507846705	0.000289707205131166	-0.538400732379569	0.00102097026589945	-0.312332573719121	0.0721187908466574	-0.0526795622436969	0.767315681383284
RUSC2	blue	0.515020894420984	0.00182858495880214	-0.546257571719705	0.000831373253827837	-0.53486329533834	0.00111809915503741	0.53054706887476	0.00124755249878305	-0.0664555064322749	0.708837370393416	-0.0463225128111706	0.794755142420192	-0.30514352955583	0.0792849262812255	0.400217544813058	0.0190097200289412	0.0993069989094135	0.576312198138642	0.227594774120731	0.195485095974545	0.509664559965107	0.00207784553343285	-0.522855404775768	0.00151113560347464	0.0873982484253045	0.623076045676441	-0.436249890561114	0.00990103148125995	0.774467901093872	7.67769887584927e-08	0.472842375842626	0.00474249492137639	0.0749975670547646	0.673357449225683
RUNX1T1	blue	0.269014590910198	0.123937120611828	-0.330576746516843	0.0561907536380707	-0.461341546513462	0.00602814074514177	0.252169101279181	0.150219156657223	-0.0677263442858084	0.703518453395568	-0.0496790031029399	0.780234851134105	-0.17707837597817	0.316411096220388	0.244207508471366	0.163959296587616	0.00625467917079099	0.971994536174891	0.40154148688537	0.0185814468209793	0.572725577560353	0.000400473714811535	-0.0265776018153963	0.881394057720532	-0.388441752567076	0.0231929304360953	-0.59786712806384	0.000188495449906022	0.394779450419588	0.0208559797064442	0.157728661339811	0.372981652712937	-0.193483381425474	0.272906399650268
RUNDC3B	blue	0.248411913970762	0.156595207929111	-0.377224058908592	0.0278586430597746	-0.390983584079931	0.0222309270344927	0.268984688569795	0.123980523057808	-0.194890805191344	0.269365231502642	-0.0614768699854431	0.729803177535392	-0.318289078593573	0.0665727031503085	0.445448640978749	0.00828893425765696	0.238333105590954	0.174659761426476	0.399905819653689	0.0191117437984087	0.51154080213222	0.00198735314236815	-0.134100406040341	0.449583043083186	-0.284284690545206	0.103214155618381	-0.660122821041071	2.16009977671679e-05	0.522444902313897	0.00152648154039353	0.00289827019397244	0.98702093799831	-0.107798066527542	0.543965849295274
RUBCNL	blue	-0.0961529972602103	0.588543181546167	0.379455474140703	0.0268738266617785	0.317528259210847	0.0672618672815674	-0.258950521689406	0.139191654820196	-0.0155517016859896	0.930437428651866	0.049205989666163	0.782276831950953	-0.00170753158563181	0.992353105627356	-0.138868057554353	0.433479308944349	-0.0573010300709182	0.747538565198487	0.169086020867934	0.339091688818267	0.104138367493291	0.557801420872617	0.147827570907351	0.404093872927368	0.0320217452660512	0.857325964698442	0.0324018360260749	0.855650068763728	-0.342484233551231	0.0473972101195229	0.115307870494457	0.516094578851384	-0.146519629407119	0.408311394698239
RUBCN	blue	0.413233339649067	0.0151365152960408	-0.382013491851112	0.0257802535548209	-0.336473673983077	0.0516869856925098	0.285386083676569	0.101827819007534	0.143106204742138	0.419434990903753	-0.0265045167989233	0.881717920075181	-0.0897228640570841	0.613825279079891	0.256612103089918	0.142925045436335	0.157492901701811	0.373705626038604	-0.0478096045144089	0.788313264888893	0.327244613210657	0.0588699406392418	-0.554688687109576	0.000663135091796947	0.292202284321155	0.0935600062507527	-0.134853821404652	0.447016955801041	0.519351884867838	0.00164656678619044	0.58324598727282	0.000294356998585011	0.0746644080466361	0.674728940467161
RSU1	blue	0.236675452267467	0.177767033292098	-0.224357194552154	0.20209038986257	-0.0883906272189514	0.619119851156325	-0.00186659552415964	0.991640788166744	-0.161371199215359	0.361901510293727	-0.0161065225379213	0.927962043261412	-0.0202731337318991	0.909395094805168	0.350158894197024	0.042339213234193	0.294152227697677	0.0912918291239106	0.432019490981211	0.0107272883997743	0.155040179034191	0.38128648779598	-0.174003649399586	0.325021652878773	-0.122073940868053	0.491602849417872	-0.404278835680543	0.0177214092414162	0.360162280037532	0.036408679631599	0.0195632657417464	0.912555297878003	-0.111201676113028	0.531246149725898
RSAD2	blue	0.108634464499138	0.540826812582356	-0.518694633178764	0.00167312414408146	-0.432505289739731	0.0106295345822451	0.357199294748352	0.0380903643895747	0.0133129872529602	0.940431941354402	-0.14096374050606	0.426502559206834	-0.302779422096088	0.0817581684931991	0.431034419754762	0.0109278440536661	0.313663987243357	0.0708488966479871	0.374837106078886	0.0289446944582387	0.37439797594716	0.0291482251968367	-0.152630743953877	0.388820345505626	-0.264003073357416	0.131369970249202	-0.638288943671009	4.87516989296598e-05	0.637707474703553	4.97773909631482e-05	0.16833872230446	0.341261895749136	0.0647340206370254	0.716063983734661
RPS6KA5	blue	-0.364299045284076	0.0341620453455785	0.693636113171876	5.40616120827465e-06	0.485130116596001	0.00363695517500368	-0.601277501154395	0.000169353364965418	-0.0386593051836726	0.828153928846949	0.189190491543701	0.283894087048318	0.393409656024145	0.0213437769802529	-0.293103622328825	0.0925062784109362	-0.161432949773697	0.361715383334529	-0.120031379863027	0.49893327882411	-0.405370216262321	0.0173878991508973	0.390406561158156	0.0224463617545532	-0.128102496436295	0.470292653243614	0.208474238757183	0.236734072306491	-0.697450763535518	4.56384057875615e-06	-0.625738872134167	7.57043781553811e-05	-0.0289188523035235	0.871029522198065
RPS29	blue	0.257899895820746	0.140860080731164	-0.226349088362949	0.198008460577406	-0.440690881076508	0.00909234262757976	0.265705864861215	0.12880847090565	-0.177551386535023	0.315099235811599	-0.106943512872504	0.54718190907571	0.189792733246876	0.282335694101784	0.0765931373536275	0.666803476446509	-0.303013214458251	0.0815109610431621	0.083229428282818	0.639807743807013	0.0779035816891156	0.661438714139807	-0.175992772317008	0.319434822609707	-0.0819406421882416	0.645016336257111	-0.0640648773070818	0.718879566276893	0.276080009176368	0.113995035937022	-0.0462083749563839	0.795250128946439	0.086668364901149	0.625992416759427
RPS21	blue	0.273649837796358	0.117344770011048	-0.300099441742523	0.0846334636020215	-0.504347438750919	0.00235411183550666	0.316777530942643	0.0679473572751479	-0.195064409461933	0.268930522129901	-0.187573406101866	0.288105926885631	0.074835543228958	0.674024311971782	0.129376937937666	0.46585076155869	-0.217474207209499	0.216643754610859	0.0517868465083605	0.771153088192467	0.0981982904131383	0.58059865655714	-0.272152155928713	0.119445482098684	-0.107946166433661	0.543409396109309	-0.194935803502795	0.269252510565357	0.399787087217142	0.0191507230745034	-0.0170368698788505	0.923812712185268	0.0765017094450938	0.667178378575439
RPS11	blue	0.447341433064628	0.00798656088045062	-0.24055617483984	0.170553494814936	-0.244167440963384	0.164030649820524	-0.0829794913559005	0.640816546286263	-0.344980857166399	0.0457013428466767	0.0428108429292525	0.810019491750436	-0.106551373699059	0.548660693195848	0.308886376242856	0.0754882192908791	0.0742598322413679	0.676395811947004	0.0333398526984107	0.851516832922223	0.325227933455353	0.0605398515676098	-0.49963824707998	0.0026249790646505	0.192215668335717	0.276121882925607	-0.234841349437879	0.181250496962307	0.445810948412517	0.0082303130146712	-0.114517480306854	0.518994382651313	0.28207131197102	0.106043305803844
RPP38	blue	-0.427571197819556	0.0116583020512641	0.584321965675844	0.000285063907656189	0.365954718486656	0.033295078809723	-0.487436210680918	0.00345648349157859	0.0755350424822346	0.671147043750251	0.255989978844306	0.143930502246361	0.341641092725511	0.0479811711717223	-0.0865805827086702	0.626343541870966	-0.142183122810212	0.422471981836074	-0.0410718189858717	0.817604520545002	-0.69378246435188	5.37139879651474e-06	0.699371290607146	4.1866877999927e-06	-0.133203132604252	0.452649449486812	0.400561438128517	0.0188976942627174	-0.775407078981613	7.23489328145683e-08	-0.596815517860155	0.000194776219644729	0.290638875752236	0.0954094496537179
RPP25	blue	0.176951427010948	0.316763759986661	-0.520110990979327	0.00161635375652502	-0.31131792112418	0.0730984209047935	0.472932694999008	0.00473341680630248	-0.0485357511517708	0.785172671085375	-0.201895952274796	0.252187948679328	-0.141898570549995	0.423410642107059	-0.0288462916328829	0.871350435225601	-0.0889559522362789	0.616870818553862	-0.0607444694139428	0.732904146124232	-0.0144329106069525	0.935430946319016	-0.328219162278227	0.0580761221349117	0.0361992243420246	0.838941809271092	-0.00353091856645598	0.984188127412373	0.52307187002971	0.00150309800159167	0.253911290039264	0.14732745810627	-0.0977626932673145	0.582286631279103
RPN2	blue	-0.237991812947862	0.175296336564478	0.359939510101717	0.0365329845472123	0.373575854002	0.029532419172023	-0.237636373229206	0.175961048904968	-0.066141086643901	0.710155431358966	0.335266962685268	0.0525843859680345	0.0945984434391887	0.594613307563192	-0.238383509784209	0.17456588753624	-0.248563489645282	0.15633425774453	-0.135068718387273	0.446286486627289	-0.42075682585351	0.0132163783721049	0.61128442760601	0.000122810425548967	-0.161814866840269	0.360565488493772	0.516671519332725	0.00175723943723375	-0.667468060423262	1.61836948288921e-05	-0.339351747639244	0.0495958448811826	-0.108202837796597	0.542445648790103
RPN1	blue	-0.158775283520143	0.369777672854204	0.381847060211404	0.0258502720325369	0.569197803347009	0.000443001638574824	-0.393077453474765	0.0214634916975006	0.0218416412586857	0.902417291188212	0.32269238752436	0.0626921929914858	0.300581760826514	0.0841103279703827	-0.32221935149845	0.0631003232901406	-0.13387926857265	0.450337730763353	-0.158419897999651	0.370863768245593	-0.280635424073487	0.107909726586074	0.252558234023224	0.149569725075617	0.111150056118541	0.531437981352162	0.678336906600286	1.04011729463821e-05	-0.678071930605461	1.05161748080881e-05	-0.22520163774585	0.20035282536165	-0.169138074034635	0.338940837607983
RPLP1	blue	0.397308380162165	0.019979698720526	-0.303207354576266	0.0813061202620586	-0.332309509242652	0.0548362476294358	0.207410774648758	0.239188160974381	-0.216394509812332	0.218990169541118	0.149699062694904	0.398102542996	0.127806729919311	0.471326681399336	0.092554392388601	0.602635954454119	0.0132003006001489	0.940935268337729	0.114813518132524	0.517907333779008	0.207953817139001	0.237932890156683	-0.470198427743688	0.00501497044313067	-0.0208898432241587	0.906650722493868	-0.222363310568318	0.206234519388452	0.445776027359538	0.00823594781258248	0.0626885722540928	0.724682103116837	-0.176334986582831	0.318479718334898
RPL36	blue	0.0871085803154222	0.624232792416571	-0.270922845842722	0.121190624209841	-0.252753394613442	0.149244786629699	0.358503460115232	0.0373425815016615	-0.209889214148465	0.233495184128244	-0.122964622121962	0.488423665779127	0.115112832813218	0.516809393695457	-0.139762692640922	0.430493318231667	-0.232359923972972	0.186039795305191	-0.149534799365106	0.398626360051643	-0.0344567990709278	0.84660023895198	-0.326661874071982	0.0593486921850115	-0.09174291818759	0.605833704899135	-0.0250441244245846	0.888193251907923	0.361171622146013	0.0358497618009068	-0.0507542169406454	0.775598581005046	-0.117753018971856	0.507174714366611
RPL35	blue	0.0623073605381944	0.726291983968621	-0.257991920000822	0.14071336131028	-0.244734772524505	0.163022405123943	0.312158806298032	0.0722858299710829	-0.227858256207623	0.194954254087763	-0.428632422505469	0.0114302140977126	0.109029317845575	0.539347913246578	-0.0600461488066393	0.73586469277344	-0.124240756292307	0.483887116843702	-0.0883709878088126	0.619198043843259	0.00418449586775562	0.981261803083907	-0.30933261562722	0.0750451529496633	-0.0157090448129874	0.929735361396572	-0.0627080295152946	0.724599964905173	0.350866902470999	0.0418953993113205	0.037017152699457	0.835351751983752	-0.0686752629633954	0.699555858064824
RPL27A	blue	0.366052077847527	0.0332446613386063	-0.38021983836663	0.0265431335216575	-0.383827920796415	0.0250269943987138	0.1072012551211	0.546210969176568	-0.371804501324117	0.0303743063160348	-0.0207691379913781	0.907187781196385	-0.24058457793688	0.170501480548208	0.380979293614712	0.0262178853960041	0.0348049587734312	0.845068856378171	0.125802332006431	0.478365605599845	0.460643593939711	0.00611495522671869	-0.470667305571452	0.00496568974938711	0.0361211236317571	0.839284777668086	-0.356477268983187	0.0385095443357067	0.572844260296718	0.000399108348939777	0.00386593430673606	0.982688101640113	0.139993454232164	0.429724962262975
RPL27	blue	0.21695570122983	0.21776842043921	-0.141674449652668	0.424150773257311	-0.415906566655417	0.0144291029791389	0.208238471113868	0.23727667043479	-0.224265131907195	0.20228045234125	-0.0476219663541457	0.789125337595275	0.115785671312209	0.514345500290354	0.100846192976377	0.570385098855158	-0.14481481279545	0.413845954312938	0.0902441199769215	0.611758893181265	0.130345230676476	0.462490804516488	-0.268361848234871	0.124887128314653	-0.216409860409815	0.218956688104915	-0.333251197638642	0.0541110734016771	0.36280596152863	0.0349595406113162	-0.0463721532935623	0.794539888951377	-0.190453018303221	0.280633464324995
RPL15	blue	0.318337888017874	0.0665286803834918	-0.38099298651647	0.0262120514344212	-0.37905523609528	0.0270483310403497	0.324506019806392	0.061146634082436	-0.307350094575432	0.0770291372979648	-0.0469467350048782	0.792049447802345	-0.0340157957383568	0.848540786382033	0.166871837464321	0.345546384163168	-0.0538579795393133	0.762258485795076	0.234460632071178	0.181979587431102	0.137996539035669	0.436399077195912	-0.377347349386909	0.0278034676731516	-0.0944781123523818	0.595084302517896	-0.152452321424369	0.389381648654755	0.517376343267543	0.00172752432513201	-0.0851610152908847	0.632032907908075	-0.0939921915416332	0.596987921135695
RPIA	blue	-0.547629268423684	0.000801670288484187	0.605501078200301	0.00014806789764975	0.299194749993604	0.0856214700621738	-0.266412347193868	0.127756629339531	-0.0130064985081883	0.941800958538393	0.091286679028072	0.607634761788913	0.292912505122908	0.0927289464606919	-0.375093310094321	0.0288264863463726	-0.258677742695997	0.13962343702734	-0.20125365328122	0.253731907322646	-0.702615736144373	3.6134895937815e-06	0.718826833653842	1.68029231092857e-06	-0.427690612500627	0.0116324459998679	0.213571710639302	0.225206626040453	-0.6972182255243	4.61154664012001e-06	-0.63774288240005	4.97143811738997e-05	-0.107136366019613	0.546455336075773
RPARP-AS1	blue	-0.0806369857208676	0.650301954607461	0.235262630730258	0.180446133565583	-0.0475193142487241	0.789569694490439	-0.141311616094171	0.425350511299341	-0.0122358031375748	0.945244198731186	0.157654767228422	0.373208478524958	0.315785968261518	0.0688611224212031	0.0640646539880528	0.718880506554955	-0.269654577621349	0.123010901183577	0.0873608389738652	0.623225385069838	-0.301206618027314	0.0834363011832913	0.530919503051599	0.00123588541298918	0.0313399432620408	0.860333696152496	0.346487611209671	0.0447016388662875	-0.512521073083494	0.00194145769352726	-0.194646192795378	0.269978525819468	0.344300326239163	0.0461587023157357
RORB	blue	-0.298805862391691	0.0860488884064583	0.662918241059032	1.93710372333852e-05	0.587196140811383	0.000261508951757902	-0.557934989267397	0.000606871917556738	-0.173613280038722	0.326125142013801	0.362780640077409	0.0349731948067954	0.226030771871587	0.198656891443662	-0.405494946504927	0.0173501192032359	-0.213359139190714	0.22567956598063	-0.242024503517222	0.167879369797247	-0.446156352283045	0.00817475588296662	0.359167805055346	0.0369662576448152	0.0131895200415678	0.940983422035732	0.4653844973215	0.00554576394923909	-0.766043195104507	1.29216337898914e-07	-0.48440921438202	0.00369501951558438	-0.0851512438190541	0.632072142651622
ROR2	blue	-0.0537153362912945	0.762870132067085	-0.0793342651781011	0.655600565140721	-0.0436791245667666	0.806238648253612	0.294391719860694	0.0910161793024726	-0.119018489960707	0.502588781168581	-0.320974449125925	0.0641844064251577	-0.0455942333301665	0.79791484611043	-0.153685666036059	0.385511240720086	-0.00478025744252209	0.97859455086077	0.027662410016516	0.876589184556848	0.213891709314979	0.224495948206164	-0.268296465432455	0.124982584063395	-0.0963300566574335	0.587853543647746	-0.111006393638441	0.531972039746804	0.278676036864565	0.110496419227008	0.245941603893542	0.160892476100265	-0.318881837307399	0.0660396183818169
ROR1	blue	0.383761008066846	0.02505444736012	-0.444760620948681	0.00840123472197318	-0.619798930117145	9.26240101354388e-05	0.458661303361507	0.00636738890373468	-0.121537950710651	0.493521089001327	0.014185370559542	0.936536129176638	-0.534947719751755	0.00111568961913846	0.355254569779807	0.039227901599013	0.0322947143889597	0.856122327005082	0.350467620189208	0.0421452255809062	0.396480638684921	0.0202630809761772	0.0184501975882781	0.917513108929114	-0.349934908899404	0.04248040371029	-0.496089760544714	0.0028466183288533	0.479018965134862	0.00415516157570473	0.129921994267544	0.46395784050941	-0.136294565497635	0.442132034726147
ROBO3	blue	0.369904480305352	0.0312990595452566	-0.653089549494045	2.82753649733002e-05	-0.671930294121737	1.35271333343091e-05	0.769373321998842	1.05457609293698e-07	-0.117603373498371	0.507718394055436	-0.198476805168178	0.260478891590533	-0.408424344813831	0.0164823287539972	0.198471357031954	0.260492244130521	0.0123160515598081	0.94488562589246	0.0114560898279376	0.948728719731799	0.536745050637824	0.00106546475717192	-0.501812893038446	0.00249670199908945	-0.0419346813655499	0.813838931362553	-0.493622323777457	0.00301015760903692	0.866883374559665	3.38432260457742e-11	0.547088239207302	0.000813272025449036	-0.154907384067213	0.381699477222065
RNF8	blue	-0.316289262805264	0.0683961223431088	0.479314256133354	0.00412873067093794	0.125298140179367	0.480144764036429	-0.335520619083947	0.0523947263797027	-0.0468502224653397	0.792467626963486	0.406030800953472	0.0171885910869597	0.249281435012455	0.155102520470499	-0.0328379854460574	0.853727763020214	-0.3209568562327	0.0641998308494501	-0.000511117348716504	0.997711016133375	-0.428492920822781	0.0114599801169707	0.772541453670527	8.66501813127675e-08	-0.268631139696885	0.124494546156028	0.275081350331032	0.115362796094528	-0.681824740992653	8.99019918951049e-06	-0.594937634980231	0.000206458666841368	0.263835948766523	0.131623386181406
RNF43	blue	-0.325105063205102	0.0606427895566903	0.474488692504213	0.00457935488322467	0.408615733401329	0.0164269191804502	-0.561715872780847	0.000546704235719481	0.0934714874364403	0.599030727618581	0.034299527497048	0.84729218020949	0.237440641923028	0.176327851610113	-0.141159573704015	0.425853811978869	-0.109765734484786	0.53659487385008	-0.21352873777869	0.225302179883493	-0.599509228794766	0.000179049587192314	0.410981494096124	0.015754763243849	0.102369058121056	0.564548254932608	0.547728479189549	0.000799558757465124	-0.71811274176793	1.73984439056804e-06	-0.462596588596466	0.0058746898002399	0.309655897275641	0.0747254348295528
RNF4	blue	-0.310974250897876	0.0734325681813275	0.331825195215869	0.0552122000785245	0.184006402497433	0.297537620956457	-0.039340969517033	0.825170079003722	0.0695335669707975	0.695978356167365	0.31378476071598	0.0707345728268236	-0.0233080422274107	0.895900204198551	-0.1864976405996	0.290929958626172	-0.362962559668878	0.0348751937398139	-0.188015313728295	0.286950977181857	-0.417968934437988	0.0139024944526786	0.559421001109623	0.000582558548378185	-0.200544773314253	0.255443172088641	0.386421474583374	0.0239818570020513	-0.507861802708397	0.0021681606897043	-0.177828168578258	0.314333181604933	-0.030295552866456	0.864944695579431
RNF24	blue	-0.0551048625478072	0.756917977478981	0.229591760996614	0.191486822742815	0.427081243544126	0.0117648971433024	-0.394192987251137	0.0210636805294025	0.234657507889411	0.181602303417662	0.321003167864925	0.0641592337654786	0.174024476047252	0.324962845566241	-0.103281161561814	0.561065501000304	0.182953628605232	0.30035843189019	-0.0857214497154855	0.629784286545909	-0.310922358749126	0.0734831256022391	0.214508008273943	0.223131527210127	0.222923329776045	0.205064676886147	0.40394328864967	0.0178250136329969	-0.529767319335318	0.00127229318942732	0.025876693256512	0.884500771244	0.135609189882837	0.444452201322401
RNF141	blue	-0.467197372802251	0.0053404695781757	0.337565710244031	0.0508854218522318	0.432308510009487	0.010669039926774	-0.0376154583154819	0.832727727531257	-0.0399688271471448	0.822423882608158	0.0505588019244536	0.776440640111835	0.389825626560155	0.0226649991556983	-0.556588376474586	0.000629676000212879	-0.31358581906513	0.070922967278237	-0.429321163344391	0.011284210281194	-0.231738253047942	0.187253478794435	0.282777004067943	0.105135002598224	-0.0135839030792056	0.939221959925581	0.467765404378523	0.005277503364485	-0.462878262084142	0.00584071448888094	-0.220168285660717	0.210864242340884	-0.00640274850820783	0.971331821064388
RNF125	blue	0.22542576447769	0.199893401210913	-0.152998374304976	0.387665289465353	-0.21936951758868	0.212566619262777	0.0869726691567746	0.624775837888956	0.0508162315275554	0.775331407592214	0.170909112506372	0.333832778948259	-0.191493482979527	0.277964619144311	0.229384778630487	0.191898551027717	0.0273281642933506	0.878069184756725	0.145673309340407	0.411053643899427	0.382665855842347	0.0255073049550096	-0.182497583669951	0.301585613063833	-0.0738240747245965	0.678192843960005	-0.312327953727807	0.07212322805353	0.278009234603188	0.111387249402949	0.0495212909289593	0.780915528848794	-0.133799558686574	0.450609928414184
RNF114	blue	-0.299432661589024	0.0853607929040215	0.415207754921034	0.0146112936822626	0.192279294008354	0.275959916095879	-0.0563512661510571	0.751590546475127	-0.0270033465232164	0.87950782805829	0.251517738078044	0.151310807563288	0.210256211382034	0.232660034581313	-0.24191508487885	0.168077603350438	-0.190493144435004	0.28053023262322	0.00476889585141281	0.978645415190257	-0.362255567073569	0.0352573103439757	0.369893236382278	0.0313045997025611	-0.415625343391329	0.0145021914804408	0.058544141095536	0.742245112366622	-0.402411513524202	0.0183044070326009	-0.252811415329992	0.149148282301458	-0.30266047788228	0.0818841597964341
RNASE4	blue	-0.0312246466258324	0.860842512778679	-0.219778231135867	0.211694370370006	-0.19307781914977	0.273932421125215	0.354233063526449	0.0398363250668343	-0.127668244251427	0.471811250682221	-0.526156052551489	0.00139258176070062	-0.214017769910885	0.22421640254109	0.0128363999790558	0.942560821815278	0.140663944331976	0.427496772454868	-0.104386480212115	0.556858298621544	0.209332362592473	0.234766232254281	-0.482763600299028	0.00383057678475663	-0.0437739181524828	0.805826138636153	-0.53339450658892	0.00116075838399048	0.595385527245137	0.000203616859186699	0.237989879307796	0.175299947856779	-0.171367636804538	0.332518042551796
RNASE1	blue	0.305969890974742	0.0784342165804823	-0.612162490232816	0.000119333992355932	-0.437177534022882	0.00972725210445698	0.643437774529585	4.0467217988284e-05	0.0658902821952867	0.711207406671592	-0.444208010506987	0.00849236869799281	-0.472531467364017	0.00477385956170496	0.0742572880342102	0.676406298990408	0.11181359044121	0.528974687994161	-0.120950464276106	0.495628002021542	0.565748303744547	0.000488416160180878	-0.640003145916883	4.58378234466171e-05	0.226773445012167	0.197146313829487	-0.339858004766426	0.0492350977321224	0.810542653135671	6.24993219925294e-09	0.773575618687608	8.1213611593019e-08	-0.129317576945273	0.466057162150059
RIPK4	blue	-0.0541851126836774	0.760856291570362	0.506479221229955	0.00223972750165572	0.530668170265938	0.00124374823593284	-0.53737559400805	0.0010483224003387	0.0551551824765357	0.756702682873214	0.362958511624661	0.0348773720122887	0.285376987522007	0.101839210348822	-0.299896286073687	0.084854560029522	-0.0239577078857646	0.8930150238893	-0.0709598536457668	0.69004769756545	-0.266909206742962	0.127020701839935	0.200849198922266	0.254707343031638	0.185130554457521	0.294544235104451	0.611644638726645	0.000121373438457203	-0.716056567260982	1.92225122615344e-06	-0.260142638821803	0.137316133104977	-0.109340445185482	0.538183965124143
RIPK2	blue	-0.570976047070883	0.000421088178407852	0.589418442225778	0.000244503120144682	0.533004569448234	0.00117232131143278	-0.449934504629239	0.00758761347230806	0.320363536185081	0.0647217273952844	0.185063268834378	0.294722860172183	0.27703040715379	0.112704696935896	-0.274090610789066	0.116731814037663	0.089451309950165	0.614902945549121	-0.0677552398062377	0.703397674530639	-0.390126432117872	0.0225515707210764	0.668695959902014	1.54091612770454e-05	-0.14130300256107	0.425379015539946	0.286226041711588	0.100780074693077	-0.800666870050024	1.30566461633501e-08	-0.201946762740404	0.252066077231927	-0.0146129175640161	0.93462735022697
RIN3	blue	0.504477397354261	0.00234699580672909	-0.633378401472545	5.80463167766773e-05	-0.363145293351916	0.03477697894916	0.504602146118589	0.00234018268590466	0.0636534770684566	0.72061244057866	-0.11031997301778	0.534527343553374	-0.381560412073872	0.0259712330163186	0.0934142903328396	0.59925530489665	0.166712577813479	0.346013506976163	-0.0900023930228879	0.612716793403113	0.682848871299214	8.61027190158438e-06	-0.743047765671752	4.8273120799744e-07	0.310700603967112	0.0736994820225181	-0.193131001374852	0.273797734003358	0.747012980910597	3.88452927333114e-07	0.742683838427006	4.92358395829737e-07	-0.0725860471687543	0.683307868968616
RIN2	blue	-0.494646276839884	0.0029413269676567	0.45738639805353	0.0065344132726159	0.417159392434753	0.0141072456240769	-0.0836944619935517	0.637932449334303	0.176864264175297	0.317006040133249	0.0781488311774112	0.660436526163507	0.0403694056909833	0.820672865465848	-0.457236353240503	0.00655431495812598	0.187004776845017	0.289596455717827	-0.320673487564364	0.0644486735957829	-0.270329451204054	0.122039777732917	0.16638117105304	0.346986779890778	-0.238374249673363	0.174583131082777	-0.180330939363559	0.307459234069935	-0.262227941125986	0.134080115942879	0.00779960418112925	0.965080890916851	-0.261822840992463	0.134704321813114
RIMBP2	blue	0.159314465192357	0.368133475883302	-0.138600158055976	0.43437568082441	-0.254871471226197	0.1457511682292	0.164226034821901	0.353356366881929	-0.105618630650276	0.552185662044103	0.0154668217749887	0.930816185453081	-0.143171450084687	0.419220793703332	0.150831861331165	0.394500943628716	-0.00277039369977187	0.98759355080336	-0.0956447672330743	0.59052468687398	0.158449764678121	0.370772420045266	-0.149813146509217	0.397738975201309	-0.0297145307641897	0.867511823813014	-0.287899054092505	0.0987175907308354	0.218822832228453	0.213737177355719	0.00419014316320764	0.981236518898658	-0.11924454231998	0.501771795055375
RHOB	blue	0.208410244385437	0.236881266972917	-0.286675994366513	0.100222188821783	0.0228280599032267	0.898032661410431	0.182160069734325	0.302495880205045	0.0356008418828808	0.841570261369116	-0.157285334101246	0.374343711881902	-0.277078051398508	0.112640300913668	0.0101556572330409	0.954542369902725	0.440076691538382	0.00920072389899089	-0.123592318276123	0.486189534854671	0.331852060784879	0.0551912920401024	-0.72631328663982	1.15881731219011e-06	0.320813463892241	0.0643256575715568	-0.219532621776142	0.212218237451921	0.546922516035631	0.000816855292638518	0.439550279266909	0.00929448723437181	-0.089919480298989	0.613045499969669
RGS5	blue	0.502150926047681	0.00247726049786451	-0.598971401242885	0.000182095627597076	-0.558489869420634	0.000597690133725558	0.486281127851742	0.00354588470132862	-0.226620698988137	0.197456339279383	-0.212644783367737	0.227273846203193	-0.472067014604255	0.00482104656428887	0.445302019146734	0.00831275847931184	0.25497274697343	0.145585627506328	0.428207771866261	0.0115210272237774	0.612687572440925	0.00011729750111434	-0.298540981558022	0.086340951738872	-0.316789422973245	0.067936456192474	-0.801340666972371	1.24327998888713e-08	0.778752819539798	5.84142998997992e-08	0.25201901721739	0.150470181284796	-0.23915671699994	0.173130341712991
RGS20	blue	-0.110726871161464	0.533011892498878	0.438166623671202	0.00954481871393179	0.383363265505352	0.025218145878969	-0.466646020233046	0.00540220331983219	0.303671212203335	0.080818306133127	0.155445364410716	0.380027985368812	0.316947110781302	0.0677920377328229	-0.108034577886203	0.543077337971702	0.0285377255414917	0.872715350658197	-0.0665916566524417	0.708266880150766	-0.281309648238692	0.107030285341585	0.152247581268246	0.390026322996397	0.205837701595373	0.242849471107993	0.19397681009307	0.271661466726822	-0.468209237013415	0.00522874971197994	-0.105386507271785	0.553064531448038	0.313668148101903	0.0708449555936387
RGS2	blue	0.477996486067582	0.00424781354280184	-0.534882004431924	0.00111756478906126	-0.482190858286296	0.00387875446414428	0.377596771529181	0.0276921196472805	-0.125712972494749	0.478680681126716	-0.117068842390892	0.509662784524687	-0.428839572660746	0.0113861341802651	0.325426588026542	0.0603737148222638	0.300378279534077	0.0843307242829461	0.150909200925802	0.39425573806939	0.601036502186412	0.000170646598510079	-0.601760544621025	0.000166787656717757	-0.0266151953046574	0.881227476672865	-0.662368050207722	1.97927055223678e-05	0.837186991013073	6.78156370027182e-10	0.384555316619905	0.0247301547306882	-0.155486137517865	0.379901479218555
RGS13	blue	0.328293267887705	0.0580161075961067	-0.442831178379276	0.00872309631173405	-0.607576865555715	0.000138512319791618	0.429091189632692	0.0113327853360545	0.0278250350545985	0.875869248534913	0.0741275149952747	0.676941293588506	-0.440654999034046	0.00909864448079681	0.371623314984504	0.0304615156603357	0.0801309853204124	0.652358050555938	0.137617063092888	0.437673764501735	0.354407917092246	0.0397316425795458	-0.216398786442598	0.218980841361968	-0.0792689588599658	0.655866626007385	-0.436279491569406	0.00989544581475501	0.613570151716766	0.000113944620876496	0.402413565938807	0.0183037575811312	-0.000646171831374366	0.997106191474575
RGS10	blue	0.106078162160071	0.550447704442217	-0.427602983748273	0.011651414924766	-0.432941938891097	0.0105423152300271	0.493380684415481	0.00302660314598495	-0.0495240774107491	0.780903501146262	-0.267760871366757	0.125766565524385	-0.220173606461668	0.21085293394361	0.132671358132128	0.454472068384258	-0.184422239398247	0.296428084724381	0.075277614462384	0.672205397927336	0.217021817892247	0.217624788159651	-0.0809687048311171	0.648955411132578	-0.155351492057017	0.380319335520009	-0.318634857580216	0.0662613258356351	0.450052775559693	0.00756983035555689	0.299048268268935	0.0857822729064632	0.0349866973491939	0.84426969917693
RGS1	blue	0.0316168924995069	0.859111714926903	-0.444071857614246	0.00851495114004285	-0.209637111774796	0.234070046685875	0.452223761675152	0.00724966400037994	0.316342789630251	0.0683468131730328	-0.0960873136722411	0.588799106439574	-0.280193576082903	0.108489009244956	-0.00220154673750387	0.990140836662276	0.448905851694499	0.00774378966715163	-0.0997742289016053	0.574510075351906	0.287581133339302	0.0991070323701244	-0.276670081130164	0.113192608962687	-0.106531901825922	0.548734171916233	-0.415731375456172	0.0144745978785482	0.439970112005723	0.00921964245342913	0.394570811386393	0.0209296753744042	-0.308711834789866	0.0756620716203926
RGR	blue	0.359791172635055	0.0366159471331697	-0.116135126278398	0.513068116494188	-0.235578480764215	0.179844731028695	-0.050367955971274	0.777263252316432	-0.0771880291124137	0.664366047988722	0.2603522862745	0.136988229100072	-0.0284767125313672	0.872985279292743	0.271424040785139	0.120476843941002	0.061045806247963	0.731627786448998	0.163819333785533	0.35456623208901	0.344860194797113	0.0457821693426719	-0.296277901193892	0.0888674461515047	0.224345285846071	0.202114968294495	-0.0873884554182666	0.623115138160522	0.294778209345288	0.0905726834429476	0.168904095341698	0.339619235066159	0.326346579657378	0.0596090027439217
RGN	blue	0.40033908927217	0.0189700630517055	-0.373075355177108	0.0297683356717974	-0.486148303771543	0.00355629223593231	0.207035383652167	0.240058492009634	-0.277293456505092	0.112349503696671	-0.199443260422094	0.258117391956333	-0.0816217307953251	0.646307783984384	0.419891816396721	0.0134261443493836	-0.113202932530327	0.52383490663922	0.0973193348440525	0.58400691881297	0.0283742752666102	0.873438505287737	-0.295222221703468	0.0900652252086222	-0.0888806599807998	0.617170156844026	-0.38202471692799	0.0257755367441885	0.540922240635461	0.000956349427610627	-0.0905072790219811	0.610716781605708	0.225014321842258	0.200737355776808
RFX2	blue	0.416047891086112	0.0143924903654088	-0.223399223565416	0.204074183419343	-0.14834183115876	0.402442440574942	0.0570041568571274	0.748804408659465	-0.113393901808148	0.523130339637067	0.151512679572887	0.392345424171461	0.0738751003202793	0.677982327796883	0.308177115728778	0.0761966162494988	0.176713204632452	0.31742620327343	0.331543322126188	0.0554319459687544	0.355694472758069	0.0389682137217388	-0.41843062875506	0.0137868440074364	0.212508149287642	0.227579651216497	-0.171158165950536	0.333118267163718	0.382410534058659	0.0256138465638072	0.190381511859996	0.280817488413871	-0.0459371539859832	0.796426659083321
RFTN1	blue	0.348070367007764	0.0436704981705536	-0.293514372489921	0.0920291025155088	-0.247549129736757	0.158086554857	0.475034387356228	0.0045263581788865	-0.173896715258578	0.325323702065175	-0.165318258487866	0.350119511490693	-0.286083987578266	0.100956692706242	0.0562118426903871	0.752185921508492	0.120149366357174	0.498508344339841	-0.0673735691168791	0.704993573346252	0.267576995691915	0.126036554826953	-0.522369025664353	0.00152933296619115	0.0157518994737117	0.929544152295652	-0.456388560490892	0.00666774216664773	0.618765653106017	9.58916903023794e-05	0.397275986663236	0.019990726583014	-0.208796992971324	0.235992637548676
RFPL3S	blue	-0.111737433533175	0.529257130251167	0.407943658268749	0.0166221834140438	0.0951789786470123	0.592343283313652	-0.271678291304128	0.120115951350915	0.0788558771322727	0.657550501720085	-0.013656958475275	0.938895698047574	0.238504235050415	0.174341191952176	0.0357918439361881	0.840731082495914	-0.249318896046952	0.155038443907588	-0.131541753222258	0.458356742495517	-0.32747336486588	0.0586828452576777	0.21676833520983	0.218175808094506	0.187226874950237	0.289013690023038	0.123655981759799	0.485963234586524	-0.339752932624542	0.0493097968219244	-0.128217828953185	0.469889763246829	0.567914531973017	0.000459438641238536
RETREG1	blue	-0.387228044870597	0.0236642723713358	0.680256107674214	9.60171682987486e-06	0.537235144423793	0.00105211959051692	-0.445926986091168	0.008211612959078	-0.0677664762957894	0.703350709643676	0.0279456676645556	0.875335274845553	0.267293435015331	0.126453756312784	-0.383242176685482	0.0252681568986946	-0.17102976820981	0.333486511198562	-0.148290501862822	0.402607099859313	-0.420328430354184	0.0133199175301739	0.443594073066831	0.00859460166384475	-0.122118797812656	0.491442485226569	0.216322051380943	0.219148257058319	-0.733442357039216	8.04319101534065e-07	-0.422718944698541	0.0127507654889935	-0.168456478772147	0.340919362055644
RERGL	blue	0.271239607057152	0.120739141264563	-0.506336316311164	0.00224724083951053	-0.551084507500202	0.000730962557614021	0.543743222879557	0.000888349689263963	-0.019919364429727	0.910969843711519	-0.146013470388023	0.409950203754905	-0.523024909606282	0.00150483850554201	0.232571308268145	0.185628375503635	0.329049010978705	0.0574068653820869	0.255487192087424	0.144746854874635	0.65492426511843	2.63750469820179e-05	-0.426511433545809	0.0118898994425655	-0.206155085771536	0.242107759250264	-0.712584440417721	2.27031673855359e-06	0.824347277568328	2.07119705990003e-09	0.400453628103978	0.018932754878923	-0.202124079240262	0.251641081059751
RER1	blue	-0.289509917398576	0.0967621939657879	0.434367935185339	0.010261684752964	0.645090354004932	3.80913493706104e-05	-0.583576011620597	0.000291478329732917	0.165562632261337	0.349397758561895	0.20981574245086	0.233662621255011	0.56435541616062	0.000507894443655585	-0.302170698219172	0.0824045378570542	-0.142348323811484	0.421927561921714	-0.290657892890204	0.0953867870189781	-0.540273320723306	0.000972625609725914	0.155423928987257	0.380094502644771	0.452628974135477	0.00719120438720644	0.845381171401893	3.15884882374511e-10	-0.701165250556757	3.86026769621692e-06	-0.172077383756804	0.33048925930392	0.206531498716654	0.241230068908103
RELN	blue	0.674006919263836	1.2431325966018e-05	-0.507208994995747	0.00220169958289142	-0.390263578899888	0.0225000112015821	0.388244957365258	0.0232688241915646	-0.0158777951229856	0.928982453012994	-0.26949409932734	0.123242668058728	-0.360109028707975	0.0364383624534021	0.258225125480181	0.140342049507556	0.0867973743687916	0.625476530803407	0.0358959145528362	0.84027391452029	0.60451460961151	0.000152812535110193	-0.682965416276467	8.56797430014803e-06	0.280847061439538	0.107633087614878	-0.32882676765826	0.0575854987142864	0.656021959629316	2.52940960091254e-05	0.429771243149301	0.0111896534316719	0.0782953284867128	0.659838155702058
REEP1	blue	0.409279008753265	0.0162360957375384	-0.432233432280165	0.0106841451861874	-0.49717244136835	0.0027773320573146	0.239557132744407	0.17239023628355	-0.0704526949106762	0.692154465766417	-0.179328234293184	0.310201733662521	-0.401840638543619	0.0184857976385728	0.43035725972408	0.0110675422221955	0.188392566644293	0.285967364333076	0.318823296446711	0.0660921163364924	0.649723065990403	3.20869970745416e-05	-0.343692942576767	0.0465699941993144	-0.0432379614936595	0.80815911448593	-0.636789391384598	5.14365077626421e-05	0.665021317142863	1.7833149123602e-05	0.193068975026912	0.273954823568044	0.155954750263158	0.378449291470124
RCN3	blue	0.355444142900126	0.039115819921983	-0.657747128605182	2.36760167330023e-05	-0.267524987031492	0.126112998380635	0.531921378944232	0.00120497456668723	0.037228409155798	0.834425031146578	-0.175784862763607	0.320015959081243	-0.247829645433786	0.157600556363544	0.0840293984718417	0.636583149495068	0.217189852819641	0.217260039877281	-0.0536349498027961	0.763214886985537	0.537620615293394	0.00104172688773651	-0.682766486232836	8.64028622704039e-06	0.281838248052882	0.106344582324952	-0.168762264758032	0.340030861737429	0.739856401884348	5.73366008152931e-07	0.657080194185331	2.42901021265507e-05	-0.0860540728535964	0.628451250127663
RCC1	blue	-0.348420973005569	0.0434446915738651	0.307776086969243	0.076599435011932	0.321041001318087	0.0641260836869928	-0.497428319438386	0.00276117290766908	0.0642957563315961	0.717907674089598	-0.217035887258327	0.217594232145677	0.29089505267114	0.0951045094333171	-0.0958211134469086	0.589836810755121	-0.174566066231617	0.323435895980394	-0.00902386895180863	0.959603972674356	-0.297642418359031	0.0873374083708859	0.316621891463362	0.0680901538023358	0.089833217017861	0.613387568463464	0.312741708376952	0.0717266863959619	-0.510982451362361	0.00201391590540106	-0.210841817382179	0.231331595943341	0.197139306397079	0.263770431304822
RCAN2	blue	0.424931231778142	0.0122424357102388	-0.590359950267009	0.000237601071316521	-0.504564347215309	0.00234224524092884	0.468357461189837	0.00521255423127811	-0.0983243021216526	0.580110758136633	-0.413438995851284	0.0150810799917819	-0.398420626819956	0.0196041063230469	0.336583823116754	0.0516056820515528	0.19167238873663	0.277507380210201	0.156907554091181	0.375506694706754	0.598219082129982	0.000186434204143753	-0.615583570960787	0.00010661534492182	0.00250528137405071	0.988780705265902	-0.676994890734413	1.09955985031427e-05	0.89972374820586	4.64645193608687e-13	0.439613602931695	0.00928316541019787	-0.0737770883266302	0.6783867167724
RC3H2	blue	-0.467558270294033	0.00530038981775244	0.680560023385227	9.4803677446884e-06	0.52792736264373	0.00133238869513107	-0.453427837332184	0.00707713188529576	0.00661970197617698	0.97036083486734	0.263316656162057	0.132413106662654	0.359491794072402	0.0367838497639732	-0.329675158973498	0.056905942224173	-0.212999773143886	0.22648063662373	-0.189727506429955	0.282504211290756	-0.689769820980181	6.40203243397396e-06	0.686940351987212	7.23357618691094e-06	-0.207061683387398	0.239997447846589	0.446049201352154	0.00819195649463676	-0.834216027773624	8.85441451476404e-10	-0.604800298923809	0.000151424641699823	-0.022313013354035	0.900321681144704
RBX1	blue	-0.55668396109599	0.000628032682785678	0.424453627179039	0.0123507061846279	0.359495825672811	0.0367815845530671	-0.384259142985372	0.0248506666008633	0.135292478177535	0.445526579583048	-0.150990483818485	0.393998124937833	0.207057177137165	0.240007906538244	-0.175149310447613	0.321796496074601	-0.0902646695607761	0.611677489716181	-0.0244151373621775	0.890984375303897	-0.385526281770615	0.0243384473983752	0.517480170784987	0.00172318436190967	-0.0411731671930357	0.817162020672471	0.419740441268294	0.01346313940026	-0.588341717199957	0.000252615260419872	-0.232107126017995	0.186532661154285	0.0706961533918865	0.691142840182373
RBPMS	blue	0.397222774067318	0.020008852959597	-0.326923179225692	0.0591336369959736	-0.110160113837304	0.535123288861113	0.180998133023195	0.305642887798033	-0.130477993403957	0.462031126255407	-0.00372609057788938	0.983314242131984	0.0544525758567438	0.75971041670499	0.108228734008232	0.542348459009764	0.185103681741096	0.294615566584522	-0.0396541838217904	0.823799849211151	0.331894299302962	0.0551584327603661	-0.783986014711097	4.14904669332977e-08	0.233282390590375	0.184249090183629	-0.255437716152151	0.144827368926055	0.610705918281775	0.000125150210958738	0.346534121755088	0.0446710616738508	-0.0458257854753537	0.796909892620454
RBMS3	blue	0.438095640900918	0.00955781375021133	-0.679453785306822	9.92888062797117e-06	-0.455479342475006	0.00679124979736992	0.418523940193439	0.0137635687963778	-0.150376753891175	0.395945642449681	-0.535160876139404	0.0011096262909896	-0.288119019032592	0.0984488230402031	0.359850073654082	0.0365829865388251	0.156338208949781	0.37726341310178	0.126986445744189	0.474200710453602	0.488904460442776	0.00334566659527084	-0.527645171496382	0.00134182245625559	0.130159630587647	0.463133834090576	-0.428486045652668	0.0114614487903882	0.792604966981971	2.31296861641437e-08	0.315102670581076	0.0694963830500659	0.23864600887116	0.174077583123046
RBM47	blue	-0.449018671871199	0.00772652787974449	0.55331283085618	0.000688340447662218	0.441466485819144	0.00895702917309675	-0.298381843532086	0.0865167869498537	0.210967406741229	0.231047367786375	0.263372005539918	0.132328767459908	0.213953973068251	0.224357845598853	-0.43799155044085	0.00957689706461277	-0.273500240558226	0.117553351483731	-0.337988346237846	0.050577876560294	-0.588582752373891	0.000250778711075694	0.701921044138274	3.7298280378463e-06	-0.180803557894386	0.30617189144982	0.407739190834394	0.0166819727032831	-0.809778535635846	6.62653479283427e-09	-0.266642787794471	0.127414918817778	-0.0830180078422852	0.640661043711535
RBM34	blue	-0.0199934929988439	0.91063984416094	0.281348087688519	0.106980309282519	0.270380627929104	0.121966369342948	-0.412778808709345	0.015259641732654	0.178460874838677	0.312586414003628	0.168779718831543	0.339980189369275	0.329181721522893	0.0573004054981465	0.0452755762326477	0.799298362825167	-0.184601441728666	0.295950750779811	-0.0333009707534177	0.851688084274147	-0.148912422752253	0.400614630214218	0.216438148785715	0.218894997040428	0.222170513480721	0.206638325253839	0.383961714039331	0.0249721760341042	-0.441067692713848	0.00902638800659941	-0.19233175716013	0.275826411234217	0.491608086737184	0.0031496453636276
RBFADN	blue	-0.268670972498565	0.12443655444929	0.445740366029392	0.00824170545054945	0.351382840872772	0.0415743510956809	-0.424723553076135	0.0122894166331563	0.163944296807415	0.354194223926215	-0.0870508020520311	0.624463627024964	0.467254107018602	0.00533415171332471	-0.279012337247126	0.110049168286215	-0.0671470437601238	0.705941340647132	-0.0409698558276801	0.818049761235545	-0.175377484144067	0.321156546946146	0.158872659649532	0.369480410058949	0.0797752203604645	0.653805184448832	0.238993400451695	0.173432854961416	-0.447812347450243	0.00791280991114872	-0.345064143033925	0.0456456200427638	0.0713435752405892	0.688455212329748
RBBP8	blue	-0.320296093415558	0.0647812617737368	0.413326679760127	0.0151113340312571	0.424504480429233	0.0123391397520313	-0.552178374091147	0.000709756820665437	0.0803875914759498	0.651315034450668	0.0961424722527047	0.58858418715016	0.205482613109513	0.243681097227298	-0.0793160658392286	0.655674705881652	0.111737717261993	0.52925607785379	0.159751621829458	0.366803584054073	-0.378564913570408	0.0272633802531544	0.692726559703328	5.62683519140503e-06	-0.285905676651581	0.101178721520318	0.115119975836072	0.516783205839248	-0.686407076890693	7.40087759307283e-06	-0.371612288795457	0.0304668294321874	0.0419362172930264	0.813832232097437
RASSF7	blue	-0.170931789559665	0.333767681613988	0.407315433303557	0.0168064580190607	0.588164746418425	0.000253971304497817	-0.697265604043617	4.60179008063716e-06	0.231855487296644	0.187024178446571	0.262517456394221	0.133635317926233	0.486694809857718	0.0035136390934896	-0.0951087956445321	0.592617513487335	0.0398549108898602	0.822921989918107	-0.170540010038047	0.334893430181929	-0.330083919615224	0.0565808027228327	0.14350431514025	0.41812896830873	0.517594980368132	0.00171839646124798	0.718910487177742	1.67343922031681e-06	-0.727209528436848	1.1075085528175e-06	-0.148631427973401	0.401514163407325	0.399944084897724	0.0190991955817031
RASSF2	blue	0.291952418236364	0.0938537339212919	-0.434700368084521	0.010197180824004	-0.602799741988546	0.000161385460803516	0.363745906840162	0.0344557471126371	-0.259306964124897	0.138628917891286	-0.0499539417782102	0.779048613561721	-0.402247824113304	0.0183562656148932	0.544479996668449	0.000871307724339996	-0.0714211759394858	0.688133320758969	0.393611398676821	0.0212713461732896	0.359757793746849	0.036634636412028	0.211674870842314	0.229450681392471	-0.285903385309984	0.101181577055903	-0.350091395247082	0.0423817217647056	0.379735927639183	0.026752100707449	0.0135521181219587	0.939363913048813	0.0792330887997405	0.656012779935054
RASL11B	blue	0.183538595056342	0.298788979735903	-0.170240820843766	0.335754694261457	-0.253616205162072	0.147814370073781	0.220739616850873	0.209652366086606	-0.153917301720235	0.384786840755614	-0.212976125047217	0.226533418752075	-0.0437819144488788	0.80579134381074	0.11772324616897	0.507282859266614	-0.185206582853104	0.294342483508976	0.0619813477424034	0.727669670470038	0.0111682431674651	0.950015339309613	-0.19245817288658	0.27550488896905	0.089184322695806	0.615963260489985	-0.0432043387615261	0.808305525895806	0.32531217833234	0.0604693527665144	0.0101424568079824	0.954601395385915	0.405620905279428	0.0173120366998594
RASIP1	blue	0.540603996322593	0.000964301377761946	-0.58748599259488	0.000259232690211329	-0.259924987090439	0.137657165746664	0.393782786823071	0.0212099736176656	0.030108728991677	0.865769992206171	-0.220983592063093	0.209136325298378	-0.3886990288462	0.0230940209174041	0.192921424613811	0.274328749272438	0.260039185615168	0.137478153711486	-0.0243081954297813	0.89145905789405	0.530160321152367	0.00125977028327678	-0.775560393897124	7.16488071915886e-08	0.443471193468255	0.00861518885636249	-0.170876702781112	0.333925828676694	0.743855291275353	4.61982301775273e-07	0.637871219602316	4.94866007289362e-05	-0.00137360903881828	0.993848490211086
RASGRP1	blue	-0.096225179493586	0.588261992230955	0.237553914288317	0.176115511806603	0.112565950943664	0.526188348189104	-0.134005497333653	0.449906859432368	0.296320151250352	0.0888197646224515	0.236125566297714	0.178806396908544	0.111767882705227	0.529144194990257	-0.0927809594005521	0.601744423322015	-0.0888795947374169	0.61717439235086	0.102649467198939	0.563476493698127	-0.0151529173613024	0.932217039659938	0.489204054096781	0.00332343680328932	-0.183176577337389	0.299759649433547	0.0414720592927715	0.815857341256169	-0.466051709172802	0.00546943273377269	0.033678134103041	0.850027190947471	0.0736171312751178	0.679046875094872
RASAL1	blue	-0.208598050703415	0.236449464912425	0.383421378580768	0.0251941735139286	0.481234267664037	0.00396038888154538	-0.524844951185619	0.0014386597068109	0.311708255573529	0.0727203402059473	0.358893845150942	0.0371210703512711	0.422394368737896	0.0128268197679467	-0.260844155758773	0.136221167188406	0.124648623392461	0.482441788355254	-0.363281913764874	0.0347036958827056	-0.326829190046138	0.0592109194459413	-0.081914878761696	0.645120628761331	0.402024707825694	0.0184271483689445	0.407601407057094	0.0167223639890939	-0.437228954034597	0.00971769554707838	-0.147148254011439	0.406281256616731	0.337884896777503	0.0506530176571481
RARRES2	blue	0.345691251061419	0.0452277982997701	-0.638092997115992	4.9095193507955e-05	-0.362653789274098	0.035041662370185	0.468542928522467	0.00519235019988482	0.0431025240684586	0.808748920648119	-0.358889296483211	0.0371236451973091	-0.248301577316671	0.156785359379125	0.16472467018901	0.35187640945767	0.227717324944563	0.195238065360495	0.0781595182996507	0.660392867454917	0.431318903684584	0.0108696014889038	-0.702118773993254	3.69637201713177e-06	0.233538243758907	0.183754584027747	-0.295712529477582	0.0895073905032808	0.800789630559392	1.29408774631449e-08	0.572847054947725	0.000399076248257867	0.0246753710542192	0.889829433122274
RAPGEFL1	blue	-0.114496397011281	0.519071843144886	0.287101291955836	0.099697030106313	0.305347059308559	0.0790747396327998	-0.326524312045327	0.0594621542657653	-0.109896589883366	0.536106385915556	0.187287219355259	0.288855481740884	0.310435753514825	0.0739585344302829	-0.0445449138028633	0.802472946561196	-0.287968510091317	0.098632664627465	-0.113019056097942	0.524513742672166	-0.197500307731744	0.262879340021834	0.335931632902965	0.0520885665185499	0.233154862794676	0.184495922482441	0.567815328326033	0.000460731564634001	-0.573190981023321	0.000395143224502185	-0.291206086198059	0.0947352703647261	0.249465449989428	0.154787949382705
RAP2A	blue	0.153347911828591	0.386568928421652	-0.305402322117565	0.0790177438785124	-0.502150162298242	0.00247730427486725	0.403048067024278	0.01810389896097	0.128016461204683	0.470593317572878	-0.145158450498123	0.412726971863559	-0.390539782658267	0.0223964700162158	0.304715851334604	0.079728001815605	0.174751863995005	0.32291308861991	0.443528214715523	0.00860563033128272	0.400107262896842	0.0190457619918704	0.143406937274688	0.418448210778966	-0.357537901482296	0.0378950588300217	-0.591246748068461	0.000231259673746498	0.434429487110223	0.0102497154604451	0.257360528285096	0.141722277543758	-0.0387213124163217	0.82788240622034
RAP1GAP	blue	0.0065005713693539	0.970894004820026	0.390090537898332	0.0225650810672856	0.378299276551201	0.0273804705230871	-0.547211221445611	0.000810621879158369	0.174584505852033	0.323383986156845	0.24372053643273	0.164828019046934	0.289672345509164	0.0965666744661965	0.113822873144823	0.521549372456477	0.0317231030414427	0.858643167961677	0.0139898056124372	0.937409343177299	-0.343520066626453	0.0466875929757855	0.183603267559156	0.298615785438797	0.435716432623742	0.0100021533713122	0.55595159751741	0.000640721141085425	-0.589500758476442	0.000243892615103078	-0.082076896447991	0.644464878241383	0.465916281324799	0.00548485269470728
RANBP2	blue	-0.19179883038863	0.27718452093387	0.365488637478657	0.033537301938306	0.207583684743379	0.238787988686226	-0.143904367613751	0.416818874852016	0.00509712201537574	0.977176024487089	-0.00798515447186254	0.964250698994028	0.184982082481603	0.294938479902186	-0.208407336670906	0.236887956524748	-0.174808878230975	0.322752764283011	-0.171669855810306	0.331653227246082	-0.364528523874258	0.0340407976539125	0.519012716606	0.00166022499506886	-0.14181528419335	0.423685600777471	0.31917253382333	0.0657794135058437	-0.521522582257796	0.00156145999069524	-0.353670429964587	0.0401746788642747	0.0953743312902914	0.591580262523996
RANBP17	blue	-0.409112809860194	0.016283735973009	0.62068364881921	8.99060012360239e-05	0.38886527746726	0.0230302925047031	-0.521560684529541	0.00156000119839909	0.135921695121521	0.443393473974315	0.439272417131451	0.00934430574105223	0.214190275444132	0.223834246991841	-0.288495453458634	0.0979901617549089	-0.177585759672421	0.315004037244638	-0.283901422545887	0.103699915278393	-0.518790269694292	0.00166923663167753	0.54601863425636	0.000836645400850508	-0.0491224070830278	0.782637803757882	0.398730246567169	0.0195006022446319	-0.765166986484033	1.36237279166852e-07	-0.503619824677372	0.00239430144849522	0.121882796257664	0.492286493744671
RAN	blue	-0.553120461528574	0.000691931271793376	0.448042196480941	0.00787702407242138	0.463629583692155	0.00575091377427788	-0.373171244281966	0.0297230180684906	0.00680068229988923	0.969550880241073	-0.106944263428808	0.547179080477519	0.224931700100211	0.200907128230583	-0.257111078058816	0.142122334788419	-0.14199417312859	0.423095145715741	0.0121951073574422	0.945426043125374	-0.531994057408508	0.00120275888961716	0.628050912199878	6.99092870710244e-05	-0.183206627688598	0.299679000000427	0.431799245593676	0.0107718567997569	-0.68467033479475	7.97041272691611e-06	-0.375059771925537	0.0288419377358419	-0.15966845375933	0.367056373057139
RAMP2	blue	0.333467725405609	0.0539454121856833	-0.368320292064498	0.0320875589288534	-0.222403309628319	0.206150811336572	0.254342965239564	0.146617266577962	0.0154217789229785	0.931017184737286	0.121029112537192	0.49534567954735	-0.259051781241085	0.139031620330553	0.151204660534625	0.393319790873377	0.140952073496812	0.426541226451493	0.0730318779474819	0.681464268108951	0.508598565924764	0.00213084456460876	-0.407883032050687	0.0166398927034518	0.277365088357089	0.112252925567425	-0.0372764679473998	0.834214241682933	0.377217330615883	0.0278616567127635	0.42328633214173	0.0126187282386414	-0.230719651307994	0.189254100680586
RAMP1	blue	0.0901098480994874	0.612290899327741	0.408302731480756	0.0165176185764553	0.349573785344009	0.0427088381672232	-0.492392643548248	0.00309466146649959	-0.170812786024304	0.334109383134927	0.35793346872223	0.0376679266464505	0.256235482225058	0.143533112788627	-0.0317287436190137	0.858618285922658	-0.0696665256836641	0.695424743692389	0.12746285939726	0.472530385222893	0.038012518709293	0.830987293579141	0.0175563228514513	0.921496813571575	0.100263046936708	0.572627409731723	0.178082854221835	0.313629315106263	-0.383667654121692	0.0250927900864297	-0.234108939131669	0.182654933151718	0.0525169733705206	0.768014180507584
RALGDS	blue	0.203438819224377	0.248504731205916	-0.536747834248193	0.00106538854123097	-0.132779554841427	0.454100913121095	0.234077474136091	0.182715440566898	0.301520544005672	0.083099248269498	-0.213641799168789	0.225050837317544	-0.218633967800956	0.214142599427651	0.112351802199165	0.526980712582462	0.402793678131598	0.0181838082008017	-0.00153320994514563	0.993133756518982	0.368982555801899	0.0317559811076293	-0.694638656523744	5.17207406834366e-06	0.376090591682233	0.0283701190435316	-0.0962997425491982	0.587971590401414	0.576326799328052	0.000360841545921227	0.556612983031315	0.000629252594114307	-0.021230583235632	0.905134874159856
RALA	blue	-0.515781782758035	0.0017953882016698	0.401286085790518	0.0186634332652343	0.309082241604446	0.0752934970287699	-0.278864104295361	0.110246137378771	0.589893561920829	0.000240998048338168	0.309657676638929	0.0747236780160362	0.278098228281114	0.11126804517234	-0.227367205451501	0.195944393827919	0.136664217956204	0.440883414651216	0.104050307997044	0.558136329111162	-0.417181192431557	0.0141016989211245	0.589650136255588	0.000242788215794995	-0.35340608284469	0.0403344498284058	0.0139232940451915	0.937706339327244	-0.555819545173601	0.000643032976934278	-0.139216889314093	0.432313671874217	-0.213049933592263	0.226368707054779
RAE1	blue	-0.12874837984776	0.468038736356297	0.266294279420261	0.127931969674714	0.159032644804474	0.368992326196809	-0.260321419184974	0.137036471355733	0.121354033676341	0.49418018250788	0.100532822787872	0.571589573386736	0.197399664097919	0.263127568345914	-0.0296863949101138	0.867636170369137	-0.329791015340794	0.0568136369636942	-0.117115297747896	0.509493653113096	-0.384130805144297	0.0249030368817105	0.333538576203201	0.0538912932022101	0.148831800616171	0.400872603419434	0.51377678421825	0.00188402092997472	-0.498678839435592	0.00268337046360786	-0.257741140765889	0.141113456180765	0.488498985274817	0.00337595791231732
RAD9A	blue	0.163521852914354	0.35545276143553	0.441822107231396	0.00889556144023967	0.178924690341298	0.311309793306561	-0.354568611190676	0.0396356332390656	-0.107803042376267	0.543947149245911	0.431020438328854	0.0109307132711663	0.360463140614646	0.0362413452036795	-0.16475767302607	0.351778588596588	-0.496968876492365	0.00279024617814779	-0.174950666607561	0.322354268973285	-0.236336968927465	0.17840630749327	0.0896201339597107	0.614232871735427	0.319024534968654	0.0659117878013088	0.517330646851497	0.00172943745237192	-0.47055466431908	0.00497749054188643	-0.346283791929242	0.0448358330024228	0.411220753553062	0.0156880864184764
RAB9BP1	blue	0.18273702452751	0.300940900749377	0.0164007495313876	0.926649589737277	-0.214575740583501	0.22298192035051	0.0791409247233555	0.656388363472701	0.201034388440781	0.254260407681341	0.0169160917348838	0.924351271186169	0.234358062244954	0.182176366844399	0.1041017557415	0.557940651529508	-0.057057207613274	0.7485781570966	0.167672908897822	0.343202578754347	0.187883164226287	0.287296044737902	-0.248531202192399	0.156389816951708	0.315771819390438	0.0688742303840745	0.10192797217298	0.566236032461611	0.153510638418839	0.386059134751865	0.261525748621989	0.135163459441328	0.291335120038928	0.0945824110241007
RAB9A	blue	-0.58355874607798	0.000291628305900465	0.527831287982945	0.00133559395100091	0.347418323993653	0.044092952960863	-0.205138644688889	0.244488494217057	-0.0314294714376319	0.859938636620841	0.119280152237357	0.501643156692538	0.236326537244687	0.178426035054424	-0.315720769060243	0.0689215412546922	-0.0185121617145589	0.917237027242443	-0.172217462347003	0.33008975352235	-0.489560465744961	0.00329715794992221	0.434370445924052	0.0102611962870359	-0.36317163940492	0.0347628371680461	-0.0668054860158351	0.707371217099555	-0.425829105385032	0.0120410584207451	-0.35442147036064	0.0397235377082425	-0.134721040252957	0.447468623625792
RAB6B	blue	0.408016320287814	0.0166009791507559	-0.329045954843103	0.0574093188453154	-0.290710678849452	0.0953239037435866	0.228863723613876	0.192937774404543	-0.0424175752946446	0.811733330889944	-0.173355055966289	0.326856357823287	-0.324124314173517	0.0614693974955709	-0.0113821219090154	0.949059330172491	0.0312999622216554	0.860510130599998	-0.0903156802039773	0.611475440006492	0.207516586755067	0.238943222623666	-0.51583066009074	0.00179327386791933	0.192935364417959	0.274293408502229	-0.156723117576036	0.376075247273963	0.532116233969247	0.00119904228131233	0.179263977535665	0.310378005065632	-0.0192024286270171	0.914162187018801
[truncated: 11,790 more rows]
