# Supplementary material for: Identification and analysis of oxidative stress-related genes in endometriosis
Source: Front Immunol. 2025 Mar 7;16:1515490. doi: 10.3389/fimmu.2025.1515490 (PMC11925871; doi:10.3389/fimmu.2025.1515490)
Supplement: Supplementary file 1 [file DataSheet1.zip › raw data/10_WGCNA_analysis/moduleTraitCor.txt]

Plasma cells	NK cells activated	NK cells resting	Macrophages M2	Macrophages M0	Dendritic cells activated	T cells regulatory (Tregs)	B cells memory	Mast cells activated	T cells gamma delta	case
MEbrown	-0.477075772115804	0.467560093275244	0.0765635649036505	-0.215576610718458	-0.0379567576517245	0.179874168584892	0.0799794981096706	-0.047003060776382	-0.234554688071165	0.17968671805439	-0.48357998356242
MEturquoise	0.230549798785036	-0.078692780498175	0.298649422229365	-0.263283030526833	0.172220202075056	-0.0660897681524202	0.181451785108596	0.032005829834778	0.117372420095889	-0.329129034175172	0.106532313605551
MEyellow	-0.135913430503149	0.301064744232677	0.586240221786778	-0.455922401285697	0.144995476334117	0.21101365397975	0.417850686595209	-0.319006294843116	-0.145136756237231	-0.412546511126916	-0.406676734895787
MEblue	0.488984201829769	-0.738121832093815	-0.634811229545296	0.651774669802062	-0.113230697882492	-0.287432265191768	-0.443423313882601	0.341200656782397	0.198929543326667	0.18666836641287	0.642462696458677
MEgreen	0.205002603691919	-0.463163604302149	-0.166479926425125	0.517000659831733	0.358017664362843	-0.197240768187305	-0.264251257852403	-0.0697956207251922	0.217876222767333	-0.202251294581513	0.513622925297975
MEgrey	0.123791696502974	0.0404313121019594	0.000936119414869895	-0.342803754830607	-0.0103006451541668	-0.0649325986899888	0.235194984050762	0.361275399990083	-0.0713682544400775	-0.0285499752288304	-0.0823127689045428
