# Supplementary material for: Identification and analysis of oxidative stress-related genes in endometriosis
Source: Front Immunol. 2025 Mar 7;16:1515490. doi: 10.3389/fimmu.2025.1515490 (PMC11925871; doi:10.3389/fimmu.2025.1515490)
Supplement: Supplementary file 1 [file DataSheet1.zip › raw data/10_WGCNA_analysis/moduleTraitPvalue.txt]

Plasma cells	NK cells activated	NK cells resting	Macrophages M2	Macrophages M0	Dendritic cells activated	T cells regulatory (Tregs)	B cells memory	Mast cells activated	T cells gamma delta	case
MEbrown	0.00433276431469619	0.00530018802323601	0.666924730257591	0.220779167037618	0.831231663458982	0.30870664699567	0.652974098351806	0.791805420195935	0.181799273717183	0.309219483630686	0.00376279932066114
MEturquoise	0.189589159366422	0.658215801202054	0.0862212906966084	0.132464363433463	0.330081942755492	0.710370639151242	0.304411758297763	0.857396152421131	0.508558046387512	0.0573426523593828	0.548732617983945
MEyellow	0.44342145575619	0.0835889722359352	0.000269142836796329	0.00673082271604419	0.4132574492707	0.23094276267095	0.0139322452943061	0.0659281167334516	0.41279756403916	0.0153228914666349	0.0169955514620593
MEblue	0.00333973725250632	6.28926268718463e-07	5.51818933521322e-05	2.97124751760798e-05	0.523732439651268	0.099289791348286	0.00862322193094835	0.0482884984227048	0.25937087577433	0.290480600750077	4.19309984511703e-05
MEgreen	0.244808316099886	0.00580646867261089	0.346696582477602	0.00174330780991306	0.0376197246552118	0.263519784074477	0.13099430554993	0.694887366636416	0.215774506190883	0.251336461827425	0.00189097770634249
MEgrey	0.485480999765275	0.820402334580254	0.995807703155764	0.0471774012238998	0.953894074493592	0.715229123516721	0.180575122704407	0.0357926924660515	0.688352835948743	0.872661158320386	0.643510678712146
