# Supplementary material for: Identification and analysis of oxidative stress-related genes in endometriosis
Source: Front Immunol. 2025 Mar 7;16:1515490. doi: 10.3389/fimmu.2025.1515490 (PMC11925871; doi:10.3389/fimmu.2025.1515490)
Supplement: Supplementary file 1 [file DataSheet1.zip › raw data/10_WGCNA_analysis/WGCNA.blue.txt]

ZSCAN9
ZSCAN31
ZSCAN18
ZSCAN16
ZNF8
ZNF79
ZNF750
ZNF711
ZNF696
ZNF671
ZNF587B
ZNF552
ZNF516
ZNF473
ZNF468
ZNF423
ZNF395
ZNF385D
ZNF3
ZNF280B
ZNF264
ZNF219
ZNF207
ZNF205
ZNF185
ZNF165
ZNF16
ZMYND10
ZMYM3
ZHX2
ZFYVE9
ZFPM2
ZFP64
ZFP36
ZFHX4
ZFHX3
ZDHHC13
ZCCHC6
ZCCHC24
ZC3HAV1
ZC2HC1C
ZBTB43
ZBTB39
ZBTB33
ZBTB25
ZBTB20
ZBTB10
ZBED1
ZBBX
YWHAH
YWHAE
YRDC
YLPM1
XYLT2
XPNPEP2
XPNPEP1
XBP1
WWC3
WNT5A
WNT4
WNT2B
WNT2
WNT10B
WLS
WISP2
WISP1
WIPI1
WIF1
WFDC2
WFDC1
WDR77
WDR73
WDR55
WDR45B
WBP1L
WARS2
VWF
VTCN1
VSTM4
VSNL1
VPREB1
VNN1
VLDLR
VIPR2
VIM
VGLL4
VGLL3
VDAC1
VCX2
VCAN
VCAM1
VAV3
VAPB
VAMP2
VAMP1
USP13
UROD
URB2
URB1
UQCR10
UPK1B
UNC13B
UGT8
UGT2B28
UGGT1
UGCG
UCHL1
UBFD1
UBE2H
UBAP1
TXNRD1
TXNL4A
TXN
TXK
TWISTNB
TULP1
TUFT1
TUBBP5
TUBB6
TUBB2A
TUBA4B
TTPAL
TTC9
TTC38
TTC26
TTC17
TTC12
TTBK2
TSPYL2
TSPYL1
TSPOAP1
TSPAN8
TSPAN7
TSPAN5
TSPAN4
TSPAN31
TSPAN2
TSPAN13
TSPAN12
TSPAN1
TSG101
TSFM
TSC22D3
TRPC1
TRMT44
TRMO
TRIM66
TRIM14
TRIL
TRIB1
TRHDE
TRAT1
TRAF4
TRAF3IP2
TRAC
TRABD
TPST2
TPST1
TPSD1
TPSB2
TPSAB1
TPM2
TPM1
TPGS2
TPD52L1
TPD52
TPBG
TOX3
TOR3A
TOM1L1
TOB1
TNS3
TNS1
TNMD
TNIK
TNFSF4
TNFSF10
TNFRSF21
TNFAIP3
TNFAIP2
TMPRSS4
TMPRSS3
TMOD1
TMEM9B
TMEM8B
TMEM63A
TMEM62
TMEM47
TMEM30B
TMEM260
TMEM255A
TMEM248
TMEM246
TMEM19
TMEM185B
TMEM176B
TMEM176A
TMEM165
TMEM159
TMEM147-AS1
TMEM144
TMEM134
TMEM131L
TMEM121
TMEM120B
TMEM109
TMEM100
TMCO3
TMC5
TMBIM6
TM9SF1
TM4SF1
TLN1
TLE1
TLDC1
TJP3
TIMP4
TIMELESS
THY1
THRAP3
THBS4
THBS3
THBS2
THBS1
TGM2
TGIF1
TGFBR3
TGFBR2
TGFB3
TGFB1I1
TGFA
TFPI2
TFPI
TFAP2C
TET3
TESMIN
TENM4
TEKT2
TEK
TDP1
TCTN3
TCTN1
TCN1
TCIM
TCF7L1
TCF7
TCF21
TCF20
TCEAL2
TBX3
TBX19
TBL1X
TBKBP1
TBC1D8
TAGLN
TAF7L
TADA2A
TACSTD2
TACR2
TACC1
SYTL2
SYNPO
SYNM
SYNGR1
SYNDIG1
SYNC
SYN1
SYK
SVIL
SVEP1
SV2B
SUSD5
SUSD4
SULT1C2
SULF1
SUGCT
STYK1
STXBP6
STXBP1
STX3
STT3A
STRA6
STOM
STN1
STMN1
STK4
STK24
STIP1
STIM1
STEAP4
STEAP1
STC1
STARD8
STARD5
STAR
STAP1
STAB2
ST8SIA3
ST6GALNAC5
ST6GALNAC2
ST3GAL4
ST14
SSRP1
SSPN
SRRT
SRPX
SRPRB
SRI
SRGAP3
SRD5A3
SPTLC2
SPTBN1
SPTAN1
SPRY1
SPRR2C
SPP1
SPOCK1
SPINT2
SPINT1
SPINK2
SPINK1
SPCS3
SPCS1
SPATS2L
SPATA2
SPARCL1
SPAG6
SPA17
SP110
SOX9
SOX4
SOX18
SOX17
SOX10
SOSTDC1
SORL1
SORBS2
SOD1
SOCS2
SNX29P2
SNX19
SNX1
SNUPN
SNTB2
SNRPG
SNRNP70
SNPH
SNORA21
SNIP1
SNED1
SNCG
SNCA
SMYD3
SMYD2
SMTN
SMPX
SMPDL3B
SMIM14
SMARCC1
SMAD6
SLPI
SLITRK3
SLIT3
SLIT2
SLCO3A1
SLCO2A1
SLC8A1
SLC7A9
SLC7A11
SLC6A9
SLC6A8
SLC6A6
SLC6A12
SLC6A11
SLC5A1
SLC4A3
SLC46A3
SLC44A4
SLC3A1
SLC39A6
SLC37A1
SLC35G2
SLC35F2
SLC35D2
SLC35B1
SLC35A2
SLC34A2
SLC31A1
SLC2A9
SLC2A8
SLC2A3
SLC2A11
SLC2A1
SLC29A1
SLC27A5
SLC27A2
SLC26A2
SLC25A5
SLC25A4
SLC25A3
SLC25A28
SLC25A23
SLC25A15
SLC25A13
SLC23A2
SLC22A7
SLC22A5
SLC22A4
SLC22A3
SLC22A17
SLC20A1
SLC1A2
SLC1A1
SLC18A2
SLC17A5
SLC16A6
SLC16A4
SLC16A2
SLC15A1
SLC11A2
SKI
SKAP1
SINHCAF
SIKE1
SIGMAR1
SIDT2
SHROOM2
SHISAL1
SHISA6
SHC2
SHANK2
SH3PXD2A
SH3GL2
SH3BP5
SH3BP4
SH2D4A
SH2D3A
SH2D2A
SH2B1
SGPL1
SGK1
SGCG
SGCE
SGCD
SGCA
SFTPC
SFT2D2
SFRP4
SFRP1
SFN
SEZ6L2
SETDB1
SESN1
SERPINI1
SERPINE2
SERPINE1
SERPINB3
SERPINB10
SERPINA6
SERPINA1
SERINC5
SERGEF
SEPT9
SEPT4
SEPHS2
SEMA6D
SEMA6C
SEMA5A
SEMA4D
SEMA3G
SEMA3C
SEM1
SELP
SELENOW
SELENBP1
SELE
SEL1L3
SECISBP2L
SEC61G
SEC61B
SEC61A2
SEC61A1
SEC23B
SEC16A
SDHB
SDF2L1
SDC4
SDC1
SCYL2
SCRN1
SCRG1
SCPEP1
SCNN1B
SCNN1A
SCN7A
SCN3B
SCN3A
SCN2B
SCGB2A2
SCGB2A1
SCGB1D2
SCG2
SCCPDH
SCARB1
SCARA3
SBSPON
SAT1
SAP30L
SAMM50
SALL1
SAGE1
SAFB2
SAE1
S1PR1
S100P
S100B
S100A14
S100A1
RYR3
RYR2
RXRA
RUVBL1
RUSC2
RUNX1T1
RUNDC3B
RUBCNL
RUBCN
RSU1
RSAD2
RPS6KA5
RPS29
RPS21
RPS11
RPP38
RPP25
RPN2
RPN1
RPLP1
RPL36
RPL35
RPL27A
RPL27
RPL15
RPIA
RPARP-AS1
RORB
ROR2
ROR1
ROBO3
RNF8
RNF43
RNF4
RNF24
RNF141
RNF125
RNF114
RNASE4
RNASE1
RIPK4
RIPK2
RIN3
RIN2
RIMBP2
RHOB
RGS5
RGS20
RGS2
RGS13
RGS10
RGS1
RGR
RGN
RFX2
RFTN1
RFPL3S
RETREG1
RERGL
RER1
RELN
REEP1
RCN3
RCC1
RCAN2
RC3H2
RBX1
RBPMS
RBMS3
RBM47
RBM34
RBFADN
RBBP8
RASSF7
RASSF2
RASL11B
RASIP1
RASGRP1
RASAL1
RARRES2
RAPGEFL1
RAP2A
RAP1GAP
RANBP2
RANBP17
RAN
RAMP2
RAMP1
RALGDS
RALA
RAE1
RAD9A
RAB9BP1
RAB9A
RAB6B
RAB40B
RAB32
RAB29
RAB25
RAB21
RAB17
RAB11FIP1
RAB11A
QPCT
PYY
PXDC1
PTX3
PTTG1IP
PTS
PTPRZ1
PTPRR
PTPRN2
PTPRB
PTPN3
PTP4A1
PTN
PTK7
PTH1R
PTGS1
PTGIS
PTGFR
PTGER3
PTGDR
PTCH2
PTCH1
PSME4
PSMD11
PSMB1
PSMA7
PSEN1
PSAT1
PRX
PRUNE2
PRTN3
PRSS8
PRSS22
PRSS16
PRRG4
PRR5L
PRR3
PRPSAP1
PRPF4
PROSER1
PROS1
PROM1
PRLR
PRL
PRKX
PRKG1
PRKCZ
PRKCQ
PRKCH
PRKAR2B
PRKAR1B
PRKACA
PRKAB1
PRINS
PRF1
PREP
PRELP
PRDX6
PRDX1
PRDM4
PRDM12
PRDM1
PRCP
PRAME
PPP4R3A
PPP2R5A
PPP2R2B
PPP2R1B
PPP1R9A
PPP1R3C
PPP1R16B
PPP1R12B
PPM1H
PPM1B
PPIA
PPFIBP2
PPFIBP1
PPEF1
PPBP
PPARG
POU6F1
POU5F1P4
POU5F1P3
POU5F1B
POSTN
POPDC3
POPDC2
PON3
POLR2H
POLR1E
PODXL
PNP
PNOC
PMS2P3
PMS2P2
PMP22
PMP2
PMM2
PMEPA1
PLXNC1
PLXNB3
PLXNB1
PLXDC2
PLXDC1
PLVAP
PLTP
PLSCR4
PLS1
PLPP2
PLPP1
PLP2
PLP1
PLN
PLLP
PLIN2
PLEKHB2
PLEKHB1
PLEKHA8P1
PLEKHA4
PLEKHA1
PLEC
PLD1
PLCB4
PLBD1
PLAGL2
PLA2G7
PLA2G5
PLA2G2A
PLA2G1B
PKP3
PKNOX2
PKIG
PKIA
PJA1
PITPNA
PINLYP
PIK3C2G
PIK3C2B
PIGR
PIGC
PID1
PIAS3
PHYHIP
PHLPP1
PHKA2
PHKA1
PHGDH
PHF1
PHC2
PHACTR4
PGR
PGM5
PGM1
PGGHG
PGBD5
PFN2
PFKM
PFDN5
PFDN2
PERP
PER3
PER2
PEMT
PEG10
PECAM1
PEA15
PDZRN4
PDZK1IP1
PDZK1
PDLIM7
PDLIM3
PDLIM2
PDLIM1
PDK4
PDK1
PDIA6
PDIA4
PDIA3
PDHA1
PDGFRL
PDGFD
PDGFA
PDE6D
PDE4DIP
PDE4B
PDE2A
PDE1A
PDCD6IP
PDCD6
PCTP
PCSK1N
PCP4
PCOLCE2
PCOLCE
PCDH9
PCDH7
PCDH17
PCDH12
PCBP3
PBXIP1
PBX3
PBX2
PBX1
PAX8
PAX2
PASK
PARVA
PARP1
PARM1
PAPSS2
PAPSS1
PAPPA
PAN2
PAMR1
PALM
PAK6
PAFAH2
PAFAH1B2
PAEP
PAAF1
P2RY14
OVOL2
OSTF1
OSR2
OSER1
OSBPL3
OSBPL2
OSBPL10
ORMDL2
ORM1
OR7E47P
OR7E14P
OR1A1
OPTN
OMD
OLFML3
OLFML2A
OLFML1
OGN
ODC1
OCLN
NYNRIN
NXF1
NUS1P3
NUP85
NUP62CL
NUP210
NUDT6
NUAK1
NTRK2
NTF3
NTAN1
NT5E
NRTN
NRP2
NRN1
NRIP3
NRGN
NRG2
NR4A3
NR4A1
NR3C1
NR2C2
NR1H4
NR0B1
NQO2
NPY1R
NPTX2
NPPA
NPM3
NOX4
NOTCH4
NOTCH3
NOP16
NOD1
NMT1
NMRK1
NMNAT2
NME4
NME1
NLRP3
NLRP2
NLGN4X
NLGN3
NKX3-2
NKG7
NIT2
NISCH
NINJ2
NID2
NID1
NGFR
NGF
NFX1
NFS1
NFKBIA
NFIX
NFATC1
NFASC
NES
NENF
NEK7
NEFM
NEFL
NEFH
NEDD4L
NECAB3
NDUFB2
NDUFB1
NDUFA4L2
NDST1
NDRG4
NDRG3
NDRG2
NDN
NDC1
NCR3
NCOA6
NCK2
NCAM1
NBL1
NAXD
NAV3
NARF
NAPG
NAP1L4
NANS
NACC2
NACAD
NABP1
NAALADL1
NAAA
NAA40
MYOZ3
MYOT
MYOM1
MYLK3
MYLK
MYL9
MYL6B
MYL6
MYL12A
MYH3
MYH2
MYH14
MYH11
MYH10
MYD88
MYCT1
MYBPC3
MYB
MXRA5
MX1
MVB12B
MUC16
MUC13
MUC1
MTOR
MTMR12
MTF1
MTAP
MT1F
MSX2
MSX1
MST1R
MSC
MS4A2
MRPS28
MRPS2
MRPS14
MRNIP
MREG
MRC2
MRAS
MPZL2
MPZ
MPPED1
MPP1
MPDZ
MPC1
MOXD1
MOK
MOCOS
MN1
MMRN2
MMP7
MMP3
MMP28
MMP11
MMP10
MMP1
MME
MLXIPL
MLPH
MLEC
MKRN1
MIR1244-3
MIPEP
MIEF1
MICAL3
MICAL2
MICAL1
MIA2
MGST3
MGP
MGMT
MGLL
MGAT2
MFSD9
MFHAS1
MFAP5
MFAP4
MFAP3L
METTL7A
METTL17
MET
MEOX2
MEOX1
MEIS2
MEG3
MEF2C
MED20
ME3
ME1
MDK
MDFI
MCUB
MCTP2
MCCC2
MCAM
MBTPS2
MBTPS1
MBD2
MAX
MAVS
MATN2
MAST4
MAST2
MARCH3
MARC2
MARC1
MAPRE2
MAPKAP1
MAPK8IP3
MAPK6
MAPK13
MAPK10
MAP7
MAP4
MAP3K9
MAP3K5
MAP3K4
MAP3K2
MAP2K5
MAP1LC3C
MAP1B
MAP1A
MAOB
MAOA
MANSC1
MANF
MANBA
MAN1C1
MAMLD1
MALL
M6PR
LZTS1
LYVE1
LYRM9
LYPD3
LYL1
LY75
LTC4S
LTBP3
LTBP2
LTBP1
LSS
LSM12
LRRTM2
LRRN3
LRRC8E
LRRC59
LRRC31
LRRC2
LRRC17
LRP5L
LRP5
LRP3
LRP1
LRIG1
LRCH1
LPL
LOXL1
LOR
LOC728392
LOC389906
LOC103344931
LOC100288570
LOC100287387
LMOD1
LMO4
LMO3
LMNB2
LMNA
LMCD1
LMAN2
LMAN1L
LMAN1
LLGL2
LIPG
LINC00472
LINC00312
LIN37
LIMS2
LIMK2
LIME1
LIF
LHX6
LHFPL6
LHCGR
LGR5
LGALSL
LGALS3
LGALS1
LETMD1
LEF1
LDOC1
LDLRAD4
LDHA
LCN2
LCMT2
LBH
LARS2
LAPTM4B
LANCL2
LAMTOR5
LAMP5
LAMP3
LAMP2
LAMP1
LAMC3
LAMC2
LAMC1
LAMB3
LAMB2
LAG3
LAD1
LACTB2
L1CAM
KYNU
KRT7
KRT23
KRT13
KLRD1
KLRC3
KLRB1
KLK8
KLK6
KLK1
KLHL4
KLHL35
KLHL12
KLHDC8A
KLF7
KLF6
KLF5
KLF4
KLF2
KIT
KIR3DS1
KIR3DL3
KIR3DL1
KIR2DS5
KIR2DS2
KIR2DS1
KIR2DL4
KIR2DL3
KIR2DL2
KIR2DL1
KIF1B
KIF13B
KIAA1324
KIAA0895
KIAA0040
KDM5B
KDM1A
KDELR2
KCTD12
KCNN3
KCNN2
KCNMB1
KCNMA1
KCNK1
KCNJ16
KCNH2
KCNE4
KCND1
KCNAB3
KCNAB1
KAZN
KAZALD1
KANSL2
KANK2
JUP
JUN
JPT2
JPT1
JPH2
JCHAIN
JCAD
JAM3
JAM2
JADE2
IVNS1ABP
ITPR1
ITPKB
ITM2C
ITM2A
ITK
ITIH5
ITIH3
ITIH2
ITGB8
ITGB1BP2
ITGA8
ITGA7
ITGA2B
ITGA2
ITFG2
ITCH
ISYNA1
ISLR
ISG20
ISCU
IRGQ
IRF6
IRF1
IRAK3
IQSEC2
IQSEC1
IQGAP2
IQCE
INSL3
INSIG1
INPP5B
INPP5A
INPP1
INHBB
INHA
INAVA
IMPG1
IMPA2
ILK
ILF2
IL6R
IL2RB
IL21R
IL20RA
IL1RL2
IL1R1
IL19
IL17RB
IL15
IL11RA
IGSF3
IGLL3P
IGLL1
IGLJ3
IGLC1
IGKC
IGK
IGHM
IGHD
IGFBP6
IGFBP5
IGFBP3
IGFBP2
IGFBP1
IGF1
IFNAR2
IFIT3
IFIT2
IFIT1
IFI44L
IFI44
IFFO1
IER5
IDO1
ID4
ID3
ID1
ICAM5
ICAM4
ICAM2
ICA1
HUS1
HTRA1
HTR2A
HTR1A
HTATIP2
HSPG2
HSPB8
HSPB7
HSPB6
HSPB3
HSPB2
HSPA5
HSPA2
HSPA12A
HSP90AB1
HSD3B2
HSD17B6
HSD17B2
HSD17B1
HSD11B1
HS6ST1
HS3ST3A1
HS3ST1
HRH1
HRASLS2
HPSE
HPN
HPGDS
HPCAL1
HOXD11
HOXD10
HOXC8
HOXC6
HOXC5
HOXC4
HOXC10
HOXB7
HOXB6
HOXB5
HOXB2
HOXA6
HOXA5
HOXA4
HOXA3
HOXA11
HOXA10
HOPX
HOOK1
HOMER2
HOMER1
HNRNPUL2
HNRNPUL1
HNRNPF
HNF1B
HMGCR
HMGB3
HMGA1
HLX
HLF
HLCS
HLA-DPA1
HK2
HIST2H2BE
HIST1H3C
HIST1H2BK
HIST1H2BH
HIST1H2BE
HIST1H2BD
HIST1H2AC
HIST1H1C
HIP1R
HIP1
HINT1
HIGD1B
HHEX
HHAT
HGD
HFE
HEXIM1
HERPUD1
HERC5
HELZ
HEG1
HEBP2
HEBP1
HDAC9
HDAC1
HCFC1R1
HBD
HBB
HAUS7
HAPLN1
HAP1
HAND2-AS1
HAL
HABP2
H3F3A
H2BFS
H2AFY2
H2AFY
H1F0
GZMB
GZMA
GYPC
GYG1
GUSBP11
GUCY1A1
GTF2I
GSTM5
GSTM3
GSTM2
GSTM1
GSTA4
GSR
GSPT1
GSN
GSE1
GSDME
GRPEL1
GRK5
GRIP2
GRIK2
GRHL2
GREM1
GRB7
GRB10
GRAMD2B
GRAMD1C
GRAMD1B
GPX7
GPT
GPR37
GPR22
GPR20
GPR183
GPR161
GPR135
GPR107
GPR1
GPM6A
GPER1
GPD2
GPD1L
GPC3
GP5
GP2
GORASP2
GON4L
GOLT1B
GOLGA3
GNS
GNLY
GNG4
GNG11
GNAL
GNA14
GNA12
GMNN
GM2A
GLYR1
GLUL
GLTP
GLT8D2
GLS
GLRX5
GLI3
GLI2
GLB1L
GJB1
GJA4
GINS3
GIMAP4
GHR
GH2
GGTLC1
GGT5
GFRA1
GFPT1
GEM
GDPD3
GDF11
GDE1
GCNT3
GCNT2
GCNT1
GATM
GATA6
GATA4
GATA3
GATA2
GAST
GAS7
GAS6
GAS1
GART
GAREM1
GAMT
GALNT7
GALNT6
GALNT3
GALNT2
GALK2
GALE
GAL
GADD45G
GADD45B
GADD45A
GABRP
GABRA2
GABPB1-IT1
GABARAPL2
GABARAPL1
GAB2
GAB1
FZD7
FZD4
FZD3
FZD10
FYN
FYCO1
FXYD6
FXYD3
FXYD2
FXYD1
FUT9
FUT2
FUBP1
FTSJ1
FTO
FST
FRZB
FRY
FRK
FOXO4
FOXO3
FOXO1
FOXL2
FOXJ2
FOXJ1
FOXD1
FOXC1
FOXA2
FOSB
FOS
FOLR2
FNBP1
FN1
FMOD
FMO3
FMO2
FMO1
FLT1
FLRT3
FLRT1
FLNC
FLNA
FLJ42627
FKBP9
FKBP11
FJX1
FILIP1L
FICD
FHL5
FHL2
FHL1
FGL2
FGL1
FGFR2
FGFR1
FGF7
FGF18
FGF17
FGB
FEZ1
FER
FDXR
FCHSD2
FCER1A
FBXO4
FBXO17
FBXL7
FAU
FAT1
FASTKD5
FASLG
FARP1
FANCC
FAM83E
FAM50B
FAM46A
FAM3C
FAM32A
FAM222B
FAM193B
FAM193A
FAM189A1
FAM186A
FAM168A
FAM163A
FAM162A
FAM155A
FAM153A
FAM149A
FAM131B
FAM129A
FAM124B
FAM117A
FAM110D
FAM110B
FAM107A
FAH
FABP6
FABP4
FABP3
FAAH
FA2H
F8
F3
F2RL1
F2R
F13A1
F11R
EYA2
EXT2
EXT1
EXPH5
EXOC6B
EWSR1
EVPL
ETS2
ETNK1
ESRP1
ESR1
ESM1
ERVMER34-1
ERV3-2
ERO1A
ERLIN1
ERG
ERCC2
ERBB3
ERBB2
EPYC
EPS8L2
EPS8L1
EPHX2
EPHA4
EPHA3
EPHA1
EPCAM
EPB41L1
EPAS1
ENTPD7
ENTPD5
ENTPD1
ENPEP
ENDOU
ENC1
EN2
EMX2
EMP2
EML1
EMILIN2
EMILIN1
EMID1
EMCN
ELN
ELMO3
ELMO1
ELK4
ELK1
ELF3
EIF5A
EIF5
EIF4ENIF1
EIF4E2
EIF4A3
EIF3F
EIF2D
EIF2AK1
EI24
EHMT2
EHMT1
EHF
EHD3
EHD2
EHBP1L1
EGR3
EGR2
EGR1
EGLN3
EGLN1
EGFL7
EFNA1
EFEMP2
EFEMP1
EEF1E1
EEF1D
EEA1
EDNRB
EDN3
ECSIT
ECM2
ECM1
ECHDC2
EBF2
DYNLT1
DVL2
DUSP7
DUSP5
DUSP4
DUSP3
DUSP26
DUSP22
DUSP1
DUS1L
DSP
DSG2
DSE
DSC2
DRC3
DPYSL4
DPYSL3
DPYSL2
DPT
DPP4
DOPEY2
DOK5
DNMT1
DNM1
DNASE1L3
DNALI1
DNAL4
DNAJC6
DNAJC22
DNAJC16
DNAJC15
DNAJB5
DNAJB4
DNAI2
DNAI1
DNAH7
DNAAF5
DNAAF1
DMPK
DMD
DLX6
DLX5
DLK1
DLGAP1
DKK3
DKK1
DIRAS3
DIO2
DHX32
DHRS2
DHCR7
DEXI
DET1
DES
DERL2
DERA
DEPTOR
DENND2D
DENND2A
DEGS1
DEFB1
DDX52
DDX11
DDR2
DDO
DDIT4
DDB2
DCTN5
DCN
DCLK1
DCHS1
DCAF11
DARS2
DAPK2
DACT1
DACH1
CYTL1
CYREN
CYR61
CYP4F12
CYP4F11
CYP4B1
CYP3A7-CYP3A51P
CYP3A5
CYP39A1
CYP2C9
CYP2C8
CYP2C18
CYP24A1
CYP17A1
CYBRD1
CYB5R3
CYB5B
CYB561
CXCR4
CXCL5
CXCL2
CXCL14
CXCL13
CXCL12
CXADR
CWH43
CWC25
CTSW
CTSV
CTSG
CTSF
CTPS2
CTNNBL1
CTNNA1
CTIF
CTF1
CSTF2T
CSTF2
CSTF1
CSTA
CST3
CST1
CSRP1
CSRNP3
CSPG4
CSNK2A2
CSNK2A1
CSNK1G1
CSGALNACT1
CSF2
CSF1
CSDC2
CRYM
CRYGD
CRYBG1
CRTC3
CRTAP
CRISP3
CRISP2
CRIP1
CRELD2
CRB1
CRABP2
CPSF6
CPQ
CPE
CPA3
CP
COX7B
COX7A2
COX7A1
COX5A
CORO2A
COPZ2
COPA
COMP
COLQ
COLGALT2
COLEC12
COLEC11
COL9A3
COL8A2
COL8A1
COL7A1
COL6A3
COL6A2
COL6A1
COL4A6
COL4A4
COL4A3
COL3A1
COL1A2
COL1A1
COL16A1
COL14A1
COL11A1
COL10A1
COCH
COBLL1
COBL
CNTN6
CNPY2
CNOT9
CNN1
CNKSR1
CNIH4
CNDP2
CMTM6
CMA1
CLTCL1
CLSTN3
CLSTN2
CLPS
CLP1
CLK2
CLIP4
CLEC4M
CLEC1A
CLEC11A
CLDN8
CLDN7
CLDN5
CLDN4
CLDN3
CLDN10
CLCN6
CLCF1
CLCA3P
CLCA1
CLBA1
CKAP4
CITED2
CILP
CHTOP
CHRNA10
CHRM3
CHRDL1
CHP1
CHN2
CHMP1B
CHML
CHL1
CHKA
CHIC2
CHIA
CHFR
CHD4
CH25H
CGREF1
CGGBP1
CFHR2
CFH
CFAP45
CES3
CERK
CEP112
CENPM
CENPJ
CEMIP2
CEMIP
CELSR3
CELSR2
CELSR1
CELF2
CEBPB
CEACAM1
CDT1
CDS1
CDR2L
CDKN1C
CDK5RAP2
CDK20
CDHR1
CDH6
CDH5
CDH3
CDH19
CDH15
CDH12
CDH1
CDCP1
CDCA4
CDC42SE1
CD99
CD96
CD93
CD9
CD7
CD69
CD58
CD55
CD34
CD320
CD248
CD247
CD24
CD209
CCSER2
CCNO
CCL2
CCL19
CCL16
CCDC88C
CCDC69
CCDC68
CCDC57
CCDC28B
CCDC102B
CBX7
CBR3
CBLB
CAVIN3
CAVIN2
CAVIN1
CAV2
CAV1
CATSPERB
CASQ2
CASP8
CAPRIN1
CAPN9
CAND2
CAMKMT
CAMK2G
CALCOCO1
CADM3-AS1
CADM1
CACNB2
CACNA2D3
CACNA2D2
CACNA1D
CACNA1C
CA8
CA3
CA12
C9orf3
C9orf116
C8B
C7
C6
C5orf30
C4orf19
C4BPB
C4BPA
C3orf52
C3orf18
C3
C2CD2
C21orf62
C1S
C1QBP
C1orf56
C1orf21
C1orf123
C1orf115
C18orf25
C16orf45
C14orf132
C12orf49
C11orf95
BTRC
BTN3A3
BTG1
BTBD7
BTBD3
BST2
BST1
BSPRY
BRINP1
BRD1
BPNT1
BNIP3
BNC2
BMX
BMP6
BMP2
BLVRB
BLVRA
BLNK
BIK
BICD1
BICC1
BHMT
BHLHE40
BGN
BFAR
BEST2
BEND5
BDNF
BDKRB2
BDH1
BCR
BCO1
BCL2L2
BCL2L14
BCL2L13
BCHE
BCAT1
BCAM
BAZ1A
BASP1
BARX1
BAMBI
BAIAP2L2
BAHCC1
BAG3
BAG1
BACE2
B4GAT1
B4GALT4
B3GNT3
B3GALT2
AVIL
ATXN7L3B
ATRAID
ATP8B4
ATP8A2
ATP7B
ATP6V1B1
ATP6V1A
ATP6V0E1
ATP6V0A2
ATP5S
ATP5ME
ATP5MC3
ATP2C2
ATP2A3
ATP2A2
ATP1A2
ATP11A
ATF4
ATAT1
ASTN1
ASRGL1
ASPN
ASL
ASCL1
ASAP1-IT1
ARSE
ARPC5L
ARPC3
ARNT2
ARNT
ARL4C
ARID3A
ARID1A
ARHGEF9
ARHGEF6
ARHGEF5
ARHGEF4
ARHGEF15
ARHGEF10L
ARHGEF10
ARHGAP6
ARHGAP33
ARHGAP25
ARHGAP24
ARHGAP22
ARHGAP1
ARG2
AREL1
AQP3
AQP1
APP
APOO
APOLD1
APOL3
APOL1
APOA1
APLNR
APEX1
AP4S1
AP1S2
AP1S1
AP1M2
AP1G1
AOX1
AOC3
AOC1
ANXA6
ANXA4
ANOS1
ANO1
ANKRD55
ANKLE2
ANKEF1
ANK2
ANGPTL7
ANGPTL2
ANGPT1
AMPH
AMPD3
AMOTL2
AMHR2
ALG9
ALDH2
ALDH1B1
ALDH1A2
ALDH18A1
ALAD
AKR7A2
AKR1C3
AKR1C2
AKR1C1
AKAP12
AK5
AK1
AIMP2
AIMP1
AIFM1
AHNAK
AHCYL1
AGTR1
AGT
AGR2
AGPAT5
AGAP1
AFG3L2
AFF4
AFAP1
AEBP1
ADRB2
ADRA2C
ADM
ADIRF
ADIPOR1
ADH1C
ADH1B
ADGRL4
ADGRG6
ADGRG2
ADGRG1
ADGRF5
ADGRB2
ADGRA2
ADCY9
ADCY1
ADAT1
ADAR
ADAMTSL3
ADAMTS9
ADAMTS3
ADAM7
ADAM28
ADAM23
ADAM15
ACTR3B
ACTN4
ACTN1
ACTG2
ACTA2
ACTA1
ACSM3
ACSL5
ACSF2
ACPP
ACOX2
ACOT9
ACOT11
ACKR4
ACKR3
ACKR1
ACIN1
ACADSB
ACAD8
ACACB
ABTB2
ABI3BP
ABHD6
ABHD5
ABHD11
ABCG1
ABCC9
ABCC8
ABCC5
ABCC3
ABCB6
ABCB1
ABCA8
ABCA6
ABCA12
ABAT
AAMDC
AAK1
AAGAB
A2M
