# Supplementary material for: Identification and analysis of oxidative stress-related genes in endometriosis
Source: Front Immunol. 2025 Mar 7;16:1515490. doi: 10.3389/fimmu.2025.1515490 (PMC11925871; doi:10.3389/fimmu.2025.1515490)
Supplement: Supplementary file 1 [file DataSheet1.zip › raw data/10_WGCNA_analysis/WGCNA.brown.txt]

ZYX
ZWINT
ZWILCH
ZW10
ZSCAN32
ZNF702P
ZNF7
ZNF688
ZNF675
ZNF669
ZNF652
ZNF589
ZNF587
ZNF580
ZNF562
ZNF557
ZNF551
ZNF544
ZNF536
ZNF443
ZNF419
ZNF362
ZNF358
ZNF34
ZNF318
ZNF281
ZNF239
ZNF234
ZNF226
ZNF222
ZNF217
ZNF202
ZNF195
ZNF174
ZNF141
ZNF135
ZNF133
ZNF10
ZMYND8
ZMYM6
ZMYM5
ZFYVE21
ZFP69B
ZFAND6
ZER1
ZDHHC6
ZCCHC4
ZC4H2
ZC3H7B
ZC3H4
ZC3H15
ZBTB24
ZBTB18
ZBTB16
YY1AP1
YWHAZ
YWHAB
YTHDF1
YJU2
YIPF5
YBX3
XYLT1
XRCC5
XRCC4
XRCC1
XPO7
XPO4
XDH
XAB2
WSB2
WRAP73
WIZ
WEE1
WDR82
WDR78
WDR76
WDR37
WDR3
WDR26
WDR12
WBP2
WASHC2C
VWA8
VWA5A
VWA1
VTI1B
VPS8
VPS51
VPS35L
VPS35
VEGFB
VAX2
VANGL1
VAMP5
UXS1
UTP6
UTP18
UTP11
USP9X
USP7
USP3
USP20
USP19
USP14
USF2
UROS
URI1
UPB1
UNKL
UNG
UMPS
ULBP2
UIMC1
UGGT2
UGDH
UFC1
UCHL3
UBXN1
UBTD1
UBR5
UBOX5
UBE4B
UBE3C
UBE2S
UBE2Q1
UBE2N
UBE2K
UBE2J1
UBE2G1
UBE2D3
UBE2C
UBA6
UBA52
TYRO3
TYR
TYMS
TXNDC9
TULP4
TUBGCP5
TUBGCP4
TUBGCP2
TUBG2
TUBAL3
TUBA1A
TTLL5
TTK
TTF2
TTC30A
TTC27
TTC19
TTC13
TSPAN9
TSGA10
TSEN2
TRPM6
TRPC2
TROAP
TRO
TRMT61B
TRMT61A
TRMT12
TRMT112
TRIP4
TRIP13
TRIP12
TRIP11
TRIP10
TRIO
TRIM45
TRIM3
TRIM21
TRIM2
TRIAP1
TRAV12-2
TRAPPC12
TRAPPC10
TRAM1
TRAK1
TRAF6
TRAF3
TPX2
TPO
TPMT
TPM4
TPM3
TP73-AS1
TP53TG1
TP53BP1
TOR1AIP2
TOP2A
TOP1
TNS2
TNPO3
TNNT3
TNNC1
TNFRSF1A
TMPRSS15
TMPRSS11E
TMOD3
TMF1
TMEM70
TMEM50A
TMEM43
TMEM41B
TMEM39A
TMEM33
TMEM268
TMEM254
TMEM251
TMEM230
TMEM204
TMEM187
TMEM14A
TMEM140
TMEM131
TMED2
TMCO1
TMCC2
TMCC1
TM9SF3
TM9SF2
TLR3
TLE3
TLE2
TKT
TK1
TJAP1
TINAGL1
TIMP2
TIMM17A
TIGAR
TIE1
TIAL1
THSD4
THRA
THOC5
THOC2
THG1L
THBD
THAP7
THAP3
TFRC
TFG
TFE3
TFDP1
TFCP2L1
TFCP2
TFAM
TEX13B
TEX10
TESK2
TEAD3
TDRD7
TDRD12
TDG
TCOF1
TCF12
TCEA2
TBXAS1
TBXA2R
TBP
TBCCD1
TBC1D30
TBC1D2B
TBC1D17
TAX1BP1
TARDBP
TARBP1
TAPBPL
TAP2
TAL1
TAGLN3
TAF1D
TACC3
SYNCRIP
SYN3
SYN2
SYDE1
SV2A
SUPT5H
SUPT20H
SUN2
SUGP2
SUCLG1
STX18
STX17
STUB1
STRAP
STK39
STK17B
STAT6
STAT5B
STAT5A
STARD7
STAMBP
STAC
ST5
ST3GAL6
ST3GAL5
ST3GAL1
SSUH2
SSR3
SSH3
SSH1
SS18L2
SRSF7
SRSF6
SRSF10
SRSF1
SRR
SRPK1
SRP54
SRP19
SRC
SQSTM1
SQLE
SPTSSA
SPTLC3
SPTBN5
SPTBN4
SPSB3
SPSB1
SPN
SPINT3
SPG11
SPDYE2
SPDEF
SPCS2
SPC25
SPATS2
SPATA5L1
SPAG5
SPAG1
SPACA9
SP2
SOX15
SOX13
SORT1
SORD
SORBS3
SOD3
SOCS3
SOAT1
SNX27
SNX24
SNX17
SNX13
SNTA1
SNRPF
SNRPD3
SNRPD2
SNRPD1
SNRPA
SNN
SND1-IT1
SNAPC3
SNAPC1
SNAI1
SMUG1
SMS
SMG8
SMC2
SMARCD3
SMARCC2
SMAD9
SMAD7
SMAD3
SMAD2
SMAD1
SLIRP
SLC8B1
SLC8A2
SLC7A6
SLC7A4
SLC7A1
SLC6A16
SLC5A3
SLC48A1
SLC47A1
SLC43A3
SLC39A9
SLC39A8
SLC39A14
SLC35E3
SLC35A3
SLC33A1
SLC31A2
SLC30A5
SLC30A1
SLC2A10
SLC28A2
SLC28A1
SLC27A6
SLC25A46
SLC24A1
SLC17A2
SLC16A1
SLC15A2
SLC12A4
SLC12A2
SLC10A3
SKA1
SIX3
SIRT2
SIGIRR
SIDT1
SHTN1
SHQ1
SHPK
SHCBP1
SH3YL1
SH3GL1
SGPP1
SGF29
SFPQ
SFMBT1
SF3A3
SF3A2
SF3A1
SETD6
SETD5
SET
SERPING1
SERPINF1
SERPIND1
SERPINB9
SERPINA7
SERPINA5
SERPINA3
SERINC2
SEPHS1
SENP7
SELENOT
SEH1L
SEC24D
SEC23IP
SEC22B
SDR39U1
SDK2
SDAD1
SCRN3
SCG5
SCARF1
SCARB2
SART1
SAR1B
SAP18
SAMD14
SALL2
S100A6
RXYLT1
RUNX2
RTL8C
RTF2
RTCA
RRM2
RREB1
RRAS
RRAD
RPS9
RPS5
RPS15
RPS10
RPP40
RPP30
RPP14
RPL39L
RPL26L1
RPL10L
RPGRIP1L
RPF1
RPA3
RPA1
RNFT1
RNF7
RNF34
RNF19B
RNF170
RNF14
RNF121
RNASEH2A
RNASE3
RMND5A
RMI1
RMDN1
RMC1
RLN2
RLN1
RITA1
RIT1
RIPPLY3
RIPOR2
RIPK1
RINT1
RIC3
RIBC2
RHOD
RGS7
RGS16
RGS11
RFX5
RFWD3
RFNG
RFC5
RFC3
RFC2
REX1BD
RERE
REM1
RCOR1
RCN1
RCL1
RCBTB1
RC3H1
RBP4
RBM8A
RBM38
RBM28
RBM12
RBBP5
RBBP4
RASL12
RASGRF1
RASAL2
RARS
RARG
RARA
RAPGEF6
RAPGEF3
RANBP1
RALGPS1
RALBP1
RAI2
RAD54L
RAD54B
RAD51AP1
RAD51
RAD23B
RAD1
RACGAP1
RABEP1
RAB5C
RAB35
RAB2A
RAB27A
RAB1A
RAB14
RAB11FIP5
R3HCC1
QTRT2
QSOX1
QRSL1
PYGL
PUS7L
PUS7
PUM3
PUDP
PTTG3P
PTTG1
PTRH2
PTPRN
PTPRG
PTPN4
PTPN21
PTMS
PTK2B
PTH2R
PTGIR
PTGES
PTER
PSRC1
PSPH
PSMG1
PSMD7
PSMD6
PSMD4
PSMD14
PSMD1
PSMA5
PSMA3
PSCA
PRSS3P2
PRSS23
PRSS12
PRRX2
PRR5
PRR34
PRR15L
PRPF8
PRPF6
PRPF40A
PRPF38B
PROX1
PROP1
PRMT3
PRMT2
PRKRA
PRKG2
PRKDC
PRKAG2
PREX2
PRELID3B
PRDX3
PRC1
PQLC1
PQBP1
PPP4R2
PPP4R1
PPP3CC
PPP2CA
PPP1R8
PPP1R17
PPP1R15A
PPM1F
PPM1A
PPIH
PPID
PPCS
PPA2
PPA1
POU3F4
POU2AF1
POTEKP
PORCN
POP5
POP4
POP1
PON2
POLR3B
POLR2I
POLR2D
POLR2B
POLQ
POLL
POLE3
POLE2
POLB
POGK
PODNL1
PMAIP1
PLPPR4
PLPP3
PLK4
PLK1
PLGRKT
PLEKHO1
PLEKHM2
PLEKHF2
PLD2
PLCH1
PLCB3
PLCB1
PLAA
PLA2G4A
PLA2G16
PKP2
PKMYT1
PIR
PIPOX
PIP5K1B
PIP
PIN1
PIMREG
PIM1
PIKFYVE
PIK3R4
PIK3R3
PIK3IP1
PIGP
PIGN
PIGL
PIGG
PIGF
PIGB
PIGA
PIEZO1
PIAS2
PI4KB
PHTF1
PHLDA3
PHF8
PHF20L1
PHF2
PHF10
PGRMC1
PGGT1B
PEX7
PEX3
PEX19
PEX13
PEPD
PELP1
PEBP1
PDZD8
PDZD2
PDSS2
PDSS1
PDPK1
PDP1
PDK2
PDIA2
PDHB
PDGFB
PDE8A
PDE3B
PDCD5
PDCD2
PCSK2
PCNT
PCLO
PCLAF
PCDHGB5
PCDHB1
PCCA
PBLD
PBK
PAXIP1
PARPBP
PARP4
PARP2
PAPOLA
PANX1
PAK1IP1
PAICS
PAGR1
PAF1
PACSIN3
PABPN1
P4HA1
P3H3
P2RX1
OXSR1
OXSM
OTULINL
OSBP
ORC6
ORC5
ORC2
ORC1
OR7E156P
OPRK1
OPN3
ONECUT2
OIP5
OGG1
OGFRL1
OGFOD1
OFD1
ODAM
OBSL1
NXT2
NXPH3
NUSAP1
NUPR1
NUP88
NUP37
NUP205
NUP153
NUFIP1
NUDT9
NUDT3
NUDT21
NUDT15
NUCB1
NTN3
NT5C2
NSUN3
NSF
NSD2
NRXN2
NRXN1
NRIP2
NRIP1
NREP
NRDC
NRCAM
NRBF2
NRAS
NR1H2
NR1D2
NPY
NPTX1
NPRL3
NPR3
NPR1
NPPB
NPIPA1
NPAS3
NOV
NOS3
NONO
NOLC1
NOL9
NOL7
NOL3
NOL11
NNT
NNMT
NMU
NME5
NME3
NLRP1
NLK
NLGN1
NKAPD1
NIPAL2
NIPA2
NIP7
NINL
NGDN
NFYA
NFKB2
NFIL3
NFIC
NFE2L3
NFE2L1
NEURL1
NETO2
NELFB
NEK2
NEIL3
NEDD9
NEBL
NEB
NDUFV2
NDUFS1
NDUFB8
NDUFB6
NDUFB3
NDUFAF1
NDUFAB1
NDUFA6
NDRG1
NCS1
NCOR2
NCOR1
NCKIPSD
NCBP1
NCAPH
NCAPG2
NCAPG
NCAPD3
NCAPD2
NAT1
NARS2
NAB2
NAA50
NAA35
NAA15
N6AMT1
MYOZ1
MYOF
MYOC
MYO6
MYO5C
MYO1D
MYO10
MYLPF
MYL10
MYBL2
MXRA7
MXD3
MUM1
MUC7
MUC4
MTR
MTMR4
MTMR11
MTMR1
MTHFD2
MTCL1
MSMO1
MSH2
MRPS35
MRPS33
MRPS22
MRPS17
MRPL58
MRPL57
MRPL48
MRPL42
MRPL40
MRPL35
MRPL33
MRPL3
MRPL20
MRPL19
MRPL18
MRPL16
MRPL15
MRPL13
MPRIP
MPPED2
MPP5
MPP2
MPL
MPHOSPH9
MPHOSPH6
MPHOSPH10
MORN1
MOCS1
MOAP1
MNAT1
MMRN1
MMP26
MLXIP
MLH1
MKLN1
MKL1
MKI67
MIS18A
MIOS
MID2
MICU1
MICA
MIA3
MIA
MGST2
MGAT5
MFSD6
MFNG
MFGE8
MFAP3
MFAP1
METTL3
METTL2B
METTL22
METAP1
MEST
MERTK
MEPCE
MELK
MEGF9
MEF2D
MED15
MED14
MED12
MED1
MECOM
ME2
MDH1
MCUR1
MCOLN3
MCM9
MCM7
MCM4
MCM3AP-AS1
MCM3
MCM2
MCM10
MCCC1
MATN4
MAT2A
MARK4
MARK3
MARK1
MARCH5
MARCH2
MAPT
MAPKBP1
MAPK3
MAPK12
MAPK11
MAPK1
MAP3K3
MAP3K19
MAP2K6
MANEA
MAN2B2
MAN2A1
MALT1
MAL
MAK
MAGOHB
MAG
MAFG
MAFF
MAD2L1
MAB21L2
LYST
LYPLA1
LY6H
LUC7L
LTBP4
LSM8
LSM3
LSG1
LRRC8B
LRRC6
LRRC47
LRRC42
LRRC1
LRP8
LRP4
LRFN3
LRCH4
LRBA
LPIN2
LPCAT4
LOC647070
LOC101927770
LOC101927610
LOC100506282
LMNB1
LMBR1L
LINC01361
LINC00965
LINC00894
LILRB5
LIG1
LGR4
LGALS3BP
LEPROT
LDB3
LCK
LARP6
LARP4B
LAMB1
KYAT1
KRT37
KRT3
KRT10
KPNA2
KPNA1
KNTC1
KMT2D
KMO
KLRF1
KLK5
KLHL7
KLHL26
KLHL21
KLF9
KIFC1
KIF4A
KIF3C
KIF3B
KIF2C
KIF2A
KIF23
KIF20A
KIF18B
KIF18A
KIF15
KIF14
KIF11
KIAA1024
KIAA0232
KHK
KHDRBS3
KDM6A
KDELR3
KCTD17
KCNJ5
KCNJ3
KCNJ2
KCNC4
KCNA5
KCNA10
KCMF1
KAT8
KANK3
JUND
JUNB
JHY
JARID2
IZUMO4
IVL
ITGA5
ITGA4
ITGA3
ITGA10
ITFG1
IST1
ISOC2
IRS2
IRF8
IRF2BP1
IRAK4
IQCA1
INVS
INTS14
INTS13
INTS1
INSR
INHBC
ING4
INF2
IMPDH2
IMPAD1
IMMT
ILKAP
IL6
IL4R
IL12RB2
IHH
IGSF9B
IGSF1
IGLV1-44
IGFBP7
IGFBP4
IFT22
IFNGR1
IFITM3
IFITM2
IER3IP1
IER2
IDH1
IDE
ICMT
IARS2
IARS
HYI
HTRA2
HTR4
HSPH1
HSPE1
HSPA9
HSPA4
HSPA1L
HSP90B1
HSP90AA1
HSF1
HSD17B7
HSD17B4
HSD17B14
HSBP1
HRC
HRASLS
HPS5
HPRT1
HPD
HOXD13
HOXB3
HOXA7
HNRNPM
HNRNPK
HNRNPC
HNRNPA2B1
HNRNPA1
HMMR
HMGXB4
HMGN4
HMGN1
HMGCS2
HMGCS1
HMGB1
HMGA2
HMBOX1
HLA-F-AS1
HLA-DOB
HJURP
HIST3H3
HIST1H4A
HIRIP3
HIGD1A
HIF3A
HIF1A
HHLA3
HHIPL2
HEY2
HEY1
HES1
HERC4
HELLS
HECTD4
HEATR3
HEATR1
HDDC2
HDC
HDAC5
HCN4
HCG18
HCAR3
HBEGF
HAX1
HAT1
HARS2
HAPLN2
HADHB
HADH
HACD3
HACD2
HAAO
H6PD
H2AFX
H2AFV
H1FX
GUSB
GUF1
GUCY2D
GUCA1A
GTSE1
GTF3C4
GTF2E2
GTF2A2
GSTT2
GSTM4
GSDMB
GRSF1
GRM7
GREM2
GPX3
GPS2
GPRIN2
GPR19
GPN1
GPM6B
GPHN
GPC1
GPBP1L1
GPATCH2L
GPATCH2
GPALPP1
GP9
GOLPH3
GOLM1
GOLGB1
GOLGA1
GNPTAB
GNPAT
GNL2
GNG7
GNB1L
GNB1
GNAZ
GNA13
GNA11
GMPS
GMPR2
GMPR
GLUD2
GLRX3
GLRX
GLRB
GLP1R
GLOD4
GLMN
GLIPR1
GLA
GJC2
GJC1
GJB4
GINS4
GINS2
GINS1
GIGYF2
GGH
GGCT
GGA3
GFRA3
GEMIN2
GDI2
GDI1
GDAP2
GCSH
GCLM
GCLC
GBP2
GBE1
GARS
GAR1
GALT
GALNT12
GALNT1
GABRA3
GABPA
G3BP2
G0S2
FZD6
FZD5
FXN
FSTL3
FSHR
FRYL
FRMD8
FRMD4B
FOXM1
FOXC2
FOLH1B
FOCAD
FNDC4
FNDC3B
FN3KRP
FMO5
FLVCR2
FLT4
FLT3LG
FLCN
FKBP8
FHL3
FH
FGF5
FGF12
FGF1
FEN1
FECH
FCAR
FBXW7
FBXW4
FBXO7
FBXO5
FBXO34
FBXO28
FBXO21
FBXL15
FBXL12
FBRS
FBLN5
FAXDC2
FASTKD1
FARP2
FANCI
FANCF
FANCA
FAM49A
FAM234B
FAM216A
FAM205BP
FAM171A1
FAM169A
FAM155B
FAM120A
FAIM2
FAIM
FAHD2A
FAF2
FAAP100
EZH2
EZH1
EXOG
EXOC5
EXOC3
EXO1
EXD2
EVC
ETNPPL
ETFB
ETFA
ETF1
ESYT1
ESPL1
ERP44
ERMP1
ERGIC2
ERCC8
ERCC6L
ERCC1
ERBB4
ERAP1
EPHA2
EPB41L4B
EP400
ENY2
ENTPD6
ENTPD4
ENTPD3
ENTPD1-AS1
ENPP4
ENOSF1
ENOPH1
ENG
EML3
EMD
ELP6
ELOVL6
ELOVL5
ELOA
ELL
ELF1
ELAC2
ELAC1
EIF4G3
EIF3J
EIF3G
EIF2S1
EIF2B3
EIF2AK3
EIF1
EHD4
EHD1
EGFR
EGFL6
EFNB2
EFNB1
EFL1
EFHC2
EFCC1
EFCAB11
EEF2
EDN1
EDEM1
EDAR
ECT2
ECI2
ECHDC1
ECEL1
EAF2
E2F8
E2F5
E2F3
E2F1
DZANK1
DYNC1I1
DVL1
DUSP13
DUSP10
DUOX1
DTX2P1-UPK3BP1-PMS2P11
DTL
DSPP
DSN1
DSC1
DROSHA
DPY19L1
DPF2
DONSON
DOC2B
DNMT3B
DNM1L
DNAJC9
DNAJC7
DNAJC2
DNAJC10
DNAJC1
DNAJB9
DNAJA1
DNA2
DLX4
DLGAP5
DLG5
DLG4
DLEU1
DLAT
DKFZP586I1420
DKFZP434A062
DIMT1
DIDO1
DHRS9
DHRS7
DHRS3
DHRS12
DHPS
DHFR
DFFB
DEPP1
DEPDC1
DENND3
DEDD
DECR1
DDX46
DDX42
DDX3Y
DDX21
DDX18
DDIT3
DDAH2
DCTN3
DCTN2
DCTN1
DCLRE1A
DCAF17
DBI
DAPK1
CYP2J2
CYP26A1
CYB5R4
CYB5R1
CYB5A
CX3CL1
CUX2
CUX1
CUTA
CUL4A
CTPS1
CTNNA2
CTBP2
CSTF3
CST7
CST6
CSRP2
CRYAB
CRY2
CRTAC1
CRISP1
CREM
CREB3L2
CRAT
CRABP1
CPTP
CPT1A
CPM
CPLANE2
CPEB1
CPD
CPB1
COQ8A
COQ2
COPB2
COMMD10
COL5A2
COL4A1
COL18A1
COG2
COA1
CNTFR
CNOT8
CNOT6
CNOT1
CNNM2
CNN2
CNIH3
CMC2
CMAS
CLUL1
CLUHP3
CLU
CLTC
CLMN
CLIP3
CLIP2
CLCN5
CLCN3
CLCN1
CKS2
CKS1B
CKMT2
CKAP2
CIZ1
CIRBP
CIITA
CIB2
CIAO1
CHSY1
CHST7
CHST4
CHRNB2
CHRNA2
CHODL
CHGA
CHEK2
CHEK1
CHD7
CHD1L
CHAF1B
CFD
CFAP43
CFAP298
CES1
CERNA1
CEP76
CEP70
CEP55
CEP192
CENPU
CENPN
CENPF
CENPE
CENPA
CELF1
CEBPD
CEACAM21
CDKN3
CDKN1A
CDK7
CDK2AP1
CDK2
CDK12
CDK1
CDIPT
CDIP1
CDCA8
CDCA3
CDC73
CDC7
CDC6
CDC45
CDC42EP2
CDC42EP1
CDC27
CDC25C
CDC25A
CDC23
CDC20
CDC14B
CDC123
CD8B
CD63
CD6
CD5
CD40
CD36
CD2AP
CD22
CD19
CD151
CCZ1B
CCT6B
CCT6A
CCT2
CCR10
CCNL2
CCNJ
CCNH
CCNF
CCNE2
CCNE1
CCNB2
CCNB1
CCNA2
CCNA1
CCL23
CCDC92
CCDC85C
CCDC85B
CCDC81
CCDC6
CCDC170
CCDC15
CBS
CBLN1
CBFB
CAV3
CASR
CASP6
CASP3
CASC1
CARMIL1
CARHSP1
CARD10
CAPZA2
CAPN6
CAPN11
CAP1
CANX
CAMTA1
CAMK2A
CAMK1
CALU
CALML3
CALHM2
CACNA1H
CACNA1A
CABYR
CA11
C8orf44
C5orf22
C3orf14
C2CD3
C21orf91
C1R
C1QL1
C1orf216
C1orf112
C1GALT1C1
C1GALT1
C19orf66
C14orf93
C11orf68
BZW2
BUD31
BUB3
BUB1B
BTG3
BTG2
BTAF1
BRIP1
BRD7
BRD4
BRCC3
BRCA2
BRCA1
BPHL
BPGM
BORA
BOLA1
BNIP1
BMS1
BMPR1B
BLOC1S1
BLMH
BLM
BLCAP
BIRC7
BIRC5
BIRC3
BHMT2
BHLHE41
BET1
BECN1
BCORL1
BCL7B
BCL6
BCAS1
BCAP29
BBS1
BAZ1B
BATF
BARD1
BANP
BANK1
BAG5
BAG4
BAD
B4GALT2
B4GALT1
B3GNT2
AURKB
AURKA
AUNIP
ATXN7
ATXN10
ATRN
ATP6V1H
ATP6V1G1
ATP5PD
ATP5PB
ATP5MC2
ATP5IF1
ATP5F1E
ATP5F1C
ATP2C1
ATP2B2
ATP2A1
ATP1B3
ATP1B1
ATP10A
ATF3
ATAD5
ATAD2
ASXL2
ASS1
ASPM
ASMTL
ASIC1
ASF1B
ASCC3
ASAP3
ART4
ARSJ
ARPIN
ARNTL2
ARMC7
ARL6IP1
ARL4D
ARL2
ARIH2
ARID5A
ARHGEF7
ARHGAP32
ARHGAP26
ARHGAP11A
ARFGEF1
ARFGAP3
ARF4
ARAP3
AQR
APTX
APPL2
APOD
APOBEC3B
APBB1
APAF1
AP3B1
AP2B1
ANXA7
ANXA5
ANXA3
ANTXR1
ANP32A
ANKRD17
ANKRD11
ANK3
ANGPTL4
ANGEL1
ANG
ANAPC5
AMT
AMMECR1
AMD1
AMBRA1
ALG8
ALG6
ALG5
ALDOC
ALDH6A1
ALDH3B2
ALCAM
AKR1C4
AKR1B1
AKAP8
AKAP13
AKAP10
AK4
AIP
AHCYL2
AGPS
AGMAT
AGK
AGFG2
AGFG1
AGBL2
AGA
AFDN-DT
AES
AEN
ADSS
ADRB3
ADRA2A
ADK
ADIPOR2
ADH5
ADGRB3
ADGRA3
ADD1
ADCY7
ADARB1
ADAMTS8
ADAMTS5
ADAMTS2
ADAMTS1
ADAM12
ACTR8
ACTR3
ACTC1
ACSM5
ACSL4
ACP6
ACP1
ACOX1
ACOT13
ACLY
ACD
ACBD4
ACADL
ACACA
ABI2
ABI1
ABHD4
ABHD3
ABHD17A
ABCA5
ABCA3
