# Supplementary material for: Identification and analysis of oxidative stress-related genes in endometriosis
Source: Front Immunol. 2025 Mar 7;16:1515490. doi: 10.3389/fimmu.2025.1515490 (PMC11925871; doi:10.3389/fimmu.2025.1515490)
Supplement: Supplementary file 1 [file DataSheet1.zip › raw data/10_WGCNA_analysis/WGCNA.green.txt]

ZNF692
ZNF613
ZNF611
ZNF556
ZNF549
ZNF506
ZNF391
ZNF337
ZNF257
ZNF248
ZNF215
ZNF214
ZKSCAN8
ZCWPW1
ZBTB6
ZBTB5
YAP1
WNT7B
WDR59
WAS
VSIG4
VNN2
VIP
VEZT
VDR
VAT1
USP47
USP36
USP18
UPP1
TYW1
TYROBP
TXNDC15
TUBB2B
TTC23
TSPO2
TSHR
TRPV2
TRPC6
TRPC4
TRIT1
TRIM32
TREM1
TRBC1
TRAM2
TPT1P8
TPP1
TNP1
TNK2
TNFSF14
TNFSF13
TNFRSF8
TNFRSF1B
TNFRSF14
TNFRSF12A
TNFRSF11B
TNFRSF10B
TNFAIP8
TNFAIP6
TMLHE
TMEM97
TMEM156
TM6SF1
TLR8
TLR7
TLR2
TIMP3
TIMP1
THEMIS2
TGM1
TGFBI
TGFB1
TFEC
TF
TEX11
TEP1
TENM3
TCP11L1
TCN2
TCIRG1
TAS2R4
TAS2R14
TAPBP
TAF12
SYT17
SYNGR3
SUSD6
SUPV3L1
SUPT3H
SUMO3
SULT1A2
SULT1A1
STXBP5L
STK32B
STK10
STAB1
ST3GAL2
SRPX2
SRGN
SPI1
SPECC1L
SOCS6
SNHG17
SMPD3
SMCO4
SMAGP
SLCO2B1
SLC9A5
SLC7A7
SLC7A10
SLC6A14
SLC6A1
SLC36A1
SLC2A6
SLC25A17
SLC24A3
SLC1A3
SLC19A3
SLC17A4
SLC15A3
SLC13A3
SLC12A8
SLAMF8
SLAMF7
SLAMF1
SLA
SIRPB1
SIRPA
SIGLEC1
SIAH2
SHOX2
SHC3
SH2B3
SFXN3
SFXN1
SERPINB1
SEMG2
SEMA3D
SELPLG
SELL
SECTM1
SCN9A
SCEL
SCAF4
SASH1
SAMSN1
S100A9
S100A8
S100A4
S100A12
S100A10
RUNX1-IT1
RTP4
RTN2
RTN1
RSAD1
RRAGD
RPS6KA2
ROM1
RNGTT
RNF130
RNF128
RNASE6
RNASE2
RHOG
RHOA
RHBDF2
RGS3
RGS19
RGCC
RFPL1S
REXO5
REV3L
RETN
RENBP
REN
RBMS2
RBM5
RBM17
RASGRP3
RARRES1
RAP2B
RAC2
PYCARD
PTPRE
PTPRC
PTPN22
PTOV1-AS2
PTHLH
PTGER4
PTGDR2
PSTPIP2
PSTPIP1
PSAP
PRRG3
PRR16
PROCR
PRKCB
PRG4
PPP6R3
PPP1R1A
PPIEL
PPARA
POLE
PLXNA2
PLK3
PLIN1
PLEKHO2
PLEKHA5
PLEK
PLD3
PLCB2
PLAUR
PLAU
PLAT
PLAG1
PLAC8
PLA2G4C
PKNOX1
PKD2L2
PKD2L1
PITX1
PITRM1
PITPNC1
PIM2
PILRA
PIK3R1
PIK3CD
PIEZO2
PHLDA2
PHACTR1
PF4
PEX14
PDPN
PDLIM4
PDE4A
PDCD1LG2
PCYT1B
PCSK1
PCK1
PCID2
PCDHA10
PAX6
PATJ
PAGE1
PACS1
PACRG
P2RY13
P2RY10
P2RX7
OXA1L
OTUB2
OR51E2
OLR1
OLFML2B
OCRL
OAZ2
OAZ1
OAS2
OAS1
NUDT1
NTS
NTM
NT5DC3
NSG2
NSG1
NPL
NPHS1
NPC2
NOD2
NMBR
NINJ1
NFKB1
NFE2
NFATC3
NELL1
NECAP1
NDP
NCKAP1L
NCF4
NCF2
NAT2
MYRF
MYO1F
MYMX
MYLIP
MYH7
MYCNOS
MX2
MTX2
MTERF1
MST1
MSN
MSLN
MS4A6A
MS4A5
MS4A4A
MRPL39
MRC1
MPV17
MNDA
MMP9
MMP2
MMP19
MMP15
MMP13
MMP12
MKNK1
MITF
MILR1
MGAT4C
MGAT1
MFSD13A
MEP1B
MELTF
MEGF6
MCTP1
MCHR1
MCF2L
MC4R
MBP
MASP2
MARCO
MARCH1
MAPKAPK5-AS1
MAPK8
MAP4K5
MAP4K4
MAP3K20
MAP3K11
MAN2B1
MAML3
MAGEA11
MAFB
LYZ
LYPD1
LYN
LY96
LY9
LY86
LY6E
LST1
LSP1
LRRC32
LRRC15
LRRC14
LRP2BP
LRP2
LRMP
LRIG2
LPXN
LOC155060
LOC101929272
LMO7
LIPE
LINC01558
LINC00963
LILRB4
LILRB3
LILRB2
LILRB1
LILRA6
LILRA3
LILRA2
LGI2
LGI1
LGALS9
LGALS2
LEP
LCP2
LCP1
LAX1
LAT
LASP1
LAPTM5
LAIR1
KRT24
KLRA1P
KLK7
KLK15
KLF13
KIFC3
KIF24
KIAA0930
KDR
KCTD2
KCNV1
KCNN4
KCNAB2
ITGB5
ITGB2
ITGAX
ITGAM
IRF9
IRF7
IREB2
INPP5D
INHBA
IL7R
IL5
IL4
IL3RA
IL32
IL27RA
IL18
IL17RA
IL16
IL13RA2
IL10RB
IL10RA
IKZF5
IGSF6
IGF2R
IGF1R
IFT46
IFNGR2
IFITM1
IFI16
ICAM1
HSPA6
HSPA4L
HSD17B3
HPR
HP1BP3
HP
HOXB1
HOXA1
HMOX1
HMGB3P1
HLA-F
HLA-E
HLA-DRB6
HLA-DRA
HLA-DQB1
HLA-DQA1
HLA-DPB1
HLA-DMA
HLA-B
HK3
HIST1H4L
HIST1H4H
HIST1H3I
HIST1H3B
HCLS1
HCK
HAUS6
HAS2
HAS1
HAND2
HAMP
GZMK
GVINP1
GSTCD
GRK3
GRIN2C
GRIA1
GREB1
GRB2
GPSM3
GPR85
GPR65
GPR137B
GPNMB
GPD1
GOLGA2P5
GNPDA1
GNE
GNB5
GNAT1
GNAI2
GMIP
GMFG
GK3P
GIT2
GIMAP6
GFPT2
GFOD1
GDPD5
GDF5
GC
GALNT10
GABRR1
FYB1
FXYD5
FUCA1
FTL
FPR3
FPR2
FPR1
FNBP1L
FMNL1
FLT3
FKBP10
FIP1L1
FGR
FGF23
FGD2
FES
FCN3
FCN1
FCMR
FCGRT
FCGR3B
FCGR2C
FCGR2B
FCGR2A
FCGR1B
FCER1G
FBXW11
FBXO40
FBP1
FBLN1
FAM198B
FAM189B
FAM189A2
FAM135A
FABP5
F9
F5
F2RL2
EYA1
EVI2B
EVI2A
ERN2
ERMAP
EPN3
EPN1
EPHX1
EPHB6
EPB41L5
ENO2
EN1
EMP3
EMP1
ELF4
EIF1AY
EGF
EFCAB1
EDNRA
DYNLT3
DVL3
DRAM1
DPYS
DPY19L1P1
DPH5
DPEP2
DOK2
DOCK2
DKK4
DHX35
DHTKD1
DHFRP3
DGKZ
DGKH
DGCR9
DENND4B
DEF6
DBH
DAZL
DAZAP2
CYTIP
CYTH4
CYTH3
CYTH1
CYP27A1
CYP26B1
CYBB
CXCR2
CXCL9
CXCL8
CXCL6
CXCL3
CXCL11
CXCL1
CX3CR1
CUZD1
CTTN
CTSZ
CTSS
CTSL
CTSK
CTSE
CTSC
CTSB
CTH
CST5
CSF3R
CSF2RB
CSF1R
CRYBG2
CRTAM
CR1
CPVL
CPSF1
CPA4
CORO7
COQ3
COMT
COMMD9
COLGALT1
COL15A1
CNR1
CLUAP1
CLIC3
CLEC7A
CLEC4A
CLEC10A
CLDN15
CLDN1
CKB
CIDEC
CHST15
CHST11
CHIT1
CHI3L1
CFP
CFLAR
CFB
CFAP20
CDON
CDC14A
CD86
CD84
CD83
CD74
CD59
CD53
CD52
CD48
CD40LG
CD4
CD37
CD33
CD300A
CD28
CD244
CD226
CD2
CD1D
CD1C
CD180
CD163
CD14
CCR8
CCR5
CCR2
CCR1
CCNL1
CCND3
CCL8
CCL7
CCL5
CCL22
CCL21
CCL20
CCL18
CCL13
CCDC7
CASP1
CASKIN2
CAPZB
CAMK1D
CALML4
CALB2
CADPS
CADM3
CACNA1S
CACNA1E
CA2
C8orf33
C5AR1
C3AR1
C2
C1RL
C1QTNF3
C1QTNF1
C1QB
C1QA
C16orf72
BTN3A1
BTN2A2
BTK
BTD
BTC
BRINP2
BRD3
BNC1
BIN2
BID
BEGAIN
BCL2L11
BCL2A1
BCAR3
B4GALT6
AXL
ATP8B3
ATP6V1F
ATP6V1B2
ATP6V0A4
ATF7
ASPHD1
ASH2L
ASGR1
ARSF
ARRB2
ARRB1
ARPC1B
ARL3
ARHGEF40
ARHGEF2
ARHGDIB
ARHGAP45
ARF6
AQP9
APOF
APOBR
APLP1
APBB1IP
AP2S1
AOAH
ANPEP
ANKMY1
AMPD2
ALX4
ALX3
ALOX5AP
ALOX5
ALOX15
ALLC
AKAP17A
AIF1
AHNAK2
AHDC1
AGPAT4
AFTPH
AFDN
ADRB1
ADORA3
ADORA2B
ADNP2
ADIPOQ
ADGRE5
ADGRE2
ADCYAP1R1
ADAP2
ADAMDEC1
ADAM8
ACP5
ABR
ABLIM3
ABHD8
AATK
AADAC
