# Supplementary material for: Identification and analysis of oxidative stress-related genes in endometriosis
Source: Front Immunol. 2025 Mar 7;16:1515490. doi: 10.3389/fimmu.2025.1515490 (PMC11925871; doi:10.3389/fimmu.2025.1515490)
Supplement: Supplementary file 1 [file DataSheet1.zip › raw data/10_WGCNA_analysis/WGCNA.grey.txt]

ZZEF1
ZXDC
ZSCAN12
ZPBP
ZNF862
ZNF814
ZNF81
ZNF804A
ZNF80
ZNF780B
ZNF770
ZNF749
ZNF74
ZNF674
ZNF639
ZNF550
ZNF528
ZNF512B
ZNF492
ZNF480
ZNF460
ZNF446
ZNF442
ZNF428
ZNF41
ZNF407
ZNF37A
ZNF365
ZNF343
ZNF331
ZNF32
ZNF286A
ZNF259P1
ZNF254
ZNF225
ZNF224
ZNF221
ZNF213-AS1
ZNF205-AS1
ZNF157
ZNF155
ZMAT3
ZKSCAN4
ZKSCAN3
ZIC1
ZHX3
ZFYVE26
ZFY
ZDHHC8P1
ZDHHC3
ZBTB7B
ZBTB7A
ZBTB48
ZBTB40
ZBTB3
ZBP1
ZBED2
YPEL1
YOD1
YARS
XRCC3
XRCC2
XPNPEP3
XPC
XIAP
WWOX
WT1-AS
WNT11
WISP3
WIPF2
WFS1
WFDC8
VRTN
VPS53
VPS50
VPS33A
VPREB3
VNN3
VILL
VIL1
VEGFC
VCPIP1
VASH1-AS1
UXT
UTRN
UTF1
USP9Y
USP53
USP49
USP4
USP39
USP27X
USP10
USH2A
USE1
UQCR11
UNC5C
UNC119B
UGT2B4
UGT2B17
UGT2B15
UGT2A3
UCP3
UCN
UBXN7
UBQLN4
UBN1
UBE2NL
UBE2L3
UBB
UBAP2L
UBAP2
U2AF1
TYRP1
TXNRD2
TXNL4B
TXNIP
TXLNGY
TXLNG
TWIST1
TUT1
TULP3
TUBB1
TUBA1B
TTN
TTI1
TTC4
TTC31
TSNAXIP1
TSHZ2
TRRAP
TRPV6
TRPM1
TRPC5
TRPC3
TRNAU1AP
TRMU
TRMT9B
TRIM9
TRIM58
TRIM36
TRIM25
TRHR
TRANK1
TRAIP
TRAF3IP3
TRAF3IP1
TPT1
TPPP
TPK1
TPH1
TP53I11
TP53AIP1
TOR1B
TOP3B
TONSL
TOMM22
TOE1
TNR
TNP2
TNNT2
TNNT1
TNNI3
TNNI2
TNIP3
TNFRSF4
TNFRSF25
TNFRSF13B
TNFRSF11A
TNC
TMSB4Y
TMSB4X
TMPRSS2
TMOD2
TMEM92-AS1
TMEM80
TMEM59L
TMEM35A
TMEM259
TMEM238L
TMEM231
TMEM212
TMEM209
TMEM158
TMEM143
TM7SF2
TM4SF5
TM4SF4
TLX3
TLX1
TLR5
TLR4
TLL1
TLE6
TIMM50
TIMM44
TIMM22
TIMM10
TIGD6
TIAM2
TIAM1
THOP1
THAP9
TGM5
TGM4
TGFBRAP1
TGFBR1
TG
TFR2
TFF3
TFAP2A
TESPA1
TERF2
TEAD4
TDRD1
TCP10
TCL1B
TCF15
TCAP
TBX2
TBX1
TBRG4
TBL1Y
TBCEL
TBC1D29
TBC1D1
TAS2R9
TAS2R7
TAS2R10
TAOK1
TANC2
TAF5L
TAF1C
TAF15
TAF13
TACC2
TAC1
SYT1
SYNPO2L
SYNE2
SYCP2
SYCE1L
SYBU
SV2C
SUPT4H1
SULT4A1
SULT2A1
STX8
STX10
STMN3
STMN2
STATH
STAT4
STAMBPL1
ST8SIA4
ST8SIA1
ST7L
SSX3
SSX1
SST
SSSCA1
SSBP3
SSBP2
SRSF4
SRD5A2
SRD5A1
SPTA1
SPRYD7
SPRY2
SPRR1B
SPOCK3
SPINK5
SPINK4
SPIN2A
SPICE1
SPG21
SPEF1
SPATA6L
SPATA6
SPATA31C2
SPATA1
SPARC
SP4
SP3P
SP140L
SP1
SOX5
SOX30
SOX21
SOX14
SORCS3
SOGA1
SOCS7
SOCS1
SOAT2
SNTB1
SNAPC4
SMURF1
SMO
SMIM7
SMIM2
SMG7
SMA4
SLITRK5
SLCO4C1
SLC9A7
SLC7A5
SLC7A2
SLC6A20
SLC5A7
SLC5A12
SLC4A8
SLC4A7
SLC4A5
SLC4A10
SLC44A1
SLC43A1
SLC39A7
SLC38A4
SLC38A3
SLC30A6
SLC30A4
SLC29A2
SLC26A4
SLC26A3
SLC26A10
SLC25A40
SLC25A38
SLC25A37
SLC25A31
SLC25A16
SLC22A2
SLC22A1
SLC1A4
SLC19A1
SLC17A6
SLC16A5
SLC16A10
SLC14A2
SLC14A1
SLC13A1
SLC12A1
SKIL
SIX5
SIX1
SIRT4
SIPA1L1
SIN3B
SIM1
SIK2
SI
SHANK1
SH2D3C
SFTPB
SFSWAP
SFRP5
SETD1B
SETD1A
SERPINI2
SERPINB7
SERPINB5
SERPINB4
SERPINA4
SERPINA10
SERINC3
SEPT6
SEMG1
SEMA3E
SDHC
SDCCAG3
SCUBE3
SCUBE2
SCTR
SCRT1
SCNN1D
SCN4A
SCN2A
SCN11A
SCGN
SCGB1D1
SCD5
SCD
SCAMP5
SAYSD1
SART3
SARM1
SAP130
SAFB
SAC3D1
SAA3P
S100G
RYR1
RUNDC3A
RTEL1
RS1
RRS1
RRBP1
RRAGA
RPS4Y1
RPS3
RPS2P45
RPS2
RPS19
RPRD2
RPLP2
RPLP0
RPL8
RPL3
RPL23AP53
RPL18
RPGRIP1
RPE65
RPAIN
RPA2
RORA
RNPS1
RNFT2
RNF5
RNF44
RNF32
RNF25
RNF19A
RNF146
RNASEH2B
RIMS1
RHOBTB2
RHD
RHAG
RGS17
RGP1
RGL2
RFXAP
RFX3
REPS2
REG1A
RECQL5
RECK
RCAN3
RBP1
RBM4B
RBM19
RBCK1
RAX
RAVER2
RASSF8
RASGRP2
RASA2
RALGPS2
RAG2
RAG1
RAF1
RAD51D
RAD51B
RAD21L1
RAC3
RABEPK
RAB8B
RAB3GAP2
RAB3D
RAB3B
RAB38
RAB28
RAB11FIP4
R3HDM2
QTRT1
QRICH1
QPCTL
QDPR
PYGO1
PXDN
PWAR5
PVT1
PURG
PTTG2
PTPRT
PTPRS
PTPRA
PTPN20
PTK6
PTH
PTGS2
PTGER2
PTENP1
PTBP3
PSORS1C1
PSMF1
PSMC3IP
PSG7
PSG5
PSD
PRUNE1
PRSS53
PRSS21
PRRX1
PRRC2B
PRRC1
PRPS1L1
PRPS1
PRPF19
PRORY
PRND
PRMT8
PRLH
PRKY
PRKAG1
PRKAB2
PRKAA2
PRIM2
PRELID3A
PRDM16
PRB3
PPP3R1
PPP1R37
PPIP5K1
PPFIA4
PPFIA3
PPFIA2
PPCDC
PPARGC1A
PPARD
POU4F3
POU4F2
POU4F1
POU3F1
POU2F3
POU1F1
POM121L9P
POLR3D
POLR3C
POLR2J4
POLR1D
POLH
POLG
POLA2
POFUT1
POF1B
PODXL2
PNPO
PNPLA4
PNPLA3
PNMT
PNMA1
PNLIP
PMS2P4
PMCHL1
PLXNA1
PLSCR2
PLSCR1
PLPPR3
PLPPR1
PLEKHS1
PLEKHH3
PLEKHA2
PLEK2
PLCXD1
PLCL1
PLCH2
PLA2G6
PLA2G2F
PLA1A
PITX2
PIP4K2B
PIN1P1
PIK3CG
PIGZ
PIGV
PICK1
PHOX2B
PHKG1
PHC3
PHC1
PHB2
PGS1
PGAP2
PFKFB1
PFDN1
PFAS
PF4V1
PENK
PECR
PDZD7
PDX1
PDHA2
PDE7B
PDE6H
PDE6C
PDE6B
PDE6A
PDE1B
PDE12
PDE10A
PDCD1
PDC
PDAP1
PCYT1A
PCNX2
PCDHGB6
PCDHGA8
PCDHGA10
PCDHA9
PCDH8
PBOV1
PARP16
PARP11
PARL
PARD6B
PAQR5
PAK5
PAK1
PAGE4
PADI4
PACSIN2
P3H4
P3H2
P2RY2
P2RY1
P2RX3
OXTR
OXCT2
OVGP1
OTUD7B
OSMR
OSGIN2
OSGIN1
OSBPL7
OR7E2P
OR7E19P
OR7A10
OR2J2
OR2H2
OR2F2
OR1G1
OR11A1
OR10J1
OPRL1
OPHN1
OLIG2
OLFM4
OLAH
OCM2
OCA2
OAS3
NXF3
NUP93
NUP62
NUP188
NUDT4
NUDT2
NTRK3
NTNG1
NSUN5P1
NSD1
NRXN3
NRG1
NRF1
NRDE2
NRAP
NR6A1
NR4A2
NR1I2
NR0B2
NPY6R
NPVF
NPRL2
NPR2
NPIPB15
NPHP1
NPFF
NPC1
NPAS2
NPAP1
NOX5
NOP14
NOL6
NOL10
NLGN4Y
NKX2-8
NKX2-2
NKAIN1
NIPAL3
NIN
NFKBIL1
NFAT5
NF2
NEUROD6
NEU3
NELL2
NDUFC1
NDUFB7
NDUFA1
NDST4
NDEL1
NCAPH2
NCAN
NBR2
NBAS
NAT8B
NABP2
N4BP3
N4BP2L2-IT2
MZT2B
MYOZ2
MYOM2
MYO1E
MYL2
MYH8
MYH15
MYH1
MYF5
MYC
MYBPC1
MVD
MUSK
MUC6
MUC5B
MUC3B
MTUS2
MTTP
MTRF1L
MTNR1B
MTNR1A
MTHFSD
MTHFD2L
MTERF4
MT4
MT1X
MT1HL1
MT1H
MT1E
MSTN
MST1L
MSR1
MSMB
MSL1
MSI1
MS4A3
MS4A12
MRPS16
MRPL44
MRPL22
MROH7
MR1
MPZL1
MPPE1
MPP3
MPC2
MORC2
MORC1
MOBP
MNT
MMP20
MMP16
MLNR
MLLT10
MID1IP1
MGC2889
MGAT4A
MFSD11
MFAP2
MEP1A
MED8
MED24
MED18
MEA1
MDM4
MDC1
MCF2L2
MCF2L-AS1
MCC
MC3R
MBTD1
MBNL3
MBL2
MBD1
MATN3
MAST1
MAPRE3
MAPK8IP2
MAP7D3
MAP6D1
MAP3K13
MAP3K1
MAP2K7
MAP2K1
MAP2
MAGOH2P
MAGIX
MAGI1
MAGEL2
MAGEH1
MAGED2
MAGEC3
MAGEA12
MAGEA1
MAFK
MACROD1
LUZP4
LUNAR1
LTF
LSM14B
LSAMP
LRTM1
LRRTM4
LRRK1
LRRC75B
LRRC61
LRRC40
LRRC36
LRRC23
LRRC20
LRP6
LRP1B
LRCH3
LRAT
LPCAT1
LPA
LOC51145
LOC441666
LOC441601
LOC101929550
LOC101929148
LOC101927550
LOC101926913
LOC100996756
LOC100505915
LOC100505534
LOC100294145
LOC100289518
LOC100130449
LNPEP
LMAN2L
LLPH
LIPF
LINS1
LINC02249
LINC02172
LINC01587
LINC00950
LINC00837
LINC00588
LINC00339
LINC00260
LINC00216
LIN7B
LIN7A
LIN28A
LILRA1
LHX1
LGSN
LGALS13
LFNG
LENEP
LDLR
LDHC
LCN1
LCE2B
LCAT
LAS1L
LAMB4
LAMA3
LAMA1
LAGE3
KRTAP9-9
KRTAP1-3
KRTAP1-1
KRT8P12
KRT84
KRT5
KRT35
KRT31
KRT15
KPTN
KNOP1
KNL1
KLRC4
KLK3
KLHL29
KLHL25
KLHL24
KLF8
KLF12
KL
KIRREL1
KIR2DL5A
KIF5C
KIF26B
KIF25
KIAA1549L
KIAA1107
KIAA0408
KIAA0391
KIAA0100
KHDRBS2
KERA
KDM4D
KDM4A
KCTD15
KCTD13
KCNV2
KCNS3
KCNQ2
KCNQ1DN
KCNN1
KCNMB4
KCNMB3
KCNK2
KCNJ15
KCNIP1
KCNH6
KCNG1
KCND2
KCNC2
KCNB1
KCNA1
KBTBD4
KBTBD11
KAT2A
KALRN
JRK
JPH3
ITPKA
ITGA9
IRX5
IRX4
IRS4
IRGC
IRF2
IQCH
IQCC
IPO9
IPCEF1
INTS3
INPP5E
ING1
IMPDH1
ILF3
IL9
IL5RA
IL36G
IL26
IL2
IL1RAPL1
IL18R1
IL12A
IL10
IKZF2
IGFALS
IGF2BP3
IGF2BP2
IFNA8
IFNA2
IFNA14
IFI6
IFI27
ID2B
IBSP
IBA57
HYMAI
HYAL4
HUWE1
HTR1E
HTN1
HSF4
HSD3B1
HPCAL4
HPCA
HOXA2
HNRNPL
HMHB1
HIST1H4I
HIST1H4E
HIST1H3F
HIST1H2BO
HIST1H2BM
HIST1H2BJ
HIST1H2AM
HIST1H2AK
HIST1H2AE
HIST1H2AB
HIST1H1T
HIRA
HIPK3
HIPK2
HHLA2
HGFAC
HGF
HGC6.3
HES2
HERC6
HERC2P3
HERC2
HEATR6
HDLBP
HCRTR2
HCRTR1
HCG9
HCG4
HCG26
HAVCR1
HAUS5
HAO1
HAND1
HADHA
HACD1
GZMM
GYS2
GYPA
GUCY1A2
GTPBP3
GTF3C2
GTF2H4
GSTA3
GSK3B
GSDMD
GSC2
GRWD1
GRTP1
GRP
GRM5
GRM1
GRK4
GRIN1
GRIK4
GRIK1
GRIA3
GREB1L
GRB14
GRAP
GPRC5A
GPR88
GPR75
GPR63
GPR45
GPR39
GPR3
GPR18
GPR173
GPR171
GPR162
GPR157
GPC5
GPATCH8
GOLGA2
GNMT
GNGT1
GNB3
GNAT3
GMEB1
GMDS
GLRA1
GLP2R
GLDC
GLB1L2
GK
GJB5
GIPC2
GID8
GID4
GHRH
GFRA2
GFOD2
GFM1
GFI1B
GDNF
GDF9
GDF2
GDAP1L1
GCNT4
GCM2
GCM1
GCC1
GBX2
GBAP1
GBA3
GATC
GARNL3
GAPDHS
GAN
GALR2
GABRB3
GABRA4
GABARAPL3
FZD2
FUZ
FUT7
FUT3
FSD1
FRMD4A
FRAS1
FOXP3
FOXH1
FOXE1
FOXD3
FOXD2
FOXB1
FOLR1
FOLH1
FMO6P
FKSG49
FKBP1B
FHOD3
FHOD1
FGGY
FGG
FGFR3
FGF9
FGF22
FGF20
FGF14
FER1L4
FDX1
FCRL2
FCGR1A
FBXW4P1
FBXO42
FBXO41
FBXO24
FBXO22
FBXL14
FASTK
FAR2
FAP
FANCG
FAM86C1
FAM76A
FAM3A
FAM215A
FAM204A
FAM192A
FAM184A
FAM13C
FAM106A
FABP2
F2RL3
F2
F11
EYA4
EXOSC1
EVL
ETV5
ETV3
ETV2
ESRRG
ESR2
ERVK3-2
ERO1B
ERF
EREG
ERC2-IT1
ERC2
ERC1
ERAP2
EPX
EPHB3
EPHA7
EPB42
EPB41L4A
EPB41
ENO3
EML4
EMC1
ELOVL2
ELOA2
ELOA-AS1
ELMO2
ELK2AP
ELAVL4
ELAVL3
ELAVL2
EIF4H
EIF4EBP2
EIF4EBP1
EIF3D
EGOT
EFS
EFR3B
EFNB3
EFNA5
EFNA2
EFCAB6
EEF1A2
EDN2
EDEM3
EDDM3A
ECE2
DYRK4
DYRK1B
DYM
DUSP9
DUSP21
DUSP2
DUOX2
DSTNP2
DSG3
DSG1
DSCC1
DSC3
DRG1
DRD4
DRD3
DRD1
DPP6
DPEP1
DOK4
DOHH
DOCK5
DNMT3A
DNMBP
DNASE2B
DNASE1L2
DNAJC28
DNAJB6
DNAH6
DMRT1
DMP1
DLK2
DLG3
DLEC1
DKK2
DIRAS2
DIAPH3
DHX9
DHRS11
DHCR24
DGKE
DGKD
DGKB
DGCR5
DEPDC5
DDX43
DDX31
DDX25
DCXR
DCX
DCTD
DCC
DCBLD2
DCAF13
DBP
DBF4B
DAZAP1
DAPP1
DAGLA
CYSLTR1
CYP7B1
CYP7A1
CYP4F8
CYP4F3
CYP4F2
CYP46A1
CYP3A4
CYP2E1
CYP2B7P
CYP2A13
CYP19A1
CYP11A1
CYFIP1
CYB5R2
CXXC4
CXorf57
CXorf56
CXorf21
CXCL10
CWF19L1
CUBN
CTSH
CTNND2
CTNNA3
CTBP1
CTAGE11P
CTAG2
CT62
CSPG5
CSN1S1
CRYGB
CRYBA2
CRYBA1
CRX
CROCCP3
CRNN
CRMP1
CRHBP
CRH
CRCP
CPS1
CPLX2
CPED1
CPB2
COX7A2L
CORO1C
CORIN
COQ7
COQ4
COPS7B
COL9A2
COL9A1
COL5A1
COL19A1
COL17A1
COG7
COA7
CNTNAP2
CNTN5
CNPY4
CNGB3
CNGB1
CNGA1
CMTR1
CLTA
CLGN
CLEC2D
CLDN6
CLDN11
CLCN2
CLCA4
CKM
CKLF
CHST8
CHST3
CHST2
CHRNE
CHRNA5
CHRNA4
CHPT1
CHP2
CHM
CHKB
CHGB
CHERP
CHD8
CHD3
CHAT
CHAF1A
CHAD
CFTR
CFAP70
CFAP46
CES2
CEP97
CEP85
CEP72
CEP41
CEP295
CEP152
CEP104
CENPT
CENPO
CENPBD1P1
CELA3B
CELA2B
CEL
CEACAM8
CDS2
CDRT1
CDR1
CDKN2D
CDKL2
CDKL1
CDKAL1
CDK6
CDK5R2
CDK5R1
CDH18
CDH17
CDC37
CDC25B
CDADC1
CD72
CD44
CD3EAP
CD177
CD160
CCS
CCR9
CCR6
CCNT1
CCL27
CCKAR
CCDC71
CCDC70
CCDC33
CCDC198
CCDC186
CBLL1
CBFA2T2
CBARP
CASP9
CASP5
CASP4
CARS2
CARS
CARD14
CAPN3
CALY
CALM1
CALCRL
CADM4
CACNG2
CACNB4
CABP2
CAB39L
CA5B
CA5A
CA4
CA10
C7orf43
C5AR2
C3orf36
C22orf46
C22orf31
C1orf54
C1orf50
C1orf35
C19orf73
C19orf57
C17orf80
C17orf53
C16orf70
C11orf24
C11orf16
C11orf1
BTN3A2
BTN1A1
BTF3P11
BTBD18
BSN
BSDC1
BPESC1
BMP8A
BMP7
BMP3
BIN3-IT1
BFSP1
BET1L
BEST1
BCL9
BCL11B
BBOX1
BAZ2A
BANF1
BAGE
BAALC
B3GNTL1
B2M
AZU1
AZGP1P1
AZGP1
AVP
ATXN7L1
ATXN3L
ATXN2
ATRNL1
ATP9B
ATP6V1G2
ATP6V1E1
ATP4B
ATP4A
ATP2B3
ATP1B4
ATOH1
ATG16L1
ATF6B
ASTN2
ASMT
ASCL2
ASB8
ASB4
ART3
ARMH3
ARMC9
ARL14
ARID5B
ARHGEF28
ARHGAP35
ARHGAP28
ARHGAP17
ARHGAP10
AREG
AR
AQP5
APOL2
APOH
APOBEC3G
APOA4
APMAP
APC
APBA2
APBA1
AP3D1
AOC4P
ANXA9
ANXA13
ANXA10
ANP32C
ANP32A-IT1
ANO3
ANO2
ANKS1A
ANKRD40
ANKRD34C
ANKRD10-IT1
ANKRD1
ANKFY1
ANGPTL3
ANGPT2
AMOT
AMN
AMIGO2
AMELY
AMBP
AMACR
ALPP
ALOX12
ALK
ALDH9A1
ALDH8A1
ALDH1L1
ALDH1A3
ALB
ALAS2
ALAS1
AKIRIN2
AKAP1
AIM2
AICDA
AHSG
AGTR2
AGO1
AGER
AGBL3
AGAP2
AFP
ADSL
ADI1
ADH6
ADGRL3
ADGRL1
ADD3-AS1
ADCY2
ADARB2
ADAMTS6
ADAMTS20
ADAM3A
ADAM2
ACSBG1
ACOX3
ACOT7
ACO1
ACE2
ACE
ACAT2
ACAD10
ABO
ABHD18
ABHD17B
ABCG5
ABCD4
ABCC6
ABCC1
ABCB9
ABCB8
ABCB4
AAAS
A4GNT
