# Supplementary material for: Identification and analysis of oxidative stress-related genes in endometriosis
Source: Front Immunol. 2025 Mar 7;16:1515490. doi: 10.3389/fimmu.2025.1515490 (PMC11925871; doi:10.3389/fimmu.2025.1515490)
Supplement: Supplementary file 1 [file DataSheet1.zip › raw data/10_WGCNA_analysis/WGCNA.turquoise.txt]

ZZZ3
ZXDB
ZSWIM8
ZSCAN2
ZP2
ZNRF4
ZNHIT3
ZNHIT2
ZNF93
ZNF91
ZNF85
ZNF84
ZNF835
ZNF83
ZNF821
ZNF813
ZNF787
ZNF771
ZNF767P
ZNF75D
ZNF747
ZNF717
ZNF710
ZNF706
ZNF701
ZNF682
ZNF672
ZNF668
ZNF667
ZNF665
ZNF654
ZNF646
ZNF638
ZNF623
ZNF614
ZNF609
ZNF606
ZNF586
ZNF576
ZNF574
ZNF532
ZNF529
ZNF518A
ZNF510
ZNF500
ZNF484
ZNF467
ZNF45
ZNF444
ZNF440
ZNF432
ZNF430
ZNF43
ZNF426
ZNF415
ZNF408
ZNF37BP
ZNF354A
ZNF350
ZNF35
ZNF33B
ZNF335
ZNF334
ZNF330
ZNF329
ZNF322
ZNF304
ZNF302
ZNF292
ZNF287
ZNF280A
ZNF277
ZNF276
ZNF274
ZNF273
ZNF271P
ZNF268
ZNF267
ZNF266
ZNF26
ZNF253
ZNF250
ZNF24
ZNF236
ZNF235
ZNF232
ZNF230
ZNF23
ZNF227
ZNF223
ZNF22
ZNF211
ZNF204P
ZNF200
ZNF197
ZNF189
ZNF184
ZNF180
ZNF175
ZNF154
ZNF148
ZNF146
ZNF143
ZNF142
ZNF140
ZNF14
ZNF137P
ZNF136
ZNF134
ZNF132
ZNF124
ZNF12
ZNF117
ZNF112
ZNF107
ZMYND11
ZMYM4
ZMYM2
ZMYM1
ZMPSTE24
ZMIZ2
ZMIZ1
ZMAT5
ZMAT4
ZKSCAN7
ZKSCAN5
ZKSCAN1
ZIC4
ZIC3
ZGPAT
ZG16
ZFYVE16
ZFX
ZFR2
ZFR
ZFP37
ZFP30
ZFHX2
ZFC3H1
ZFAND5
ZFAND3
ZFAND1
ZDHHC7
ZDHHC4
ZDHHC18
ZDHHC17
ZDHHC14
ZCCHC8
ZCCHC2
ZCCHC14
ZCCHC11
ZCCHC10
ZC3H7A
ZC3H14
ZC3H13
ZBTB7C
ZBTB44
ZBTB38
ZBTB32
ZBTB22
ZBTB14
ZBTB11
ZBTB1
ZBED8
ZBED5
ZBED4
YY1
YWHAQ
YTHDF3
YTHDF2
YTHDC2
YTHDC1
YPEL5
YME1L1
YIPF6
YIPF4
YES1
YEATS4
YEATS2
YBX2
YBX1
YARS2
YAF2
XYLB
XPOT
XPO1
XPA
XKR8
XK
XIST
XCR1
XAF1
WWTR1
WWP2
WTAP
WT1
WSCD2
WRNIP1
WRN
WRB
WRAP53
WNT8B
WNT7A
WNT6
WNT5B
WNT16
WNT1
WDYHV1
WDTC1
WDR70
WDR7
WDR62
WDR61
WDR60
WDR5B
WDR48
WDR47
WDR45
WDR44
WDR43
WDR41
WDR4
WDR25
WDR19
WDR11
WDR1
WDHD1
WDFY3
WDCP
WBP11
WASL
WASHC5
WASHC4
WASHC3
WASF2
WASF1
WAPL
WAC
VWA7
VSX1
VRK2
VRK1
VPS72
VPS54
VPS52
VPS4B
VPS4A
VPS45
VPS41
VPS39
VPS37C
VPS33B
VPS28
VPS26C
VPS26A
VPS13D
VPS13C
VPS13B
VPS11
VOPP1
VN1R1
VKORC1
VIPR1
VIPAS39
VHL
VGLL1
VGF
VEZF1
VENTXP1
VENTX
VEGFA
VDAC3
VDAC2
VCPKMT
VCL
VBP1
VAV1
VASP
VASH1
VAPA
VAMP7
VAC14
UTY
UTS2
UTP3
UTP20
UTP14A
UST
USPL1
USP8
USP6NL
USP48
USP46
USP34
USP33
USP32P2
USP32
USP29
USP24
USP2
USP16
USP11
USP1
USO1
USH1C
URM1
URGCP
UQCRC2
UQCRB
UPK3A
UPK2
UPK1A
UPF3B
UPF3A
UPF2
UNC93B1
UNC93A
UNC50
UNC45A
UNC13A
UMOD
ULK4
ULK1
ULBP1
UFM1
UFL1
UEVLD
UCP1
UCHL5
UBXN8
UBXN4
UBXN2B
UBTF
UBR7
UBR2
UBQLN3
UBQLN2
UBP1
UBL3
UBIAD1
UBE4A
UBE3A
UBE2W
UBE2V2
UBE2O
UBE2L6
UBE2E3
UBE2E1
UBE2D4
UBE2D1
UBE2B
UBE2A
UBC
UBASH3A
UBAC1
UBA5
UBA3
UBA2
UAP1L1
UAP1
U2SURP
TYMP
TXNL1
TXN2
TWSG1
TWF1
TVP23B
TUSC3
TUSC2
TULP2
TUG1
TUBGCP3
TUBD1
TUBB7P
TUBB4A
TUBA8
TUBA4A
TUB
TTYH1
TTTY15
TTTY14
TTR
TTPA
TTLL4
TTLL1
TTF1
TTC37
TTC33
TTC22
TTC1
TSSK2
TSSK1B
TSR2
TSPYL5
TSPYL4
TSPY1
TSPO
TSPAN6
TSPAN32
TSPAN3
TSPAN15
TSNAX
TSN
TSKS
TSHB
TSC22D4
TSC1
TRPV5
TRPV4
TRPS1
TRPM8
TRPM3
TRPM2
TRPC7
TRPA1
TRMT5
TRMT2B
TRMT1L
TRMT13
TRMT11
TRIOBP
TRIM8
TRIM62
TRIM52
TRIM5
TRIM46
TRIM44
TRIM38
TRIM37
TRIM33
TRIM31
TRIM29
TRIM26
TRIM24
TRIM23
TRIM22
TRIM17
TRIM16
TRIM15
TRIM13
TRIM10
TRIB3
TRIB2
TREML2
TREM2
TREH
TRDN
TRDMT1
TRAV8-3
TRAPPC9
TRAPPC8
TRAPPC3
TRAPPC2L
TRAPPC2
TRAPPC13
TRAPPC11
TRAFD1
TRAF1
TRADD
TRA2B
TRA2A
TPTE
TPSG1
TPRKB
TPR
TPPP3
TPP2
TPCN1
TP73
TP63
TP53TG5
TP53BP2
TOX
TOR4A
TOPORS
TOPBP1
TOP2B
TOMM70
TOMM40
TOMM20
TOM1L2
TOGARAM1
TOB2
TNXB
TNS4
TNRC6B
TNPO2
TNNI1
TNNC2
TNN
TNKS
TNIP1
TNFSF9
TNFSF8
TNFSF18
TNFSF15
TNFSF11
TNFRSF9
TNFRSF17
TNFRSF10D
TNFRSF10C
TNFAIP1
TNF
TMX1
TMUB2
TMPRSS6
TMPRSS5
TMPRSS11D
TMPO
TMEM87A
TMEM74B
TMEM59
TMEM53
TMEM51
TMEM50B
TMEM45A
TMEM40
TMEM39B
TMEM30A
TMEM267
TMEM242
TMEM222
TMEM206
TMEM184C
TMEM168
TMEM151B
TMEM14B
TMEM135
TMEM126B
TMEM123
TMEM115
TMEM106C
TMEM106B
TMED5
TMED10
TMED1
TMC7
TMC6
TMBIM4
TMA7
TMA16
TM6SF2
TM4SF20
TM2D3
TM2D1
TLX2
TLR6
TLR1
TLN2
TLL2
TLK2
TLK1
TLE4
TKTL1
TKFC
TK2
TJP2
TJP1
TIPIN
TINF2
TIMM9
TIMM8A
TICAM1
TIA1
THYN1
THUMPD2
THUMPD1
THRB
THPO
THOC7
THOC1
THNSL2
THNSL1
THEG
THAP9-AS1
THAP12
THAP11
THAP10
THAP1
TH
TGS1
TGM3
TGFB2
TGDS
TFF2
TFF1
TFEB
TFDP3
TFDP2
TFB2M
TFB1M
TFAP4
TFAP2B
TEX30
TEX28
TEX261
TEX15
TEX14
TEX13A
TEX12
TESK1
TESC
TERT
TERF2IP
TERF1
TEFM
TEF
TECTA
TECR
TECPR2
TEC
TEAD1
TDRKH
TDRD3
TDP2
TDO2
TCTN2
TCTA
TCP11
TCP10L
TCL6
TCL1A
TCHH
TCFL5
TCF25
TCERG1
TCEAL9
TCEA1
TCAF1
TBXT
TBX6
TBX5
TBX4
TBX21
TBX10
TBR1
TBPL1
TBL3
TBL1XR1
TBK1
TBCE
TBCB
TBCA
TBC1D9B
TBC1D9
TBC1D8B
TBC1D5
TBC1D31
TBC1D22A
TBC1D19
TBC1D15
TBC1D13
TBC1D10B
TAZ
TAT
TASP1
TAS2R8
TAS2R3
TAS2R16
TAS2R13
TAS2R1
TARS
TAPT1
TAOK2
TANK
TAGLN2
TAF9B
TAF7
TAF6L
TAF6
TAF5
TAF4B
TAF4
TAF2
TAF1B
TAF1A
TAF11
TAF1
TADA3
TACR3
TACR1
TAC3
TAB2
TAAR5
TAAR3P
TAAR2
SZT2
SZRD1
SYT5
SYT13
SYT12
SYT11
SYPL1
SYP
SYNRG
SYNJ2
SYNGR4
SYCP1
SUZ12
SUV39H2
SURF1
SUPT7L
SUPT6H
SUPT16H
SUN1
SUMO4
SUMO1
SULT1B1
SUGP1
SUCO
SUCLG2
SUCLA2
SUB1
STXBP3
STX6
STX5
STX4
STX1A
STX16
STX11
STUM
STRN4
STRN3
STRN
STRADA
STOML1
STMN4
STK38
STK3
STK25
STK19
STK17A
STK16
STK11
STIL
STEAP1B
STC2
STAU2
STAU1
STAT3
STAT2
STAT1
STARD3
STARD13
STAM2
STAM
STAG3L4
STAG3
STAG2
ST8SIA5
ST6GALNAC4
ST6GAL1
ST18
SSX2IP
SSTR5
SSTR4
SSTR3
SSTR2
SSTR1
SSR1
SSFA2
SSBP1
SSB
SS18L1
SS18
SRY
SRSF8
SRSF3
SRSF11
SRRM2
SRRM1
SRPK3
SRPK2
SRP9
SRP72
SRP14
SRM
SRF
SREK1
SRCAP
SRBD1
SQOR
SPX
SPTLC1
SPTB
SPRY4
SPRR3
SPRR1A
SPR
SPP2
SPOP
SPOCK2
SPO11
SPIN1
SPIDR
SPIB
SPHK1
SPEN
SPDL1
SPATA7
SPAST
SPAM1
SPAG9
SPAG8
SPAG7
SPAG16
SPAG11A
SPACA1
SP3
SP140
SOX3
SOX2
SOX11
SOX1
SOS2
SOS1
SON
SOCS5
SNX7
SNX6
SNX5
SNX4
SNX3
SNX2
SNX16
SNX15
SNX11
SNW1
SNU13
SNTG2
SNTG1
SNRPE
SNRPB2
SNRPA1
SNRNP27
SNCB
SNCAIP
SNAPC5
SNAPC2
SNAP25
SNAP23
SMYD5
SMURF2
SMU1
SMR3B
SMR3A
SMPDL3A
SMPD2
SMOX
SMNDC1
SMIM8
SMG7-AS1
SMG6
SMCP
SMCHD1
SMC6
SMC5
SMC4
SMC3
SMC1A
SMARCE1
SMARCAL1
SMARCA5
SMARCA1
SMAP1
SMAD5-AS1
SMAD5
SMAD4
SLTM
SLN
SLIT1
SLFN12
SLF2
SLCO5A1
SLCO4A1
SLCO1C1
SLCO1B3
SLCO1A2
SLC9A8
SLC9A6
SLC9A3R2
SLC9A3
SLC9A2
SLC7A8
SLC6A7
SLC6A4
SLC6A3
SLC6A2
SLC6A15
SLC6A13
SLC5A5
SLC5A4
SLC5A2
SLC52A1
SLC4A2
SLC4A1AP
SLC4A1
SLC45A2
SLC41A3
SLC3A2
SLC39A2
SLC39A1
SLC38A7
SLC38A6
SLC38A2
SLC38A10
SLC35F6
SLC35F5
SLC35D1
SLC35C2
SLC35A5
SLC35A1
SLC34A1
SLC30A9
SLC30A3
SLC30A10
SLC2A5
SLC2A4RG
SLC2A4
SLC2A2
SLC28A3
SLC27A3
SLC26A1
SLC25A42
SLC25A36
SLC25A32
SLC25A24
SLC25A21
SLC25A20
SLC25A14
SLC24A2
SLC22A8
SLC22A6
SLC22A18AS
SLC22A14
SLC22A13
SLC22A11
SLC20A2
SLC1A7
SLC1A6
SLC1A5
SLC18A3
SLC17A7
SLC17A3
SLC17A1
SLC13A4
SLC13A2
SLC12A9
SLC12A6
SLC12A5
SLC12A3
SLC11A1
SLC10A2
SLC10A1
SLBP
SKP2
SKP1
SIX6
SIX2
SIT1
SIRT6
SIRT5
SIRT3
SIRT1
SIRPG
SIPA1
SIM2
SIL1
SIGLEC9
SIGLEC8
SIGLEC7
SIGLEC6
SIGLEC5
SIGLEC15
SIAH1
SHOX
SHMT1
SHCBP1L
SHC1
SHBG
SHB
SHARPIN
SH3TC2
SH3TC1
SH3GL3
SH3D21
SH3BP2
SH3BP1
SH3BGRL3
SH3BGR
SH2D1A
SH2B2
SGSM2
SGSH
SGK2
SGCB
SFTPD
SF3B4
SF3B1
SF1
SEZ6L
SETX
SETD4
SETD3
SETD2
SERTAD3
SERPINF2
SERPINC1
SERPINB8
SERPINB6
SERPINB2
SERPINB13
SERPINA2
SERHL2
SERBP1
SEPT8
SEPT5-GP1BB
SEPT2
SEPT11
SENP6
SENP5
SENP2
SEMA7A
SEMA6B
SEMA6A
SEMA4G
SEMA4F
SEMA4C
SEMA4A
SEMA3B
SEMA3A
SELENOF
SEL1L
SECISBP2
SEC63
SEC62
SEC31A
SEC24B
SEC24A
SEC22A
SEC14L5
SEC14L4
SEC14L3
SEC14L2
SEC14L1P1
SEC11A
SDS
SDHD
SDHAF3
SDHAF1
SDF4
SDF2
SDC3
SDC2
SCYL3
SCT
SCNN1G
SCN8A
SCN1B
SCN1A
SCN10A
SCML2
SCML1
SCMH1
SCIN
SCGB1A1
SCG3
SCFD1
SCAPER
SCAND2P
SCAMP1
SCAF8
SCAF11
SC5D
SBNO2
SBNO1
SATB1
SASH3
SARS
SARAF
SAR1A
SAP30
SAMHD1
SAMD4B
SAG
SACS
SACM1L
S1PR5
S1PR4
S1PR2
S100PBP
S100A7
S100A5
S100A2
RYK
RYBP
RXRG
RXRB
RXFP3
RWDD3
RWDD2B
RWDD2A
RWDD1
RUSC1
RUNX3
RUFY3
RUFY1
RTRAF
RTL8A
RTF1
RSRC2
RSRC1
RSPH6A
RSPH14
RSL24D1
RSL1D1
RSF1
RSBN1
RRP8
RRP7A
RRP1B
RRP15
RRP1
RRN3P1
RRN3
RRM1
RRH
RRAS2
RRAGB
RPS8
RPS7
RPS6KC1
RPS6KB1
RPS6KA6
RPS6KA4
RPS6KA3
RPS6
RPS4X
RPS28
RPS27A
RPS27
RPS25
RPS24
RPS23
RPS18
RPS17
RPS16
RPS15A
RPS14
RPS12
RPRM
RPRD1A
RPL9
RPL7
RPL6
RPL41
RPL3L
RPL39
RPL38
RPL37A
RPL37
RPL35A
RPL34
RPL32
RPL31
RPL30
RPL29
RPL24
RPL23A
RPL22
RPL19
RPL14
RPL12
RPL10A
RPH3A
RPGR
RPE
RPAP3
RPAP2
RPA4
ROS1
ROGDI
ROBO4
ROBO1
RNMT
RNLS
RNH1
RNF6
RNF41
RNF39
RNF219
RNF216
RNF208
RNF2
RNF187
RNF186
RNF185-AS1
RNF17
RNF167
RNF144A
RNF139
RNF138
RNF126P1
RNF126
RNF122
RNF113A
RNF111
RNF11
RNF103
RNF10
RND2
RND1
RNASEH1
RMND1
RLF
RLBP1
RIT2
RIPOR1
RIOX2
RIOK3
RIOK2
RIN1
RIMS3
RIMS2
RIF1
RIDA
RIC8B
RHPN1-AS1
RHOT1
RHOH
RHOF
RHOBTB3
RHOBTB1
RHO
RHEB
RHCG
RHBG
RHBDL1
RHBDF1
RGSL1
RGS9
RGS6
RGS4
RGS14
RGS12
RGL1
RFX7
RFX4
RFX1
RFPL3
RFPL2
RFPL1
RFK
RFC4
RFC1
REV1
RETSAT
RETREG3
RET
REST
RELB
RELA
REL
REG3A
REG1CP
REG1B
REEP2
RECQL
RDX
RDH8
RDH16
RDH11
RCVRN
RCOR3
RCN2
RCHY1
RCAN1
RBPJL
RBPJ
RBP3
RBMXL2
RBMX2
RBMS1
RBM7
RBM6
RBM48
RBM41
RBM39
RBM3
RBM26
RBM25
RBM22
RBM15B
RBM15
RBM12B-AS1
RBM12B
RBL2
RBL1
RBFOX2
RBFOX1
RBBP7
RBBP6
RB1CC1
RB1
RASSF9
RASSF4
RASSF1
RASL10A
RASA3
RASA1
RARS2
RARRES3
RAPSN
RAPGEF2
RAPGEF1
RAP1GDS1
RANBP9
RANBP6
RANBP3
RAMP3
RALYL
RALGAPB
RALGAPA1
RAI14
RAI1
RAD54L2
RAD52
RAD51C
RAD50
RAD23A
RAD21
RAD17
RAC1
RABL6
RABL3
RABGGTB
RABGAP1L
RABGAP1
RABAC1
RAB8A
RAB5B
RAB5A
RAB40C
RAB40AL
RAB40A
RAB3IL1
RAB3A
RAB33A
RAB31
RAB30
RAB27B
RAB26
RAB22A
RAB1B
RAB13
RAB11FIP3
R3HDM4
R3HDM1
R3HCC1L
QSER1
QKI
PZP
PYY2
PYROXD1
PYHIN1
PYGM
PYGB
PXN
PXMP4
PWWP2A
PWP1
PVALB
PUS3
PUM2
PUM1
PTPRU
PTPRK
PTPRJ
PTPN9
PTPN7
PTPN6
PTPN2
PTPN18
PTPN13
PTPN12
PTPN11
PTPN1
PTP4A3
PTP4A2
PTMA
PTK2
PTGES3
PTGER4P2-CDK2AP2P2
PTGER1
PTGDS
PTEN
PTDSS2
PTCRA
PTCD3
PTCD2
PTAFR
PSPN
PSPC1
PSORS1C2
PSMG2
PSMD5
PSMD12
PSMD10
PSMC6
PSMC2
PSMC1
PSMB9
PSMA4
PSMA2
PSMA1
PSKH1
PSG9
PSG6
PSG4
PSG3
PSG2
PSG11
PSG1
PSD3
PRSS50
PRSS3
PRSS2
PRRC2C
PRR36
PRR14L
PRR14
PRPSAP2
PRPS2
PRPH2
PRPH
PRPF4B
PRPF39
PRPF3
PRPF18
PROZ
PRODH2
PROC
PRM2
PRM1
PRKN
PRKD3
PRKD2
PRKD1
PRKCZ-AS1
PRKCSH
PRKCI
PRKCG
PRKCE
PRKAR2A
PRKAR1A
PRKACG
PRIM1
PRICKLE3
PRG3
PRG2
PREPL
PRDM9
PRDM8
PRDM5
PRDM2
PRDM14
PRDM11
PRDM10
PRB4
PRB1
PRAMEF11
PRAMEF10
PRAF2
PQLC3
PQLC2
PPY2P
PPY
PPWD1
PPT1
PPP6R2
PPP6C
PPP5C
PPP4R4
PPP4R3B
PPP2R5E
PPP2R5D
PPP2R5C
PPP2R5B
PPP2R3C
PPP2R3A
PPP2R2D
PPP2R2A
PPP2CB
PPP1R3D
PPP1R3A
PPP1R2C
PPP1R2
PPP1R14D
PPP1R13L
PPP1R10
PPP1CC
PPP1CB
PPM1E
PPM1D
PPL
PPIP5K2
PPIG
PPFIA1
PPEF2
PPDPF
PPBPP2
PPAT
POU6F2
POU3F3
POU3F2
POU2F2
POU2F1
POT1
PON1
POMZP3
POMT1
POMP
POMC
POM121L2
POLR3G
POLR3F
POLR2K
POLR2C
POLR1B
POLM
POLI
POLG2
POLDIP3
POLD3
POLA1
POGZ
POGLUT1
PNRC2
PNPLA6
PNPLA2
PNO1
PNMA8A
PNMA3
PNLIPRP2
PNLIPRP1
PNISR
PMS1
PMPCB
PML
PMFBP1
PMCH
PLXND1
PLXNB2
PLPPR2
PLPBP
PLOD3
PLG
PLEKHM1
PLEKHG6
PLEKHG3
PLEKHF1
PLEKHA6
PLCG2
PLCG1
PLCE1
PLCD1
PLAGL1
PLAC4
PLAC1
PLA2G3
PLA2G2E
PLA2G2D
PLA2G15
PLA2G12A
PKP4
PKP1
PKN2
PKN1
PKLR
PKDREJ
PIWIL2
PIWIL1
PITX3
PITPNM3
PITPNB
PIP5K1C
PIP5K1A
PINK1
PIN4
PIK3R5
PIK3CB
PIK3CA
PIK3C3
PIK3C2A
PIGT
PIGK
PIGH
PIBF1
PIAS4
PI4KA
PI4K2A
PI3
PI15
PHYH
PHOX2A
PHLDB1
PHLDA1
PHKB
PHIP
PHF7
PHF3
PHF24
PHF20
PHF11
PHEX
PGRMC2
PGPEP1
PGP
PGM3
PGLYRP4
PGLYRP1
PGK2
PGC
PGAP3
PGAM2
PFKP
PFKFB4
PFKFB3
PFDN4
PEX6
PEX5L
PEX5
PEX2
PEX16
PEX12
PEX11A
PEX1
PELO
PELI1
PEF1
PEAK1
PDZRN3
PDZD3
PDYN
PDXK
PDS5B
PDS5A
PDPR
PDK3
PDHX
PDGFRB
PDGFRA
PDGFC
PDE6G
PDE3A
PDE1C
PDE11A
PDCL
PDCD4-AS1
PDCD10
PCYT2
PCYOX1L
PCYOX1
PCSK6
PCSK5
PCOTH
PCNX4
PCNX1
PCNP
PCNA
PCMTD2
PCMT1
PCM1
PCIF1
PCGF3
PCGF2
PCGF1
PCF11
PCDHGC3
PCDHGA9
PCDHGA3
PCDHGA1
PCDHB8
PCDHB3
PCDHB17P
PCDHB13
PCDHB12
PCDHB11
PCDHA5
PCDHA2
PCDH11X
PCDH1
PCBP2
PC
PBRM1
PAXBP1
PAX9
PAX7
PAX5
PAX4
PAX3
PAX1
PAWR
PARVB
PARP8
PARP6
PARP3
PARP12
PARN
PARK7
PARG
PARD6A
PARD3
PAQR3
PAPPA2
PAPOLG
PAPOLB
PAPD7
PAOX
PANK4
PANK3
PANK2
PAM
PALLD
PALB2
PAK4
PAK3
PAK2
PAIP2B
PAIP1
PAFAH1B1
PADI3
PADI2
PADI1
PACS2
PABPC4
PABPC3
PABPC1
P2RY6
P2RY4
P2RX6
P2RX5
P2RX2
OXT
OXR1
OXCT1
OVOL3
OVOL1
OTUD4
OTUD3
OTOR
OTOF
OTC
OSM
OSGEPL1
OSBPL9
OSBPL11
OSBP2
OS9
ORC4
ORC3
ORAI3
OR7E24
OR7E12P
OR7C2
OR7C1
OR7A5
OR7A17
OR6A2
OR5I1
OR52A1
OR3A3
OR3A2
OR3A1
OR2W1
OR2S2
OR2J3
OR2H1
OR2C1
OR2B6
OR2B2
OR1F2P
OR1F1
OR1E1
OR1D2
OR1A2
OR12D3
OR12D2
OR10H3
OR10H2
OR10H1
OR10C1
OPRM1
OPRD1
OPN1SW
OPCML
OPA3
OPA1
ONECUT1
OMP
OLFM1
OLA1
OGT
OGFR
OGFOD3
OGFOD2
OGDH
ODR4
ODF1
OCLM
OCEL1
OBSCN
OBP2A
OAT
OASL
OARD1
NYX
NXPH4
NXPE4
NVL
NUPL2
NUP58
NUP54
NUP50
NUP43
NUP214
NUP160
NUP155
NUP133
NUP107
NUMA1
NUDT7
NUDT18
NUDT13
NUDT11
NUDCD3
NUCB2
NUBP1
NTSR2
NTSR1
NTRK1
NTN1
NTHL1
NT5M
NSUN7
NSUN6
NSMCE4A
NSMAF
NSL1
NSFL1C
NSD3
NSA2
NRSN2
NRP1
NRL
NR5A2
NR5A1
NR2F2
NR2E3
NR2E1
NR2C1
NR1I3
NR1H3
NPY5R
NPY2R
NPPC
NPM1
NPHS2
NPFFR1
NPEPPS
NPEPL1
NPDC1
NPC1L1
NPBWR2
NPAT
NPAS1
NOX3
NOX1
NOVA2
NOTCH2NL
NOTCH1
NOS2
NOS1AP
NOS1
NOP14-AS1
NOMO2
NOL8
NOL4
NODAL
NOCT
NOC3L
NNAT
NMUR1
NMT2
NMRK2
NMI
NME8
NME7
NME6
NMD3
NMB
NLRX1
NLE1
NKX6-1
NKX3-1
NKX2-5
NKX2-1
NKTR
NKRF
NIT1
NIPSNAP3B
NIPSNAP2
NIPBL
NIF3L1
NHLRC2
NHLH2
NHLH1
NGLY1
NGB
NFYC
NFU1
NFKBIE
NFKBIB
NFE2L2
NFATC4
NFATC2IP
NF1
NEUROG3
NEUROG2
NEUROG1
NEUROD4
NEUROD1
NEU2
NEU1
NEMP1
NEMF
NEK9
NEK4
NEK3
NEK11
NEK1
NECTIN2
NECTIN1
NECAP2
NECAB2
NDUFV1
NDUFS7
NDUFS4
NDUFB5
NDUFAF5
NDUFAF4
NDUFAF3
NDUFA5
NDUFA4
NDST3
NDST2
NDOR1
NDNF
NDFIP1
NDC80
NCSTN
NCR2
NCR1
NCOA4
NCOA3
NCOA2
NCOA1
NCL
NCKAP1
NCK1
NCBP3
NCBP2
NCAM2
NCALD
NBR1
NBPF1
NBN
NAV2
NAT6
NASP
NARS
NARFL
NAPA
NAP1L3
NAP1L1
NAMPT
NAIP
NAGPA
NAGLU
NAGK
NAGA
NAE1
NADK
NACAP1
NACA2
NACA
NAALAD2
NAA16
NAA11
NAA10
N4BP2L2
N4BP1
MZB1
MYT1L
MYT1
MYOG
MYOD1
MYO9B
MYO9A
MYO7B
MYO7A
MYO3A
MYO1C
MYO1A
MYO16
MYO15A
MYNN
MYL7
MYL5
MYL4
MYL3
MYL12B
MYL1
MYH9
MYH7B
MYH6
MYH4
MYH13
MYF6
MYEF2
MYCN
MYBPC2
MYBL1
MXRA8
MXD1
MVP
MVK
MUTYH
MUT
MUS81
MUC8
MUC5AC
MUC3A
MUC2
MTUS1
MTSS1L
MTRR
MTRF1
MTREX
MTPAP
MTO1
MTMR9
MTMR7
MTMR6
MTMR2
MTMR14
MTMR10
MTIF2
MTHFR
MTHFD1
MTFR1
MTF2
MTERF3
MTDH
MTCH1
MTA2
MT3
MT2A
MT1M
MSRB2
MSRB1
MSRA
MSL3
MSL2
MSH6
MSH4
MSH3
MSANTD2
MS4A1
MRS2
MRPS31
MRPS30
MRPS27
MRPS18C
MRPS10
MRPL9
MRPL52
MRPL41
MRPL34
MRPL2
MROH9
MRM2
MRM1
MRFAP1L1
MRE11
MPP6
MPO
MPHOSPH8
MOSPD3
MOSPD2
MOSPD1
MOS
MORF4L2
MORF4L1
MORC4
MON2
MOGAT2
MOG
MOB4
MOB3B
MOB1A
MNX1
MNS1
MMP8
MMP27
MMP25
MMP24OS
MMP24
MMP17
MMP14
MMADHC
MLX
MLN
MLLT3
MLLT11
MLLT1
MLH3
MLF2
MLF1
MLC1
MLANA
MKRN7P
MKRN3
MKRN2
MKKS
MIS18BP1
MIS12
MIR622
MIR3916
MIP
MINPP1
MINOS1P1
MINK1
MINDY3
MINDY1
MIIP
MIER2
MICU2
MICB
MICALL1
MGEA5
MGC4859
MGAT3
MGAM2
MGAM
MGA
MFN2
MFN1
MFF
MEX3C
METTL9
METTL8
METTL5
METTL4
METTL18
METRN
METAP2
MEPE
MEIS3P1
MEIS1
MEGF8
MEFV
MED7
MED6
MED4
MED31
MED28
MED27
MED25
MED23
MED22
MED17
MED13L
MED13
MECP2
MEAF6
MDN1
MDM2
MDM1
MCTS1
MCPH1
MCMBP
MCM6
MCM5
MCM3AP
MCL1
MCF2
MC5R
MC2R
MC1R
MBOAT7
MBIP
MBD5
MBD4
MBD3
MB
MAZ
MAU2
MATN1
MATK
MAT2B
MAT1A
MAST3
MASP1
MAS1
MARK2
MARF1
MARCH7
MARCH6
MAPRE1
MAPKAPK5
MAPKAPK3
MAPKAPK2
MAPK9
MAPK8IP1
MAPK7
MAPK4
MAPK1IP1L
MAPK14
MAP9
MAP7D1
MAP4K3
MAP4K1
MAP3K7
MAP3K6
MAP3K14
MAP3K10
MAP2K4
MAP2K2
MAP1S
MAP1LC3B
MAN2C1
MAN2A2
MAN1B1
MAN1A2
MAML1
MAK16
MAIP1
MAGT1
MAGEF1
MAGEC2
MAGEC1
MAGEB4
MAGEB3
MAGEB2
MAGEB1
MAGEA8
MAGEA6
MAGEA4
MAGEA10
MADD
MADCAM1
MAD1L1
MACO1
LZTR1
LZTFL1
LYZL6
LYRM4
LYRM2
LY6G6E
LY6G6C
LY6G5C
LY6D
LUZP2
LUZP1
LUC7L3
LTN1
LTK
LTBR
LTB4R2
LTB4R
LTB
LTA4H
LTA
LSM6
LSM5
LSM14A
LSM1
LRRN2
LRRFIP2
LRRC8D
LRRC49
LRRC37BP1
LRRC37A2
LRRC3
LRRC19
LRPPRC
LRP12
LRP10
LRIT1
LRIF1
LPO
LPIN1
LPGAT1
LPCAT3
LPAR1
LPAL2
LOXL2
LOC79999
LOC730101
LOC643733
LOC441204
LOC440792
LOC440434
LOC220077
LOC202181
LOC101929073
LOC101928278
LOC101927051
LOC100996325
LOC100507388
LOC100506571
LOC100505498
LOC100289473
LOC100130331
LOC100129503
LMX1B
LMTK2
LMO1
LMF2
LMF1
LMBRD1
LLGL1
LITAF
LIPT1
LIPC
LIPA
LINC01963
LINC01949
LINC01711
LINC01565
LINC01482
LINC01278
LINC01260
LINC01140
LINC01136
LINC00939
LINC00667
LINC00663
LINC00652
LINC00597
LINC00574
LINC00563
LINC00483
LINC00474
LINC00342
LINC00328
LINC00302
LINC00115
LIN7C
LIMK1
LIMCH1
LIM2
LILRA5
LILRA4
LIG4
LIAS
LHX5
LHX3
LHPP
LHFPL2
LGMN
LGALS4
LGALS14
LEPROTL1
LEMD3
LEFTY1
LECT2
LDLRAP1
LDHB
LDHAL6B
LDAH
LCT
LCMT1
LBX1
LBR
LBP
LATS1
LAT2
LARP7
LARP4
LARP1
LARGE1
LANCL1
LAMTOR3
LAMA5
LAMA2
LALBA
LAIR2
L3MBTL1
L2HGDH
L1TD1
KYAT3
KXD1
KTN1
KSR1
KRTAP5-9
KRTAP5-8
KRTAP4-7
KRT9
KRT85
KRT83
KRT81
KRT76
KRT75
KRT6B
KRT6A
KRT4
KRT38
KRT36
KRT33B
KRT33A
KRT32
KRT20
KRT2
KRT19P2
KRT16
KRT12
KRT1
KRR1
KRI1
KREMEN2
KRCC1
KRBOX4
KRAS
KPNB1
KPNA6
KPNA5
KPNA3
KNG1
KMT5B
KMT5A
KMT2A
KLRG1
KLKB1
KLK2
KLK14
KLK13
KLK12
KLK10
KLHL9
KLHL5
KLHL41
KLHL36
KLHL28
KLHL22
KLHL20
KLHL2
KLHL11
KLHDC4
KLHDC3
KLHDC2
KLHDC10
KLF3-AS1
KLF15
KLF10
KLF1
KLC2
KIZ
KITLG
KISS1
KIR3DX1
KIR2DS4
KIR2DS3
KIN
KIFAP3
KIF5B
KIF5A
KIF3A
KIF25-AS1
KIF21B
KIF20B
KIF1C
KIF1BP
KIF1A
KIF17
KIF16B
KIDINS220
KIAA1614
KIAA1551
KIAA1211L
KIAA0754
KIAA0753
KIAA0586
KIAA0513
KIAA0355
KIAA0087
KHSRP
KHNYN
KHDRBS1
KHDC4
KEL
KDM8
KDM7A
KDM6B
KDM5D
KDM5A
KDM4C
KDM3B
KDM3A
KDM2A
KDELC1
KCTD3
KCTD20
KCNS1
KCNQ4
KCNQ3
KCNQ1
KCNMB2
KCNK7
KCNK5
KCNK3
KCNK15
KCNK12
KCNK10
KCNJ9
KCNJ6
KCNJ4
KCNJ14
KCNJ13
KCNJ10
KCNJ1
KCNIP2
KCNH4
KCNH1
KCNG2
KCNF1
KCNE5
KCNE2
KCNE1
KCNC3
KCNC1
KCNB2
KCNA4
KCNA3
KCNA2
KBTBD2
KATNBL1
KATNA1
KAT7
KAT6B
KAT6A
KARS
KANSL1L
JRKL
JMJD6
JMJD1C
JAKMIP2
JAK3
JAK2
JAK1
JAG2
JADE3
ITSN2
ITPR2
ITPKC
ITPK1
ITM2B
ITIH4
ITIH1
ITGB7
ITGB4
ITGB3BP
ITGB3
ITGB1
ITGAL
ITGAE
ITGA6
ISOC1
ISL1
ISG15
ISCA1
IRS1
IRF5
IRF4
IRF3
IRAK1
IQSEC3
IQCK
IQCG
IQCB1
IPPK
IPP
IPO8
IPO7
IPO5
IPO13
INTS8
INTS7
INTS6
INTS12
INSRR
INSM1
INSL6
INSL5
INSL4
INS
INPP5K
INPP5F
INPP4B
INPP4A
INO80D
INO80B
INHBE
ING3
ING2
INA
IMPG2
IMPACT
IMPA1
IMP4
IL9R
IL7
IL37
IL36RN
IL36A
IL3
IL2RG
IL2RA
IL25
IL24
IL23A
IL22RA1
IL22
IL21
IL1RN
IL1RL1
IL1RAPL2
IL1R2
IL1B
IL1A
IL18RAP
IL18BP
IL17RC
IL17B
IL17A
IL15RA
IL13
IL12RB1
IL12B
IL11
IKZF4
IKZF3
IKZF1
IKBKG
IKBKE
IK
IGLV6-57
IGLV@
IGHV5-78
IGHMBP2
IGHG1
IGH
IGFLR1
IGF2-AS
IFT88
IFT81
IFT74
IFT57
IFT52
IFT20
IFT122
IFRD1
IFNW1
IFNG
IFNB1
IFNAR1
IFNA7
IFNA5
IFNA4
IFNA21
IFNA17
IFNA16
IFNA10
IFNA1
IFIH1
IFI35
IER3
IDI2-AS1
IDI1
IDH3B
IDH3A
ID2
ICOSLG
ICOS
ICE2
ICE1
ICAM3
IBTK
IAPP
HYPM
HYAL2
HYAL1
HUNK
HTT
HTR7P1
HTR7
HTR6
HTR5A
HTR3B
HTR3A
HTR2C
HTR2B
HTR1F
HTR1D
HTR1B
HTN3
HTATSF1
HSPD1
HSPBP1
HSPBAP1
HSPB11
HSPB1
HSPA14
HSPA13
HSF2BP
HSD17B12
HS3ST3B1
HS3ST2
HS2ST1
HS1BP3
HRK
HRH4
HRH3
HRH2
HRG
HR
HPX
HPSE2
HPS1
HPF1
HOXD4
HOXD12
HOXD1
HOXC13
HOXC11
HOXB13
HOMER3
HNRNPU
HNRNPR
HNRNPH3
HNRNPH1
HNRNPDL
HNRNPD
HNRNPA3P1
HNRNPA3
HNRNPA0
HNMT
HNF4G
HNF4A
HNF1A
HMX1
HMOX2
HMGN5
HMGN3
HMGN2
HMGB2
HMG20A
HLTF
HLA-J
HLA-G
HLA-DRB4
HLA-DQB2
HLA-DOA
HLA-C
HLA-A
HKDC1
HK1
HIVEP3
HIVEP2
HIST3H2A
HIST1H4G
HIST1H3G
HIST1H3E
HIST1H3A
HIST1H2BN
HIST1H2BB
HIST1H2AL
HIST1H1E
HIST1H1A
HIPK1
HILPDA
HIKESHI
HIGD2A
HIC2
HIC1
HIBCH
HHLA1
HGSNAT
HGH1
HEYL
HEXA-AS1
HEXA
HESX1
HECW1
HECTD3
HDGFL3
HDAC7
HDAC2
HDAC11
HCRT
HCP5
HCN2
HCG4B
HCFC2
HCFC1
HBZ
HBS1L
HBQ1
HBP1
HBE1
HBBP1
HAUS3
HAO2
HAGH
H2AFZ
GYPE
GYPB
GYG2
GULP1
GUK1
GUCY2F
GUCY2C
GUCY1B2
GUCA2B
GUCA1B
GTPBP8
GTPBP4
GTPBP2
GTPBP1
GTF3C5
GTF3C3
GTF3A
GTF2IRD2B
GTF2H5
GTF2H1
GTF2F2
GTF2F1
GTF2E1
GTF2B
GTF2A1
GTDC1
GSTT4
GSTT1
GSTO1
GSPT2
GSN-AS1
GSK3A
GSG1
GSAP
GRPR
GRN
GRM8
GRM6
GRM4
GRM3
GRM2
GRK6
GRK2
GRK1
GRIP1
GRINA
GRIN2D
GRIN2B
GRIN2A
GRIK5
GRIK3
GRIA4
GRIA2
GRAP2
GPX5
GPX4
GPX2
GPSM2
GPRC5D
GPRC5B
GPR87
GPR68
GPR6
GPR52
GPR50
GPR4
GPR37L1
GPR35
GPR32
GPR31
GPR27
GPR25
GPR21
GPR182
GPR176
GPR17
GPR153
GPR15
GPR143
GPR137
GPR132
GPR12
GPN3
GPLD1
GPI
GPATCH4
GPATCH3
GPATCH1
GPA33
GP6
GP1BA
GOSR1
GOLPH3L
GOLIM4
GOLGA8N
GOLGA8A
GOLGA7
GOLGA5
GOLGA4
GNRHR
GNRH2
GNL1
GNG5
GNG3
GNAT2
GNAQ
GNAO1
GNAI3
GNAI1
GNA15
GML
GMFB
GMEB2
GLYAT
GLT8D1
GLS2
GLRX2
GLRA3
GLRA2
GLO1
GLG1
GLCE
GKN1
GJD2
GJA8
GJA5
GJA3
GJA1
GIT1
GIPR
GIP
GIN1
GIF
GHSR
GHRHR
GHITM
GH1
GGPS1
GGNBP2
GGA1
GFRA4
GFI1
GFAP
GEMIN7
GEMIN6
GDPD2
GDF3
GDF10
GCKR
GCK
GCH1
GCGR
GCG
GCFC2
GCC2
GCA
GBX1
GBP1
GBF1
GATAD1
GATA1
GAS8-AS1
GAS2L1
GAS2
GAPVD1
GAP43
GALR3
GALR1
GALNT8
GALNT14
GALNT11
GALC
GAL3ST4
GAGE1
GAD2
GABRR2
GABRQ
GABRG3
GABRG2
GABRD
GABRB2
GABRB1
GABRA6
GABRA5
GABRA1
GABPB1
GABARAP
GAA
G6PD
G6PC2
G6PC
G3BP1
FZR1
FZD9
FXYD7
FXR2
FXR1
FUT6
FUT5
FUT4
FUT1
FURIN
FUBP3
FTH1P5
FTH1
FTCD
FSTL4
FSHB
FSCN2
FRS3
FRS2
FRMPD4
FRMPD1
FRAT1
FPGT
FOXRED2
FOXN3-AS2
FOXN2
FOXN1
FOXL1
FOXJ3
FOXI1
FOXG1
FOXF2
FOXF1
FOXE3
FOXA1
FOSL2
FOSL1
FOLR3
FNTA
FNDC8
FNDC3A
FNDC11
FNBP4
FN3K
FMR1
FLOT2
FLOT1
FLNB
FLJ20712
FLJ13224
FLII
FLG
FKTN
FKBP6
FKBP3
FKBP1A
FKBP15
FIS1
FIG4
FHIT
FGFR1OP
FGFBP1
FGF8
FGF6
FGF4
FGF3
FGF21
FGF16
FGF13
FGD6
FGD1
FFAR2
FEZF2
FEV
FETUB
FEM1C
FEM1B
FCN2
FCHO1
FCGBP
FCF1
FCER2
FBXW2
FBXO9
FBXO46
FBXO38
FBXO31
FBXO3
FBXO2
FBXO11
FBXL8
FBXL5
FBXL4
FBXL18
FBP2
FBN2
FBLN2
FAT2
FASTKD3
FASTKD2
FARS2
FANCL
FANCE
FAN1
FAM98A
FAM89B
FAM66D
FAM53B
FAM46C
FAM35A
FAM30A
FAM224A
FAM214B
FAM20B
FAM208B
FAM206A
FAM172A
FAM168B
FAM160B2
FAM149B1
FAM13B
FAM131A
FAM120C
FAM118A
FAM114A2
FAM114A1
FAM111A
FAF1
FADS3
FADS2
FABP7
FABP1
FAAP24
F7
F13B
F10
EYA3
EXTL3
EXTL2
EXTL1
EXOSC9
EXOSC8
EXOSC2
EXOSC10
EXOC2
EXOC1
EXO5
EXD3
EVX1
EVA1B
ETV7
ETV6
ETV4
ETV1
ETS1
ETNK2
ETHE1
ETFDH
ETAA1
ESRRB
ESRRA
ESF1
ERVH-6
ERVH-4
ERV9-1
ERLIN2
ERICH1
ERI2
ERH
ERCC6
ERCC5
ERCC4
ERCC3
ERBIN
EPS15L1
EPRS
EPPK1
EPOR
EPO
EPM2AIP1
EPM2A
EPHX3
EPHB4
EPHB2
EPHB1
EPHA5
EPB41L4A-DT
EP300
ENTPD2
ENPP3
ENGASE
ENAH
EMX1
EMSY
EMC7
EMC2
EMC10
ELSPBP1
ELP4
ELP1
ELOVL4
ELOC
ELL3
ELL2
ELF5
ELF2
ELAVL1
ELANE
EIF5B
EIF5A2
EIF4G2
EIF4E
EIF4B
EIF3M
EIF3L
EIF3K
EIF3H
EIF3E
EIF3A
EIF2S3
EIF2S2
EIF2B1
EIF2AK2
EIF1B
EIF1AX
EHHADH
EGR4
EFR3A
EFNA3
EFHD2
EFHD1
EFHC1
EEF1AKMT3
EEF1AKMT2
EEF1A1
EED
EDRF1
EDIL3
EDDM3B
EDC4
EDA2R
ECPAS
ECHDC3
ECH1
ECE1
ECD
EBLN2
EBI3
EBAG9
EAPP
E2F6
E2F4
E2F2
DZIP3
DZIP1
DYSF
DYRK3
DYRK2
DYRK1A
DYNLL1
DYNC2LI1
DYNC2H1
DYNC1LI1
DYNC1I2
DYNC1H1
DUX1
DUT
DUSP6
DUSP12
DUSP11
DUS4L
DUS2
DTX3
DTX2
DTWD1
DSTYK
DSCR4
DSCAM
DRP2
DRICH1
DRD5
DRD2
DRAP1
DR1
DPY19L4
DPPA4
DPP8
DPM1
DPF3
DPF1
DPEP3
DOT1L
DOPEY1
DOLK
DOK3
DOCK6
DOCK3
DOCK1
DOC2A
DNTTIP2
DNTT
DNPEP
DNMT3L
DNASE2
DNASE1L1
DNASE1
DNAJC8
DNAJC3
DNAJC24
DNAJC13
DNAJC12
DNAJB14
DNAJB12
DNAJB1
DNAJA4
DNAJA2
DNAH9
DNAH3
DNAH17
DNAAF2
DMXL2
DMWD
DMTN
DMTF1
DMC1
DLX2
DLL3
DLGAP4
DLGAP2
DLG2
DLG1
DLEU2
DLD
DKKL1
DISC1
DIS3
DIO3
DIO1
DIEXF
DIAPH2-AS1
DHX58
DHX57
DHX40
DHX29
DHX15
DHRS1
DHDDS
DGKQ
DGKI
DGKG
DGKA
DGCR6L
DGCR11
DFFA
DESI2
DERL1
DENR
DENND6B
DENND4C
DENND4A
DENND1C
DENND1B
DELE1
DEK
DEFB126
DEFA6
DEFA5
DEFA4
DEF8
DEC1
DDX60
DDX6
DDX58
DDX51
DDX50
DDX4
DDX24
DDX19A
DDX17
DDX10
DDX1
DDR1-DT
DDN
DDHD2
DDC
DDB1
DDAH1
DCUN1D2
DCUN1D1
DCTN6
DCTN4
DCT
DCSTAMP
DCPS
DCP2
DCP1A
DCLRE1C
DCLRE1B
DCLK2
DCK
DCHS2
DCAF8
DCAF6
DCAF4
DCAF16
DCAF15
DCAF1
DBR1
DBF4
DARS
DAP3
DAO
DAG1
DAB2
DAB1
DAAM2
DAAM1
CYTH2
CYSLTR2
CYP4A11
CYP2W1
CYP2R1
CYP2F1
CYP2C19
CYP2B6
CYP2A7P1
CYP2A7
CYP2A6
CYP27B1
CYP20A1
CYP1B1
CYP1A2
CYP1A1
CYP11B2
CYP11B1
CYLC2
CYLC1
CYHR1
CYFIP2
CYCS
CYBC1
CXXC1
CXorf36
CXCR6
CXCR5
CXCR3
CXCR1
CUL9
CUL5
CUL4B
CUL3
CUL2
CUL1
CUEDC1
CTXND1
CTSO
CTSD
CTSA
CTRL
CTRC
CTRB2
CTR9
CTNS
CTNNB1
CTNNAL1
CTLA4
CTDSPL
CTDSP2
CTDSP1
CTDNEP1
CTCF
CTC1
CTC-338M12.4
CTBS
CTAGE1
CT55
CSTB
CST8
CST4
CST2
CSRP3
CSRNP2
CSPP1
CSPG4P1Y
CSNK2B
CSNK1G3
CSNK1A1
CSN3
CSN2
CSHL1
CSH1
CSF3
CSF2RA
CSE1L
CSDE1
CSAD
CRYZL1
CRYZ
CRYL1
CRYGC
CRYGA
CRYBB3
CRYBB2P1
CRYBB2
CRYBA4
CRYAA
CRY1
CRTC1
CRP
CROT
CROCCP2
CROCC
CRNKL1
CRLF3
CRLF2
CRLF1
CRKL
CRK
CRISPLD2
CRIPT
CRIP2
CRHR2
CRHR1
CRELD1
CREBZF
CREBBP
CREB1
CRCT1
CRBN
CR2
CPSF7
CPSF4
CPS1-IT1
CPPED1
CPOX
CPNE7
CPNE6
CPNE3
CPN2
CPN1
CPLX3
CPLANE1
CPA2
CPA1
COX7C
COX6C
COX6A2
COX4I1
COX15
COX11
CORT
CORO2B
CORO1A
COQ8B
COQ10B
COPS8
COPS7A
COPS6
COPS5
COPS4
COPS3
COPS2
COPB1
COMMD8
COMMD3
COLEC10
COL5A3
COL4A3BP
COL2A1
COL13A1
COL11A2
COIL
COG5
CNTRL
CNTNAP3P2
CNTNAP1
CNTN2
CNTN1
CNTLN
CNTF
CNTD2
CNR2
CNPY3
CNPPD1
CNOT7
CNOT4
CNOT2
CNNM1
CNMD
CNKSR2
CNIH1
CNGA3
CNBP
CMPK1
CMKLR1
CMC4
CLTB
CLSTN1
CLSPN
CLPX
CLPTM1
CLPP
CLOCK
CLNS1A
CLN8
CLN5
CLK4
CLK3
CLK1
CLINT1
CLIC5
CLIC1
CLEC5A
CLEC4E
CLEC1B
CLDND1
CLDN9
CLDN18
CLDN17
CLDN16
CLDN14
CLCNKB
CLCN7
CLCN4
CLCC1
CLCA2
CLC
CLASRP
CLASP2
CLASP1
CKAP5
CITED1
CISD1
CIR1
CINP
CIDEB
CIDEA
CIC
CHUK
CHST5
CHST12
CHRNG
CHRNB4
CHRNB3
CHRNA9
CHRNA6
CHRNA1
CHRM5
CHRM4
CHRM2
CHRD
CHPF
CHORDC1
CHN1
CHMP7
CHMP6
CHMP5
CHMP2B
CHI3L2
CHD9
CHD5
CHD2
CHD1
CHCHD7
CHCHD3
CGRRF1
CGA
CFI
CFHR5
CFHR4
CFDP1
CFAP74
CFAP44
CETN3
CETN2
CETN1
CES1P1
CERS4
CERS2
CER1
CEPT1
CEP83
CEP63
CEP57
CEP350
CEP290
CEP170B
CEP162
CEP135
CEP131
CENPQ
CENPI
CENPC
CENPB
CEND1
CEMP1
CELP
CELF3
CELA3A
CEBPZ
CEBPG
CEBPE
CEBPA-DT
CEBPA
CEACAM7
CEACAM6
CEACAM5
CEACAM4
CEACAM3
CDYL
CDY1
CDX4
CDX2
CDX1
CDV3
CDSN
CDO1
CDKN2B
CDKN2AIP
CDKN2A-DT
CDKN2A
CDKN1B
CDKL5
CDKL3
CDK9
CDK8
CDK19
CDK18
CDK13
CDHR5
CDHR2
CDH9
CDH8
CDH7
CDH22
CDH20
CDH2
CDH16
CDH11
CDH10
CDC5L
CDC42BPA
CDC42
CDC40
CDC37L1
CDC16
CDA
CD8A
CD82
CD81
CD80
CD79B
CD79A
CD70
CD5L
CD46
CD3G
CD3E
CD3D
CD38
CD300C
CD27
CD207
CD200
CD1E
CD1B
CD1A
CD164
CD101
CCZ1
CCT8L2
CCT8
CCT5
CCT4
CCRL2
CCR4
CCR3
CCP110
CCNT2
CCNI
CCNG2
CCNG1
CCND1
CCNC
CCNB1IP1
CCL4
CCL25
CCL24
CCL17
CCL11
CCL1
CCKBR
CCK
CCDC93
CCDC91
CCDC90B
CCDC9
CCDC88A
CCDC87
CCDC86
CCDC82
CCDC59
CCDC47
CCDC40
CCDC30
CCDC28A
CCDC25
CCDC22
CCDC181
CCDC177
CCDC144A
CCDC134
CCDC130
CCDC121
CCDC106
CCAR2
CC2D1A
CBX8
CBX6
CBX5
CBX4
CBX3
CBX2
CBX1
CBR4
CBL
CBFA2T3
CATSPERG
CATR1
CAT
CASZ1
CASS4
CASQ1
CASP8AP2
CASP7
CASK
CASD1
CARTPT
CARF
CAPZA1
CAPRIN2
CAPN7
CAPN5
CAP2
CAND1
CAMTA2
CAMSAP1
CAMP
CAMLG
CAMKV
CAMKK2
CAMK4
CAMK2B
CAMK1G
CALML5
CALCR
CALCOCO2
CALCB
CALCA
CALB1
CACYBP
CACTIN
CACNG5
CACNG4
CACNG3
CACNG1
CACNB1
CACNA1I
CACNA1F
CACNA1B
CACFD1
CABP5
CABP1
CABIN1
CAAP1
CA9
CA7
CA6
CA5BP1
CA14
CA1
C9orf78
C9orf40
C9
C8orf17
C8G
C8A
C7orf69
C7orf26
C6orf62
C6orf15
C6orf120
C6orf106
C6orf10
C5orf66
C5orf15
C5
C2orf83
C2orf72
C2orf68
C2orf54
C2orf49
C2orf42
C2orf27A
C2CD5
C2CD2L
C22orf24
C21orf2
C1orf68
C1orf61
C1orf174
C1orf159
C1orf116
C1orf109
C1orf105
C1D
C17orf75
C16orf71
C12orf4
C12orf29
C11orf71
C11orf58
C11orf21
C10orf95
C10orf88
BZW1
BTNL8
BTNL3
BTNL2
BTN2A3P
BTN2A1
BTG4
BTF3
BTBD1
BRWD1
BRSK2
BRS3
BRPF1
BRMS1
BRIX1
BRINP3
BRF2
BRD9
BRD8
BRD7P3
BRAP
BPY2
BPTF
BPIFA1
BORCS8
BNIP3L
BNIP2
BMPR2
BMPR1A
BMP5
BMP4
BMP2K
BMP15
BMP10
BLZF1
BLK
BIRC2
BIN1
BICRAL
BICRA
BICDL1
BICD2
BHLHB9
BFSP2
BEX4
BEX3
BEX1
BEAN1
BDKRB1
BDH2
BCOR
BCLAF1
BCL7C
BCL2L10
BCL10
BCKDHB
BCCIP
BCAS4
BCAS3
BCAS2
BCAP31
BCAN
BBS9
BBS7
BBS4
BBS10
BBOF1
BBIP1
BAZ2B
BATF3
BARX2
BAIAP3
BAIAP2
BABAM2
BAAT
B4GALT5
B4GALNT1
B3GNT4
B3GAT1
B3GALT5
B3GALT4
B3GALT1
B3GALNT1
AZIN1
AXIN1
AVPR2
AVPR1B
AVPI1
AVL9
AVEN
AUTS2
AURKC
AUH
ATXN8OS
ATXN3
ATXN2L
ATXN1
ATRX
ATR
ATPAF2
ATP9A
ATP8B2
ATP6V1D
ATP6V1C1
ATP6V0C
ATP6V0A1
ATP6AP2
ATP5PO
ATP5PF
ATP5MPL
ATP5MG
ATP5F1A
ATP1B2
ATP1A3
ATP13A3
ATP12A
ATP10D
ATP10B
ATN1
ATMIN
ATM
ATG9A
ATG5
ATG4A
ATG3
ATG2B
ATG2A
ATG14
ATG13
ATG12
ATG10
ATF7IP2
ATF7IP
ATF6
ATF5
ATF2
ATF1
ATAD2B
ASXL1
ASTE1
ASNSD1
ASNS
ASMTL-AS1
ASIP
ASIC4
ASGR2
ASF1A
ASCL3
ASCC1
ASB9
ASB6
ASB1
ASAP1
ASAH1
ARVCF
ARTN
ART1
ARR3
ARPP21
ARPP19
ARPC5
ARPC4
ARNTL
ARMT1
ARMCX5
ARMCX4
ARMCX3
ARMCX2
ARMCX1
ARMC8
ARMC4
ARMC1
ARL8B
ARL6IP4
ARL2BP
ARL15
ARL1
ARIH1
ARID4B
ARID4A
ARID3B
ARHGEF38
ARHGEF17
ARHGEF12
ARHGEF11
ARHGDIG
ARHGAP5
ARHGAP44
ARHGAP4
ARHGAP19
ARHGAP12
ARGLU1
ARG1
ARFRP1
ARFIP1
ARFGEF2
ARF5
ARF3
ARCN1
ARC
ARAP1
AQP6
AQP4
AQP2
APPL1
APPBP2
APOOL
APOM
APOL5
APOC3
APOBEC3F
APOBEC3C
APOBEC2
APOBEC1
APOB
APOA2
APLP2
APIP
API5
APH1B
APH1A
APCS
APC2
APBA3
AP5M1
AP3M2
AP3B2
AP2M1
AP1AR
AOC2
ANXA2P3
ANXA2P2
ANXA2P1
ANXA2
ANXA11
ANP32E
ANP32D
ANP32B
ANKS1B
ANKRD7
ANKRD53
ANKRD49
ANKRD36BP2
ANKRD36B
ANKRD28
ANKRD27
ANKRD26
ANKRD2
ANKRD12
ANKRD10
ANKRA2
ANK1
ANGPTL8
ANGPT4
ANGEL2
ANAPC2
ANAPC15
ANAPC13
ANAPC10
AMZ2
AMPD1
AMELX
AMBN
ALX1
ALS2CL
ALPPL2
ALPK3
ALPI
ALOXE3
ALOX15B
ALOX12P2
ALOX12B
ALKBH4
ALKBH1
ALG13
ALG12
ALDOB
ALDOAP2
ALDOA
ALDH7A1
ALDH5A1
ALDH4A1
ALDH3B1
ALDH3A2
ALDH3A1
ALDH1A1
AKT2
AKR1D1
AKIRIN1
AKIP1
AKAP9
AKAP7
AKAP6
AKAP5
AKAP4
AKAP3
AKAP11
AK6
AJAP1
AIRE
AIPL1
AIDA
AHSP
AHI1
AHCTF1
AGRP
AGPAT3
AGPAT1
AGO4
AGO3
AGL
AGGF1
AFM
AFF3
AFF2
ADTRP
ADRM1
ADRA2B
ADRA1D
ADRA1B
ADRA1A
ADPRM
ADPRH
ADPGK
ADORA1
ADO
ADNP
ADM2
ADH7
ADH1A
ADGRV1
ADGRL2
ADGRG3
ADGRF1
ADGRE3
ADGRE1
ADGRD2
ADGRB1
ADGB
ADD3
ADD2
ADCYAP1
ADCY8
ADCY6
ADCY3
ADCY10
ADAP1
ADAMTSL4
ADAMTSL2
ADAMTS13
ADAMTS12
ADAM9
ADAM5
ADAM30
ADAM21
ADAM20
ADAM19
ADAM18
ADAM17
ADAM11
ADAM10
ADA
ACYP2
ACYP1
ACVRL1
ACVR2B-AS1
ACVR2B
ACVR2A
ACVR1
ACTR6
ACTR5
ACTR2
ACTR1A
ACTR10
ACTN3
ACTN2
ACTL8
ACTL7B
ACTL7A
ACTL6B
ACTL6A
ACTB
ACSS3
ACSM1
ACSL6
ACSL3
ACSBG2
ACRV1
ACR
ACP2
ACOXL
ACOT8
ACKR2
ACHE
ACBD3
ACAP1
ACAN
ACADS
ACADM
ACAA1
ABT1
ABRAXAS2
ABL2
ABL1
ABHD2
ABHD10
ABCG4
ABCE1
ABCD3
ABCD2
ABCD1
ABCC4
ABCC2
ABCB7
ABCB11
ABCA7
ABCA4
ABCA2
ABCA1
AASS
AASDHPPT
AARS
AANAT
AAMP
A4GALT
A1CF
