# Supplementary material for: Identification and analysis of oxidative stress-related genes in endometriosis
Source: Front Immunol. 2025 Mar 7;16:1515490. doi: 10.3389/fimmu.2025.1515490 (PMC11925871; doi:10.3389/fimmu.2025.1515490)
Supplement: Supplementary file 1 [file DataSheet1.zip › raw data/10_WGCNA_analysis/WGCNA.yellow.txt]

ZSWIM1
ZSCAN5A
ZSCAN26
ZRSR2
ZPR1
ZNHIT6
ZNHIT1
ZNF839
ZNF764
ZNF76
ZNF721
ZNF629
ZNF593
ZNF592
ZNF573
ZNF571
ZNF507
ZNF493
ZNF471
ZNF451
ZNF394
ZNF384
ZNF345
ZNF324B
ZNF324
ZNF282
ZNF212
ZNF160
ZNF106
ZFPL1
ZFP36L2
ZFP36L1
ZFP2
ZEB2
ZEB1
ZC3H3
ZC2HC1A
ZBTB17
ZAP70
YKT6
YIPF3
YIPF2
YIPF1
YIF1A
XRCC6
XPO6
XCL1
WWP1
WWC1
WSB1
WNK1
WIPI2
WIPF1
WHRN
WDR91
WDR83OS
WDR74
WDR6
WDR46
WDR18
WDR13
WBP4
WASF3
WARS
VRK3
VPS9D1
VPS37B
VPS16
VPS13A
VCP
VAV2
VASH2
VARS
VAMP8
VAMP4
VAMP3
UVRAG
USP5
USP25
USP22
USP21
USP12
USB1
UQCRQ
UQCRFS1
UQCRC1
UQCC1
UPF1
UNC5B
UNC119
ULK2
UHRF1BP1L
UGP2
UFSP2
UFD1
UCP2
UCKL1
UBR4
UBL5
UBL4A
UBE3B
UBE2Z
UBE2M
UBE2I
UBE2G2
UBE2D2
UBA1
U2AF2
TYK2
TXLNA
TWNK
TWF2
TUFM
TUBG1
TUBB4B
TUBB3
TUBB
TUBA1C
TTLL7
TTLL12
TTI2
TTC39A
TTC28
TSTA3
TST
TSSC4
TSR3
TSR1
TSPAN14
TSKU
TSEN34
TSC22D2
TSC22D1
TSC2
TRPM4
TRPC4AP
TROVE2
TRMT2A
TRMT1
TRIP6
TRIM68
TRIM28
TRIM27
TRH
TRAPPC6A
TRAP1
TRAK2
TRAF5
TRAF2
TPRA1
TPI1
TPD52L2
TP53I3
TP53
TOX4
TOR1AIP1
TOR1A
TOP3A
TOMM34
TOM1
TOLLIP
TNPO1
TNKS2
TNK1
TNIP2
TMX4
TMX2
TMSB10
TMEM8A
TMEM38B
TMEM258
TMEM243
TMEM223
TMEM214
TMEM208
TMEM186
TMEM184B
TMEM177
TMEM161A
TMEM160
TMEM147
TMEM132A
TMEM127
TMEM11
TMEM104
TMED9
TMED3
TMCO6
TM9SF4
TM7SF3
TIPRL
TIPARP
TIMM8B
TIMM17B
TIMM13
TIMM10B
THTPA
THSD7A
THOC6
THEM6
THAP4
THADA
TGOLN2
TGIF2
TFPT
TFIP11
TEX264
TEX2
TES
TENM1
TELO2
TEDC2
TCF7L2
TCF4
TCF3
TCEAL4
TCEAL1
TBL2
TBCD
TBCC
TBC1D4
TBC1D22B
TBC1D2
TBC1D16
TBC1D12
TATDN2
TARP
TARBP2
TAP1
TAOK3
TALDO1
TAF10
TACO1
TAB1
SYT2
SYNJ1
SYNGR2
SYNE1
SYMPK
SYF2
SWAP70
SUZ12P1
SUV39H1
SURF2
SUOX
SULT2B1
SULT1E1
STYXL1
STXBP2
STX7
STX2
STX12
STS
STON1
STOML2
STK38L
STK26
STIMATE
STEAP3
STAP2
STAG1
ST8SIA2
ST20
ST13
SSR4
SSR2
SSNA1
SRSF5
SRRD
SRPRA
SREK1IP1
SREBF2
SREBF1
SPTBN2
SPRED2
SPPL2B
SPOUT1
SPON1
SPHK2
SPATA2L
SPATA20
SPART
SPAG4
SP100
SOX12
SOWAHC
SORBS1
SOBP
SNX10
SNRPC
SNRPB
SNRNP40
SNRNP35
SNRNP25
SNRK
SNF8
SND1
SNAP91
SNAP29
SNAI2
SMPD1
SMIM27
SMIM10L1
SMG9
SMG5
SMARCD2
SMARCD1
SMARCB1
SMARCA4
SMARCA2
SLURP1
SLK
SLCO1B1
SLC9A3R1
SLC9A1
SLC6A5
SLC5A6
SLC52A2
SLC50A1
SLC4A4
SLC49A3
SLC39A4
SLC38A1
SLC37A4
SLC35E1
SLC35C1
SLC29A3
SLC25A6
SLC25A44
SLC25A22
SLC25A12
SLC25A11
SLC25A10
SLC25A1
SLC22A18
SLC19A2
SLC18A1
SLC17A9
SLC16A8
SLC16A7
SLC12A7
SKIV2L
SKAP2
SIVA1
SIRT7
SIPA1L3
SIK3
SHOC2
SHMT2
SHH
SH3GLB2
SH3GLB1
SH3BGRL
SGTA
SGSM3
SGMS1
SFI1
SF3B5
SF3B3
SF3B2
SETMAR
SETBP1
SERTAD2
SERPINH1
SERP1
SERINC1
SEPT7
SEPT10
SENP3
SEMA3F
SELENOP
SEC31B
SEC24C
SEC23A
SEC14L1
SEC13
SDHA
SDCBP
SCRIB
SCP2
SCO2
SCN5A
SCLY
SCAP
SCAND1
SCAMP4
SCAMP3
SCAMP2
SCAI
SBF1
SAV1
SATB2
SARS2
SARDH
SAP30BP
SAMD9
SAMD4A
S100A3
S100A13
S100A11
RUVBL2
RUFY2
RTN4
RTN3
RTCB
RRP9
RRP12
RRNAD1
RRAGC
RPUSD2
RPS6KB2
RPS6KA1
RPS27L
RPL36AL
RPL23AP32
RPL11
RPH3AL
RPAP1
RP2
RORC
ROCK2
ROCK1
RNPEPL1
RNPEP
RNF40
RNF38
RNF220
RNF13
RNF123
RNF115
RND3
RNASET2
RNASEL
RMND5B
RMDN3
RIOX1
RING1
RHOT2
RHOQ
RHBDD3
RFXANK
REXO4
REXO2
RETREG2
REPS1
REPIN1
REEP5
REEP4
RECQL4
REC8
RCE1
RCC1L
RCBTB2
RBM42
RBM23
RBM14
RBM10
RBKS
RBFA
RBBP9
RARB
RAPGEF5
RAPGEF4
RAP2C
RAP1GAP2
RAP1B
RAP1A
RANGRF
RANGAP1
RANBP10
RALY
RALB
RABIF
RABGGTA
RABEP2
RAB7A
RAB3GAP1
RAB36
RAB33B
RAB23
RAB20
RAB15
RAB11FIP2
RAB11B
QPRT
PYCR3
PYCR1
PXMP2
PWP2
PVRIG
PVR
PUS1
PURA
PUF60
PTPRO
PTPRM
PTPRH
PTPRF
PTPRD
PTPRCAP
PTPN14
PTPA
PTOV1
PTGES2
PTDSS1
PTBP2
PTBP1
PSME3
PSME1
PSMD9
PSMD8
PSMD3
PSMD2
PSMD13
PSMC5
PSMC4
PSMC3
PSMB8
PSMB7
PSMB6
PSMB5
PSMB4
PSMB3
PSMB2
PSMB10
PSIP1
PSENEN
PSEN2
PSD4
PRRG2
PRRG1
PRRC2A
PRR7
PRR13
PRR11
PRPF31
PRNP
PRMT7
PRMT5
PRMT1
PRKCD
PRKCA
PRKACB
PRKAA1
PREB
PRDX4
PRDX2
PRDM13
PRCC
PRAMEF12
PPRC1
PPP6R1
PPP4C
PPP3CB
PPP3CA
PPP2R1A
PPP1R7
PPP1R26
PPP1R14B
PPP1R13B
PPP1R12A
PPP1R11
PPP1CA
PPOX
PPME1
PPM1G
PPIL2
PPIF
PPIE
PPIC
PPIB
POR
POP7
POMT2
POMGNT1
POM121
POLRMT
POLR3K
POLR2L
POLR2J
POLR2G
POLR2F
POLR2E
POLR2A
POLR1C
POLDIP2
POLD4
POLD2
POLD1
POFUT2
PNRC1
PNN
PNMA2
PNKP
PMVK
PMS2P1
PMPCA
PMM1
PMF1
PMEL
PLXNA3
PLS3
PLOD2
PLOD1
PLK2
PLIN3
PLCL2
PLA2R1
PKM
PKD2
PJA2
PITPNM1
PIP4K2C
PIP4K2A
PIK3R2
PIH1D1
PIGQ
PIGO
PIDD1
PICALM
PIAS1
PHTF2
PHLPP2
PHKG2
PHF21A
PHF14
PHB
PHACTR2
PGLS
PGK1
PGF
PGD
PGAP1
PGAM1
PFN1
PFKL
PFKFB2
PEX26
PEX11B
PEX10
PES1
PELI2
PEG3
PDLIM5
PDE9A
PDE8B
PDE5A
PDE4D
PDCD11
PCSK7
PCK2
PCDHB6
PCCB
PCBP4
PCBP1
PCBD1
PATZ1
PART1
PAQR6
PAQR4
PAM16
PALMD
PAFAH1B3
PA2G4
P4HTM
P4HB
P4HA2
P3H1
P2RX4
OXLD1
OSTM1
OSGEP
OSBPL8
OSBPL1A
ORAI2
OR2F1
OPRPN
OPLAH
OGDHL
ODF2
OAZ3
NXT1
NXPE3
NUTF2
NUP98
NUDC
NUCKS1
NUBPL
NUBP2
NT5DC2
NSUN5
NSDHL
NRBP1
NR3C2
NR2F6
NQO1
NPTXR
NPTN
NPLOC4
NPHP4
NOVA1
NOTCH2
NOSIP
NOP2
NOP10
NOL12
NOC4L
NOC2L
NKIRAS2
NIPSNAP1
NHP2
NGRN
NFYB
NFRKB
NFIB
NEUROD2
NET1
NEO1
NELFCD
NEDD8
NEDD4
NECTIN3
NDUFS6
NDUFS3
NDUFS2
NDUFB4
NDUFB2-AS1
NDUFB11
NDUFAF7
NDUFA9
NDUFA8
NDUFA7
NDUFA3
NDUFA2
NDUFA13
NDUFA10
NDE1
NCLN
NCDN
NBEAL2
NBEA
NAT9
NAT10
NAP1L2
NANOG
NADSYN1
NAB1
NAA60
N4BP2L1
MZF1
MYRIP
MYO5A
MYO1B
MYO19
MYO15B
MYDGF
MYCL
MYCBP2
MYBPH
MYBBP1A
MXI1
MUL1
MTX1
MTSS1
MTMR3
MTM1
MTG1
MTCH2
MTA1
MT1G
MRTO4
MRPS7
MRPS34
MRPS18B
MRPS18A
MRPS15
MRPS12
MRPS11
MRPL49
MRPL46
MRPL4
MRPL28
MRPL24
MRPL23
MRPL17
MRPL12
MRPL11
MRM3
MRGBP
MPST
MPIG6B
MPI
MPG
MPDU1
MORC3
MON1B
MOGS
MOCS3
MOCS2
MMS19
MMD
MMACHC
MLYCD
MLST8
MKS1
MKNK2
MKL2
MISP
MINDY2
MIF
MID1
MICALL2
MGRN1
MGAT4B
MFSD5
MFSD12
MFSD10
MFSD1
MEX3D
METTL13
METTL1
MEN1
MEF2A
MED9
MED16
MECR
MDH2
MDFIC
MCRS1
MCOLN1
MCFD2
MCAT
MBOAT2
MBNL2
MBNL1
MARCKSL1
MARCKS
MARCH8
MAP4K2
MAP3K8
MAP3K7CL
MAP3K12
MAN1A1
MAGI2
MAGED1
MAF
MAEA
MAD2L1BP
MACF1
LZTS3
LYRM1
LYPLA2
LXN
LUM
LSR
LSM7
LSM4
LSM2
LRRFIP1
LRRC41
LRPAP1
LRFN4
LPP
LPAR6
LPAR4
LPAR3
LPAR2
LOX
LONRF3
LONRF1
LONP1
LOC100131532
LMO2
LIMD2
LIMD1
LIMA1
LILRP2
LIG3
LIFR
LHX2
LGALS8
LETM1
LDB2
LDB1
LARS
LAPTM4A
LAP3
LAMTOR2
LAMA4
KRT86
KRT8
KRT19
KRT18
KRT14
KRIT1
KPNA4
KMT2B
KLK11
KLHL3
KLHL18
KLF3
KLF11
KLC1
KIF22
KIF13A
KIAA1109
KIAA0556
KIAA0319L
KIAA0319
KEAP1
KDSR
KDM5C
KDM4B
KDELR1
KCTD9
KCTD5
KCNK13
KCNJ8
KCND3
KATNB1
KAT5
KAT2B
KANSL3
KANK1
JTB
JOSD1
JMJD4
JAG1
JADE1
IVD
ITSN1
ITPR3
ITPA
ITGBL1
ITGB1BP1
ITGAV
ITGA1
ISG20L2
IQGAP1
IPO4
IP6K2
IP6K1
INTS9
INTS5
INSIG2
INPPL1
INPP5J
INE1
INCENP
IMP3
ILVBL
IL6ST
IL33
IL1RAP
IL13RA1
IKBKB
IGBP1
IFT27
IFT140
IFRD2
IFIT5
IDUA
IDS
IDH3G
IDH2
ICK
HYOU1
HYAL3
HSF2
HSDL2
HSD17B8
HSD17B11
HSD17B10
HSD11B2
HRAS
HPS6
HPS4
HPGD
HOXD9
HOXB9
HOXB8
HOOK2
HNRNPAB
HMGXB3
HMGCL
HMG20B
HMCES
HMBS
HLA-DMB
HIVEP1
HIST2H2AA3
HIST1H4D
HIST1H2BL
HIST1H2AJ
HIST1H1D
HIST1H1B
HINFP
HIF1AN
HGS
HEXB
HERC1
HEPH
HEMK1
HECA
HDHD5
HDHD3
HDGF
HDAC6
HDAC4
HDAC3
HCCS
HAUS2
HARS
HABP4
H2AFJ
GZMH
GYS1
GUCY1B1
GTPBP6
GTF3C1
GTF2IRD1
GTF2H3
GSTZ1
GSTP1
GSTK1
GSTA1
GSS
GRID2
GRHPR
GRAMD4
GPX1
GPS1
GPRC5C
GPRASP1
GPN2
GPKOW
GPC4
GPAA1
GOT2
GOT1
GOSR2
GORASP1
GNRH1
GNL3L
GNG13
GNG12
GNB2
GNAS
GMPPA
GLUD1
GLI1
GLE1
GK2
GJB3
GIPC1
GGCX
GGA2
GFER
GEMIN8
GEMIN4
GDF15
GDAP1
GCN1
GCHFR
GCDH
GCAT
GATD3A
GATB
GATAD2A
GAS8
GAPDH
GANAB
GALNS
GALK1
GAL3ST1
GAK
GADD45GIP1
GAD1
GABBR2
GABBR1
G6PC3
FZD1
FUT8
FUS
FTSJ3
FSTL1
FSCN3
FSCN1
FRRS1L
FRMD1
FRAT2
FPGS
FOXN3
FOXK2
FMO4
FLI1
FLAD1
FKRP
FKBPL
FKBP5
FKBP4
FKBP2
FKBP14
FIBP
FGFR4
FGF2
FGA
FEZ2
FERMT2
FERMT1
FDPS
FDFT1
FBXW12
FBXL6
FBXL2
FBN1
FBL
FAT4
FASN
FAS
FARSA
FAM96B
FAM90A1
FAM8A1
FAM69A
FAM57A
FAM53C
FAM50A
FAM49B
FAM208A
FAM174B
FAM173A
FAM13A
FAM102A
FADD
F12
EZR
EXOSC7
EXOSC5
EXOSC4
EXOC7
EVI5
ESD
ERP29
ERN1
ERI3
ERGIC3
ERG28
ERAL1
EPS8L3
EPS8
EPS15
EPB41L3
EPB41L2
EOGT
ENSA
ENPP2
ENPP1
ENOX2
ENOX1
ENO1
ENDOG
ENDOD1
EML2
EMG1
EMC9
EMC8
EMC6
EMC3
ELP5
ELP3
ELOB
ELK3
EIPR1
EIF6
EIF4G1
EIF3I
EIF3B
EIF2B5
EIF2B4
EIF2B2
EID1
EHBP1
EFNA4
EFCAB2
EFCAB14
EEF2KMT
EDF1
EDEM2
EDC3
EDA
ECRP
ECI1
ECHS1
EBP
E4F1
DYNLRB1
DYNC1LI2
DXO
DUSP14
DTYMK
DTX4
DTNB
DTNA
DSTN
DST
DRG2
DPYD
DPY19L2P2
DPP3
DPM3
DPM2
DPH2
DPAGT1
DOLPP1
DOK1
DOCK9
DOCK4
DOCK10
DNPH1
DNM3
DNM2
DND1
DNAJC4
DNAJC17
DNAJC11
DNAJB2
DNAJA3
DNAH2
DMXL1
DMBT1
DMAC2
DLC1
DIXDC1
DIP2C
DIP2A
DICER1
DIAPH2
DIAPH1
DIABLO
DHX8
DHX38
DHX34
DHX30
DHX16
DHRS7B
DHODH
DGUOK
DGLUCY
DGCR2
DGAT1
DESI1
DENND5B
DENND5A
DENND1A
DECR2
DEAF1
DDX56
DDX54
DDX49
DDX41
DDX3X
DDX39A
DDX28
DDX27
DDX23
DDRGK1
DDOST
DDA1
DCUN1D4
DCTPP1
DCAKD
DCAF7
DCAF10
DBT
DBNDD1
DBN1
DAXX
DAP
DALRD3
DAD1
CYP3A43
CYP2D6
CYLD
CYC1
CYBA
CYB561D2
CXorf40B
CXorf40A
CUTC
CUL7
CUEDC2
CTNNBIP1
CTGF
CTDP1
CSNK1G2
CSNK1E
CSNK1D
CSK
CSGALNACT2
CS
CRYBG3
CRYBB1
CRIM1
CREG1
CREBL2
CREB3L1
CREB3
CRADD
CPT2
CPNE1
CPEB3
COX8A
COX6B1
COX6A1
COX5B
COX10
CORO1B
COQ9
COQ6
COPZ1
COPG1
COPE
COMMD4
COL4A5
COL4A2
COL21A1
COG4
COASY
COA4
COA3
CNP
CNOT3
CNNM4
CNNM3
CNN3
CMAHP
CLUH
CLPB
CLN6
CLN3
CLIP1
CLIC4
CLIC2
CLEC2B
CLEC16A
CISH
CIB1
CIAPIN1
CHST10
CHST1
CHRND
CHRNB1
CHRNA3
CHPF2
CHMP2A
CHMP1A
CHCHD2
CHAC1
CFL1
CFAP69
CETP
CERS6
CEP68
CEP250
CEP164
CENPX
CDKN2C
CDK5RAP3
CDK5RAP1
CDK5
CDK4
CDK2AP2
CDK17
CDK16
CDK14
CDK10
CDH4
CDH13
CDC42EP4
CDC42EP3
CDC42BPB
CDC34
CD47
CD2BP2
CCT7
CCT3
CCR7
CCPG1
CCNK
CCNJL
CCND2
CCIN
CCHCR1
CCDC51
CBY1
CBR1
CBLC
CAST
CASP2
CASP10
CARD8
CAPNS1
CAPN2
CAPN15
CAPN10
CAPN1
CAPG
CANT1
CAMSAP2
CAMK2N1
CALR
CALD1
CADPS2
CAD
CACNB3
CACNA2D1
CACNA1G
CAB39
C9orf16
C6orf48
C6orf47
C20orf27
C19orf54
C19orf53
C19orf24
C16orf58
C15orf39
C12orf43
C12orf10
C11orf80
C11orf49
BYSL
BUD23
BUB1
BTBD2
BSG
BRF1
BRDT
BRD3OS
BRD2
BORCS6
BMP8B
BMP1
BIN3
BCS1L
BCL7A
BCL2L1
BCL2
BCL11A
BCKDK
BCKDHA
BCAT2
BBX
BAX
BAP1
BAK1
BAHD1
BAG6
BAG2
BACH2
BACH1
BACE1
BABAM1
B9D2
B9D1
B4GALT7
B4GALT3
B3GAT3
AZI2
AVPR1A
AURKAIP1
AUP1
ATP8B1
ATP8A1
ATP7A
ATP6V0E2
ATP6V0D1
ATP6V0B
ATP6AP1
ATP5MC1
ATP5F1D
ATP5F1B
ATP2B4
ATP2B1
ATP1A1
ATP13A2
ATP13A1
ATP11B
ATOX1
ATIC
ATG7
ATG4B
ATG101
ASPSCR1
ASPH
ASPA
ASNA1
ASIC2
ASH1L
ASCC2
ASB7
ASB13
ASAP2
ARSD
ARSB
ARSA
ARPC2
ARPC1A
ARMCX6
ARMC6
ARL6IP5
ARL4A
ARHGEF3
ARHGEF26
ARHGEF18
ARHGEF16
ARHGDIA
ARHGAP29
ARFIP2
ARFGAP2
ARFGAP1
ARAF
AQP8
APRT
APOL6
APOE
APOC1
APEX2
APEH
APBB2
AP5S1
AP4M1
AP4E1
AP3S1
AP2A2
AP1G2
AP1B1
ANXA1
ANO10
ANKZF1
ANKRD6
ANKRD46
ANKRD36
ANKMY2
ANKH
AMFR
ALPL
ALPK1
ALMS1
ALG3
AKTIP
AKT3
AKT1
AKR7A3
AKR1B10
AKR1A1
AKAP8L
AK2
AHSA1
AHR
AHCY
AGXT
AGTPBP1
AGRN
AGPAT2
AGBL5
AFF1
ADCK2
ADAMTS7
ADAM22
ADA2
ACVR1B
ACTR1B
ACSL1
ACO2
ACAT1
ACAP2
ACADVL
ACAA2
ABLIM1
ABCG2
ABCF3
ABCF2
ABCF1
ABCC10
ABCA11P
AATF
AAR2
AACS
