# Supplementary material for: Identification and analysis of oxidative stress-related genes in endometriosis
Source: Front Immunol. 2025 Mar 7;16:1515490. doi: 10.3389/fimmu.2025.1515490 (PMC11925871; doi:10.3389/fimmu.2025.1515490)
Supplement: Supplementary file 1 [file DataSheet1.zip › raw data/11_immu_model_gene/edge.txt]

form	to
hsa-miR-200b-3p	NR3C1
hsa-miR-200a-3p	NR3C1
hsa-miR-190b	NR3C1
hsa-miR-34b-5p	NR3C1
hsa-miR-33b-5p	NR3C1
hsa-miR-33a-5p	NR3C1
hsa-miR-30a-5p	NR3C1
hsa-miR-196b-5p	NR3C1
hsa-miR-182-5p	NR3C1
hsa-miR-30b-5p	NR3C1
hsa-miR-30d-5p	NR3C1
hsa-miR-182-5p	HAGLR
hsa-miR-182-5p	SH3BP5-AS1
hsa-miR-182-5p	LINC01018
hsa-miR-182-5p	AGAP2-AS1
hsa-miR-182-5p	ARMCX5-GPRASP2
hsa-miR-190b	SH3BP5-AS1
hsa-miR-190b	AFAP1-AS1
hsa-miR-190b	LINC00943
hsa-miR-196b-5p	LINC00943
hsa-miR-196b-5p	VASH1-AS1
hsa-miR-196b-5p	LOXL1-AS1
hsa-miR-200a-3p	MYLK-AS1
hsa-miR-200b-3p	LINC01140
hsa-miR-200b-3p	MSC-AS1
hsa-miR-200b-3p	LINC01303
hsa-miR-200b-3p	RRN3P2
hsa-miR-30a-5p	GATA3-AS1
hsa-miR-30b-5p	GATA3-AS1
hsa-miR-30d-5p	GATA3-AS1
hsa-miR-33a-5p	MSC-AS1
hsa-miR-33a-5p	GAS1RR
hsa-miR-33a-5p	ZNF503-AS2
hsa-miR-33b-5p	MSC-AS1
hsa-miR-33b-5p	GAS1RR
hsa-miR-33b-5p	ZNF503-AS2
hsa-miR-34b-5p	MYLK-AS1
hsa-miR-34b-5p	LINC02381
hsa-miR-34b-5p	LINC00943
hsa-miR-34b-5p	FAM30A
