# Supplementary material for: Identification and analysis of oxidative stress-related genes in endometriosis
Source: Front Immunol. 2025 Mar 7;16:1515490. doi: 10.3389/fimmu.2025.1515490 (PMC11925871; doi:10.3389/fimmu.2025.1515490)
Supplement: Supplementary file 1 [file DataSheet1.zip › raw data/12_Western-blot and RT-PCR/RT-PCR.xlsx]

## Sheet: GAPDH
Sample	Assay	Ct Value
EC1	GAPDH	14.9072
EC1	GAPDH	14.9469
EC1	GAPDH	14.9816
EC2	GAPDH	15.1301
EC2	GAPDH	15.0261
EC2	GAPDH	14.9018
EC3	GAPDH	14.9858
EC3	GAPDH	14.8721
EC3	GAPDH	15.103
EC4	GAPDH	15.1086
EC4	GAPDH	14.863
EC4	GAPDH	14.9692
EU1	GAPDH	14.9269
EU1	GAPDH	14.9822
EU1	GAPDH	15.1055
EU2	GAPDH	14.9856
EU2	GAPDH	14.9865
EU2	GAPDH	14.9885
EU3	GAPDH	14.7935
EU3	GAPDH	14.857
EU3	GAPDH	15.055
EU4	GAPDH	14.9972
EU4	GAPDH	14.8559
EU4	GAPDH	14.9444

## Sheet: CYP17A1
Sample	Assay	Ct Value	δCt	relative quantitation	mean	SD	sample
EC1	CYP17A1	19.5805	4.67332	0.0391913	0.0406189	0.00425859	EC1
EC1	CYP17A1	19.5321	4.58528	0.0416575
EC1	CYP17A1	19.6693	4.68773	0.0388017
EC2	CYP17A1	19.8399	4.7098	0.0382128
EC2	CYP17A1	19.6235	4.59741	0.0413086
EC2	CYP17A1	19.4743	4.57257	0.0420261
EC3	CYP17A1	19.9406	4.95477	0.0322452
EC3	CYP17A1	19.6062	4.73406	0.0375756
EC3	CYP17A1	19.5701	4.4671	0.0452135
EC4	CYP17A1	19.4726	4.364	0.0485629
EC4	CYP17A1	19.5758	4.71281	0.0381333
EC4	CYP17A1	19.4593	4.4901	0.0444985
EU1	CYP17A1	18.8774	3.95052	0.0646809	0.0606264	0.00331353	EU1
EU1	CYP17A1	18.9493	3.96703	0.0639447
EU1	CYP17A1	19.1513	4.04578	0.0605479
EU2	CYP17A1	19.1445	4.15889	0.0559821
EU2	CYP17A1	19.1017	4.11525	0.0577014
EU2	CYP17A1	19.0791	4.0906	0.0586958
EU3	CYP17A1	18.8238	4.03026	0.0612028
EU3	CYP17A1	18.8475	3.99053	0.0629117
EU3	CYP17A1	19.2537	4.19866	0.0544599
EU4	CYP17A1	18.9811	3.98388	0.0632021
EU4	CYP17A1	18.9023	4.04641	0.0605214
EU4	CYP17A1	18.9177	3.97333	0.063666

## Sheet: NR3C1
Sample	Assay	Ct Value	δCt	relative quantitation	mean	SD	sample
EC1	NR3C1	18.3362	3.42904	0.0928445	0.0978883	0.00989317	EC1
EC1	NR3C1	18.4825	3.53564	0.0862316
EC1	NR3C1	18.4781	3.4965	0.0886029
EC2	NR3C1	18.431	3.30092	0.101467
EC2	NR3C1	18.2157	3.18955	0.10961
EC2	NR3C1	17.994	3.0922	0.117262
EC3	NR3C1	18.3456	3.35977	0.0974114
EC3	NR3C1	18.1238	3.2517	0.104988
EC3	NR3C1	18.6248	3.5218	0.0870626
EC4	NR3C1	18.3748	3.26617	0.103941
EC4	NR3C1	18.2245	3.36159	0.0972886
EC4	NR3C1	18.4763	3.50716	0.0879509
EU1	NR3C1	19.6652	4.73832	0.0374648	0.0330671	0.00229759	EU1
EU1	NR3C1	19.8472	4.86495	0.0343165
EU1	NR3C1	20.019	4.91356	0.0331796
EU2	NR3C1	19.9445	4.9589	0.032153
EU2	NR3C1	20.0117	5.02524	0.0307081
EU2	NR3C1	19.8987	4.91021	0.0332568
EU3	NR3C1	19.7489	4.9554	0.0322311
EU3	NR3C1	19.6487	4.79177	0.0361021
EU3	NR3C1	19.9136	4.8586	0.0344679
EU4	NR3C1	20.0559	5.05876	0.0300029
EU4	NR3C1	19.7805	4.92457	0.0329273
EU4	NR3C1	20.0035	5.05913	0.0299951

## Sheet: NGF
Sample	Assay	Ct Value	δCt	relative quantitation	mean	SD	sampple
EC1	NGF	18.9969	4.08968	0.0587333	0.0615086	0.00569309	EC1
EC1	NGF	18.921	3.9741	0.063632
EC1	NGF	19.1554	4.17384	0.0554049
EC2	NGF	19.1743	4.04426	0.0606118
EC2	NGF	19.0501	4.02398	0.0614699
EC2	NGF	18.8367	3.93492	0.0653841
EC3	NGF	19.1844	4.19858	0.054463
EC3	NGF	18.7999	3.92781	0.0657069
EC3	NGF	19.301	4.19794	0.0544871
EC4	NGF	19.228	4.11941	0.0575351
EC4	NGF	18.7177	3.85476	0.0691197
EC4	NGF	18.7739	3.80479	0.0715558
EU1	NGF	19.8134	4.88651	0.0338075	0.0348446	0.00212159	EU1
EU1	NGF	19.8049	4.82264	0.035338
EU1	NGF	20.0563	4.95083	0.0323333
EU2	NGF	19.7866	4.80099	0.0358723
EU2	NGF	19.7102	4.72371	0.0378461
EU2	NGF	19.7712	4.78268	0.0363303
EU3	NGF	19.6176	4.82405	0.0353033
EU3	NGF	19.6646	4.80765	0.0357071
EU3	NGF	19.7688	4.71374	0.0381085
EU4	NGF	19.8978	4.90058	0.0334795
EU4	NGF	19.8178	4.96192	0.0320858
EU4	NGF	19.9136	4.96923	0.0319236

## Sheet: ENO2
Sample	Assay	Ct Value	δCt	relative quantitation	mean	SD	sample
EC1	ENO2	18.5901	3.68288	0.0778649	0.0891105	0.0070871	EC1
EC1	ENO2	18.6295	3.68269	0.0778752
EC1	ENO2	18.5966	3.61504	0.0816137
EC2	ENO2	18.5579	3.42784	0.0929216
EC2	ENO2	18.46	3.4339	0.0925325
EC2	ENO2	18.3806	3.4788	0.0896968
EC3	ENO2	18.298	3.31217	0.100679
EC3	ENO2	18.3648	3.49274	0.0888346
EC3	ENO2	18.5455	3.44251	0.0919814
EC4	ENO2	18.6196	3.51102	0.0877159
EC4	ENO2	18.2199	3.35693	0.097603
EC4	ENO2	18.443	3.47382	0.0900072
EU1	ENO2	19.4934	4.56647	0.0422043	0.0455493	0.00306495	EU1
EU1	ENO2	19.2793	4.2971	0.0508679
EU1	ENO2	19.5686	4.46316	0.0453371
EU2	ENO2	19.2811	4.29556	0.0509224
EU2	ENO2	19.5917	4.6052	0.0410862
EU2	ENO2	19.4994	4.51088	0.0438621
EU3	ENO2	19.1848	4.39127	0.0476536
EU3	ENO2	19.3459	4.48898	0.044533
EU3	ENO2	19.5609	4.50585	0.0440152
EU4	ENO2	19.4623	4.4651	0.0452763
EU4	ENO2	19.3636	4.5077	0.0439591
EU4	ENO2	19.3594	4.41505	0.0468747
