# Supplementary material for: Identification and analysis of oxidative stress-related genes in endometriosis
Source: Front Immunol. 2025 Mar 7;16:1515490. doi: 10.3389/fimmu.2025.1515490 (PMC11925871; doi:10.3389/fimmu.2025.1515490)
Supplement: Supplementary file 1 [file DataSheet1.zip › raw data/12_Western-blot and RT-PCR/Western-blot.xlsx]

## Sheet: Sheet1
gene	sample	Grayscale value	Button background	relative quantitation
CYP17A1	EC	79.214	73.859	0.416518
	EC	84.1	78.745	0.416779
	EC	79.068	73.713	0.391283
	EC	80.554	75.199	0.428462
	EU	139.077	133.722	0.709559
	EU	135.5	130.145	0.699757
	EU	129.468	124.113	0.773372
	EU	134.11	128.755	0.743329
	blank	5.355	0
NR3C1	EC	85.84	79.272	0.447044
	EC	90.644	84.076	0.444995
	EC	82.833	76.265	0.404829
	EC	76.205	69.637	0.396772
	EU	31.543	24.975	0.132523
	EU	31.545	24.977	0.134295
	EU	31.634	25.066	0.156191
	EU	35.413	28.845	0.166528
	blank	6.568	0
NGF	EC	120.07	94.181	0.531121
	EC	132.135	106.246	0.562336
	EC	127.896	102.007	0.541473
	EC	122.8	96.911	0.552171
	EU	76.938	51.049	0.270877
	EU	69.92	44.031	0.236744
	EU	79.873	53.984	0.336385
	EU	77.296	51.407	0.296783
	blank	25.889	0
ENO2	EC	167.576	159.243	0.898029
	EC	174.904	166.571	0.881622
	EC	164.075	155.742	0.826709
	EC	170.954	162.621	0.926568
	EU	90.24	81.907	0.434617
	EU	99.573	91.24	0.490575
	EU	94.071	85.738	0.53425
	EU	96.636	88.303	0.509791
	blank	8.333	0
β-actin	EC	185.218	177.325
	EC	196.83	188.937
	EC	196.281	188.388
	EC	183.402	175.509
	EU	196.351	188.458
	EU	193.879	185.986
	EU	168.376	160.483
	EU	181.107	173.214
	blank	7.893	0
