# Supplementary material for: Identification and analysis of oxidative stress-related genes in endometriosis
Source: Front Immunol. 2025 Mar 7;16:1515490. doi: 10.3389/fimmu.2025.1515490 (PMC11925871; doi:10.3389/fimmu.2025.1515490)
Supplement: Supplementary file 1 [file DataSheet1.zip › raw data/clinical.xlsx]

## Sheet: Sheet1
Cases	Gender	Disease	Age	BMI(kg/m2)	Country
1	female	Endometriosis	45	23.23	china
2	female	Endometriosis	24	19.21	china
3	female	Endometriosis	38	22.13	china
4	female	Endometriosis	40	20.83	china
5	female	Endometriosis	40	22.36	china
6	female	Endometriosis	29	21.24	china
7	female	Endometriosis	40	21.23	china
8	female	Endometriosis	33	22.34	china
9	female	Endometriosis	25	20.41	china
10	female	Endometriosis	31	22.65	china
11	female	Endometriosis	30	23.68	china
12	female	Endometriosis	30	22.43	china
13	female	Endometriosis	25	19.42	china
14	female	Endometriosis	37	23.63	china
15	female	Endometriosis	37	24.84	china
16	female	Endometriosis	40	23.35	china
17	female	Endometriosis	40	24.43	china
18	female	Endometriosis	29	20.32	china
19	female	Endometriosis	40	24.91	china
20	female	Endometriosis	33	23.63	china
21	female	Endometriosis	25	24.81	china
22	female	Endometriosis	31	23.12	china
23	female	Endometriosis	30	22.31	china
24	female	Endometriosis	30	24.26	china
25	female	Endometriosis	25	20.23	china
26	female	Endometriosis	37	24.15	china
27	female	Endometriosis	37	23.36	china
28	female	Endometriosis	31	24.37	china
29	female	Endometriosis	28	20.45	china
30	female	Endometriosis	34	21.34	china
