# Supplementary material for: Identification and analysis of oxidative stress-related genes in endometriosis
Source: Front Immunol. 2025 Mar 7;16:1515490. doi: 10.3389/fimmu.2025.1515490 (PMC11925871; doi:10.3389/fimmu.2025.1515490)
Supplement: Supplementary file 2 [file DataSheet2.zip]

Archive with 17 entries (14 files):
- The original image files for the blots-2/
- The original image files for the blots-2/NR3C1/
- The original image files for the blots-2/NR3C1/Sage_maker_20240125_105729.tif
- The original image files for the blots-2/NR3C1/Sage_原始图_20240125_105729_200ms.tif
- The original image files for the blots-2/NR3C1/Sage_原始图_20240125_105729_200ms_wps图片_1.png
- The original image files for the blots-2/NR3C1/Sage_原始图_20240125_105729_200ms_wps图片_1.tif
- The original image files for the blots-2/NR3C1/Sage_合成图_20240125_105729_200ms.tif
- The original image files for the blots-2/NR3C1/Sage_合成图_20240125_105729_200ms_wps图片_1.png
- The original image files for the blots-2/NR3C1/Sage_合成图_20240125_105729_200ms_wps图片_1.tif
- The original image files for the blots-2/β-actin/
- The original image files for the blots-2/β-actin/Sage_maker_20240125_112614.tif
- The original image files for the blots-2/β-actin/Sage_原始图_20240125_112614_2s50ms.tif
- The original image files for the blots-2/β-actin/Sage_原始图_20240125_112614_2s50ms_wps图片_5.png
- The original image files for the blots-2/β-actin/Sage_原始图_20240125_112614_2s50ms_wps图片_5.tif
- The original image files for the blots-2/β-actin/Sage_合成图_20240125_112614_2s50ms.tif
- The original image files for the blots-2/β-actin/Sage_合成图_20240125_112614_2s50ms_wps图片_3.png
- The original image files for the blots-2/β-actin/Sage_合成图_20240125_112614_2s50ms_wps图片_3.tif
