# Supplementary material for: Identification and analysis of oxidative stress-related genes in endometriosis
Source: Front Immunol. 2025 Mar 7;16:1515490. doi: 10.3389/fimmu.2025.1515490 (PMC11925871; doi:10.3389/fimmu.2025.1515490)
Supplement: Supplementary file 3 [file DataSheet3.zip]

Archive with 17 entries (14 files):
- The original image files for the blots-1/
- The original image files for the blots-1/CYP17A1/
- The original image files for the blots-1/CYP17A1/Sage_maker_20240125_105648.tif
- The original image files for the blots-1/CYP17A1/Sage_原始图_20240125_105648_200ms.tif
- The original image files for the blots-1/CYP17A1/Sage_原始图_20240125_105648_200ms_wps图片_1.png
- The original image files for the blots-1/CYP17A1/Sage_原始图_20240125_105648_200ms_wps图片_1.tif
- The original image files for the blots-1/CYP17A1/Sage_合成图_20240125_105648_200ms.tif
- The original image files for the blots-1/CYP17A1/Sage_合成图_20240125_105648_200ms_wps图片_3.png
- The original image files for the blots-1/CYP17A1/Sage_合成图_20240125_105648_200ms_wps图片_3.tif
- The original image files for the blots-1/ENO2/
- The original image files for the blots-1/ENO2/Sage_maker_20240125_105427.tif
- The original image files for the blots-1/ENO2/Sage_原始图_20240125_105427_200ms.tif
- The original image files for the blots-1/ENO2/Sage_原始图_20240125_105427_200ms_wps图片_4.png
- The original image files for the blots-1/ENO2/Sage_原始图_20240125_105427_200ms_wps图片_4.tif
- The original image files for the blots-1/ENO2/Sage_合成图_20240125_105427_200ms.tif
- The original image files for the blots-1/ENO2/Sage_合成图_20240125_105427_200ms_wps图片_3.png
- The original image files for the blots-1/ENO2/Sage_合成图_20240125_105427_200ms_wps图片_3.tif
