# Supplementary material for: Identification and analysis of oxidative stress-related genes in endometriosis
Source: Front Immunol. 2025 Mar 7;16:1515490. doi: 10.3389/fimmu.2025.1515490 (PMC11925871; doi:10.3389/fimmu.2025.1515490)
Supplement: Supplementary file 4 [file DataSheet4.zip]

Archive with 10 entries (8 files):
- The original image files for the blots-3/
- The original image files for the blots-3/NGF/
- The original image files for the blots-3/NGF/Sage_maker_20240125_105602.tif
- The original image files for the blots-3/NGF/Sage_原始图_20240125_105602_200ms.tif
- The original image files for the blots-3/NGF/Sage_原始图_20240125_105602_200ms_wps图片_1.png
- The original image files for the blots-3/NGF/Sage_原始图_20240125_105602_200ms_wps图片_1.tif
- The original image files for the blots-3/NGF/Sage_原始图_20240125_105602_200ms_wps图片_3.png
- The original image files for the blots-3/NGF/Sage_合成图_20240125_105602_200ms.tif
- The original image files for the blots-3/NGF/Sage_合成图_20240125_105602_200ms_wps图片_3.png
- The original image files for the blots-3/NGF/Sage_合成图_20240125_105602_200ms_wps图片_3.tif
